# Supplementary material for: Circa-SCOPE: high-throughput live single-cell imaging method for analysis of circadian clock resetting
Source: Nat Commun. 2021 Oct 8;12:5903. doi: 10.1038/s41467-021-26210-1 (PMC8501123; doi:10.1038/s41467-021-26210-1)
Supplement: Supplementary file 3 — Dataset 1 [file 41467_2021_26210_MOESM3_ESM.xlsx]

## Sheet: UT
Old_Phase	New_Phase	r2_before	r2_after	Period_before	Period_after
0.27694	0.64375	0.0734759	0.042952	26.1	32
0.321467	0.588933	0.275215	0.0749823	32	25.3
0.0719387	0.054902	0.209293	0.886145	30.2	25.5
0.135092	0.790941	0.0616896	-0.175721	24.5	28.7
0.550168	0.502008	0.68071	0.805534	24.8	24.9
0.67004	0.700405	0.817	0.713172	28.6	24.7
0.0984615	0.084	0.803788	0.843443	24.7	25
0.725638	0.996875	0.66671	0.195861	24.5	32
0.628281	0.55	0.766897	0.814539	25.4	24
0.729467	0.904762	0.566298	0.786795	24.1	25.2
0.0334866	0.466019	0.304452	0.661099	28.5	30.9
0.372606	0.209924	0.926824	0.885764	26.5	26.2
0.874097	0.881041	0.676198	0.847906	26.5	26.9
0.134577	0.217742	0.866965	0.711678	25.6	24.8
0.21942	0.988327	0.709084	0.622969	31.2	25.7
0.232226	0.234615	0.444282	0.789561	26.4	26
0.924211	0.0116732	0.145339	0.0949602	24.7	25.7
0.923488	0.988679	0.856209	0.865463	25.4	26.5
0.249914	0.231441	0.30205	0.0385251	30.4	22.9
0.276705	0.991736	0.022635	0.223988	32	24.2
0.335133	0.272358	0.47762	0.735105	27.1	24.6
0.486143	0.821705	0.408802	0.742134	32	25.8
0.320778	0.576336	0.230307	0.277977	32	26.2
0.266086	0.259375	0.389151	0.118071	30.5	32
0.219524	0.646018	0.0331851	0.0318876	32	22.6
0.677007	0.666667	0.634782	0.886711	26.1	24.9
0.30125	0.5875	0.0054458	0.144275	20	32
0.816461	0.0204918	0.283163	0.777175	21.7	24.4
0.406417	0.300813	0.739414	0.919104	28	24.6
0.723306	0.853755	0.778469	0.867824	27.2	25.3
0.382765	0.442231	0.806535	0.879998	25.7	25.1
0.4625	0.436364	0.816782	0.76331	32	27.5
0.874852	0.882129	0.543471	0.850966	23.2	26.3
0.395925	0.244094	0.759983	0.863793	26.9	25.4
0.201788	0.57037	0.166634	0.45744	26.1	27
0.753177	0.941176	0.2447	0.427353	23.3	25.5
0.498671	0.572519	0.830213	0.79618	27	26.2
0.638117	0.678862	0.783542	0.834183	25.8	24.6
0.895196	0.948936	0.107788	0.356971	25.6	23.5
0.775663	0.486014	0.770171	0.683772	28.7	28.6
0.230194	0.696875	0.497618	0.280968	28.4	32
0.887734	0.873134	0.753239	0.8789	27.5	26.8
0.623617	0.559846	0.775952	0.810611	26.9	25.9
0.254615	0.565401	0.133538	0.0366523	32	23.7
0.726177	0.979339	0.712912	0.784263	24.9	24.2
0.368977	0.284047	0.657072	0.759874	26.6	25.7
0.33125	0.871875	0.0652655	0.0291123	32	32
0.615795	0.535565	0.541423	0.853346	26.3	23.9
0.780052	0.710345	0.720481	0.850862	25.1	29
0.985747	0.0648855	0.730803	0.788831	28.6	26.2
0.791945	0.89769	0.691748	0.835863	27.1	30.3
0.557227	0.46595	0.654718	0.667366	26.8	27.9
0.578458	0.53719	0.765486	0.790337	30.3	24.2
0.1582	0.57438	0.0928454	0.0259779	20.4	24.2
0.235074	0.35206	0.370402	0.774875	23.8	26.7
0.131153	0.471875	0.247955	0.130983	25.9	32
0.0735953	0.384615	0.243434	0.13387	26.4	24.7
0.788961	0.825	0.648506	0.871666	26.4	28
0.95548	0.860544	0.82233	0.852955	27	29.4
0.275278	0.338028	0.758627	0.718945	24.6	28.4
0.669308	0.363636	0.234615	0.138067	21.8	24.2
0.398352	0.623077	0.531751	0.630259	22.4	26
0.514698	0.594262	0.802715	0.803293	26.1	24.4
0.900369	0.32872	0.658891	0.829142	24.2	28.9
0.919271	0.774908	0.882579	0.804078	28.6	27.1
0.883501	0.858696	0.691529	0.827341	27.3	27.6
0.301531	0.246964	0.39894	0.161162	32	24.7
0.640683	0.632812	0.593699	0.8007	27	25.6
0.685217	0.52968	0.384101	0.00805287	32	21.9
0.317324	0.78125	0.179883	0.298823	29.8	32
0.0597206	0.0888889	0.896622	0.896625	28.9	27
0.240443	0.0207469	0.339807	0.0242517	32	24.1
0.928565	0.219124	0.286909	0.732025	22.9	25.1
0.313492	0.281746	0.781748	0.903271	26.8	25.2
0.191031	0.298969	0.0325773	0.00810988	23.9	29.1
0.451449	0.692029	0.0729408	0.274491	20	27.6
0.752885	0.807692	0.0953732	0.0735405	32	28.6
0.676094	0.618321	0.746366	0.719945	27.1	26.2
0.492128	0.384375	0.33142	0.178723	26.2	32
1.00312	0.990625	0.0243462	0.0534004	32	32
0.43137	0.1375	0.0727671	0.00531885	20.9	32
0.746875	0.653125	0.106489	0.0178244	32	32
0.931781	0.944444	0.788129	0.54176	30.6	28.8
0.763125	0.48	0.390102	0.353207	32	25
0.172956	0.951613	0.248748	0.708822	20.6	24.8
0.0455006	0.023622	0.791385	0.788367	28	25.4
0.377897	0.227468	0.238276	0.071053	32	23.3
0.923301	0.922222	0.7361	0.880661	25.4	27
0.719429	0.527076	0.750905	0.830984	26.6	27.7
0.990733	0.040625	0.0761296	0.13808	29	32
0.145787	0.215139	0.456548	0.811191	23.8	25.1
0.31	0.84	0.0487789	0.0484985	20	20
0.5	0.740625	0.125036	0.329122	32	32
0.850531	0.343396	0.484551	0.329251	32	26.5
0.0869098	0.801556	0.459589	0.559652	26.8	25.7
0.65053	0.358268	0.534103	0.687939	31.1	25.4
0.8196	0.914966	0.505524	0.758956	32	29.4
0.145359	0.118467	0.73606	0.738811	22.7	28.7
0.266563	0.255906	0.519795	0.613152	27.3	25.4
0.213569	0.280632	0.29584	0.510577	27.3	25.3
0.823052	0.982143	0.564793	0.584118	26.4	28
0.359364	0.936567	0.554517	0.869164	26.5	26.8
0.0995672	0.974138	0.697957	0.595313	25.1	23.2
0.186918	0.220779	0.848539	0.823894	26.1	30.8
0.198573	0.212454	0.77539	0.751682	26.6	27.3
0.980452	0.0996016	0.562877	0.900603	24.6	25.1
0.226978	0.145	0.554523	0.111697	27.8	20
0.646686	0.760504	0.625078	0.785255	24.8	23.8
0.133594	0.55	0.122813	0.0141853	25.6	20
1.03254	0.992727	0.778907	0.880157	25.2	27.5
0.57983	0.809917	0.0534468	0.681781	32	24.2
0.734358	0.630705	0.42148	0.737967	30.4	24.1
0.257824	0.513834	0.733653	0.905478	25.7	25.3
0.314481	0.700405	0.0119974	0.107271	22.9	24.7
0.304901	0.27572	0.490757	0.781877	26.4	24.3
0.469554	0.366534	0.717392	0.811293	28.2	25.1
0.925341	0.471875	0.16188	0.0884806	27.5	32
0.695862	0.327586	0.275403	0.43659	20	23.2
0.590397	0.678112	-0.182096	0.048215	32	23.3
1.0386	0.154589	0.0164174	0.0333162	20	20.7
0.973438	0.119835	0.829318	0.292099	24.3	24.2
0.867004	0.916129	0.0846045	0.133299	29.3	31
0.66625	0.65625	0.0154392	0.0396982	20	32
0.0390129	0.744337	0.091308	0.0845868	20	30.9
0.178125	0.934375	0.0489196	0.030518	32	32
0.354429	0.874016	0.31453	0.573893	32	25.4
0.040625	0.103125	0.219727	0.189975	32	32
0.709923	0.641892	0.29718	0.00666531	23.3	29.6
0.977943	0.526971	0.260788	0.446532	32	24.1
0.897878	0.950382	0.706011	0.897578	29.9	26.2
0.840625	0.96	0.100985	0.0196295	32	20
0.412894	0.657588	0.1696	0.566601	22	25.7
0.269723	0.834906	0.102084	0.134234	29.8	21.2
0.220217	0.118577	0.0284341	0.0903408	20	25.3
0.652313	0.040625	0.0225383	0.0952653	25.4	32
0.248688	0.518939	0.702607	0.652677	25.4	26.4
0.786725	0.735192	0.0599969	0.0721367	20	28.7
0.441667	0.629167	0.013823	0.0490414	32	24
0.0517733	0.234127	0.893593	0.856089	25.6	25.2
0.774464	0.660066	0.332102	0.873487	32	30.3
0.529567	0.0481481	0.431063	0.144632	23.8	27
0.826463	0.55	0.0522305	0.196007	23.5	32
0.888625	0.905941	0.0702105	0.108076	21.7	20.2
0.755428	0.389764	0.0420272	0.0363407	31.3	25.4
0.362954	0.498039	0.68837	0.710596	28.2	25.5
0.669332	0.0952381	0.872099	0.737851	26.8	23.1
0.203598	0.34981	0.203016	0.106041	23.8	26.3
0.25	0.065	0.0426895	0.152262	28.5	20
0.153136	0.830709	0.118554	0.0786147	26.1	25.4
0.217827	0.857843	0.0581985	-0.0494272	28.4	20.4
0.790502	0.839216	0.0950678	0.0530118	32	25.5
0.518573	0.84186	0.272541	0.0224394	29.8	21.5
0.740312	0.898496	0.0848361	0.0451095	23.4	26.6
0.467421	0.377358	0.351106	0.78063	22.5	31.8
0.863608	0.834375	0.0604085	0.00733769	29.9	32
0.883929	0.767857	0.0270531	0.168237	32	22.4
0.629934	0.984375	0.0188343	0.239651	26.6	32
0.914795	0.661972	0.0192599	0.0586917	26.9	21.3
1.03163	0.927184	0.152544	0.00378447	22.1	20.6
0.343171	0.456621	0.0381943	0.0692744	22	21.9
0.701871	0.366667	0.128175	0.0966627	25.7	21
1.00919	0.834375	0.128462	0.207259	22.1	32
0.629327	0.209375	0.207174	0.233628	26	32
0.68944	0.4	0.146626	0.0816193	32	29
0.25625	0.33125	0.064708	0.122026	26.5	32
0.903023	0.408497	0.151707	0.0300706	32	30.6
0.916901	0.840376	0.0246677	0.0767531	21	21.3
0.27125	0.175	0.0525809	0.0583527	20	32
0.059375	0.2375	0.0637889	0.0346996	32	32
0.613905	0.953125	0.100582	0.0644909	30.7	32
0.168541	0.462633	-0.0827467	0.235826	20	28.1
0.910393	0.822967	0.047501	0.0619893	31.6	20.9
0.596921	0.621711	0.074059	0.14269	29.1	30.4
0.0973146	0.696875	0.0555745	0.213876	26.3	32
0.996029	0.925532	0.11521	0.54329	25.9	28.2
0.708668	0.330097	0.55934	0.851845	23.2	30.9
0.472282	0.517647	0.029773	0.0236475	30.1	25.5
0.686253	0.940887	0.0277272	0.0225476	32	20.3
0.038966	0.3	0.0652654	0.0247025	24.3	32
0.633802	0.582979	0.673249	0.822857	26.5	23.5
0.978528	0.941909	0.0805985	0.044007	24.6	24.1
1.01058	0.0976431	0.0233875	0.120114	23.1	29.7
0.4	0.190625	0.0150657	0.0673544	32	32
0.708295	0.509375	0.0647198	0.135475	26.9	32
0.719371	0.713262	0.0625623	0.0789141	26.4	27.9
0.56439	0.0755556	0.11801	0.0931304	24.4	22.5
0.215066	0.257962	0.0539632	0.135593	26	31.4
0.568177	0.311897	0.19547	0.124556	32	31.1
0.65	0.748	0.0419071	0.0128241	20	25
0.764258	0.724138	0.128503	0.232146	21	26.1
0.34881	0.980583	0.0766931	0.0323801	27.1	30.9
0.0351724	0.758621	0.0467593	0.20606	20	31.9
0.953125	0.6125	0.0169381	0.0726317	32	32
0.130421	0.425197	0.139452	0.0534942	25.2	25.4
0.978977	0.040625	0.0656034	0.0329763	22	32
0.446494	0.178125	0.013792	0.251061	20.5	32
0.855352	0.953917	0.0125873	0.0345923	26.5	21.7
0.441436	0.540984	0.120769	0.5039	29.7	24.4
0.121065	0.321918	0.522812	0.73258	22.5	29.2
0.884375	0.005	0.0305798	0.0329385	32	20
0.178498	0.195652	0.599633	0.80907	30.5	27.6
0.722727	0.36	0.074127	0.0539758	20.9	20
0.95	0.075	0.0888978	0.0198382	32	32
0.212778	0.3125	0.796338	0.794971	22.5	24
0.212111	0.726368	0.259737	0.0360462	32	20.1
0.227159	0.64375	0.0888851	0.0493027	27.5	32
1.01306	0.879599	0.115599	0.107416	21	29.9
0.318956	0.0891089	0.734677	0.517813	26.1	30.3
0.413764	0.684426	0.0879922	0.0963093	28.8	24.4
0.844023	0.75	0.167325	0.0626888	22.9	32
0.393847	0.419872	0.050943	0.0717011	20.9	31.2
0.0499361	0.870432	0.0872973	0.0738761	26	30.1
0.513158	0.4	0.0203331	-0.000963629	22.8	22
0.500262	0.503937	0.774501	0.79772	25.5	25.4
0.384781	0.735669	0.110456	0.145974	30.2	31.4
0.0679775	0.755	0.284599	0.0106857	26.7	20
0.290806	0.33218	0.52318	0.862266	28	28.9
0.521769	0.334545	0.821787	0.861328	29.4	27.5
0.766837	0.622568	0.877288	0.813831	27.2	25.7
0.439961	0.383764	0.884435	0.789855	26.6	27.1
0.633509	0.665493	0.535179	0.928123	28.8	28.4
0.0706987	0.19375	0.229193	0.211759	26.3	32
0.977701	0.0269231	0.696608	0.79366	25.7	26
0.420624	0.298805	0.741554	0.750502	24.8	25.1
0.141984	0.146667	0.137263	0.0435339	28.9	30
0.606868	0.610895	0.402515	0.806994	25.8	25.7
0.623118	0.524194	0.77161	0.824373	25.5	24.8
0.957865	0.00378788	0.885138	0.894554	26.7	26.4
0.519943	0.133333	0.83587	0.228221	23.4	27
0.0831486	0.0162602	0.776521	0.89804	26.4	24.6
0.221299	0.247059	0.219542	0.620789	26.2	25.5
0.534826	0.378788	0.741301	0.660237	26.8	26.4
0.132614	0.175	0.704196	0.163686	27.5	32
0.998352	0.961538	0.757906	0.837144	28	26
0.950067	0.711538	0.0369009	0.124163	30.4	31.2
0.127968	0.651466	0.0332048	0.0527279	25.5	30.7
0.597341	0.845494	0.0568398	0.0172078	21.6	23.3
0.529487	0.488636	0.69455	0.779755	26	26.4
0.0696979	0.846429	0.0425557	0.0350501	22.7	28
0.47418	0.266393	0.162515	0.0541582	32	24.4
0.217107	0.969027	0.0841082	0.0896942	28.7	22.6
0.765214	0.693798	0.62829	0.784269	26.1	25.8
0.905132	0.961039	0.65533	0.674102	25.7	23.1
0.132107	0.424749	0.0513778	0.158234	21.6	29.9
0.634769	0.702703	0.624948	0.692964	26.9	25.9
0.18282	0.553125	0.0407594	0.122573	20.7	32
0.230446	0.386139	0.0787466	0.0528175	20	20.2
0.363521	0.384127	0.0929819	0.0379984	27.5	31.5
0.597436	0.663462	0.0997018	0.032031	32	31.2
0.676972	0.310219	0.0590587	0.0663857	20.4	27.4
0.769672	0.985	0.0774847	0.0334528	24.4	20
0.115801	0.165493	0.67043	0.187988	32	28.4
0.341184	0.313043	0.074893	0.129212	28.8	23
0.10886	0.992832	-0.0113745	0.102554	32	27.9
0.842638	0.825	0.120811	0.0895463	20.6	24
0.899864	0.534783	-0.2123	0.342122	32	23
0.907781	0.02	0.700163	0.922741	31.7	30
0.807732	0.425926	0.0811626	0.0452039	25.1	27
0.377974	0.311475	0.75107	0.874913	25.7	24.4
0.581456	0.951327	0.0896605	0.250478	26.4	22.6
0.520039	0.585062	0.498643	0.842087	25.5	24.1
0.607246	0.535581	0.670915	0.836813	26	26.7
0.889219	0.764493	0.655614	0.827584	27.8	27.6
0.0748843	0.0196721	0.749665	0.95407	28.7	30.5
0.495949	0.341365	0.555818	0.708981	28.9	24.9
0.0547345	0.915709	0.762648	0.830163	27.3	26.1
0.138699	0.135659	0.652106	0.889013	26.9	25.8
0.593258	0.64375	0.801537	0.184977	25.4	32
0.35046	0.398524	0.638675	0.808395	27.5	27.1
0.596601	0.10625	0.789234	0.400637	28.5	32
0.349555	0.370968	0.722109	0.358174	26.1	24.8
0.425	0.46875	0.139421	0.125968	32	32
0.348397	0.176471	0.636475	0.75408	26.7	27.2
1.02723	0.11336	0.760875	0.855218	23.7	24.7
0.461385	0.330986	0.855217	0.544535	27.1	28.4
0.562762	0.622047	0.78103	0.786536	24	25.4
0.98627	0.968872	0.661577	0.666508	28	25.7
0.590468	0.444444	0.766758	0.805999	26.2	27.9
0.46352	0.485714	0.758694	0.851	24	24.5
0.404358	0.524	0.917193	0.115579	25.7	25
0.823068	0.69084	0.707862	0.773629	24.7	26.2
0.508292	0.632558	0.567585	0.588999	25.1	21.5
0.477702	0.55814	0.791085	0.827266	27.1	25.8
0.467007	0.445312	0.748483	0.780188	24.2	25.6
0.757036	0.769517	0.747113	0.900312	23.5	26.9
0.627242	0.482517	0.727516	0.663984	25.3	28.6
0.911299	0.77305	0.634433	0.826849	29.2	28.2
0.527125	0.481884	0.743283	0.828141	29.6	27.6
0.939413	0.863118	0.722114	0.791976	27.4	26.3
0.576583	0.566116	0.668886	0.719849	25.7	24.2
0.679855	0.670782	0.663676	0.777813	24.9	24.3
0.766586	0.833333	0.808326	0.244418	26.2	24.6
0.985816	0.0960699	0.69098	0.609142	26.6	22.9
0.430234	0.411765	0.753579	0.665578	25.4	27.2
0.799487	0.685039	0.777907	0.737812	25.8	25.4
0.38904	0.333333	0.862252	0.874525	27.4	27.3
0.728849	0.710937	0.793297	0.900613	24.6	25.6
0.910461	0.898785	0.854028	0.876365	26.7	24.7
0.818905	0.631399	0.757758	0.244093	24.7	29.3
0.724567	0.525	0.798655	0.905134	26.4	28
0.451755	0.411017	0.778386	0.728689	28	23.6
0.667846	0.608527	0.810184	0.86455	27.6	25.8
0.375674	0.34375	0.750316	0.128055	27.8	32
0.214201	0.38961	0.734977	0.85295	28.1	23.1
0.385444	0.343434	0.601045	0.789668	25.8	29.7
0.409375	0.205	0.303409	0.0359774	32	20
0.625589	0.41958	0.883777	0.730246	29.4	28.6
0.131677	0.34252	0.795017	0.418298	27.8	25.4
0.60076	0.589354	0.530022	0.611538	26.3	26.3
0.747768	0.403571	0.240036	0.0363914	32	28
0.990625	0.46875	0.0703468	0.0690285	32	32
0.853125	0.05625	0.00612084	0.225383	32	32
0.428241	0.967593	0.00951767	0.00514054	32	21.6
1.03699	0.064	0.564811	0.73658	23.9	25
0.295012	0.370229	0.454686	0.570608	24.9	26.2
0.999242	0.905	0.418683	0.0725753	26.4	20
0.868015	1	0.762221	0.480867	25.5	32
0.419472	0.394137	0.183242	0.0556581	29.7	30.7
0.472039	0.559375	-0.00913886	0.0703145	22.8	32
0.840625	0.815625	0.027455	0.0720606	32	32
0.384527	0.545098	0.59213	0.711024	23.9	25.5
0.901192	0.460432	0.165703	0.143272	32	27.8
0.836486	0.166667	0.0680777	0.0862672	29.3	28.8
1.00167	0.0851064	0.468748	0.565623	28.1	23.5
0.188569	0.540717	0.304432	0.0465801	32	30.7
0.303125	0.253125	0.0724082	0.110083	32	32
1.02125	0.715625	0.0103415	0.220385	20	32
0.143233	0.60241	0.0434078	0.0183486	20	24.9
0.470024	0.92607	0.42989	0.729094	25.5	25.7
0.394612	0.383621	0.0308329	0.15249	32	23.2
0.73625	0.96875	0.0929872	0.182466	20	32
0.464035	0.128788	0.218937	0.279088	28.5	26.4
0.502083	0.32197	0.376723	0.168212	32	26.4
0.510779	0.539906	0.238766	0.0729076	29.4	21.3
0.995798	0.848	-0.1133	0.198769	25.7	25
0.224343	0.565625	0.0365944	0.0674427	25.7	32
0.626589	0.609375	0.391363	0.272533	23.6	32
0.0553764	0.223684	0.114533	0.19482	30.2	30.4
0.70149	0.400844	0.0814302	0.0151011	32	23.7
0.870764	0.758993	0.441217	0.791431	30.4	27.8
0.447295	0.61875	0.0989824	0.0313499	20.1	32
0.771083	0.203125	0.0515743	0.179779	20.9	32
0.901747	0.541045	0.0353572	0.142983	20.5	26.8
0.494139	0.46888	0.0687599	0.358909	26.3	24.1
0.075499	0.760456	0.165215	0.154296	32	26.3
0.505879	0.246575	0.673606	0.6241	24.7	29.2
0.218867	0.321586	0.119906	0.127151	29	22.7
0.151899	0.60443	0.146255	0.485787	29.4	31.6
0.930881	0.657258	0.022941	0.104577	21.9	24.8
0.5875	0.328125	0.502431	0.316536	32	32
1.02717	0.978166	0.114372	0.223404	26.6	22.9
0.444354	0.159184	0.206334	0.373878	30	24.5
0.546748	0.498195	0.667898	0.889755	28.5	27.7
1.0002	0.96371	0.591459	0.824217	32	24.8
0.551909	0.563492	0.611815	0.818446	25.9	25.2
0.694089	0.615079	0.844035	0.755026	26.8	25.2
0.957997	0.992248	0.767095	0.634748	29.4	25.8
0.54125	0.290625	0.0797937	0.152599	20	32
0.70081	0.789474	0.615429	0.833183	26	24.7
0.887285	0.910112	0.621218	0.733861	27.4	26.7
0.869324	0.813953	0.784222	0.682284	30.1	25.8
0.388051	0.55625	0.220482	0.17843	26.1	32
0.291764	0.778125	0.234798	0.139714	21.4	32
0.331697	0.326007	0.429462	0.692164	30.9	27.3
0.346061	0.712281	0.119021	0.26234	30.6	28.5
0.990625	0.053125	0.0105422	0.164359	32	32
0.932686	0.622711	0.771854	0.726096	29.2	27.3
0.611624	0.387097	0.0985369	0.868142	29	24.8
1.03136	0.961089	0.187846	0.798513	32	25.7
0.369325	0.341463	0.782743	0.874669	26.7	24.6
0.20625	0.009375	0.0418182	0.0343447	24	32
0.500299	0.484	0.496035	0.827277	26.8	25
0.869558	0.711744	0.596702	0.776295	29.5	28.1
0.220127	0.50625	0.0504167	0.114727	22.7	32
0.151927	0.146825	0.789208	0.749978	29.4	25.2
0.428125	0.484375	0.0470143	0.0302248	32	32
0.0900538	0.175	0.265492	0.79182	27.9	24
0.775504	0.881041	0.647236	0.664539	24.4	26.9
0.612796	0.691667	0.707147	0.789189	23.9	24
0.791209	0.569231	0.573428	0.682918	25.2	26
0.264289	0.784232	0.107205	0.10326	22.2	24.1
0.860196	0.838843	0.657086	0.689039	25.1	24.2
0.943951	0.88843	0.687791	0.84091	26.6	24.2
0.067837	0.25	0.422493	0.724911	26.8	24.4
0.743622	0.470032	0.35682	0.12028	32	31.7
0.817212	0.494845	0.677819	0.593091	25.1	29.1
0.71121	0.00938967	0.432635	0.235257	24.6	21.3
0.944712	0.927757	0.796997	0.811031	27	26.3
0.388168	0.286853	0.66775	0.791896	26.5	25.1
0.411285	0.512605	0.811887	0.737712	24.5	23.8
0.706068	0.522822	0.206797	0.587512	32	24.1
0.115607	0.6	0.467384	0.786578	22.8	26.5
0.221875	0.48	0.215232	0.0297506	32	20
0.709186	0.762846	0.670894	0.694744	25.7	25.3
0.252406	0.810811	0.350565	0.209516	31.9	25.9
0.160002	0.179931	0.46908	0.758859	32	28.9
0.401334	0.396135	0.305202	0.101683	22.3	20.7
0.262233	0.835443	0.0144397	0.0498031	20.1	23.7
0.524091	0.015625	0.0240757	0.0432577	22.7	32
0.874485	0.55914	0.0420996	0.183187	32	27.9
1.02112	0.977941	0.787969	0.917856	28.2	27.2
0.264035	0.0877193	0.0684942	0.079127	32	28.5
0.46548	0.452756	0.633382	0.746842	27.6	25.4
0.441497	0.484733	0.741842	0.75095	23.8	26.2
0.633167	0.581395	0.447307	0.694824	25.2	25.8
0.676562	0.839844	0.0417408	0.0629294	32	25.6
0.0738074	0.282686	0.126446	0.13962	32	28.3
0.177806	0.101639	0.555951	0.284071	29.9	30.5
0.492263	0.471875	0.0878411	0.0468297	31.1	32
1.01737	0.130252	0.0655036	0.09087	26.9	23.8
0.809793	0.35625	0.0528727	0.0138585	25.4	32
0.376269	0.350181	0.779403	0.835817	27.8	27.7
0.394157	0.478764	0.598137	0.774019	26.5	25.9
0.949505	0.0193798	0.578432	0.731038	29	25.8
0.334249	0.400778	0.797172	0.86395	26.5	25.7
0.287874	0.335968	0.843543	0.788836	25.6	25.3
0.39854	0.335766	0.183064	0.0650607	32	27.4
0.592466	0.0125392	0.232547	0.192617	30.3	31.9
0.66875	0.509375	0.0666149	0.150484	32	32
0.943678	0.0966667	0.0210634	0.170221	20.3	30
0.483333	0.465	0.0422862	0.00682876	24	20
0.988281	0.840625	0.0551254	0.11673	25.6	32
0.65625	0.859375	0.0806282	0.024789	25.1	32
0.470596	0.5	0.0584445	0.269844	23.7	32
0.11875	0.803125	0.0124968	0.102761	32	32
0.553125	0.775	0.052449	0.0434185	32	32
0.382412	0.856164	0.789672	0.512995	27.4	29.2
0.71239	0.66875	0.154692	0.112484	28.5	32
0.870536	0.796875	0.0363257	0.0874428	21	32
0.44338	0.342857	0.551654	0.82509	28.7	28
0.95	0.49	-0.013512	0.0322756	24.8	20
1.01425	0.673401	0.0505764	0.255278	23.4	29.7
0.423774	0.447876	0.754942	0.75269	26.4	25.9
0.715656	0.253125	0.0652356	0.394208	20.2	32
1.02668	0.044898	0.0175001	0.105268	26.7	24.5
0.576408	0.56044	0.459296	0.781973	24.2	27.3
0.441506	0.040625	0.115027	0.210779	31.2	32
0.52153	0.457875	0.801281	0.5663	27.8	27.3
0.428575	0.222222	0.119208	0.0570976	32	24.3
0.938788	0.979339	0.785312	0.833521	30	24.2
0.47844	0.092437	0.0425819	0.171085	32	23.8
0.56446	0.488971	0.664735	0.904731	25.7	27.2
0.627551	0.435714	0.761183	0.766365	29.4	28
0.217292	0.779264	0.0441151	0.15443	27	29.9
0.50902	0.602459	0.51772	0.853973	24.9	24.4
0.25625	0.525	0.105834	0.110069	32	32
0.429093	0.548117	0.685584	0.826287	24.4	23.9
0.638624	0.311594	0.650336	0.594332	26.9	27.6
0.646907	0.117241	0.740504	0.329976	26.7	29
0.358223	0.369748	0.803257	0.665653	24.5	23.8
0.54296	0.525084	0.677937	0.853895	25.8	29.9
0.756783	0.0503597	0.0674317	0.169537	22.3	27.8
0.69375	0.315	0.034496	0.0368625	32	20
0.105666	0.27459	0.620076	0.834341	23.9	24.4
0.761791	0.696203	0.69457	0.749516	27	23.7
0.593389	0.562249	0.730058	0.769766	25.6	24.9
0.12625	0.44375	0.0492267	0.0311796	20	32
0.306436	0.505	0.0333769	0.150953	20.2	20
0.318008	0.872414	0.125172	0.108431	26.1	29
0.855263	0.792857	0.819816	0.878488	26.6	28
0.903817	0.114407	0.0614616	0.0242172	24.6	23.6
0.634656	0.955466	0.807575	0.56495	30	24.7
0.663605	0.631579	0.728963	0.847722	25.7	24.7
0.370184	0.285714	0.767392	0.921387	26.9	25.2
0.56	0.533058	0.760292	0.829653	27.5	24.2
0.161806	0.930556	0.263018	0.0760864	32	28.8
0.534183	0.478261	0.574249	0.917313	29	25.3
0.384813	0.45122	0.672515	0.812513	24.4	24.6
0.822192	0.792969	0.614918	0.699774	26.6	25.6
0.911739	0.165138	0.0506058	0.0476251	24.5	21.8
0.387268	0.523622	0.414454	0.786867	29.5	25.4
0.158862	0.208835	0.311277	0.784512	31.8	24.9
0.915333	0.833333	0.573318	0.854719	25	26.4
0.475556	0.554217	0.629553	0.807863	25.4	24.9
0.355208	0.80303	0.159071	0.0421847	32	26.4
0.96125	0.115625	0.0293946	0.335355	20	32
0.8	0.096875	0.0698269	0.286724	32	32
0.0477471	0.469767	0.0762818	0.0923636	32	21.5
0.252763	0.109434	0.0616894	0.0354797	28	26.5
0.305696	0.90625	0.234036	0.10371	27.1	32
0.998558	0.10625	0.739485	0.379683	26	32
0.94206	0.847656	0.847433	0.856522	26.9	25.6
0.787859	0.719368	0.705268	0.718705	26.5	25.3
0.396697	0.563786	0.696677	0.718682	23.9	24.3
0.173335	0.819495	0.907559	0.898213	29.1	27.7
0.951543	0.94052	0.876182	0.884451	25.8	26.9
0.560878	0.536585	0.735175	0.764386	24.9	24.6
0.815217	0.794466	0.723905	0.811378	26.4	25.3
1.0483	0.5	0.248719	0.0986243	23.7	20.6
0.0464493	0.927536	0.0219223	0.0460392	20	27.6
0.196582	0.445578	0.124573	0.318475	20.5	29.4
0.980451	0.8	0.0661151	0.0785389	21.9	32
0.641252	0.792388	0.500549	0.061224	32	28.9
0.421635	0.583916	0.209562	0.0335571	32	28.6
0.347855	0.459283	0.0408934	0.0850996	21.1	30.7
0.514986	0.496875	0.0354232	0.145958	26.9	32
0.773265	0.307407	0.0472077	0.0249168	23.8	27
0.266202	0.628692	0.10127	0.0142551	26.7	23.7
0.164994	0.16309	0.716821	0.839629	24.8	23.3
0.119651	0.0829694	0.0948011	0.0867551	26.5	22.9
0.115625	0.08125	-0.0242924	0.0561605	32	32
0.782418	0.90625	0.161446	0.190702	21.4	32
0.200109	0.708171	0.10757	0.068655	32	25.7
0.0611496	0.995868	0.277741	0.897754	22.3	24.2
0.229314	0.197581	0.739585	0.839942	26.9	24.8
0.259778	0.20438	0.811585	0.44792	30.7	27.4
0.0343843	0.598684	0.689253	0.797521	26.5	30.4
0.102665	0.937705	0.686212	0.641782	25.9	30.5
0.740625	0.65625	0.0784295	0.0613657	32	32
0.16145	0.507143	0.00470864	0.05569	26.7	28
0.501314	0.557252	0.906093	0.87788	24.1	26.2
0.510795	0.234375	0.214461	0.124103	27.5	32
0.429113	0.95203	0.203744	0.171397	29.7	27.1
0.269725	0.18125	-0.103179	0.131468	28.2	32
0.818196	0.853061	0.664216	0.720764	26.2	24.5
0.101449	0.967391	0.708808	0.840627	28	27.6
0.391518	0.878571	0.117402	0.0534132	32	28
0.330849	0.778947	0.0264732	0.0457372	22.6	28.5
0.352767	0.946875	0.0507455	0.5039	20.1	32
0.917919	0.9	0.717008	0.789463	26.1	26
0.100346	0.276753	0.0601436	0.0216561	32	27.1
0.254466	0.159533	0.705151	0.863938	27.4	25.7
0.962061	0.917603	0.769972	0.784227	26.2	26.7
0.136347	0.175	0.0316423	0.0910835	27.1	20
0.68923	0.771536	0.834921	0.88508	24.7	26.7
0.948988	0.0595238	0.812655	0.837092	26.2	25.2
0.561856	0.702811	0.439914	0.879898	27.6	24.9
0.11477	0.092	0.774671	0.832671	28.3	25
0.971247	0.611111	0.0991927	0.123324	23.5	28.8
0.637845	0.587786	0.840372	0.891389	26	26.2
0.48251	0.366412	0.811854	0.775232	29.7	26.2
0.521405	0.472868	0.808872	0.783553	26.8	25.8
0.371574	0.356557	0.743484	0.838103	25.9	24.4
0.167864	0.160784	0.787388	0.861355	26.2	25.5
0.973695	0.0813008	0.772879	0.85945	25.9	24.6
0.64375	0.4	0.0857426	0.0747352	32	20
0.693733	0.650376	0.650485	0.795516	28.9	26.6
0.318715	0.458484	0.0564351	0.0269376	27.8	27.7
0.79375	0.478125	0.368837	0.282867	32	32
0.605072	0.518116	0.728328	0.780577	27.6	27.6
0.662528	0.665339	0.765438	0.918879	25.8	25.1
0.0783476	0.0343511	0.797218	0.869442	27.7	26.2
0.629106	0.548	0.626074	0.787616	24.6	25
0.866046	0.792517	0.102224	0.0589	20.4	29.4
0.840966	0.813278	0.598534	0.860135	26.9	24.1
0.593988	0.777778	0.691713	0.822635	25.9	26.1
0.816419	0.375817	0.164901	0.306423	30.7	30.6
0.533503	0.5875	0.657494	0.845819	24.5	24
1.02153	0.896825	0.825206	0.880782	28.6	25.2
0.315	0.165	0.017583	0.0388837	20	20
0.671998	0.578125	0.200779	0.164693	25.4	32
0.392416	0.470588	0.567226	0.854913	22.7	25.5
0.412041	0.817204	0.0446263	0.418511	22.2	27.9
0.470255	0.558923	0.0314693	0.142109	32	29.7
0.828878	0.740741	0.258983	0.219235	26.6	29.7
0.601562	0.209375	0.827654	0.47456	25.6	32
0.321302	0.578778	0.0223553	0.070782	32	31.1
0.276086	0.288136	0.0238166	0.0371895	25.6	23.6
0.442726	0.46371	0.79299	0.748378	25.5	24.8
0.148053	0.903125	0.1211	0.220962	30.5	32
0.208383	0.419118	0.694406	0.560587	29.7	27.2
0.501744	0.7375	0.059447	0.229606	23.3	32
0.361219	0.346863	0.135261	0.133266	21.9	27.1
0.590507	0.693396	0.0339988	0.0485677	32	21.2
0.184344	0.540984	0.0274308	0.0209521	20	30.5
0.198527	0.630597	0.152363	0.128247	31.2	26.8
0.362105	0.586066	0.028207	-0.00595139	29.4	24.4
0.291051	0.571429	0.0169402	0.108013	23.2	23.1
0.64887	0.45	0.129465	0.216946	27.1	32
0.566326	0.530822	0.102987	0.0610122	31.6	29.2
0.128627	0.121569	0.519743	0.84003	30	25.5
0.61875	0.834375	0.130595	0.101109	32	32
0.491399	0.761062	0.0459014	0.0034486	32	22.6
0.0842677	0.760976	0.096078	0.165858	21.1	20.5
1.02852	0.737864	0.0169564	0.0944516	32	20.6
0.715147	0.532203	0.404467	0.847243	28.4	29.5
0.189758	0.152	0.761131	0.900863	28.9	25
0.871277	0.04	0.0662363	0.0162141	23.5	20
0.702249	0.627615	0.186359	0.649122	32	23.9
0.775906	0.793774	0.736112	0.788883	25.5	25.7
0.414209	0.942238	0.0636401	0.240216	26.5	27.7
0.875981	0.579439	0.0253476	0.0723285	20	21.4
0.928125	0.2	0.145304	0.00736015	32	20
0.799739	0.936803	0.701184	0.849952	25.4	26.9
0.6	0.490625	0.00986034	0.0496879	32	32
0.940078	0.359375	0.0501416	0.0304374	30.3	32
0.146284	0.133574	0.82977	0.864764	26.5	27.7
1.03385	0.959707	0.83143	0.813734	26.1	27.3
0.700862	0.409483	-0.0418139	0.419839	32	23.2
0.76875	0.2375	0.0794407	0.0423522	32	32
0.561165	0.410256	0.0288784	0.142635	32	23.4
0.359336	0.712687	0.0245669	0.10504	27.8	26.8
0.566075	0.658436	-0.0205526	0.429135	32	24.3
0.960384	0.0482759	0.76321	0.816875	26.2	29
0.256661	0.186312	0.717769	0.815911	28.3	26.3
0.616283	0.555921	0.045711	0.193862	32	30.4
0.112319	0.213768	0.590118	0.762413	27.6	27.6
0.690625	0.4125	0.134791	0.307336	32	32
0.469136	0.47037	0.685226	0.812847	24.3	27
0.720591	0.573034	0.373809	0.807689	26.4	26.7
0.27623	0.794574	0.00992376	0.181269	23.2	25.8
1.01131	0.954064	0.111906	0.293313	29	28.3
0.989528	0.0116732	0.804126	0.889081	28.5	25.7
0.846911	0.78125	0.659298	0.28909	25.7	32
0.764864	0.528125	0.059777	0.02227	26.7	32
0.22625	0.003125	0.0621125	0.0877077	20	32
0.577443	0.467925	0.811395	0.903247	26.8	26.5
0.760706	0.924901	0.693876	0.749481	26.6	25.3
0.381749	0.18251	0.767306	0.910186	28.5	26.3
0.279401	0.146825	0.687366	0.86949	26.4	25.2
0.698398	0.745098	0.739356	0.7711	26.2	25.5
0.456468	0.356223	0.689268	0.888513	28	23.3
0.800575	0.772727	0.865823	0.847001	29	26.4
0.893854	0.878788	0.0474321	0.113512	22.7	23.1
0.816086	0.3875	0.0146007	0.0257712	24.4	32
0.173254	0.570312	0.111856	0.2724	20.4	25.6
0.655443	0.600939	0.0722435	0.0422272	32	21.3
0.0625505	0.0933852	0.732899	0.861752	26.5	25.7
0.0446121	0.155172	0.03189	0.0476581	32	23.2
0.379368	0.25	0.292198	0.205428	26.9	20
0.514166	0.961686	0.25103	0.717511	23.3	26.1
0.523718	0.706383	0.296211	0.613804	24.4	23.5
0.834375	0.028125	0.0237576	0.152246	32	32
1.01049	0.828125	0.100862	0.195141	27.1	32
0.80641	0.078125	0.0499887	0.080032	31.3	32
0.106749	0.338403	0.0303272	0.0589931	32	26.3
0.617923	0.518395	0.79471	0.837708	28.2	29.9
0.669259	0.807432	0.0786543	0.105669	31.8	29.6
0.163333	0.635	0.039588	0.0679989	30	20
0.604762	0.69	0.0792367	0.0485523	25.2	20
0.797351	0.183857	0.105197	0.0546592	32	22.3
0.898324	0.634058	0.258487	0.122495	32	27.6
0.750429	0.555	0.0495814	0.0514806	23.3	20
0.319819	0.846906	0.013715	0.109466	32	30.7
0.124523	0.131356	0.0853142	0.0924469	32	23.6
0.588513	0.55814	0.652091	0.787645	26.9	25.8
0.691101	0.686099	0.0411808	0.0623368	32	22.3
0.19293	0.153125	0.747209	0.333243	25.9	32
0.857939	0.645985	0.683273	0.826066	26.6	27.4
0.834954	0.873563	0.479103	0.872139	27.3	26.1
0.63408	0.515873	0.663913	0.811516	25.5	25.2
0.774681	0.749004	0.62568	0.855157	26.3	25.1
0.176444	0.498141	0.130832	0.10996	24.6	26.9
0.133314	0.0268199	0.687835	0.849077	28.3	26.1
0.820199	0.217391	0.055388	0.0989868	32	27.6
0.960262	0.768627	0.732201	0.791626	26.3	25.5
0.802532	0.349442	0.153542	0.599661	22.7	26.9
0.798693	0.64751	0.798802	0.926313	26.8	26.1
0.883333	0.606061	0.350913	0.483148	32	26.4
0.602262	0.660633	0.450666	0.371741	26	22.1
0.571555	0.631356	0.772195	0.793164	23.9	23.6
0.114423	0.865385	0.379226	0.809878	32	26
0.98545	0.918519	0.272316	0.841145	28	27
0.111645	0.396154	0.139291	0.060438	28.8	26
0.731055	0.733871	0.776203	0.903283	25.2	24.8
0.945518	0.162791	0.128822	0.14711	32	25.8
0.752085	0.600671	0.773221	0.746447	26.4	29.8
1.03559	0.0112782	0.737182	0.827421	28.5	26.6
0.5125	0.878125	0.0594735	0.0420382	32	32
0.776195	0.953125	0.805039	0.911405	27.2	25.6
0.401833	0.996875	0.104234	0.00715576	28.3	32
0.174253	0.14741	0.0640219	0.273429	32	25.1
0.345086	0.456693	0.835853	0.718851	29.3	25.4
0.840625	0.275	0.158981	0.0607527	32	20
0.151275	0.978339	0.575906	0.84186	24.8	27.7
0.85121	0.748062	0.733369	0.786781	26.3	25.8
0.163571	0.155039	0.647393	0.813144	27.8	25.8
1.01622	0.973585	0.671809	0.896353	31.3	26.5
0.575058	0.174216	0.82567	0.826925	26.4	28.7
0.362179	0.571429	0.770173	0.857803	23.3	24.5
0.758036	0.17	0.0765712	0.126962	22.4	20
0.723569	0.832653	0.649234	0.742964	25.5	24.5
0.749275	0.583333	0.596151	0.83674	27.6	30
0.425366	0.180723	0.381002	0.159528	28.6	24.9
0.166124	0.0114068	0.0780576	0.116444	32	26.3
0.72458	0.70751	0.740157	0.808339	25.1	25.3
0.271875	0.784375	0.0532064	0.067702	32	32
1.03793	0.0728745	0.577504	0.724052	26.9	24.7
0.482558	0.725	0.0682515	0.057433	21.5	20
0.228048	0.976471	0.528527	0.758503	27.6	25.5
0.874004	0.943723	0.625448	0.927695	25.7	23.1
0.65763	0.711712	0.470446	0.676845	32	22.2
0.388446	0.313636	0.721766	0.668407	25.1	22
0.664689	0.509375	0.588924	0.278804	23.7	32
0.825521	0.683128	0.716835	0.72228	26.6	24.3
1.00563	1	0.794443	0.813494	28.7	24.4
0.77622	0.537102	0.290094	0.755315	28.5	28.3
0.575026	0.464567	0.614694	0.816416	24.7	25.4
0.987986	0.957364	0.815271	0.882155	25.1	25.8
0.0523842	0.0625	0.794966	0.849472	25.1	25.6
0.6375	0.65	0.470957	0.253408	32	32
0.388568	0.543568	0.491033	0.817373	20	24.1
0.639365	0.68	0.684414	0.823755	25.2	25
0.641045	0.523636	0.403197	0.889406	26.8	27.5
0.571984	0.879377	0.0393208	0.0395148	32	25.7
1.02468	0.944882	0.798858	0.922686	28.4	25.4
0.891604	0.863636	0.651522	0.807385	26.6	26.4
0.734489	0.64684	0.826726	0.906552	25.8	26.9
0.411681	0.464646	0.73715	0.508518	31.2	29.7
0.46733	0.157025	0.738692	0.67572	32	24.2
0.143958	0.268775	0.696063	0.680024	25.4	25.3
0.646436	0.0572391	0.071667	0.11449	23.8	29.7
0.0915361	0.142322	0.795726	0.908254	28.4	26.7
0.843574	0.385	0.129936	0.0895317	24.9	20
1.00962	0.992806	0.669189	0.940768	26.4	27.8
0.867898	0.741176	0.515646	0.613816	27.4	25.5
0.978657	0.0634328	0.612822	0.899781	25.7	26.8
0.877567	0.883636	0.787025	0.824359	26.3	27.5
0.768765	0.794574	0.594806	0.823278	24.6	25.8
0.717642	0.681992	0.808216	0.87317	26.6	26.1
0.573423	0.660448	0.720633	0.786334	24.8	26.8
0.703016	0.630189	0.726065	0.873134	25.4	26.5
0.445971	0.397436	0.393609	0.448489	27.3	31.2
0.566285	0.669145	0.659009	0.741712	24.2	26.9
0.219396	0.158273	0.711473	0.767171	25.2	27.8
0.907365	0.899614	0.790694	0.76044	26.5	25.9
0.7067	0.967078	0.0346989	0.0950051	32	24.3
0.160618	0.0927419	0.826484	0.824208	28.8	24.8
0.371123	0.447581	0.603641	0.503905	25.9	24.8
0.401039	0.505976	0.757039	0.908459	22.4	25.1
0.867621	0.853846	0.793785	0.836306	25.8	26
0.106843	0.0114504	0.70713	0.54721	28.1	26.2
0.91471	0.962406	0.618739	0.910558	26.2	26.6
0.718542	0.590226	0.471577	0.677074	26.5	26.6
0.452562	0.58	0.675731	0.784872	24.2	25
0.103468	0.104651	0.542292	0.879251	28.5	25.8
0.229892	0.0748031	0.828719	0.814868	27	25.4
0.587199	0.453875	0.86062	0.841951	29	27.1
0.378203	0.310044	0.570246	0.797894	30.4	22.9
0.219512	0.398374	0.566185	0.873266	22.5	24.6
0.0434783	0.083004	0.473905	0.819062	25.3	25.3
0.284242	0.439331	0.629301	0.761318	22.7	23.9
0.603068	0.557851	0.736108	0.814261	24.3	24.2
0.589283	0.711382	0.707929	0.855171	24.7	24.6
0.555634	0.730627	0.0552859	-0.000791864	31.2	27.1
0.991388	0.261745	0.482809	0.735407	23.3	29.8
0.35	0.1	0.223249	0.132632	32	32
0.675358	0.66875	0.0239439	0.109533	31.4	32
0.918926	0.739437	0.172338	0.157877	32	28.4
0.523543	0.770609	0.591739	0.878594	21.9	27.9
0.872669	0.777778	0.113465	0.254882	32	31.5
0.665753	0.801498	0.858717	0.820581	28.3	26.7
0.356366	0.351852	0.018033	0.123605	32	21.6
0.180724	1	0.11	0.150738	28.7	26.5
0.89619	0.261905	0.0895489	0.0469758	20	21
0.879864	0.085	0.0563149	0.0555181	22.1	20
0.371408	0.719101	0.181457	0.04016	27.7	26.7
0.123626	0.968127	0.657277	0.69357	29.9	25.1
0.428125	0.11875	0.177375	0.0468735	32	32
0.799693	0.6375	0.137884	0.149382	24.4	32
0.530503	0.32971	0.805913	0.861643	29.6	27.6
0.919249	0.863118	0.824955	0.872189	32	26.3
1.0106	0.952191	0.501512	0.682401	30.3	25.1
0.258521	0.409283	0.755453	0.876105	25.6	23.7
0.660826	0.216535	0.0251234	0.117503	21.3	25.4
0.229835	0.127413	0.702163	0.813855	27.5	25.9
0.71079	0.777328	0.321845	0.778425	26.9	24.7
0.858752	0.0892857	0.889406	0.667117	28.3	22.4
0.397804	0.553279	0.159374	0.770121	21.8	24.4
0.679313	0.690083	0.508513	0.802345	25.4	24.2
0.933051	0.904959	0.63894	0.843302	25.8	24.2
0.298433	0.340336	0.705771	0.839752	25.9	23.8
0.752196	0.83557	0.679907	0.690733	27.2	29.8
0.9625	0.405	0.039397	0.0647851	32	20
0.868031	0.858779	0.876947	0.919488	26.4	26.2
0.525227	0.556962	0.743481	0.471176	28.2	23.7
0.648148	0.96	0.674942	0.686964	27	27.5
1.01601	0.647458	0.590517	0.267412	25.2	29.5
0.46629	0.33617	0.0288747	0.062986	32	23.5
1.00497	0.393305	0.580412	0.362723	23	23.9
0.444612	0.487069	0.0426627	0.0430962	32	23.2
0.429478	0.333333	0.118483	0.0728344	24.6	26.7
0.31807	0.406114	0.714485	0.819603	25.3	22.9
0.964362	0.943478	0.345477	0.694644	24.4	23
0.705787	0.104603	0.0322168	0.172757	26.5	23.9
0.385274	0.134921	0.136929	0.0860206	30.3	25.2
0.414187	0.41875	0.143509	0.0473659	25.2	32
0.896143	0.95057	0.684957	0.794096	26.4	26.3
0.123455	0.159533	0.714812	0.754295	27.2	25.7
0.634229	0.369668	0.205495	0.152228	22.5	21.1
0.344898	0.476364	0.803357	0.837756	29.4	27.5
0.909721	0.0516605	0.368373	0.678017	32	27.1
0.96795	0.834983	0.534196	0.192546	28.4	30.3
0.692076	0.553488	0.536655	0.46143	27	21.5
0.726103	0.803279	0.346741	0.582363	26	24.4
0.360757	0.0849421	0.203523	0.2467	28.9	25.9
0.755041	0.0049505	0.077683	0.0987435	24.7	20.2
0.553929	0.533058	0.826097	0.853334	23.6	24.2
0.398434	0.382114	0.75142	0.831513	27.2	24.6
0.888226	0.524229	0.0959617	0.145863	22.8	22.7
0.499162	0.35625	0.0395878	0.0155594	26.1	32
0.546875	0.446875	0.10261	0.00823146	32	32
0.222226	0.109244	0.481036	0.744999	26.3	23.8
0.412924	0.732794	0.169657	0.0347072	25.4	24.7
0.591188	0.551867	0.747121	0.890227	25.2	24.1
0.3125	0.71875	0.00746115	0.0714688	32	32
0.69959	0.703125	0.713827	0.763879	26.3	25.6
0.404296	0.93985	0.81853	0.490229	25.8	26.6
0.789508	0.908	0.522822	0.827537	24.4	25
0.0894205	0.933071	0.782526	0.936571	28.9	25.4
0.156219	0.772388	0.69842	0.584157	27	26.8
0.381289	0.436508	0.810241	0.568274	23.6	25.2
0.494377	0.615917	0.531586	0.43856	23.2	28.9
0.897401	0.863799	0.808953	0.930625	28.8	27.9
0.395051	0.637288	0.529273	0.12241	23.7	29.5
0.464955	0.493878	0.725161	0.709067	24.4	24.5
0.516172	0.628125	0.152669	0.211357	25.7	32
0.827406	0.0204918	0.603455	0.908691	24.8	24.4
0.728679	0.712766	0.117525	0.0654986	32	28.2
0.859602	0.464435	0.805735	0.843537	27.2	23.9
0.895648	0.865385	0.803695	0.78045	25.1	26
0.509375	0.259375	0.0790126	0.027902	32	32
0.93625	0.95	-0.0765413	0.117583	20	32
0.99375	0.0125	0.141044	0.0148612	32	32
0.61875	0.99375	0.0123587	0.0574775	24	32
0.865852	0.772152	0.185498	0.0496865	21.5	31.6
0.109721	0.228782	0.628244	0.890519	25.6	27.1
0.217359	0.146067	0.800391	0.868778	25.9	26.7
0.362966	0.27305	0.058217	0.0509709	24.7	28.2
1.0125	0.146875	0.699312	0.469429	32	32
0.351243	0.322835	0.747367	0.870949	25.5	25.4
0.791066	0.815498	0.0697231	0.174469	26.4	27.1
0.734119	0.028125	0.0812181	0.042947	24.4	32
0.738	0.455	0.0923797	0.101462	25	20
0.783233	0.827309	0.15314	-0.0371924	32	24.9
0.8625	0.559375	0.0903685	0.0808663	32	32
0.130283	0.0692308	0.148542	0.786998	25.3	26
0.69375	0.37	0.104621	0.0210633	32	20
0.88125	0.884375	0.0271721	0.0323209	32	32
0.046875	0.103125	0.0630175	0.179898	32	32
0.34796	0.486056	0.141963	0.0952022	29	25.1
0.12542	0.141732	0.583833	0.186287	26.5	25.4
0.16123	0.360515	0.184311	0.0864089	24	23.3
0.77625	0.51875	0.0771225	0.0385278	30	32
0.874873	0.490625	0.602087	0.632298	24.7	32
0.732993	0.330508	0.0211061	0.0406388	22.1	23.6
0.0410982	0.241007	0.761321	0.527896	26.1	27.8
0.243965	1	0.672028	0.838524	27.9	28.7
0.84828	0.769811	0.486214	0.836476	24.3	26.5
0.717366	0.711191	0.0723547	0.0629266	29.7	27.7
0.278643	0.507752	0.0335523	0.0503453	20	25.8
0.0370668	0.559748	0.061198	0.0677673	23.5	31.8
0.784577	0.28629	0.0480735	0.455648	32	24.8
0.433806	0.46	0.167558	0.0263064	24.7	20
0.83901	0.875445	0.433609	0.644316	25.6	28.1
0.117548	0.930769	0.423203	0.0895504	32	26
0.710871	0.802721	0.242097	0.544385	24.7	29.4
0.562794	0.28777	0.477646	0.778467	28.9	27.8
0.951495	0.045977	0.674289	0.896097	24.4	26.1
0.7625	0.346875	0.0360113	0.0310725	32	32
0.969096	0.0258303	0.781884	0.882248	26.4	27.1
0.876113	0.48954	0.0723035	0.0274723	22	23.9
0.820532	0.865455	0.755732	0.904775	26.3	27.5
0.907011	0.896552	0.893642	0.942258	27.4	26.1
0.3875	0.755	0.0826734	0.102898	20.8	20
0.582631	0.456432	0.195213	0.740765	25.6	24.1
0.878301	0.212625	0.0497786	0.0951061	32	30.1
1.00712	0.138983	0.0264299	0.0689935	20	29.5
0.166886	0.0716846	0.799054	0.826722	27.8	27.9
0.559863	0.821782	0.615225	0.414234	24.9	20.2
0.743614	0.669565	0.344323	0.594596	32	23
0.956303	0.823529	0.858979	0.816133	28	27.2
0.478369	0.385	0.0468709	0.033481	28.2	20
1.02604	0.17	0.0805761	0.0150128	21.7	20
0.131109	0.0513834	0.580767	0.8125	25.8	25.3
0.945326	0.957143	0.101007	0.0748393	24.3	21
0.593286	0.521739	0.643122	0.470272	24.5	27.6
0.300752	0.601504	0.173705	0.0400753	23.1	26.6
0.989683	0.27	0.0699735	0.111174	31.5	20
0.263234	0.138075	0.404445	0.790551	26.4	23.9
0.214583	0.856061	0.308607	0.838086	32	26.4
0.331926	0.267176	0.674598	0.936436	28.2	26.2
0.919249	0.676806	0.0821143	0.0585716	32	26.3
0.796035	0.440625	0.084768	0.298231	27.9	32
0.269731	0.573585	0.252738	0.0459067	25.7	26.5
0.741448	0.612782	0.686958	0.839432	27.1	26.6
0.683499	0.698745	0.190316	0.159882	32	23.9
0.73125	0.659375	0.0359676	0.276591	20	32
0.588134	0.649573	0.0656806	0.0703065	29.2	23.4
0.15	0.31875	0.065015	0.0424313	32	32
0.978125	0.865625	0.0713697	0.247123	32	32
0.950625	0.5	0.28777	0.0430494	32	25
0.0457929	0.761905	0.123101	0.0313002	22.6	25.2
0.784551	0.548173	0.163156	0.0386023	32	30.1
0.15029	0.498069	0.0289586	0.0107263	32	25.9
0.380888	0.359375	0.0463695	0.105071	27.6	32
0.33351	0.521739	0.0716853	0.0284747	24.6	25.3
0.757177	0.0973451	0.367983	0.739822	28.7	22.6
0.238888	0.479638	0.10349	0.0395149	24.3	22.1
0.94053	0.752101	0.0623504	0.10674	22.1	23.8
0.85185	0.683544	0.603524	0.85989	26.9	23.7
0.947552	0.942085	0.672111	0.865892	27.4	25.9
0.955713	0.104869	0.679415	0.697807	29.1	26.7
0.839504	0.921397	0.607688	0.80267	27.2	22.9
0.562934	0.648402	0.123419	0.0896755	27.6	21.9
0.889565	0.543689	0.530264	0.623129	28.1	30.9
0.222207	0.2375	0.0502606	0.127825	23.5	32
0.530498	0.92053	0.0504649	0.156347	26.6	30.2
0.915896	0.108225	0.783376	0.798574	27.8	23.1
0.40125	0.515625	0.418928	0.774188	20	32
0.258812	0.117155	0.805204	0.855914	29.9	23.9
0.454923	0.347826	0.799912	0.842845	27.2	25.3
0.35787	0.153226	0.738637	0.670568	28.2	24.8
0.415346	0.373984	0.00215244	0.0348467	32	24.6
0.550348	0.375494	0.594777	0.706883	26.9	25.3
0.42704	0.46371	0.705445	0.759348	25.5	24.8
0.232381	0.199219	0.6747	0.801431	29	25.6
0.467276	0.505882	0.8119	0.875039	29.6	25.5
0.84519	0.9875	0.0736688	0.167338	21.7	32
0.31862	0.269231	0.734315	0.807343	27.1	26
0.772519	0.730924	0.563541	0.865166	26.6	24.9
0.122228	0.988417	0.476582	0.891966	24.5	25.9
0.555665	0.57197	0.790156	0.721437	25.3	26.4
0.320755	0.477987	0.140515	0.072754	27.6	31.8
0.633554	0.584967	0.814277	0.890539	28.7	30.6
0.355392	0.4	0.845135	0.915063	27.2	25.5
0.28763	0.00396825	0.0555037	0.0637288	26.1	25.2
1.03954	0.178862	0.720045	0.853362	26.3	24.6
0.847361	0.810484	0.717601	0.817457	27.5	24.8
0.429342	0.403922	0.838887	0.904193	28	25.5
0.0810268	0.015625	0.749916	0.892055	28	25.6
0.716466	0.660156	0.726532	0.84575	26	25.6
0.485035	0.661922	0.727681	0.0553011	25.1	28.1
0.645926	0.639676	0.799677	0.904199	25.2	24.7
0.997763	0.0351562	0.819464	0.8641	25.5	25.6
0.318774	0.647887	0.185457	0.0962543	26.7	21.3
0.614688	0.655039	0.718211	0.839409	26.8	25.8
0.876132	0.859922	0.136137	0.399921	21.7	25.7
0.618352	0.517986	0.905502	0.901104	28.5	27.8
0.0884233	0.0785124	0.820405	0.905839	25.6	24.2
0.452981	0.645418	0.136228	0.743613	28.5	25.1
0.0729927	0.0364964	0.713983	0.826557	27.4	27.4
1.02923	0.976654	0.758697	0.758336	26.9	25.7
0.834628	0.442568	0.0370817	0.0308929	32	29.6
0.312919	0.869732	0.139973	0.0724003	32	26.1
0.755747	0.591133	0.0330974	0.0602555	25.2	20.3
0.2125	0.58125	0.0451202	0.125824	32	32
0.151705	0.975207	0.111933	0.0639841	32	24.2
0.546666	0.510135	0.726281	0.34869	25.7	29.6
0.129435	0.0263158	0.374497	0.817754	25.6	26.6
0.957727	0.0172414	0.0300302	0.233191	27	29
0.803309	0.8125	0.165673	0.419902	20.4	32
0.278575	0.44856	0.293466	0.288042	32	24.3
0.958502	0.877323	0.779403	0.795335	26.4	26.9
0.47426	0.5	0.334159	0.785776	29.2	24.8

## Sheet: Dex 1
Old_Phase	New_Phase	r2_before	r2_after	Period_before	Period_after
0.858235	0.173745	0.0274358	0.075554	25.8	25.9
0.91875	0.40625	0.120173	0.0777367	32	32
0.353008	0.564444	0.765513	0.706142	25.3	22.5
0.692775	0.311688	0.147101	0.0594959	29	23.1
0.598684	0.391167	0.152712	0.305236	31.3	31.7
0.459666	0.12	0.0284374	0.0077011	29.9	25
0.99719	0.109244	0.0680881	0.0761311	32	23.8
0.168614	0.382609	0.0690962	0.0317315	32	23
0.787052	0.290625	0.0491652	0.0253688	23.7	32
0.108073	0.3375	0.0319587	0.0795249	25.6	24
0.956306	0.958621	0.244077	0.231963	29.2	29
0.934375	0.453125	0.239752	0.261945	32	32
0.562108	0.275	0.0958594	0.0559434	22.3	20
0.718522	0.23176	0.0632734	0.105837	32	23.3
0.633857	0.36	0.0874039	0.182609	22.3	20
0.299661	0.403125	0.0315657	0.102846	25.8	32
0.778799	0.140625	0.0624226	0.188161	20.4	32
0.0831731	0.43125	0.179498	0.0549169	26	32
0.77638	0.08125	0.134339	0.0784454	30.8	32
0.323635	0.160194	0.102959	0.0217458	30.2	20.6
0.608631	0.54375	0.100704	0.218317	23.1	32
1.02188	0.555	0.0400632	0.160948	32	20
0.0647498	0.915094	0.065163	0.0300213	29.3	21.2
0.820612	0.82906	0.163109	0.0176077	25.8	23.4
0.288168	0.665354	0.763334	0.869165	22.6	25.4
0.936307	0.968198	-0.153912	0.125844	32	28.3
0.631865	0.738397	0.410698	0.7465	25	23.7
0.678125	0.82	0.0790819	0.0229662	32	20
0.683297	0.81448	0.0913809	0.0367556	23.2	22.1
0.79208	0.378049	0.107608	0.0556871	20.9	24.6
0.405898	0.601695	0.765957	0.798335	25	23.6
0.451325	0.670782	0.562709	0.806548	25	24.3
0.634698	0.625	0.0619066	0.0983351	23.2	32
0.900607	0.541219	0.304767	0.535092	31.2	27.9
0.108009	0.795	0.764076	0.442096	23.1	20
0.141507	0.859712	0.0862773	0.311666	24.2	27.8
0.42679	0.837607	0.132163	0.120591	32	23.4
0.252707	0.352423	0.696471	0.564978	23.6	22.7
1.00818	0.424242	0.0323012	-0.0678739	32	23.1
0.21793	0.47541	0.177386	0.504581	32	24.4
0.0952381	0.79	0.102563	0.24297	21	30
0.808088	0.470588	0.0747594	0.0440286	32	27.2
0.5375	0.428125	0.393992	0.0472568	32	32
0.320224	0.89823	0.275497	0.0589794	25.9	22.6
0.855721	0.63035	0.315762	0.724145	28.9	25.7
0.350677	0.627737	0.0291452	0.0343429	23.4	27.4
0.575893	0.942857	0.034166	0.0469721	32	28
0.508172	0.388316	0.118929	0.209866	24.6	29.1
0.280313	0.0117187	0.0609906	-0.00111679	20	25.6
0.697237	0.615894	0.595561	0.882815	24.4	30.2
0.533455	0.61157	0.856054	0.850666	25	24.2
0.274895	0.466403	0.854333	0.821728	21.7	25.3
0.0372995	0.871528	0.039739	0.128175	29.1	28.8
0.557621	0.63745	0.870402	0.800089	24.2	25.1
0.731808	0.658333	0.626725	0.719542	28.4	24
0.438274	0.199115	0.064451	0.125397	32	22.6
0.283654	0.302885	0.198672	0.0635924	32	20.8
0.288249	0.618257	0.771076	0.799869	23.5	24.1
0.780385	0.657807	0.843558	0.818626	24	30.1
0.660567	0.74502	0.730303	0.705502	25.3	25.1
0.682369	0.712803	0.115259	0.184263	25.4	28.9
0.237331	0.99375	0.0440594	0.0211933	29.6	32
0.489315	0.434579	0.373062	0.0709097	30	21.4
0.983544	0.222222	0.028495	0.165278	20	26.1
0.048196	0.725869	0.00461861	0.131041	20.3	25.9
0.225	0.01875	0.0272	0.149317	32	32
0.0474929	0.776371	0.685452	0.617223	30.1	23.7
0.912122	0.687919	0.0138607	0.04761	32	29.8
0.770682	0.80212	0.218684	0.226045	32	28.3
0.334915	0.733906	0.486277	0.79011	22.8	23.3
0.58944	0.00689655	0.0573843	0.239132	32	29
0.989899	0.830579	0.547401	0.815266	26.1	24.2
0.158472	0.265625	0.0869714	0.0759443	22.5	32
0.958836	0.889706	0.513791	0.900648	23.4	27.2
0.841443	0.839506	0.477236	0.732895	25.5	24.3
0.603558	0.794872	0.648015	0.726652	25.8	23.4
0.221397	0.853556	0.793239	0.648942	26.7	23.9
0.800979	0.745902	0.594223	0.721336	27.8	24.4
0.279977	0.438298	0.880922	0.611539	25.8	23.5
0.361753	0.629482	0.843047	0.666364	25.5	25.1
0.438524	0.637795	0.77815	0.748927	25.7	25.4
0.499815	0.654472	0.601924	0.794406	26.4	24.6
0.379812	0.0990415	0.0647193	0.0812843	32	31.3
0.895368	0.198444	0.12744	0.224858	20.1	25.7
0.89125	0.334375	0.0340709	0.151338	20	32
0.338095	0.393939	0.709425	0.658678	28	23.1
0.441667	0.5	0.642642	0.634528	27	24
0.221183	0.261168	0.427767	0.745264	24.7	29.1
0.697837	0.748954	0.673206	0.782006	27.2	23.9
0.207604	0.004329	0.832879	0.815201	25.3	23.1
0.677907	0.15	0.00514674	0.0692069	21.5	20
0.512592	0.691964	0.647341	0.617254	27.3	22.4
0.634656	0.291498	0.0751209	0.13755	20	24.7
0.187779	0.890547	0.119413	0.218025	23.4	20.1
0.590162	0.0675676	0.0679696	0.104013	31.4	29.6
0.449512	0.601533	0.895398	0.710582	27.9	26.1
0.86388	0.554054	0.172213	0.195788	32	22.2
0.05625	0.171875	0.0422519	0.287109	20	32
0.446081	0.58125	0.0527777	0.0551772	29.5	32
0.625	0.746875	0.258636	0.0485413	32	32
0.481683	0.361868	0.0886113	0.240901	29.9	25.7
0.98125	0.9125	0.0338788	0.387914	32	32
0.330369	0.628352	0.535511	0.463087	27.4	26.1
0.82322	0.1375	0.0199354	0.182136	20.6	24
0.203788	0.89	0.0692328	0.184074	26.4	20
0.659375	0.645	0.11813	0.166388	32	20
0.778125	0.83	0.0162259	0.0550658	32	20
0.0486111	0.28125	0.266951	0.0745673	28.8	32
0.310882	0.367965	0.836758	0.907177	26.3	23.1
0.629217	0.743083	0.841675	0.704945	25	25.3
0.558692	0.737288	0.861418	0.720174	24.2	23.6
0.964248	0.787149	0.788503	0.800595	26.6	24.9
0.796964	0.950495	0.74031	0.921443	25	30.3
0.574138	0.465455	0.147407	0.426261	23.2	27.5
0.548255	0.681452	0.821402	0.790957	24.4	24.8
0.947344	0.807692	0.0437697	0.0796678	29.4	20.8
0.897667	0.0147601	0.0323731	0.350992	28	27.1
0.495014	0.655738	0.830163	0.797729	24	24.4
0.984119	0.45625	0.0931681	0.457689	24.4	32
0.218687	0.314189	0.0244966	0.356438	22.7	29.6
0.606899	0.905063	-0.00605161	0.240584	20	31.6
0.94695	0.97026	0.142053	0.106969	28.1	26.9
0.43125	0.440625	0.148588	0.144429	32	32
0.216968	0.141129	0.0339926	0.0201055	27.1	24.8
0.64887	0.284375	0.101108	0.0107438	27.1	32
0.274306	0.881944	0.078684	0.22309	32	28.8
0.764253	0.914089	0.0185063	0.0103017	23.9	29.1
0.0769231	0.111538	0.273251	0.138631	32	26
0.283836	0.478125	0.087521	0.20668	29	32
0.658093	0.685345	0.78657	0.802372	24.2	23.2
0.994792	0.804167	0.824624	0.780523	25.6	24
1.00986	0.95	0.0693652	0.0421216	28.4	20
0.727107	0.0438247	0.102152	0.00194153	25.4	25.1
0.963606	0.65251	0.0741299	0.0379828	29.1	25.9
0.613393	0.457399	0.103263	0.099997	22.5	22.3
0.384375	0.975	0.0182485	0.154071	32	32
0.775	0.75625	-0.211299	0.0767224	32	32
0.747741	0.637795	0.34523	0.343796	27.1	25.4
0.16705	0.042471	0.0528847	0.147682	26.7	25.9
0.14537	0.198473	0.0644505	0.0876762	29.9	26.2
0.933561	0.571875	0.0496344	0.172736	23.8	32
0.565941	0.652015	0.464219	0.60714	25.7	27.3
0.17825	0.903704	0.743289	0.522018	25.1	27
0.486984	0.0583658	0.0632451	0.526531	20	25.7
0.987857	0.782468	0.0401985	-0.00637778	20	30.8
0.60625	0.1625	0.121254	0.638899	32	32
0.179688	0.978125	0.0965049	0.20623	25.6	32
0.0977371	0.258621	0.0371958	0.062992	32	23.2
0.152218	0.771875	0.101066	0.0847127	24.8	32
0.0529137	0.850202	0.698805	0.792422	28.7	24.7
0.223969	0.456693	0.580324	0.356742	27.7	25.4
0.945628	0.615764	0.0330501	0.106902	32	20.3
0.234353	0.838565	0.0501693	0.211463	25.7	22.3
0.53171	0.378486	0.5905	0.274943	23.3	25.1
0.838068	0.496875	0.519666	0.401536	24.2	32
0.416659	0.818505	0.163279	-0.060899	27.1	28.1
0.521747	0.00862069	0.220649	0.0791968	24.3	23.2
0.0392541	0.832192	0.145353	0.305606	23.8	29.2
0.894684	0.0375	0.20648	0.318589	28.1	32
0.467983	0.453488	0.0316637	-0.0534926	26.5	25.8
0.234375	0.190625	0.0906096	0.25261	32	32
0.822902	0.863924	0.231121	0.0419728	26.9	31.6
0.472248	0.29078	0.120569	0.109423	27.6	28.2
0.637489	0.560976	0.0465066	0.0579369	27	20.5
0.178125	0.24375	0.0261041	0.0562564	32	32
0.436108	0.440529	0.216939	0.354361	29	22.7
0.573468	0.74	0.466194	0.662179	29.7	25
0.599544	0.848739	0.267079	0.22851	24.3	23.8
0.363287	0.216867	0.48671	0.703141	27.7	24.9
0.844366	0.810811	0.75139	0.605345	24.9	25.9
0.228569	0.684211	0.700638	0.651009	27.6	24.7
0.103415	0.0772201	0.685745	0.866724	32	25.9
0.456157	0.319703	0.806953	0.772768	25.2	26.9
0.0917603	0.277273	0.285125	0.0516687	26.7	22
0.421207	0.98125	0.0648439	-0.0921651	23.4	32
0.702564	0.669091	0.640371	0.878326	23.4	27.5
1.02231	0.214844	0.837037	0.715198	25	25.6
0.383176	0.395833	0.835627	0.900566	26.5	24
0.178834	0.946809	0.909929	0.899965	28.3	28.2
0.136906	0.996226	0.870726	0.841738	25	26.5
0.526154	0.254808	-0.000102464	0.173874	20	20.8
0.338031	0.743902	0.630428	0.722263	27	24.6
0.375	0.725	0.495484	-0.0125873	32	32
0.819844	0.695817	0.785467	0.919692	29.4	26.3
0.753333	0.492424	0.151569	0.757249	20	26.4
0.367016	0.701068	0.794428	0.552807	23.6	28.1
0.485472	0.694064	0.783473	0.530426	24.5	21.9
0.278036	0.239837	0.604546	0.801913	26.2	24.6
0.868196	0.839357	0.715554	0.77862	27.1	24.9
0.225453	0.924731	0.0798146	0.0604202	28.4	27.9
0.60625	0.240625	0.0425173	0.15243	32	32
0.686967	0.875	0.0504489	0.0573262	21.1	20
0.837918	0.0703125	0.446697	0.418715	21.3	25.6
0.780431	0.332192	0.17936	0.103177	28	29.2
0.311844	0.0202429	0.0605316	0.0912924	31.3	24.7
0.73125	0.7	0.199284	0.0741804	32	32
0.402091	0.834586	0.0562821	0.551182	32	26.6
0.125	0.84375	0.0401015	0.220123	32	32
0.822093	0.07	0.164402	0.0369372	25.8	20
0.731438	0.925	0.735704	0.167954	26.6	32
0.635755	0.677083	0.623874	0.535746	22.6	28.8
0.159651	0.427948	0.540609	0.453038	22.5	22.9
1.03551	0.995816	0.712393	0.703831	23.6	23.9
0.585449	0.626812	0.809509	0.864309	25	27.6
0.770285	0.768421	0.0132564	0.0923463	32	28.5
0.525677	0.55625	0.373903	0.266762	31.4	32
0.187739	0.461224	0.219067	0.42207	25.6	24.5
0.745994	0.715625	0.0606262	0.143215	23.4	32
0.59625	0.65	0.035671	0.121173	20	32
0.990625	0.103125	0.142764	0.140805	32	32
0.10491	0.498328	0.0309179	0.292897	23.9	29.9
0.189339	0.466899	0.886934	0.456157	24.1	28.7
0.690502	0.121569	0.0889057	0.0294355	32	25.5
0.387068	0.068	0.045808	0.0556853	26.6	25
0.250628	0.44375	0.0535913	0.0271535	24.9	32
0.341815	0.521008	0.789838	0.686856	25	23.8
0.669619	0.213389	0.109134	0.164171	23.1	23.9
0.245	0.605	0.104948	0.00328264	20	20
0.281746	0.939394	0.149432	0.181749	31.5	26.4
0.222774	0.76875	0.0447336	0.0459162	23.3	32
0.914791	0.519573	0.105901	0.0371781	32	28.1
0.738442	0.40625	0.16564	0.0325541	21.9	32
0.80248	0.108209	0.126514	0.157152	26.3	26.8
0.54881	0.141667	0.0615543	0.0445755	28	24
0.123903	0.625954	0.311048	0.822682	32	26.2
0.896533	0.51875	0.0615295	0.0569289	28.3	32
0.648406	0.0850202	0.0119578	0.210178	32	24.7
0.47561	0.666667	0.764581	0.646847	24.6	24.6
0.838068	0.528125	0.0944238	0.122453	26.4	32
0.310663	0.0847458	-0.00504502	0.204864	23.7	29.5
0.632785	0.564912	0.13756	0.0265302	32	28.5
0.961982	0.846429	0.433784	0.63615	21.7	28
0.314271	0.302251	0.801462	0.558052	25.6	31.1
0.996512	0.325	0.033567	0.0579512	25.8	20
0.80125	0.68125	0.0423407	0.113492	20	32
0.580158	0.70073	0.81683	0.350181	27.2	27.4
0.409642	0.324675	0.0312993	0.0307908	28.3	30.8
0.923237	0.151163	0.126116	0.177075	24.6	25.8
0.617188	0.980469	0.113194	0.0748993	32	25.6
0.393235	0.810036	0.0411915	0.337213	32	27.9
0.619886	0.128125	0.159542	0.172681	27.5	32
0.386985	0.139785	0.0528438	0.0919368	32	27.9
0.826932	0.770318	0.0162625	0.113798	32	28.3
0.321875	0.05625	0.0460707	0.2068	32	32
0.406368	0.71134	0.0303532	-0.0429798	32	29.1
0.602309	0.870647	0.109084	0.0102732	23.4	20.1
0.187243	0.663636	0.406507	0.703386	24.3	22
0.363274	0.548673	0.571389	0.734323	24	22.6
0.427143	0.483193	0.765798	0.578773	25.3	23.8
0.42125	0.93125	-0.00262579	0.0540353	20	32
0.417495	0.480769	0.0283722	0.0919276	20.5	20.8
1.02074	0.754325	0.637879	0.813568	29.4	28.9
0.846799	0.731343	0.850273	0.876666	27.6	26.8
0.0698289	0.928328	0.160663	0.153949	27.4	29.3
1.03621	0.18	0.797695	0.221442	26.1	20
0.822138	0.116505	0.134352	0.0879366	32	30.9
0.290084	0.281746	0.817609	0.899069	26.7	25.2
0.327694	0.0144404	0.0549194	0.331726	25.8	27.7
0.18345	0.163793	0.862967	0.623132	25.7	23.2
1.03522	0.901186	0.0772909	0.247764	20	25.3
0.61125	0.434375	0.227634	0.074757	20	32
0.269058	0.336323	0.155148	0.183646	22.3	22.3
0.782729	0.935361	0.152072	0.0869208	20.4	26.3
0.872109	0.096875	0.077586	0.0357778	22.7	32
0.355092	0.15625	0.0512106	0.0677519	25.9	32
0.43125	0.85625	0.105179	0.303776	32	32
1.01961	0.912863	0.160999	0.07094	31.3	24.1
0.12651	0.942748	0.385923	-0.164497	30.2	26.2
0.465625	0.2	0.129267	0.0861606	32	20
0.429234	0.574219	0.914468	0.691381	24.1	25.6
0.429167	0.720833	0.77174	0.902036	24	24
0.825909	0.533784	0.141569	0.216784	24.3	29.6
0.936726	0.865471	0.0717153	0.418746	20	22.3
0.209188	0.438095	0.0620523	0.300799	27.4	31.5
1.015	0.7	0.11752	0.0255964	20	20
0.27885	0.310345	0.709481	0.576639	25.1	23.2
0.288836	0.306723	0.752752	0.547215	24.5	23.8
0.240943	0.876033	0.821368	0.534135	26.6	24.2
0.312294	0.634361	0.793843	0.519966	25.6	22.7
0.520313	0.236515	0.106573	0.139859	21.5	24.1
0.265396	0.353659	0.555551	0.557726	24.7	24.6
0.446009	0.197183	0.139561	0.575279	27	28.4
0.399749	0.640693	0.793395	0.683437	26.6	23.1
0.379859	0.546559	0.879159	0.620919	24.6	24.7
0.265544	0.992395	0.0968232	0.098932	25.3	26.3
0.576705	0.053719	0.208396	0.0461518	32	24.2
0.597713	0.64375	0.143348	0.31372	20.5	32
0.566979	0.97235	0.0222901	0.098933	20.3	21.7
1.03525	0.586047	0.202546	0.12487	32	21.5
0.657061	0.36715	0.166512	0.101973	26	20.7
0.589317	0.910072	0.17692	0.0800822	20	27.8
0.209375	0.38125	0.0380158	0.0250807	32	32
0.94588	0.646643	0.512318	0.54753	26.9	28.3
0.985678	0.80602	0.595072	0.630751	28	29.9
0.846068	0.0985915	0.107778	0.026878	32	21.3
0.345139	0.465625	0.151966	0.0572599	27	32
0.285786	0.670968	0.0667189	0.0253442	32	31
0.749137	0.751131	0.17446	0.0235155	32	22.1
0.451517	0.585657	0.696813	0.409958	25.4	25.1
0.2125	0.10625	0.00891912	0.0689821	32	32
0.44125	0.940625	0.078104	0.0365193	20	32
0.942544	0.280702	0.128824	0.114948	32	22.8
0.198718	0.660839	0.221776	0.0625582	26.4	28.6
0.0677333	0.176955	0.38014	0.878066	29.4	24.3
0.265506	0.246809	0.87353	0.241846	25.9	23.5
0.534375	0.996875	0.123913	0.0685303	32	32
0.67354	0.412409	0.0647129	0.561775	32	27.4
0.509004	0.702041	0.68634	0.539878	23.8	24.5
0.71511	0.463415	0.748247	0.190024	26.5	24.6
0.201505	0.262626	0.18667	0.104948	32	29.7
0.739489	0.574324	0.160951	0.641966	27	29.6
0.237202	0.240625	0.0243985	-0.00867321	31.5	32
1.00261	0.917563	0.0475401	0.13038	32	27.9
0.624676	0.785211	0.0341732	0.129356	25	28.4
0.205919	0.259375	0.131618	0.37678	30.2	32
0.259605	0.270492	0.803617	0.804895	25.9	24.4
0.0607287	0.0956938	0.34628	0.259682	24.7	20.9
0.204333	0.508547	0.0497841	0.0798532	30.1	23.4
0.319362	0.721649	0.553466	0.420317	22.8	29.1
0.734921	0.166667	-0.0578391	0.242251	24.5	25.2
0.462615	0.420833	0.691706	0.194966	25.3	24
0.335661	0.433036	0.647098	0.772443	20.2	22.4
0.458631	0.654618	0.780037	0.853627	25.1	24.9
0.477261	0.64257	0.855814	0.814659	24.7	24.9
0.378088	0.536585	0.101024	0.0413403	20.6	24.6
0.835149	0.928125	0.0770859	0.273431	21.8	32
0.427573	0.1125	0.526279	0.846686	29.8	24
0.0633646	0.4625	0.137467	-0.0639595	25.3	32
0.780971	0.536585	0.114251	0.0822102	32	24.6
0.136852	0.834025	0.641658	0.632655	26.8	24.1
0.463268	0.953125	0.200745	0.203018	28.5	32
0.731667	0.8375	0.117361	0.111168	20	24
0.808341	0.0676692	0.124416	0.0947372	32	26.6
0.394456	0.628959	0.622489	0.309352	26.9	22.1
0.712454	0.6337	0.811859	0.664707	26	27.3
0.561625	0.596639	0.74394	0.82285	25.2	23.8
0.643904	0.565625	0.379286	0.354613	24.3	32
0.46875	0.978125	0.0859213	0.221683	24	32
0.758052	0.757812	0.919169	0.76649	26.1	25.6
0.882915	0.992701	0.134417	0.182245	32	27.4
0.287933	0.72963	0.129815	0.209815	27.9	27
0.27832	0.802198	0.0722401	0.20474	32	27.3
0.978155	0.872428	0.859694	0.734545	25.3	24.3
0.693844	0.465625	0.0760855	0.105345	26.6	32
0.86772	0.776271	0.168064	0.474972	26.6	29.5
0.833054	0.738397	0.689605	0.769665	24.9	23.7
0.744856	0.786008	0.777732	0.848463	24.3	24.3
0.771984	0.731518	0.166266	0.241064	32	25.7
0.686641	0.696429	0.0508241	-0.140359	23.9	28
0.966725	0.843206	0.151313	0.329964	32	28.7
0.336081	0.275641	0.162393	0.299068	27.3	31.2
0.204209	0.025	0.25298	0.0395212	29.7	20
0.43125	0.195455	0.0596548	0.134291	32	22
0.301392	0.757188	0.813459	0.167927	26.5	31.3
0.419326	0.562712	0.102864	0.313039	23.1	29.5
0.188904	0.973978	0.753306	0.901525	27.6	26.9
0.839236	0.142222	0.0619295	0.0913812	32	22.5
0.771942	0.208494	0.00920058	0.0273379	23.9	25.9
0.989583	0.45625	0.0317912	0.278203	25.2	32
0.434511	0.88125	0.0516973	0.0407134	23	32
0.465625	0.88	0.0214487	0.0548667	32	20
0.08125	0.09375	-0.065617	0.0445912	32	32
0.0943452	0.51875	-0.0029064	0.0303889	21	32
0.122917	0.553125	0.0448574	0.0352394	24	32
0.25625	0.39375	0.0222972	-0.0454414	32	32
0.351029	0.903125	-0.0071008	0.390758	24.9	32
0.0515988	0.10625	0.173306	0.393874	25.8	32
0.8875	0.9875	0.157778	0.0235428	32	32
0.121509	0.954751	0.711463	0.627961	23.9	22.1
0.73125	0.2375	0.0307328	0.0716052	32	32
0.866113	0.251101	0.141966	0.0840214	28.8	22.7
0.178612	0.716216	-0.0715089	-0.0137444	22.4	22.2
0.83125	0.8	0.0387406	0.0849987	32	32
0.981665	0.83121	0.0369287	0.0659298	24.7	31.4
0.806643	0.87	0.131974	0.0239323	28.6	20
0.650811	0.867857	0.133663	0.0389858	22.9	28
0.0376761	0.922535	0.016452	0.020731	32	28.4
0.453002	0.317647	0.0400155	0.173176	32	25.5
0.0973951	0.755906	0.776782	0.601033	27.9	25.4
0.291588	0.459375	0.130689	-0.0150616	26.6	32
0.345781	0.659375	0.326647	0.31378	27.7	32
0.762905	0.804688	0.79974	0.756015	27	25.6
0.484375	0.509375	0.183201	0.144566	32	32
0.427954	0.396875	0.099002	0.144656	31.1	32
0.62125	0.878125	0.0889632	0.127306	20	32
0.550665	0.978723	0.124696	0.174286	32	23.5
0.165416	0.102459	0.713453	0.79333	27.1	24.4
0.875825	0.804348	0.859039	0.90782	25.7	23
0.388434	0.625551	0.799561	0.848984	25.2	22.7
0.396773	0.823529	0.125418	0.333315	32	30.6
0.834835	0.693617	0.789226	0.874924	27.4	23.5
0.312736	0.900498	0.211417	0.107667	20	20.1
0.964469	0.09375	0.0334088	0.253467	29.2	32
0.831915	0.902128	0.303475	0.626408	24	23.5
0.953125	0.03125	0.0929388	0.429623	32	32
0.44125	0.125	0.018664	0.178176	20	32
0.278125	0.346875	0.0936868	0.306282	32	32
1.03346	0.003861	0.760919	0.850419	25.1	25.9
0.315835	0.385321	0.0548035	0.0735966	28.4	21.8
0.611701	0.545852	0.100089	0.124645	23.9	22.9
0.810725	0.124464	0.146014	0.250949	29.7	23.3
0.36625	0.090625	0.0296536	0.0984704	30	32
0.183594	0.71875	0.434323	0.245982	25.6	32
0.60464	0.749206	0.0811349	0.212483	26	31.5
0.499325	0.0885609	0.0216887	0.107742	30.6	27.1
0.784375	0.03	0.158979	0.00719675	32	20
0.51625	0.29375	0.0503056	0.400441	20	32
0.865172	0.848606	0.882866	0.927137	23.4	25.1
0.577307	0.80597	0.880652	0.756389	24.5	26.8
0.859825	0.288066	0.188504	0.0984932	32	24.3
0.807875	0.321875	0.640295	0.00879835	27.7	32
0.884929	0.14539	0.0364773	0.195797	24	28.2
0.152715	0.359184	0.490339	0.909561	23.6	24.5
0.300781	0.93125	0.0553433	0.114001	25.6	32
0.715788	0.042735	0.758328	-0.023862	26.9	23.4
0.193563	0.85	0.0568294	0.0351034	26.8	32
0.348406	0.700405	0.0413234	0.0877494	32	24.7
0.622465	0.870849	0.91418	0.658356	28.2	27.1
0.187114	0.55625	0.0493756	0.0503745	24.3	32
0.427175	0.315625	0.0827603	0.192634	22.7	32
0.60261	1	0.655942	0.21674	26.1	32
0.04125	0.0875	-0.00669039	0.127704	20	32
0.259161	0.649289	0.00401032	0.0647922	24.6	21.1
0.444792	0.729167	0.046658	0.0781275	32	24
0.706378	0.890411	-0.041087	0.233012	25.4	21.9
0.225114	0.138211	0.850203	0.886834	23.8	24.6
0.0765451	0.891304	0.851259	0.873504	26.1	27.6
0.823994	0.516432	0.0310539	0.0457258	23.5	21.3
0.710172	0.025	0.176553	0.191067	20.4	32
0.439725	0.176	0.128437	0.145914	29.1	25
0.239552	0.0783582	0.134479	0.397657	26	26.8
0.556827	0.521739	0.0444367	0.0321835	22.8	23
0.50368	0.658879	0.0539394	0.025167	22.6	21.4
0.778699	0.890625	0.094442	0.0228318	29.4	32
0.691725	0.923345	0.075863	0.189566	32	28.7
0.658333	0.08	0.135901	0.0646833	31.2	20
0.675176	0.936877	0.0999449	0.169286	32	30.1
0.0638401	0.839721	0.0717377	0.120649	20.8	28.7
0.470935	0.084375	0.100644	0.180405	28.6	32
0.47625	0.015625	0.0443374	0.185698	20	32
0.426514	0.215311	0.0484221	0.0773754	21.2	20.9
0.533182	0.127208	0.104536	0.0374523	32	28.3
0.538571	0.244	0.13727	0.0581643	28	25
0.877679	0.290179	0.0201962	0.0967907	32	22.4
0.853929	0.741071	0.589565	0.616504	20	22.4
0.444236	0.071875	0.283811	0.352412	28.3	32
0.39015	0.0941558	0.0290225	0.209594	27.7	30.8
0.323684	0.38	0.0748301	0.0809652	28.5	20
0.504699	0.292683	0.0226783	0.17999	21.8	20.5
0.3168	0.159375	0.0657529	0.0490778	21.8	32
0.5875	0.2625	0.0909641	0.0893467	32	32
0.776196	0.854839	0.117517	0.216442	29	31
0.268833	0.009375	0.0631474	0.0888958	30.2	32
0.258407	0.301587	0.0789116	0.154406	23.6	25.2
0.396341	0.55	0.0432204	0.131465	20.5	20
0.609091	0.445	0.00583402	0.0644018	26.4	20
0.724933	0.746939	0.707655	0.861871	27.6	24.5
0.406749	0.0608365	0.0809623	0.0630433	32	26.3
0.613463	0.798742	0.0716581	0.257119	32	31.8
0.186433	0.593607	0.00728096	0.0247531	25.7	21.9
0.83197	0.178423	0.150956	0.120482	31.9	24.1
0.903248	0.123932	0.0230247	0.0840412	22.5	23.4
0.768358	0.15625	0.0807674	0.0908379	22.3	32
0.750275	0.25523	0.100438	0.0331039	24.7	23.9
0.775676	0.941818	0.0430574	0.112922	22.2	27.5
0.440564	0.209375	0.0899794	0.324037	30.6	32
0.10125	0.91875	0.0413623	0.0718201	20	32
0.257556	0.18254	0.0245154	0.0247288	21.9	25.2
0.410636	0.475	0.0570205	0.01535	28.5	32
0.354306	0.22	0.0403585	0.0177472	20.9	20
0.6375	0.63	0.0787895	0.0416732	32	20
0.309438	0.960573	0.109845	0.0225205	24.3	27.9
0.223442	0.738832	0.0666959	0.10779	27.6	29.1
0.932442	0.571942	0.0106627	0.122746	32	27.8
0.26625	0.496875	0.0118954	0.0401144	20	32
0.963542	0.816667	0.232356	0.777062	32	24
0.29375	0.184375	0.0731506	0.022845	32	32
0.457063	1	0.136719	0.0604812	24.6	32
0.047674	0.28125	0.0228255	0.00450586	27.1	22.4
0.625242	0.80625	0.0199346	0.240735	25.8	32
0.740127	0.847273	0.171927	0.191579	31.4	27.5
0.121398	0.927966	0.0360433	0.0361533	32	23.6
0.782005	0.712687	0.595064	0.887819	26.5	26.8
0.411165	0.31	0.0468741	0.0158932	30.9	20
0.597142	0.612782	0.616474	0.71164	28.1	26.6
0.665454	0.413127	0.0544588	0.0596391	24.4	25.9
0.163183	0.841346	0.0375806	0.0378371	27.6	20.8
0.0853839	0.521875	0.0174463	0.0673345	25.4	32
0.108228	0.965	0.131456	0.0210527	23.7	20
0.456781	0.0188679	0.00791229	0.11737	32	26.5
0.170624	0.0414747	0.0514973	0.0601374	27.6	21.7
0.446488	0.607261	0.0228641	0.0779296	25.2	30.3
0.596467	0.150198	0.0246952	0.0802138	32	25.3
0.937999	0.855513	0.0894888	0.041316	32	26.3
0.246192	0.32	0.722408	0.757311	23.9	25
1.01349	0.233202	0.145018	0.0207603	26.1	25.3
0.45	0.871875	0.0605326	0.109591	32	32
0.326006	0.423221	0.122058	0.19315	22.9	26.7
0.833299	0.9	0.139405	0.101118	30.5	32
0.582212	0.207668	0.0979028	0.227344	21.1	31.3
0.521004	0.06875	0.0705853	0.270548	24.4	32
0.996438	0.736434	0.0343585	0.041021	27.2	25.8
0.344651	0.152838	0.667333	0.780389	32	22.9
0.0436066	0.996	0.91081	0.884798	24.4	25
0.873643	0.55814	0.0619834	0.0575717	20	25.8
0.439336	0.609442	0.590323	0.580002	27.1	23.3
0.0419291	0.279528	0.0685868	0.0915627	32	25.4
0.372758	0.416988	0.0666448	0.163101	23.7	25.9
0.434375	0.9	0.0886298	0.0251295	32	32
0.924107	0.740625	0.133035	0.0545011	28	32
0.944792	0.445833	0.101481	0.165622	32	24
0.546496	0.816327	0.466388	0.67819	22.1	24.5
0.819159	0.385	0.0627827	0.00520696	21.4	20
0.992601	0.8	0.0764406	0.0436073	22.3	20
0.126952	0.586777	0.788189	0.865938	22.7	24.2
0.914714	0.257028	0.0300034	0.0861917	21.6	24.9
0.278859	0.801762	0.66182	0.730562	27.9	22.7
0.694296	0.84507	0.158932	0.0690091	26.1	21.3
0.38244	0.6125	0.0640396	0.0912463	25.2	32
0.866214	0.140625	0.129151	0.0479087	28.1	32
0.256559	0.926471	0.076139	0.0609097	28.4	20.4
0.422403	0.446097	0.76876	0.845694	24.9	26.9
1.02161	0.077551	0.091571	0.0433134	28.9	24.5
0.516399	0.924779	0.114919	0.11072	32	22.6
0.828575	0.432099	0.0376057	0.131	32	24.3
0.911245	0.94332	0.0561377	0.0886296	25.8	24.7
0.731338	0.920502	0.710984	0.776579	21.4	23.9
0.674138	0.28	0.0699133	0.0168208	23.2	20
0.264742	0.601351	0.0246991	0.0777539	22	29.6
0.889024	0.055	0.0642976	-0.0489806	28.7	20
0.478445	0.173611	0.25493	0.137952	30.8	28.8
0.738454	0.7625	0.71141	0.702309	24.9	24
0.68125	0.6875	0.054845	0.14265	20	32
0.857123	0.346875	0.0744804	0.047639	22.9	32
0.570884	0.05	0.0103839	0.103785	24.6	32
0.799096	0.904059	0.0594905	0.053359	20	27.1
0.185033	0.865132	0.428817	0.274446	32	30.4
0.240625	0.19	0.351668	0.137973	32	20
0.865205	0.4	0.130201	0.262389	26.8	32
0.520287	0.613953	0.451556	0.512236	28.2	21.5
0.325706	0.8625	0.497856	0.15136	23.9	32
0.980149	0.907489	0.559268	0.635552	24.1	22.7
0.388889	0.20625	0.350486	0.392782	28.8	32
0.607962	0.717842	0.305076	0.252121	26.4	24.1
0.797924	0.75	0.219642	0.148066	26.8	25.6
0.546875	0.846875	0.127565	0.0646212	32	32
0.146875	0.925	0.0158981	0.619622	32	32
0.0518457	0.150628	0.50199	0.576324	24.8	23.9
0.749059	0.480159	0.221239	0.288315	29.1	25.2
0.975897	0.995708	0.774299	0.635328	25	23.3
0.119935	0.675	0.162115	0.12347	30.6	20
0.466725	0.0696864	0.444136	0.251027	32	28.7
0.271875	0.47	0.0290308	0.029812	32	20
0.263054	0.138298	0.150773	0.134604	32	28.2
0.239508	0.0361446	0.798056	0.795116	25.1	24.9
0.542614	0.45	0.0716112	-0.12216	30.8	32
0.686294	0.328947	0.156582	0.328347	32	22.8
0.415	0.665	0.0286988	0.0402527	20	20
0.235046	0.0583333	0.0973003	0.139815	28.7	24
0.580369	0.284247	0.180141	0.296116	23.3	29.2
0.772121	0.82	0.0999463	0.433025	23.1	25
0.23125	0.98125	0.311717	0.151094	32	32
0.118945	0.326007	0.314388	0.223913	32	27.3
0.8375	0.096875	0.0207181	0.0311148	32	32
0.0904463	0.96679	0.774481	0.903511	27.4	27.1
0.88125	0.9875	0.0695128	0.127152	32	32
0.609375	0.58125	0.107867	0.130676	32	32
0.573108	0.950704	0.125587	0.119017	27.8	28.4
0.393577	0.05625	0.188494	0.200181	21.7	32
0.873784	0.844538	0.797413	0.823742	25.3	23.8
0.0682618	0.865306	0.849463	0.946481	23.2	24.5
0.364583	0.44375	0.0410284	0.111895	31.2	32
0.154621	0.4125	0.188156	-0.0370727	30.7	32
0.343989	0.287554	0.911525	0.902052	26.1	23.3
0.251578	0.252174	0.77949	0.780556	24.8	23
1.01742	0.130612	0.822965	0.75469	25.3	24.5
0.770541	0.778656	0.827598	0.843418	26.3	25.3
0.238248	0.00854701	0.0339838	0.0240215	26.4	23.4
0.187415	0.931034	0.836519	0.785117	24.8	26.1
0.92542	0.863454	0.629295	0.897291	25.6	24.9
0.406915	0.510638	0.819658	0.849104	26.4	23.5
0.786403	0.389313	0.0255013	0.0680714	32	26.2
0.589738	0.333333	0.576365	0.0970106	26.8	26.1
0.940066	0.66	0.0680823	0.0540229	30.2	20
0.723982	0.66787	0.692437	0.670862	25.6	27.7
0.515704	0.531646	0.635012	0.718019	24.8	23.7
0.763727	0.568376	0.608891	0.817427	27.8	23.4
0.219095	0.305785	0.781104	0.656094	23.9	24.2
0.496024	0.645833	0.777232	0.736283	24.1	24
0.197237	0.2249	0.669708	0.150763	24.1	24.9
0.69954	0.075	0.11992	0.0658202	23.1	32
0.673491	0.304721	0.125616	0.0293619	26.1	23.3

## Sheet: Dex 100
Old_Phase	New_Phase	r2_before	r2_after	Period_before	Period_after
0.46125	0.409375	0.0264288	0.163354	20	32
0.916973	0.844828	0.12125	0.251686	22.5	23.2
0.588616	0.912664	0.0823931	0.053895	29	22.9
0.251629	0.514056	0.0646634	0.185794	21.2	24.9
0.0902207	0.536232	0.0754409	0.068918	22.2	20.7
1.03377	0.8159	0.893084	0.813472	25.1	23.9
0.832002	0.0970464	0.0240857	0.0550576	23.3	23.7
0.145042	0.391667	0.0701499	0.0149391	23.7	24
0.807856	0.280374	0.0253048	0.0622363	32	21.4
0.943382	0.804082	0.767702	0.162649	28.8	24.5
0.0594079	0.607477	0.905217	0.539842	28.6	21.4
0.706068	0.746888	0.716255	0.759944	24	24.1
0.258323	0.631111	0.676118	0.0339278	26.9	22.5
0.541725	0.738676	0.0683043	0.139786	20	28.7
0.922574	0.718954	0.763805	0.102715	27.3	30.6
0.53979	0.743478	0.746833	0.708146	27.7	23
0.245784	0.730392	0.0406818	0.0492244	20	20.4
0.1112	0.454148	0.483757	0.122743	28.4	22.9
0.529994	0.675	0.744393	0.485617	25.7	24
0.480053	0.97973	0.131246	0.26779	20.9	29.6
0.307496	0.125	0.0109958	0.0683332	28.1	32
1.02712	0.881356	0.113585	0.029875	24.5	29.5
0.365981	0.742991	0.0371824	0.0101907	20	21.4
0.408153	0.616071	0.76262	0.171393	25.8	22.4
0.601304	0.405512	0.127142	0.0718255	32	25.4
0.901724	0.185	0.0164899	0.0559119	29	20
0.834756	0.585714	0.0931788	0.0131619	25.1	21
0.646875	0.655	0.0905714	0.0345636	32	20
0.539878	0.688797	0.813687	0.720292	27.1	24.1
0.390865	0.578125	0.0361515	0.0687853	26	32
0.313542	0.0958333	0.101798	0.0213161	32	24
0.462916	0.678261	0.84299	0.741437	27.2	23
0.0625	0.603125	0.213094	0.161151	32	32
0.886579	0.0655738	0.123274	0.0356893	24.6	24.4
0.687609	0.75625	0.532305	0.0523645	28.7	32
0.699785	0.712	0.757295	0.221674	27.9	25
0.380641	0.639344	0.846694	0.673488	26.7	24.4
0.200974	0.575107	0.901946	0.588985	26	23.3
1.03192	0.803846	0.094671	0.0322476	20	26
0.4942	0.711934	0.0183472	0.0820369	32	24.3
0.410221	0.641593	0.851108	0.625723	26.2	22.6
0.699359	0.708333	0.621793	0.324827	26	24
0.125327	0.741036	0.772918	0.492816	29.1	25.1
0.276798	0.606061	0.866124	0.679283	25.1	23.1
0.36544	0.647059	0.855124	0.390916	25.1	25.5
0.112973	0.645161	0.683709	0.707257	23	24.8
0.377781	0.696429	0.859441	0.594468	24.4	22.4
0.345153	0.973282	0.0637323	0.0572871	20	26.2
0.435311	0.650862	0.875741	0.703979	25.4	23.2
0.0419562	0.733591	0.815693	0.690991	25.5	25.9
0.954313	0.592857	0.56045	0.339207	26.5	28
0.672406	0.664151	0.691223	0.190171	32	26.5
0.446506	0.629787	0.745616	0.734579	28.1	23.5
0.37327	0.660714	0.713583	0.456682	25.8	22.4
0.239666	0.680751	0.575342	0.0984098	28.7	21.3
0.363902	0.642857	0.64489	0.109447	25.3	23.8
0.146507	0.788961	0.784026	0.381955	27.4	30.8
0.33475	0.630252	0.829594	0.514011	26.1	23.8
0.490198	0.8	0.0102854	0.0914531	27.1	32
1.02355	0.498195	0.752707	0.372594	27.1	27.7
0.440397	0.742489	0.148291	0.140262	32	23.3
0.565531	0.669145	0.938221	0.81064	27.4	26.9
0.675889	0.557851	0.557941	0.195676	25.3	24.2
0.0644578	0.29	0.16655	0.0435339	24.9	20
0.41977	0.686099	0.520746	0.316348	25.3	22.3
0.945217	0.655172	0.77114	0.557703	27.9	23.2
0.110865	0.666667	0.48558	0.0658556	26.6	24.9
0.75	0.813636	0.137861	0.348459	20	22
0.853938	0.623616	0.820974	0.527301	25.4	27.1
0.205043	0.641026	0.662067	0.588037	30.1	27.3
0.164021	0.677778	0.854274	0.656866	28	27
0.790625	0.218182	0.15586	0.0733736	32	22
0.867077	0.635294	0.787585	0.493128	25.8	25.5
0.0433931	0.583942	0.69197	0.520318	27.2	27.4
0.852174	0.555	0.765035	0.0751897	27.6	20
0.881546	0.471875	0.0337771	0.0586863	25.3	32
0.339418	0.759375	0.0646461	0.152694	20.2	32
0.331359	0.124514	0.0109957	0.0764702	32	25.7
0.533506	0.86875	0.191727	0.201228	27.7	32
0.044914	0.71875	0.494225	0.357016	24.7	32
0.911503	0.73913	0.667424	0.696145	25.4	23
0.274934	0.550847	0.889983	0.696385	25.1	23.6
0.399461	0.502092	0.843458	0.65128	27.8	23.9
0.815579	0.600775	0.222318	0.382425	31	25.8
0.746875	0.625	0.0552669	0.29866	32	32
0.950437	0.729323	0.818791	0.619756	27.2	26.6
0.834665	0.127413	0.0683031	0.171202	32	25.9
0.115625	0.41875	0.0515774	0.0438053	32	32
0.919057	0.745763	0.80558	0.700094	28.3	23.6
0.640756	0.109244	0.260028	0.0467751	27.2	23.8
0.6625	0.515	0.0055891	0.101971	32	20
0.776099	0.732456	0.854901	0.521397	26.3	22.8
0.622682	0.661224	0.608792	0.654925	30.7	24.5
0.400915	0.707965	0.873724	0.545198	26.7	22.6
0.898626	0.651584	0.829678	0.363656	27.5	22.1
0.141825	0.754209	0.668279	0.392627	28.7	29.7
0.207937	0.357827	0.0341342	0.0855099	32	31.3
0.670726	0.735426	0.782664	0.216154	25	22.3
0.336497	0.627615	0.550301	0.653033	24.6	23.9
0.797204	0.99061	0.0581448	0.046712	22	21.3
0.100731	0.640845	0.776899	0.700608	29.3	28.4
0.740388	0.285199	0.15456	0.0857347	32	27.7
0.883535	0.675105	0.672977	0.536506	27.9	23.7
0.574013	0.63125	0.201515	0.120828	30.4	32
0.896353	0.649573	0.800146	0.629809	29.2	23.4
0.604526	0.45625	0.294456	0.172965	23.2	32
0.280088	0.78125	0.0397984	0.116868	31.9	22.4
0.70461	0.705179	0.705486	0.621332	26.6	25.1
0.787843	0.755187	0.602938	0.550482	26.2	24.1
0.831969	0.25625	0.0442653	0.0596061	31.3	32
0.230795	0.171875	0.0159678	0.169033	27.5	32
1.00271	0.587302	0.051448	0.115473	25.5	25.2
0.460929	0.464286	0.797667	0.503967	25	22.4
0.298927	0.358852	0.034354	0.168421	30.9	20.9
0.995578	0.00374532	0.519346	0.348985	23.8	26.7
0.880092	0.557769	0.0464997	0.0503962	28.9	25.1
0.458544	0.846743	0.0525058	0.0280287	20	26.1
0.591595	0.79375	0.0327687	0.0909288	23.2	32
0.965405	0.785441	0.621128	0.786618	27.4	26.1
0.371665	0.638009	0.677587	0.532351	26.8	22.1
0.0586404	0.24375	0.00901788	0.0478674	25.1	32
0.888562	0.865815	0.173277	0.277758	20	31.3
0.206002	0.254167	0.0623382	0.15778	28.6	24
0.575	0.25625	0.168886	0.0361449	32	32
0.344645	0.381679	0.330168	0.0891031	27.6	26.2
0.26855	0.929078	0.183453	0.163488	29	28.2
0.344656	0.33125	0.227928	0.0863643	27.6	32
0.321875	0.484375	0.0261112	0.060787	32	32
0.995	0.375	0.028401	0.0552919	20	20
0.085565	0.1417	0.172687	0.138893	27.5	24.7
0.660816	0.2125	0.0688955	0.040785	21.9	32
0.529915	0.653846	0.725227	0.232802	25.5	23.4
0.265216	0.257282	0.0877484	0.106211	24.9	20.6
0.585125	0.028436	0.0376217	0.109462	31	21.1
0.205139	0.192825	0.0224871	0.0989013	25.2	22.3
0.084375	0.75	0.0640712	0.28472	32	32
0.729412	0.915	0.0639386	0.0332327	20.4	20
0.460949	0.945	0.0419226	0.0361998	27.4	20
0.806964	0.672489	0.749457	0.0844312	26.8	22.9
0.376344	0.566308	0.0433231	0.207937	27.9	27.9
0.274064	0.258621	0.203711	0.0594458	27.8	23.2
0.978125	0.425	0.0488479	-0.12297	32	32
0.629327	0.859375	0.739987	0.365764	26	32
0.104779	0.523256	0.78352	0.073261	27.3	25.8
0.65625	0.7	0.696371	0.298166	25	32
0.154274	0.553125	0.288645	0.166119	25.3	32
0.307781	0.692308	0.430515	0.913914	32	24.7
0.581148	0.392157	-0.0347788	0.106873	32	30.6
0.396875	0.696875	0.0873869	0.158464	32	32
0.325103	0.773663	0.143067	0.0564324	28.8	24.3
0.471239	0.664495	0.0694233	0.0640098	26.4	30.7
1.0125	0.655	0.112913	0.0290133	32	20
0.9875	0.395	0.2442	0.0116954	32	20
0.71427	0.8875	0.139355	0.443094	29.3	32
0.997768	0.578571	0.149645	0.180218	32	28
0.96208	0.862385	0.100588	0.0846637	25.5	21.8
0.122112	0.559406	0.612189	0.102818	28.2	20.2
0.103673	0.440758	0.0123949	0.0367903	32	21.1
0.678125	0.540625	0.117654	0.0230448	32	32
0.621293	0.744681	0.681596	0.016324	26.4	28.2
0.6184	0.586614	0.123775	0.168896	27.2	25.4
0.52625	0.703125	0.121883	0.367493	20	32
0.319796	0.74216	0.0932052	0.0517812	29.3	28.7
0.145311	0.638211	0.455763	0.416091	29.2	24.6
0.114812	0.666667	0.76132	0.482172	26.6	23.7
0.530234	0.509375	0.0518098	-0.0343051	24.6	32
0.27618	0.6625	0.099592	0.053355	22.6	24
0.330646	0.631356	0.831984	0.142025	24.6	23.6
0.616295	0.711864	0.733199	0.585212	26.7	23.6
1.01191	0.669683	0.86735	0.536922	25.9	22.1
0.996943	0.864151	0.133884	0.0198869	21.6	26.5
0.608088	0.451613	0.0115041	0.098388	20	21.7
0.631568	0.708661	0.700359	0.558975	26.3	25.4
0.0619378	0.631068	0.310963	0.0285186	24.5	20.6
0.560403	0.379195	0.0651917	0.0413626	29.8	29.8
0.738947	0.393365	0.0445595	0.143861	21.9	21.1
0.7	0.80625	0.0687773	0.0257702	32	32
0.966213	0.23125	0.262205	0.120075	27.1	32
0.370043	0.9875	0.181373	0.0923092	29	32
0.341354	0.532374	0.072814	0.085434	27	27.8
1.01453	0.98855	0.244003	0.0886692	32	26.2
0.501563	0.680365	0.307041	0.186109	26	21.9
0.729779	0.5375	0.289844	0.0132613	27.2	32
0.911927	0.716738	0.677766	0.538682	26.3	23.3
1.03899	0.724	0.844573	0.811619	23.8	25
0.232131	0.648649	0.724093	0.0302628	25.7	22.2
0.898794	0.662281	0.266383	0.124417	32	22.8
0.932659	0.635193	0.740313	0.176805	25.2	23.3
0.837111	0.850746	0.0556012	0.101969	32	20.1
0.865317	0.646091	0.740644	0.537308	23.9	24.3
0.245211	0.639847	0.855901	0.799217	25.8	26.1
0.211275	0.524476	0.368625	0.216593	29.2	28.6
0.083014	0.7	0.922631	0.862448	26.1	27
0.723594	0.721973	0.84327	0.290084	24.9	22.3
0.871975	0.571942	0.397702	0.535403	26.9	27.8
0.504864	0.580357	0.694695	0.637808	24.6	22.4
0.562233	0.65625	0.287449	0.27379	23.4	32
0.553012	0.706383	0.7938	0.394299	23.7	23.5
0.400509	0.813333	0.0647977	0.125384	26.2	30
0.970935	0.673729	0.692281	0.264598	27	23.6
0.0377315	0.678125	0.647446	0.265881	27	32
0.237807	0.522556	0.770453	0.266495	26.1	26.6
0.383333	0.094697	0.0158503	0.100537	32	26.4
0.833907	0.627193	0.645983	0.380794	27.5	22.8
0.600796	0.631229	0.782264	0.0717434	23.7	30.1
0.473907	0.671233	0.793041	0.426004	25.2	21.9
0.297982	0.690625	0.811088	0.0718599	25.4	32
0.902313	0.669903	0.629939	0.486488	25.9	20.6
1.01909	0.762115	0.790502	0.220121	27.2	22.7
0.784022	0.723214	0.843584	0.485854	26.9	22.4
0.602971	0.684375	0.661317	0.127367	24.4	32
0.489402	0.701245	0.801423	0.0453629	24	24.1
0.129074	0.444015	0.0254916	0.0695111	25.1	25.9
0.873179	0.73913	0.49582	0.39443	26.2	20.7
0.574617	0.64375	0.844506	0.0705843	24.5	32
0.74375	0.675	0.252462	0.239578	32	32
0.425915	0.0585366	0.0744557	0.0396444	32	20.5
0.98707	0.205128	0.0333798	0.0336145	20	27.3
0.722412	0.160714	0.561655	0.0649635	26.7	22.4
0.915114	0.679654	0.833424	0.531284	25.3	23.1
0.355006	0.421245	0.0629503	0.146198	25.2	27.3
0.893154	0.767123	0.777767	0.166856	26.3	21.9
0.962523	0.6	0.615053	0.106633	27.1	32
0.569751	0.216981	0.757062	0.297943	24.9	31.8
0.410564	0.484099	0.559877	0.194907	26.9	28.3
0.530403	0.729258	0.646581	0.170569	27.9	22.9
0.795525	0.672414	0.381601	0.293768	26.7	23.2
0.159399	0.643725	0.833961	0.412993	25.3	24.7
0.865867	0.641221	0.785689	0.39831	25.9	26.2
0.189583	0.384375	0.0520362	0.143834	28.5	32
0.387794	0.59375	0.0320211	0.0868359	29.8	32
0.0814934	0.972477	0.0540935	0.0690315	27.3	21.8
0.278125	0.563636	0.341281	0.219109	32	27.5
0.86025	0.715625	0.0433558	0.207894	25	32
0.532781	0.720648	0.0253668	0.0809361	32	24.7
0.81306	0.614679	0.908732	0.371741	25.5	21.8
0.894668	0.0512821	0.107818	0.033835	27.1	31.2
0.573543	0.9375	0.582381	0.0862594	26.6	32
0.531722	0.075	0.186197	0.329915	26.5	32
0.31625	0.634375	0.0195458	0.0520591	20	32
0.725865	0.675105	0.0290882	0.0222257	20	23.7
0.889127	0.55	0.134584	0.390839	29.2	32
0.818056	0.91	0.0982556	0.0874236	28.8	20
0.419713	0.968553	0.13213	0.30525	32	31.8
0.267057	0.636771	0.737114	0.0627157	24.2	22.3
0.757633	0.643172	0.0530997	0.0680841	28.9	22.7
0.71125	0.83125	0.0767269	0.0196213	20	32
0.324735	0.175676	0.0419888	0.140895	24.7	29.6
0.147785	0.859729	0.0472548	0.00123329	26.8	22.1
0.646875	0.8375	0.155662	0.206132	32	32
1.00261	0.657258	0.810126	0.150913	26	24.8
0.547533	0.0723684	0.0806816	0.0609118	32	30.4
0.972759	0.680672	0.720332	0.373953	26.9	23.8
0.0639423	0.08125	0.670122	0.412584	26	32
0.403646	0.652344	0.227118	0.0579278	28.2	25.6
0.452897	0.845494	0.111599	0.0795899	32	23.3
0.159705	0.580508	0.251454	0.0376427	31	23.6
0.146575	0.320557	0.259888	0.0351081	26.8	28.7
0.0833333	0.541667	0.746533	0.0810027	28.6	26.4
0.559827	0.685714	0.428148	0.307711	27.5	21
0.856371	0.966825	0.28796	0.10521	27.8	21.1
0.488362	0.913793	0.17168	0.0295166	32	23.2
0.0882289	0.706383	0.88957	0.627897	29.3	23.5
0.617874	0.506276	0.115973	0.0267085	32	23.9
0.924032	0.73125	0.0838819	0.216778	23.9	32
0.8625	0.64375	0.0430806	0.263321	32	32
0.674242	0.625	0.766636	0.592833	26.4	24
0.0836359	0.671875	0.0641977	0.0956866	24.1	32
0.439142	0.68595	0.71997	0.101572	30.1	24.2
0.59646	0.700389	0.765022	0.187919	28.6	25.7
0.805418	0.79078	0.668016	0.88093	26.6	28.2
0.381451	0.43913	0.172818	0.00625455	27.8	23
0.648541	0.412935	0.141873	0.0691364	28.6	20.1
0.979991	0.678125	0.790988	0.0789083	27.8	32
0.932778	0.827309	0.538884	0.126401	27.5	24.9
0.496647	0.699571	0.648837	0.2563	25.6	23.3
0.766614	0.719626	0.603896	0.141414	25.3	21.4
0.716377	0.753125	0.0976256	0.151798	31.6	32
0.0870445	0.673077	0.63765	0.365599	24.7	26
0.490137	0.653125	0.726361	0.326441	30.1	32
0.0494092	0.554386	0.609878	0.103201	29.4	28.5
0.415793	0.534562	0.382702	0.131448	20.7	21.7
0.94051	0.729839	0.796544	0.741403	27.6	24.8
0.492614	0.6875	0.0573299	0.0750784	27.5	32
0.828125	0.475	0.065555	0.036687	32	20
0.695791	0.72332	0.415221	0.267512	31.4	25.3
0.33274	0.616034	0.821039	0.208586	32	23.7
0.265564	0.630137	0.785132	0.160506	24.6	29.2
0.767716	0.62406	0.271768	0.526242	32	26.6
0.626317	0.427948	0.00879428	0.0968222	22.5	22.9
1.0289	0.628352	0.793656	0.551033	28.2	26.1
0.432339	0.872093	0.175366	0.0200357	27.6	25.8
0.868427	0.63035	0.859039	0.4747	25.3	25.7
0.403309	0.628319	0.766845	0.62414	29.1	22.6
0.869448	0.215447	0.950761	0.141131	25.9	24.6
0.697178	0.726891	0.760519	0.398314	25.1	23.8
0.190155	0.682353	0.812113	0.47474	28.8	25.5
0.101757	0.753036	0.873698	0.676047	27.6	24.7
0.179443	0.243506	0.663623	0.378099	28.7	30.8
0.334183	0.656126	0.815794	0.65043	29	25.3
0.953454	0.707031	0.88187	0.809751	26.1	25.6
1.01608	0.996283	0.0477257	0.112617	20	26.9
0.4625	1	0.0812447	-0.00907016	32	20
0.425923	0.949843	0.0136288	0.11377	25.3	31.9
0.482337	0.38125	0.442516	0.11265	29.9	32
0.999346	0.28125	0.038914	0.32379	23.9	32
0.180071	0.592275	0.757746	0.35644	25.3	23.3
0.660882	0.758475	0.815548	0.712335	25.2	23.6
0.540625	0.153125	0.292734	0.015793	32	32
0.7625	0.45	0.245441	-0.0309006	32	20
0.107049	0.231405	0.183121	0.0493656	27.6	24.2
0.542608	0.0803213	0.13351	0.171372	32	24.9
0.306769	0.059375	0.21619	0.0560971	28.9	32
0.273716	0.662393	0.750643	0.0515745	24.2	23.4
0.500402	0.698565	0.710074	0.130911	26.2	20.9
0.616104	0.61875	0.826602	0.328146	27.4	32
0.414823	0.635193	0.6349	0.182324	28.3	23.3
0.934284	0.694064	0.530398	0.0687055	26.8	21.9
0.333682	0.336032	0.150995	0.0448155	26.7	24.7
0.783838	0.777778	0.543266	0.589366	27.5	22.5
0.343485	0.588424	0.86726	0.35739	28.4	31.1
0.353191	0.65625	0.811141	0.589418	24.4	22.4
0.778368	0.634921	0.630226	0.686904	24.2	25.2
0.42506	0.67382	0.766469	0.12316	28.2	23.3
0.900152	0.328125	0.0527265	0.0441651	24.6	32
0.90087	0.65625	0.667587	0.307651	27.3	22.4
0.446414	0.717213	0.705555	0.0449017	25.3	24.4
0.829708	0.711207	0.851188	0.44117	26	23.2
0.907296	0.0375	0.159627	0.19094	23.9	32
0.320257	0.660194	0.0246847	0.170109	29.5	20.6
0.123965	0.576744	0.364137	0.062325	23.6	21.5
0.121871	0.687243	0.777261	0.742108	27.5	24.3
0.257685	0.570248	0.234274	0.136219	27.8	24.2
0.531753	0.996016	0.0214944	-0.00323071	20	25.1
0.559163	0.85	0.274323	0.0968207	20.6	32
0.09125	0.578125	0.0148456	0.0981659	20	32
0.365021	0.718487	0.898963	0.845475	27.2	23.8
0.378055	0.203125	0.0270053	0.392899	26.6	32
0.804474	0.297561	0.34884	0.100502	30.2	20.5
0.19386	0.605	0.677783	0.3566	28.5	20
0.46583	0.701245	0.868944	0.842071	28.3	24.1
0.798012	0.703125	0.688251	0.111362	26.1	32
0.654013	0.681452	0.831595	0.463896	28.7	24.8
0.0476643	0.828947	0.109745	0.0286622	24.9	22.8
0.52354	0.113139	0.130723	0.094967	32	27.4
0.735192	0.606061	0.698515	0.443407	24.6	23.1
0.290164	0.2	0.105096	0.0838342	24.4	20
0.402016	0.528634	0.667479	0.453746	29.1	22.7
0.998456	0.630094	0.634045	0.130864	26.8	31.9
0.207955	0.269388	0.0608407	0.153375	27.4	24.5
0.296699	0.184375	0.0791664	0.00963485	26.7	32
0.414536	0.651452	0.710892	0.735752	24.8	24.1
0.268581	0.574561	0.870025	0.578831	24.1	22.8
0.610067	0.45614	0.795649	0.169495	25.2	28.5
0.406631	0.659483	0.768632	0.538412	26	23.2
0.310972	0.644628	0.703609	0.173524	29	24.2
0.613428	0.731132	0.408747	0.225221	25.7	21.2
0.64495	0.728625	0.0135331	0.0109449	29.7	26.9
0.541873	0.122271	0.0833381	0.0299524	31.5	22.9
0.36913	0.581197	0.818254	0.720735	25.5	23.4
0.331337	0.907895	0.193175	0.0659583	29	22.8
0.681522	0.707317	0.885609	0.64529	27.2	24.6
0.605403	0.25625	0.614855	0.0126271	23.6	32
0.347979	0.615625	0.304595	0.0116483	26.6	32
0.206068	0.0912162	0.0470343	0.052512	25.1	29.6
0.15	0.6625	0.254386	0.145783	32	32
0.760896	0.660232	0.898089	0.911687	26.4	25.9
0.390625	0.15	0.062495	0.154304	32	32
0.366715	0.970149	0.557738	0.325708	27.9	20.1
0.620969	0.446565	0.109501	0.0333237	29.4	26.2
0.899339	0.08	0.337737	0.123168	22.7	20
0.934444	0.705	0.333	0.0157061	22.5	20
0.374248	0.592593	0.743545	0.194019	26	24.3
0.7862	0.729614	0.767926	0.178196	27.1	23.3
0.390741	0.222222	0.185802	0.0440708	32	21.6
0.708153	0.640625	0.689981	0.335482	28.9	32
0.0930731	0.546875	0.0263538	0.222826	27.7	32
0.244573	0.54717	0.115302	0.00453957	27.9	21.2
0.894311	0.182692	0.050593	0.275944	32	31.2
0.682554	1	0.0199472	0.0187338	32	25.4
0.734553	0.74026	0.877704	0.776027	24.2	23.1
0.11035	0.169935	0.149866	0.253134	23.2	30.6
0.372731	0.608511	0.665799	0.147661	24.5	23.5
0.980385	0.269231	0.0839292	-0.0245661	20	28.6
0.609004	0.983389	0.0299672	0.0389433	27.4	30.1
0.711236	0.75	0.807463	0.462249	25.3	24.4
0.97125	0.596875	0.0140152	0.314517	20	32
0.772522	0.719212	0.625119	0.262216	26.4	20.3
0.621493	0.791855	0.609954	0.134391	26	22.1
0.0365317	0.334375	0.0516818	0.089203	21.3	32
0.691449	0.358696	0.0671199	0.260793	20	27.6
0.397471	0.762136	0.0497656	0.0864996	24.8	20.6
0.17537	0.638655	0.461856	0.558533	22.9	23.8
0.890625	0.3875	0.0740018	0.303356	32	32
0.78	0.23	0.0184518	0.034305	20	20
0.315625	0.7	0.0807406	0.0723379	32	32
0.870536	0.234375	0.0840181	0.0555411	21	32
0.693082	0.71179	0.824661	0.373676	27.1	22.9
0.822449	0.709091	0.701811	0.377945	24.5	22
0.982075	0.81	0.0178886	0.0464511	26.5	20
0.329625	0.331915	0.00878457	0.240192	26.2	23.5
0.213948	0.585903	0.774011	0.0848717	27.2	22.7
0.726858	0.310044	0.0302339	0.0228605	22.2	22.9
0.969737	0.39	0.0932665	0.0126926	30.4	20
0.791667	0.412879	0.0238598	0.0915997	21.6	26.4
0.312141	0.386667	0.0481068	0.140362	30.2	30
0.686716	0.653659	0.0817864	0.0378027	30.9	20.5
0.833889	0.237354	0.0300307	0.0426808	25.2	25.7
0.73125	0.746875	0.567011	0.0929903	32	32
0.485557	0.621277	0.745092	0.474425	30.2	23.5
0.84375	0.771875	0.847494	-0.0496263	27.2	32
0.437221	0.524194	0.772746	0.452473	26	24.8
0.323263	0.652582	0.813937	0.255877	26.2	21.3
0.179327	0.655172	0.605002	0.0202536	30.3	23.2
0.507626	0.672269	0.765725	0.663104	26.5	23.8
0.311572	0.651982	0.804524	0.524009	26	22.7
0.244326	0.710407	0.617884	0.199749	25.2	22.1
0.0662645	0.761317	0.828196	0.710529	26.4	24.3
0.404852	0.700461	0.784044	0.29393	27.2	21.7
0.19789	0.650442	0.828803	0.374197	26	22.6
0.251149	0.600746	0.804171	0.301099	26.3	26.8
0.336815	0.620087	0.835894	0.39207	26.8	22.9
0.579959	0.695312	0.795978	0.77029	31.1	25.6
0.909579	0.711744	0.818288	0.565404	28.9	28.1
0.695134	0.456693	0.0439922	0.0490292	31.2	25.4
0.270873	0.924837	0.0969716	0.0706194	25.7	30.6
0.896886	0.465	0.0700934	0.0989254	27.3	20
0.320238	0.70915	0.748772	0.0614896	28.1	30.6
0.102846	0.504065	0.000923215	0.0103466	20	24.6
0.51455	0.601476	0.796841	0.397405	26.4	27.1
0.366441	0.765625	0.540773	0.104953	31.4	32
0.959492	0.820513	0.754736	0.473536	28.4	23.4
0.440827	0.604839	0.146699	0.0864364	32	24.8
0.427846	0.51626	0.0517081	0.0335997	20	24.6
0.33274	0.729958	0.411731	0.153934	32	23.7
0.434372	0.643777	0.862523	0.808241	27.8	23.3
0.926608	0.632743	0.0583671	0.0730029	22.5	22.6
0.390534	0.657658	0.633116	0.403151	27.2	22.2
0.888531	0.819672	0.863972	0.0144135	27.7	24.4
0.189656	0.725806	0.757776	0.805748	25.9	24.8
0.753823	0.751073	0.716564	0.747286	27	23.3
0.801705	0.35124	0.17215	0.0270492	32	24.2
0.132436	0.333333	0.0725424	0.0107057	20	31.2
0.272894	0.577922	0.7065	0.119	27.3	30.8
0.11464	0.612335	0.248383	0.0961916	25.7	22.7
0.41599	0.259375	0.0140057	0.130121	30.8	32
0.47286	0.714894	0.610569	0.530289	25.4	23.5
0.0444961	0.796	0.865269	0.712955	25.8	25
0.889696	0.461794	0.161939	0.27228	24.3	30.1
0.120813	0.643411	0.870099	0.549352	26.5	25.8
0.646875	0.359375	0.13813	0.144214	32	32
0.342456	0.647826	0.855885	0.712617	25.1	23
0.24849	0.573276	0.810412	0.582156	27.4	23.2
0.303326	0.693227	0.805606	0.286276	26.7	25.1
1.01647	0.652893	0.83574	0.515002	27.6	24.2
0.245829	0.169421	0.0329348	0.0416216	26.7	24.2
0.820518	0.77907	-0.0139759	0.0468098	32	25.8
0.909189	0.782609	0.880383	0.480642	28.2	25.3
0.914164	0.145	0.092095	0.0432521	29.3	20
0.752496	0.757692	0.923298	0.707269	26.2	26
0.848453	0.714912	0.821998	0.483679	27.5	22.8
0.252032	0.709544	0.473186	0.400865	31.9	24.1
0.690761	0.673729	0.767857	0.36467	30.6	23.6
0.867325	0.341564	0.252863	0.0197765	30	24.3
0.836173	0.792952	0.719503	0.356376	26.5	22.7
0.239126	0.00392157	0.0471821	0.0636108	26.1	25.5
0.730272	0.689394	0.791189	0.537978	24.5	26.4
0.76766	0.682927	0.925507	0.686393	27	24.6
0.29225	0.278125	0.148119	0.22205	25	32
0.199629	0.660793	0.817528	0.383209	26.6	22.7
0.329107	0.678414	0.855502	0.453083	26.3	22.7
0.345417	0.456835	0.624162	0.0675734	30.9	27.8
0.159135	0.534965	0.0550052	0.0486372	32	28.6
0.41983	0.709251	0.820749	0.131345	27.2	22.7
0.52151	0.659751	0.876875	0.491168	27.2	24.1
0.491526	0.655022	0.265047	0.72402	32	22.9
0.943061	0.647799	0.205341	0.0717288	26.3	31.8
0.811667	0.891667	0.142256	0.0567404	20	24
0.98076	0.678571	0.873785	0.345742	28.4	22.4
0.0809331	0.327703	0.24657	0.115039	27.4	29.6
0.231471	0.565625	0.0785951	0.0287453	22.6	32
0.775499	0.752852	0.0624801	0.0996374	32	26.3
0.810462	0.464286	0.0785096	0.0862382	24.1	28
0.213268	0.796875	0.100702	0.12343	22.8	32
0.525862	0.737069	0.840245	0.343992	26.9	23.2
0.345455	0.706612	0.0615646	0.106064	32	24.2
0.984499	0.871711	0.076915	0.00729704	20.5	30.4
1.01125	0.20625	0.0232935	0.0236961	20	32
0.379269	0.753425	0.0406663	0.109285	20.9	29.2
0.139565	0.610063	0.0233047	0.0454048	24.1	31.8
0.212712	0.647059	0.608651	0.0712982	24.3	23.8
0.484113	0.730769	0.727692	0.135656	26.2	23.4
0.53125	0.66875	0.0231487	0.290421	20	32
0.742554	0.465753	0.0504444	0.089072	21.8	29.2
0.908839	0.488449	0.129954	0.0903967	32	30.3
0.375551	0.651261	0.890061	0.308369	26.5	23.8
1.01818	0.402256	0.0450062	0.0447728	22.7	26.6
0.453283	0.635983	0.643909	0.651572	26.6	23.9
0.539642	0.69375	0.789303	0.098903	28.3	32
0.165312	0.65587	0.510917	0.366774	24.4	24.7
0.757772	0.748918	0.734377	0.246912	26.5	23.1
0.226753	0.474104	0.0707283	0.100412	20	25.1
0.0533482	0.962712	0.0888293	0.139906	24.4	29.5
0.641077	0.694836	0.612651	0.371839	27.3	21.3
0.931455	0.759184	0.721805	0.640125	27.6	24.5
0.918233	0.337349	0.104315	0.0267181	20	24.9
0.913532	0.771784	0.845703	0.696337	27.3	24.1
0.76817	0.810345	0.816723	0.37493	26	23.2
0.873798	0.696154	0.0435835	0.0309908	32	26
0.272909	0.666667	0.687675	0.607022	23.3	22.8
0.145982	0.558442	0.152154	0.0837957	32	30.8
0.264106	0.696262	0.16304	0.0182915	32	21.4
0.928211	0.764912	0.897557	0.829823	26.1	28.5
0.236458	0.127389	0.163067	0.0230186	24.2	31.4
0.843568	0.77686	0.893515	0.722731	26.5	24.2
0.690645	0.723404	0.835236	0.734447	25.2	23.5
0.174872	0.678233	0.0363991	0.0541289	32	31.7
0.247186	0.682028	0.833834	0.603439	24.4	21.7
0.33	0.755	0.0349957	0.0156806	20	20
0.82113	0.751073	0.855626	0.620183	26.6	23.3
0.512255	0.708333	0.86538	0.687347	23.8	24
1.01912	0.807692	0.851179	0.763247	27.8	23.4
0.176731	0.737643	0.718321	0.0572911	27.9	26.3
0.919007	0.818565	0.806169	0.61499	26.1	23.7
0.241307	0.56621	0.729981	0.130025	23.4	21.9
0.73706	0.733333	0.778739	0.518744	23	21
0.505353	0.626984	0.786623	0.229151	25.8	25.2
0.230153	0.78626	0.450329	-0.111175	32	26.2
0.848604	0.681818	0.6665	0.122476	25.4	24.2
0.316664	0.685841	0.480572	0.114449	29.5	22.6
0.2875	0.578125	0.0131164	0.0595524	32	32
0.0434137	0.747934	0.689547	0.61309	24.5	24.2
0.805504	0.371875	0.0534117	0.0456364	26.8	32
0.902533	0.503425	0.689664	0.242158	26.5	29.2
0.141667	0.528139	0.807692	0.177634	28	23.1
0.769808	0.450161	0.663801	0.397263	25.1	31.1
0.475617	0.662338	0.825171	0.753697	24.9	23.1
0.980677	0.475	0.813711	0.275946	26.2	32
0.866038	0.677273	0.785406	0.641185	26.5	22
0.771268	0.279412	0.107108	0.120042	24.8	20.4
0.481168	0.4125	0.134457	0.129194	28.1	24
0.33393	0.643885	0.0744381	0.0882225	23.3	27.8
0.873247	0.544484	0.144537	0.0238706	20.4	28.1
0.493459	0.353125	0.0742081	0.238336	21.5	32
0.521339	0.828383	0.0678757	0.0773062	32	30.3
0.368092	0.666667	0.874901	0.782254	28.4	24.9
0.735825	0.969112	0.0308347	0.0198864	29.9	25.9
0.74625	0.540625	0.0160864	0.201941	20	32
0.396749	0.159696	0.0520355	0.0540743	20	26.3
0.294946	0.603524	0.879491	0.834622	25.4	22.7
0.0472596	0.632231	0.646499	0.325832	27.7	24.2
0.979284	0.591743	0.0848292	-0.0104844	24.8	21.8
0.54218	0.812261	0.0310264	0.0997607	22	26.1
0.944298	0.42654	0.0247417	0.054047	32	21.1
0.872197	0.715625	0.120533	0.181476	30.1	32
0.304849	0.553648	0.909471	0.705934	26.9	23.3
0.737999	0.391635	0.0388488	0.0554216	22.4	26.3
0.438725	0.641667	0.645145	0.102278	27.2	24
0.37957	0.859375	0.774401	0.348687	25.3	32
0.17638	0.301802	0.0419819	0.0189154	32	22.2
0.873611	0.671111	0.868308	0.75152	32	22.5
1.02662	0.503125	0.741971	0.123003	24.3	32
0.495719	0.616034	0.760459	0.813334	27.4	23.7
0.126832	0.690476	0.436216	0.158318	31.2	21
0.405327	0.141221	0.510936	0.248541	28.6	26.2
0.677357	0.720524	0.798269	0.0296937	27.9	22.9
0.968627	0.694118	0.411384	0.703721	24.5	25.5
0.608631	0.475	0.4173	0.158973	25.2	32
0.773111	0.700441	0.822326	0.365318	26	22.7
0.571049	0.702326	0.81354	0.0583345	25.4	21.5
0.624938	0.676596	0.776942	0.0969649	25.8	23.5
0.862033	0.748062	0.770981	0.450347	26.7	25.8
0.56191	0.7125	0.740641	0.342656	26.5	32
0.599864	0.73913	0.749534	0.161179	25.6	23
0.997917	0.06875	0.0951265	0.0609687	24	32
0.492128	0.41875	0.030161	0.0636318	26.2	32
0.455885	0.645022	0.794327	0.676654	26.5	23.1
0.728933	0.745833	0.770524	0.508517	26.7	24
0.652374	0.415625	0.0685026	0.275047	25.8	32
0.47215	0.665625	0.685148	0.0159455	23.9	32
0.827952	0.269231	0.0302929	0.0786028	24.3	26
0.666396	0.770492	0.595757	0.244834	27.3	24.4
0.622676	0.0211268	0.0185426	0.128115	20	28.4
0.138977	0.0689655	0.0998006	0.0628586	30.5	23.2
0.629634	0.6125	0.435049	0.374726	26.3	32
0.498643	0.44186	0.0354675	0.123543	32	25.8
0.661971	0.799163	0.742315	0.341388	27	23.9
0.687119	0.220339	0.134267	0.0858064	20	29.5
0.571834	0.309375	0.132811	0.0162744	30.8	32
0.721875	0.375	0.106273	0.11313	32	32
0.690625	0.09375	0.0845697	0.0630908	32	32
0.351657	0.738095	0.0577153	0.0544149	31	29.4
0.538393	0.05625	0.739668	0.0669463	28	32
0.18625	0.09375	0.0446218	0.0299787	20	32
0.331579	0.84	0.0448093	0.0662724	30.4	20
0.214031	0.757085	0.0811877	0.262729	32	24.7
0.928125	0.221875	0.185195	0.437785	32	32
0.565217	0.264822	0.100932	0.293899	30	25.3
0.0375	0.25625	0.595694	0.241081	32	32
0.327094	0.697761	0.888292	0.784226	30.1	26.8
0.994821	0.390071	0.705074	0.260589	27.8	28.2
0.873174	0.724696	0.830425	0.800712	27	24.7
0.0779185	0.828194	0.713093	0.175718	32	22.7
1.02676	0.727273	0.846877	0.721919	27.3	25.3
0.720318	0.464164	0.72786	0.357233	28.2	29.3
1.01258	0.394737	0.121347	0.0369658	29.1	26.6
0.779449	0.736842	0.636382	0.345768	29.4	22.8
0.113043	0.624506	0.853438	0.694956	23	25.3
0.421875	0.31	0.152711	0.0492865	32	20
0.466216	0.49345	0.747614	0.224338	26.2	22.9
0.813125	0.888	0.0627361	0.0809346	32	25
0.102636	0.379032	0.861359	0.293023	24.9	24.8
0.675481	0.0375	0.174721	0.119055	26	32
0.481461	0.653846	0.035197	0.19056	24.1	31.2
0.243233	0.545	0.0707867	0.111567	26.6	20
1.02266	0.659664	0.656544	0.108061	29.7	23.8
0.958754	0.731602	0.683987	0.212157	26.9	23.1
0.593752	0.872038	0.772391	0.122396	25.2	21.1
0.893458	0.6625	0.57764	0.151365	30.7	24
0.0401333	0.42471	0.675309	0.329802	25.6	25.9
0.872734	0.822222	0.247722	0.475428	28.2	27
0.525034	0.666667	0.825989	0.340484	26.7	22.8
0.790478	0.340625	0.871916	0.0862381	29.8	32
0.468948	0.584375	0.24791	0.396283	31.5	32
0.311018	0.280172	0.102703	0.0484565	25.6	23.2
0.421054	0.705069	0.811223	0.368491	23.6	21.7
0.774265	0.755319	0.741132	0.239768	28.6	28.2
0.574942	0.687225	0.698545	0.382558	25.2	22.7
0.805958	0.663755	0.675288	0.330688	24.1	22.9
0.359754	0.576037	0.728839	0.230007	28.5	21.7
0.964059	0.698347	0.767411	0.394539	25.8	24.2
0.686138	0.701923	0.552633	0.350955	30.7	20.8
0.645586	0.67094	0.850652	0.244678	26.8	23.4
0.352846	0.195122	0.140924	0.124811	26	24.6
0.305088	0.642857	0.797026	0.406218	27.5	23.8
0.768199	0.654545	0.739953	0.240918	26.1	22
0.40625	0.3	0.0896807	0.178033	20	32
0.352176	0.367857	0.205334	0.0804054	30.2	28
0.166584	0.145228	0.126315	0.0917802	25.2	24.1
0.0995726	0.68	0.681741	0.126014	23.4	20
0.0626608	0.0160256	0.096761	0.083029	28.9	31.2
0.571139	0.270142	0.114024	0.106235	29.2	21.1
0.29918	0.122951	0.0344841	0.0409092	20	24.4
0.500275	0.468619	0.175443	0.0246158	22.8	23.9
0.2125	0.915625	0.12236	0.561094	32	32
0.789279	0.687204	0.742949	0.240189	26.4	21.1
1.03176	0.735537	0.665978	0.612746	29.2	24.2
0.693621	0.727273	0.798694	0.454122	26.5	23.1
0.954569	0.45625	0.158751	0.027334	23.8	32
0.22822	0.715625	0.0562618	0.125243	26.4	32
0.0557823	0.938776	0.024699	0.0572491	21	24.5
0.266465	0.587591	0.170723	0.136614	26.5	27.4
0.432817	0.651639	0.762797	0.394137	27.5	24.4
0.416174	0.670886	0.314912	0.226591	25.9	23.7
0.634375	0.425	0.0333141	0.0962619	32	32
0.202755	0.608333	0.784288	0.301396	23.9	24
0.50569	0.672199	0.87439	0.648409	26.4	24.1
0.365248	0.646809	0.870803	0.538095	26.4	23.5
0.154036	0.424837	0.0358835	-0.0248797	22.2	30.6
0.271836	0.637097	0.778563	0.785678	26	24.8
0.873214	0.760331	0.81736	0.702083	29.9	24.2
0.652886	0.708861	0.830376	0.651468	28.2	23.7
0.0447115	0.371875	0.426532	0.265613	26	32
0.312197	0.666667	0.722672	0.524903	26	22.2
0.0512314	0.790514	0.825463	0.821822	28.6	25.3
0.96813	0.771784	0.706271	0.176639	28.5	24.1
0.498402	0.723214	0.758329	0.292148	28.5	22.4
0.26415	0.678161	0.797908	0.748362	26.4	26.1
0.0765161	0.488215	0.74514	0.284552	27.3	29.7
0.528804	0.682657	0.90758	0.645631	29.1	27.1
0.183447	0.6125	0.113001	0.143473	23.9	32
0.228045	0.663551	0.78109	0.356174	25.2	21.4
0.7375	0.39375	0.0677982	0.0124152	32	32
0.404505	0.666667	0.706236	0.478312	25	22.2
0.64486	0.436364	0.0334055	0.125284	21.4	22
0.424608	0.663866	0.840996	0.623698	26.5	23.8
0.405521	0.595745	0.830692	0.49577	26.9	23.5
0.3475	0.416	0.0613248	0.135338	32	25
0.938657	0.625	0.875566	0.213504	28.8	21.6
1.02796	0.351254	0.191243	0.354454	22.5	27.9
0.367821	0.952381	0.094368	0.131054	25.3	27.3
0.320513	0.381119	0.0508405	0.593287	23.4	28.6
0.842686	0.752212	0.652625	0.222372	25.5	22.6
0.582781	0.68125	0.525641	0.0935992	24.5	32
0.0945479	0.915625	0.130363	0.0615338	23.5	32
0.406915	0.582979	0.0598005	0.04954	24.8	23.5
0.388887	0.86755	0.0891282	0.140305	32	30.2
0.251392	0.946875	0.185932	0.052333	24.7	32
0.106516	0.34386	0.571774	0.164944	26.6	28.5
0.24293	0.189591	0.157697	0.167266	27	26.9
0.159592	0.463303	0.109105	0.0290867	26.8	21.8
0.863126	0.546296	0.0841719	0.0954309	23.9	21.6
0.616043	0.723577	0.790994	0.0269466	26.9	24.6
0.694528	0.189723	0.0783594	0.152891	23.2	25.3
0.35854	0.725	0.0936912	0.018068	26.2	32
0.259808	0.650655	0.88391	0.700796	25.4	22.9
0.345946	0.62069	0.701115	0.604356	23.9	23.2
0.0473602	0.55336	0.504746	0.274767	28	25.3
0.151278	0.309524	0.226016	0.0701451	26.2	25.2
0.0471544	0.701195	0.873475	0.295413	27.4	25.1
0.451269	0.630435	0.714359	0.35545	29.8	23
0.85125	0.371875	0.156993	0.186138	20	32
0.707703	0.386047	0.149014	0.0405755	26.9	21.5
0.883885	0.61745	0.412542	0.267403	24.9	29.8
0.65625	0.703125	0.457279	0.0114876	24.4	32
0.992361	0.554622	0.587951	0.2824	27.5	23.8
0.234028	0.3125	0.0414301	0.0948604	31.5	32
0.586725	0.348837	0.0619121	0.194683	23	30.1
0.57694	0.16875	0.45676	0.0451916	29	32
0.898392	0.714286	0.0443696	0.00577491	20.8	23.8
0.767802	0.110048	0.0269124	0.0465555	27.2	20.9
0.222895	0.812245	0.0944237	0.0336786	32	24.5
0.82818	0.2625	0.196676	0.122256	28.5	32
0.285269	0.824268	0.029671	0.0759448	27.9	23.9
0.334375	0.55	0.192975	0.0383948	32	32
1.03084	0.2	0.0900134	0.051318	30.7	32
0.284982	0.716912	0.104234	0.0470858	26.4	27.2
1.00594	0.683274	0.514067	0.23392	30.7	28.1
0.543176	0.20283	0.136962	0.02003	27.4	21.2
0.0435685	0.502075	0.00635207	0.0122987	25.8	24.1
0.727888	0.743682	0.0224096	0.0554543	25.6	27.7
0.677989	0.05	0.0939843	0.0204587	27.6	32
1.02188	0.165	0.0733045	0.0261072	32	20
0.703899	0.570796	0.0713839	0.0218148	32	22.6
0.770518	0.709302	0.100269	0.443412	32	25.8
0.799345	0.158879	0.0218779	0.107634	21.7	21.4
0.648645	0.209375	0.0585508	0.188369	26.3	32
0.39375	0.45625	0.0753257	0.257254	32	32
0.342655	0.0273973	0.234823	0.0450932	25.3	29.2
0.668393	0.675182	0.741742	0.0220505	27.2	27.4
0.69549	0.120623	0.136118	0.0503798	25.1	25.7
0.550765	0.68125	0.847795	-0.0618911	23.7	32
0.405608	0.602679	0.819958	0.766644	27.1	22.4
0.743325	0.585903	0.0262542	0.0365695	21.5	22.7
0.571433	0.642276	0.935651	0.844071	26.9	24.6
0.14219	0.381579	0.185331	0.0487513	24.8	30.4
0.683227	0.396476	0.0299995	0.0413776	29.2	22.7
0.353553	0.302419	0.129051	0.0143783	27.6	24.8
0.59625	0.19375	0.186604	0.0384631	30	32
0.538169	0.6875	0.723229	0.261545	27.1	32
0.476499	0.72807	0.868652	0.483256	26.8	22.8
0.486184	0.11	0.106149	0.0195915	30.4	20
0.96317	0.113281	0.0401142	0.00474725	25.2	25.6
0.618248	0.996564	0.135835	0.191626	26.7	29.1
0.279268	0.025	0.208599	0.0684902	28.7	20
0.321241	0.773196	0.0698992	0.035188	26.6	29.1
0.748046	0.363265	0.126597	0.113481	26.9	24.5
0.876199	0.779167	0.57635	0.548489	27.8	24
0.50523	0.7375	0.0337202	0.0740202	24.5	32
0.96875	0.3875	0.162296	0.0579728	27.2	32
0.781189	0.751092	0.765739	0.269381	26	22.9
0.575317	0.932886	0.0380794	0.156597	27	29.8
0.809311	0.5375	0.0727178	0.113087	29.4	32
0.569498	0.741379	0.649641	0.597656	27.5	23.2
0.533887	0.671875	0.076506	0.0694539	23.7	32
0.390625	0.65625	0.596332	0.0580206	32	32
0.325	0.4625	0.035246	0.147525	32	32
0.828155	0.860987	0.564039	0.220339	28	22.3
0.933365	0.664384	0.744395	0.140653	25.8	29.2
0.424423	0.349282	0.0855122	0.0353329	20.3	20.9
0.149425	0.620833	0.318119	0.0876628	23.2	24
0.0726201	0.14375	0.747444	0.132451	28.1	32
0.205771	0.421875	0.167787	0.100941	31.3	32
0.894576	0.764957	0.77628	0.576843	26.6	23.4
0.763516	0.290625	0.170876	0.00312876	28.9	32
0.86832	0.786611	0.583289	0.698525	28	23.9
0.775203	0.435	0.0585486	0.0135932	24.6	20
0.736325	0.6	0.0717698	0.0553947	23.4	20
0.934106	0.616601	0.546866	0.0414461	22.5	25.3
0.447361	0.96875	0.039807	0.0612569	22.5	32
0.799314	0.706383	0.448941	0.0972686	27.3	23.5
0.678892	0.103125	0.10667	0.191345	26.5	32
0.115064	0.512077	0.193622	0.0774944	29.7	20.7
0.300551	0.445736	0.744599	0.186296	24.9	25.8
0.471964	0.462046	0.0809342	0.239202	20	30.3
0.915766	0.566929	0.0356119	0.0650498	21.5	25.4
0.813603	0.327974	0.0982661	0.0864704	26.3	31.1
0.361966	0.679715	0.881371	0.320569	29.2	28.1
0.533801	0.2125	0.182774	0.0527499	29.4	32
0.0758611	0.707581	0.631669	0.322884	29.6	27.7
0.368271	0.648	0.415401	0.146177	26.6	25
0.899261	0.707763	0.841377	0.679128	25.9	21.9
0.0592904	0.75	0.31004	0.661466	23.8	25.2
0.380306	0.682028	0.81792	0.410841	26.6	21.7
0.801805	0.748031	0.12218	0.08288	28.1	25.4
0.743274	0.70354	0.0612229	0.0724529	20	22.6
0.246964	0.604895	0.523704	0.292249	30.4	28.6
0.220565	0.115625	0.133834	0.146899	24.1	32
1.01146	0.731061	0.542238	0.31766	32	26.4
0.89889	0.439716	0.0765528	0.160225	30.8	28.2
0.0454905	0.15	0.191007	0.277807	31.6	32
0.103507	0.66875	0.00466044	0.122468	23.7	32
0.153898	0.754237	0.0302261	0.0200089	20	23.6
0.38125	0.29375	0.0293516	0.00954531	20	32
0.239483	0.811245	0.0404946	0.118036	32	24.9
0.506338	0.390977	0.145335	0.0521826	31.2	26.6
0.680864	0.841897	0.0997403	0.0576431	29.4	25.3
0.06	0.68	0.595989	0.683828	28.2	25
0.17019	0.804651	0.0264987	0.00685579	28.6	21.5
0.325481	0.515625	0.381418	-0.196189	26	32
0.238158	0.595142	0.692406	0.693919	29.7	24.7
0.613274	0.681416	0.716431	0.663067	25	22.6
0.138445	0.654412	0.85915	0.170382	28	27.2
0.889035	0.0982456	0.0989759	0.0608403	32	28.5
0.98736	0.688172	0.679872	0.0889617	28.3	27.9
0.689895	0.697561	0.550881	0.0379413	28.7	20.5
0.120789	0.084375	0.82984	0.0589707	28.2	32
1.00184	0.725	0.596048	0.072551	29.9	20
0.460865	0.890295	0.0441615	0.209198	32	23.7
0.9625	0.540625	0.1719	0.0682548	32	32
0.93062	0.56	0.127507	0.130014	25.8	20
0.446646	0.405858	0.0968007	0.0528664	29	23.9
0.656731	0.7	0.0228149	0.0290948	20.8	20
0.795588	0.11	0.749247	0.0520988	27.2	20
0.454811	0.59375	0.354616	0.115798	27.8	32
0.188393	0.98125	0.578112	0.274497	28	32
0.626463	0.315625	0.521531	0.388902	23.5	32
0.1875	0.775	0.282216	0.0724956	32	20
0.989692	0.109023	0.240458	0.0379914	24.8	26.6
0.342271	0.538745	0.719356	0.219357	27.4	27.1
0.590279	0.682657	0.691064	0.0515638	26.2	27.1
0.85625	0.025	0.402015	0.0256726	32	32
1.03678	0.3125	0.0755555	0.102623	32	20.8
0.0430813	0.025	0.162513	0.143569	24.3	32
0.072764	0.769231	0.0653921	0.126846	28.8	27.3
0.796249	0.882609	0.0937793	0.00439679	20.4	23
0.356527	0.662281	0.592329	0.616617	23.6	22.8
0.315326	0.625592	0.88861	0.339217	25.1	21.1
0.419801	0.681034	0.703184	0.031748	26.4	23.2
0.333939	0.612245	0.807078	0.218595	28.1	24.5
0.478343	0.682203	0.738322	0.510373	25.2	23.6
0.124276	0.437247	0.0660387	0.282156	23.7	24.7
0.251284	0.607843	0.751841	0.360743	27.1	25.5
0.505	0.443636	0.0315973	0.0541936	20	27.5
0.563098	0.698198	0.860787	0.518054	25.6	22.2
0.447232	0.669492	0.775135	0.192063	30	23.6
0.814326	1	0.168451	0.34063	29.1	32
0.894144	0.0485437	0.0465206	0.0977798	32	20.6
0.608073	0.658333	0.782547	0.667057	25.6	24
0.25215	0.107477	0.0934944	0.148009	20.1	21.4
0.455584	0.665385	0.313164	0.00949541	23.9	26
0.82649	0.632911	0.623447	0.275267	32	23.7
0.2271	0.803125	0.144025	0.194665	24.7	32
0.230735	0.605735	0.738237	0.154189	27.2	27.9
0.20612	0.639004	0.598882	0.431584	24.3	24.1
0.271274	0.635556	0.514072	0.438713	24.6	22.5
0.626637	0.724138	0.724435	0.673649	25.8	23.2
0.259644	0.611111	0.826239	0.377908	25.9	23.4
0.899369	0.73125	0.0152056	0.171936	21.8	32
0.552635	0.66129	0.85843	0.429373	26.2	24.8
0.828233	0.55082	0.850685	0.375362	27	30.5
0.281566	0.698347	0.671853	0.240275	21.6	24.2
0.92381	0.865801	0.109852	0.0450162	32	23.1
0.441364	0.621277	0.754606	0.631079	25.4	23.5
0.407671	0.686957	0.773595	0.547542	26.3	23
0.798	0.215	0.0852608	0.0311015	25	20
0.538672	0.170213	0.167725	0.00396321	29.6	23.5
0.2442	0.371795	0.120642	0.183166	28	23.4
0.0363405	0.21875	0.106072	0.0408521	22.1	32
0.307974	0.33125	0.107504	0.0234185	29	32
0.540346	0.260163	0.0914136	0.105158	32	24.6
0.77207	0.663004	0.0278131	0.0337537	20	27.3
0.821681	0.820717	0.890154	0.745597	27.7	25.1
0.831273	0.737024	0.810633	0.637697	26.9	28.9
0.237894	0.553398	0.195155	0.107812	32	20.6
