# Supplementary material for: Circa-SCOPE: high-throughput live single-cell imaging method for analysis of circadian clock resetting
Source: Nat Commun. 2021 Oct 8;12:5903. doi: 10.1038/s41467-021-26210-1 (PMC8501123; doi:10.1038/s41467-021-26210-1)
Supplement: Supplementary file 4 — Dataset 2 [file 41467_2021_26210_MOESM4_ESM.xlsx]

## Sheet: NaHCO_3 44 mM
Old_Phase	New_Phase	r2_before	r2_after	Period_before	Period_after
0.440625	0.80625	0.130757	0.0344999	32	32
0.517629	0.538462	0.365084	0.457545	29.7	29.9
0.508565	0.813008	0.751756	0.767105	27.1	24.6
1.03415	0.905579	0.229694	0.0853953	32	23.3
0.17616	0.0769231	0.88664	0.894937	26.2	26
0.756595	0.698885	0.808774	0.785158	29	26.9
0.925338	0.984496	0.20042	0.922147	23.6	25.8
0.901976	0.635593	0.600797	0.234572	30.7	23.6
0.331725	0.466926	0.505963	0.314088	30.8	25.7
0.767599	0.475096	0.0778337	0.876366	20.1	26.1
0.380414	0.404669	0.75819	0.722814	26.1	25.7
0.720657	0.76875	0.908122	0.722341	29.5	32
0.452655	0.577869	0.860386	0.831497	25.9	24.4
0.394726	0.471483	0.813908	0.872794	26.2	26.3
0.286973	0.252033	0.733704	0.709796	25.2	24.6
0.906914	0.867187	0.835889	0.918939	30.6	25.6
0.0597486	0.917293	0.767842	0.841792	26.2	26.6
0.649867	0.881119	0.260722	0.840758	23.2	28.6
0.21965	0.144578	0.777523	0.7962	25.4	24.9
0.405145	0.344961	0.888519	0.892232	27.3	25.8
0.558008	0.561753	0.757139	0.849724	26.7	25.1
0.0539145	0.970085	0.740053	0.677769	25	23.4
0.118392	0.918803	0.695118	0.884771	24.3	23.4
0.844378	0.779851	0.768174	0.783503	25.9	26.8
0.584093	0.498127	0.844981	0.891151	25.5	26.7
0.684657	0.685484	0.673982	0.898076	27.3	24.8
0.739439	0.884462	0.731287	0.765484	24.2	25.1
0.840662	0.887097	0.889518	0.951602	28.5	24.8
0.305269	0.301961	0.789223	0.813089	26.2	25.5
0.428327	0.40249	0.74409	0.889569	26.9	24.1
0.572381	0.698413	0.554099	0.719089	22.5	25.2
0.577794	0.644	0.780683	0.894988	28.1	25
1.00045	0.888889	0.0227428	0.0942668	32	24.3
0.174366	0.143426	0.406726	0.91214	22.2	25.1
0.654117	0.861111	0.312271	0.0400413	32	25.2
0.281738	0.237705	0.797513	0.824255	25.8	24.4
0.286973	0.296748	0.809426	0.848113	25.2	24.6
0.99783	0.0941704	0.707379	0.275884	28.1	22.3
0.528608	0.47619	0.74048	0.825079	25.8	25.2
0.0656545	0.49569	0.773174	0.587353	28.9	23.2
0.939193	0.954887	0.812745	0.857398	27.5	26.6
0.796367	0.786008	0.912878	0.906192	26.1	24.3
0.648645	0.971875	0.0583178	0.169191	26.3	32
0.30972	0.250996	0.794479	0.818418	24.6	25.1
0.31032	0.457265	0.452447	0.809476	29.6	23.4
0.392876	0.240625	0.657024	0.21842	24.3	32
0.557924	0.561181	0.699407	0.805761	27.2	23.7
0.0539773	0.0375	0.867136	0.385829	26.4	32
0.65625	0.528125	0.131084	0.050713	32	32
0.745285	0.763566	0.706224	0.731769	26.8	25.8
1.02266	0.675	0.35142	0.380035	26.2	32
0.70963	0.569024	0.903152	0.416112	25	29.7
0.407963	0.581197	0.871448	0.824187	24.6	23.4
0.285815	0.319328	0.787865	0.679337	25	23.8
0.220679	0.291667	0.736525	0.768707	24.3	24
0.507671	0.524194	0.827972	0.76973	24.6	24.8
0.288294	0.253968	0.0335475	0.20027	32	31.5
0.863071	0.813278	0.755922	0.782537	24.1	24.1
0.975901	0.821429	0.149209	-0.0589615	27.4	25.2
0.11463	0.043771	0.0343843	0.162596	20	29.7
0.0766052	0.136	0.932447	0.86068	27.1	25
0.671814	0.859375	0.0331888	0.0674762	25.7	32
0.289825	0.320312	0.758785	0.782105	24.6	25.6
0.0666079	0.148	0.721771	0.871528	22.7	25
0.770515	0.898785	0.393585	0.795811	22.7	24.7
0.489292	0.677551	0.759592	0.705146	24.3	24.5
0.245189	0.269912	0.512693	0.449223	23.5	22.6
0.208458	0.136364	0.496477	0.692412	27.3	24.2
0.550475	0.533865	0.879273	0.88952	26.6	25.1
0.2798	0.461864	0.781156	0.776185	24.4	23.6
0.768977	0.957096	0.0906501	0.295094	30.3	30.3
0.540827	0.512097	0.128918	0.741314	32	24.8
0.560393	0.516014	0.836062	0.85978	27	28.1
0.35233	0.430328	0.815926	0.954585	25.4	24.4
0.257851	0.287823	0.441396	0.741849	22.9	27.1
0.492037	0.668033	0.410435	0.706993	24.5	24.4
0.150882	0.132479	0.652397	0.723895	24.8	23.4
0.435687	0.356322	0.866673	0.573352	25.9	26.1
0.459277	0.514523	0.736717	0.850917	26.1	24.1
0.612445	0.735849	0.101471	0.117913	29.7	21.2
0.046692	0.196	0.678095	0.821397	26.3	25
0.815494	0.706827	0.4286	0.781533	24.1	24.9
0.077293	0.166667	0.901949	0.895034	27.4	25.8
0.834827	0.766423	0.909132	0.919457	23.7	27.4
0.735949	0.29249	0.508115	0.427904	24.6	25.3
0.200126	0.613861	0.140685	0.0638236	23.5	20.2
0.596292	0.637097	0.835101	0.877263	25.1	24.8
0.310687	0.209125	0.888664	0.847301	27.3	26.3
0.28185	0.0782313	0.842696	0.583406	25	29.4
0.766436	0.747331	0.88851	0.837288	24.7	28.1
0.726014	0.692308	0.82267	0.926697	27.5	26
0.262485	0.235075	0.861378	0.856626	26.6	26.8
0.601812	0.762295	0.803549	0.933882	24.7	24.4
0.555221	0.935606	0.145292	0.123099	24.9	26.4
0.309311	0.909375	0.13978	0.190332	29.4	32
0.217094	0.137546	0.808593	0.834415	24.6	26.9
0.312621	0.346875	0.86132	0.71589	25.9	32
0.502874	0.901887	0.691168	0.803577	25.6	26.5
0.930381	0.740625	0.907931	0.373294	25.9	32
0.365518	0.486607	0.902065	0.610332	25.8	22.4
0.625481	0.034375	0.13122	0.0491243	26	32
0.185434	0.330769	0.684485	0.634256	23.5	26
0.380272	0.275862	0.904025	0.909842	28.7	29
0.470719	0.587786	0.703059	0.730592	26.5	26.2
0.244024	0.380282	0.734989	0.782578	26.3	21.3
0.160533	0.181452	0.640764	0.83562	24.5	24.8
0.95086	0.905085	0.394901	0.670396	27.8	29.5
0.490028	0.488889	0.87294	0.831495	27.3	27
0.865684	0.818505	0.614668	0.433069	28	28.1
0.626286	0.505929	0.778528	0.85903	26.2	25.3
1.00505	0.835125	0.82415	0.818737	29.3	27.9
0.763289	0.631579	0.629366	0.756694	26.8	28.5
0.309476	0.381679	0.676787	0.853976	26.6	26.2
0.857143	0.0142857	0.127358	0.0307412	24.8	28
0.670035	0.150877	0.611246	0.366866	25	28.5
0.817845	0.917763	0.645945	0.760718	25.6	30.4
0.89544	0.883392	0.847584	0.860285	27.1	28.3
1.02509	0.847273	0.766848	0.762226	28.7	27.5
0.951936	0.992095	0.842238	0.926859	25.6	25.3
0.696564	0.66537	0.680766	0.55406	29.7	25.7
0.54375	0.83125	0.412727	0.0961763	32	32
0.914082	0.801653	0.833073	0.900293	25.5	24.2
0.935567	0.992806	0.0816591	-0.0173189	32	27.8
0.358872	0.401544	0.864806	0.890158	26.8	25.9
0.321984	0.385214	0.79284	0.852476	25.6	25.7
0.568235	0.0268199	0.043006	-0.0354321	29.1	26.1
0.417249	0.421488	0.787277	0.87198	27.3	24.2
0.995406	0.708633	0.101756	0.163283	20.2	27.8
1.03125	0.56875	0.0923601	0.0692715	32	32
0.113495	0.228137	0.899592	0.772782	25.2	26.3
0.553309	0.753125	0.582909	0.0495497	27.2	32
0.52632	0.553785	0.829795	0.800866	25.4	25.1
0.787618	0.683849	0.191872	0.0228379	32	29.1
0.642725	0.855513	0.705026	0.843986	24.6	26.3
0.229289	0.406926	0.0543616	0.0147831	29.2	23.1
0.755057	0.833922	0.393532	0.0915425	32	28.3
0.115616	0.166667	0.913408	0.605678	25.9	25.2
0.331997	0.415638	0.843636	0.370236	27.4	24.3
0.855288	0.857143	0.143012	0.299702	23.1	29.4
0.85344	0.697479	0.0885715	0.0677479	32	23.8
0.142907	0.0237154	0.681204	0.770797	25.1	25.3
0.0940959	0.199262	0.74691	0.842014	27.2	27.1
0.15	0.971875	0.371233	0.0774038	32	32
0.735129	0.340659	0.556876	0.606371	26.8	27.3
0.412314	0.480769	0.666922	0.756037	24.3	26
0.819086	0.2	0.292531	0.150943	31	24
0.0473251	0.345679	0.339867	0.812739	32	24.3
0.18125	0.669091	0.320787	0.0167287	32	27.5
0.783341	0.545113	0.454189	0.768322	32	26.6
0.81136	0.862416	0.0697961	0.167437	20.5	29.8
0.568138	0.568093	0.803326	0.833718	26	25.7
0.539658	0.603125	-0.199184	0.34217	22.3	32
0.932282	0.619217	0.826168	0.87415	27.8	28.1
0.401868	0.411985	0.762346	0.829085	23.1	26.7
0.512077	0.452756	0.765456	0.917693	23.7	25.4
0.397846	0.349593	0.087973	0.101954	20	24.6
0.555568	0.385892	0.705485	0.660853	25	24.1
0.438398	0.670683	0.630516	0.785809	24.2	24.9
0.879663	0.241706	0.214035	0.081767	20.2	21.1
1.03498	0.33	0.0542506	0.0238893	25.3	20
0.72239	0.872659	0.168994	-0.0361247	32	26.7
0.240689	0.0849421	0.835759	0.898715	26.3	25.9
0.865625	0.725	0.0180699	0.0403179	32	32
0.975922	0.159375	0.0343442	0.0138899	24.4	32
0.369681	0.362903	0.769194	0.893559	25.7	24.8
0.325851	0.169118	0.132852	0.620845	30.4	27.2
0.182723	0.325301	0.832283	0.82421	24.5	24.9
0.261143	0.325581	0.837316	0.503335	25.6	25.8
0.417172	0.508772	0.776841	0.871942	26.9	22.8
0.22561	0.17	0.0541656	0.0299588	20.5	20
1.01371	0.308594	0.413826	0.875669	21.2	25.6
0.462673	0.386617	0.830342	0.816723	25.7	26.9
0.309981	0.208835	0.855737	0.875252	28.6	24.9
0.340426	0.93617	0.0480853	0.0149581	28.2	23.5
0.0464254	0.663043	0.0296948	0.0583471	20.9	27.6
0.91915	0.574219	0.843844	0.816484	25.8	25.6
0.345869	0.491525	0.129412	0.0810814	32	29.5
0.124886	0.728625	0.116906	0.206939	28.1	26.9
0.0735839	0.476351	0.428114	0.609296	29.2	29.6
0.8	0.468	0.866793	0.765998	25	25
0.234431	0.247934	0.917483	0.629626	25.4	24.2
0.94082	0.985348	0.501914	0.906429	32	27.3
0.0873607	0.116935	0.852615	0.866112	27.5	24.8
0.334895	0.627193	0.774812	0.892918	21.9	22.8
0.382793	0.124444	0.0805952	0.066748	22.6	22.5
0.472725	0.170068	0.236231	0.443271	32	29.4
0.936839	0.441315	0.0453599	0.102419	21.4	21.3
1.04527	0.0193237	0.0871636	0.086559	30	20.7
0.693594	0.265625	0.160042	0.049179	24.1	32
0.178125	0.634375	0.0393835	0.154519	32	32
0.178947	0.0385965	0.485778	0.702024	28.5	28.5
0.450842	0.557252	0.468877	0.619512	23.2	26.2
0.607663	0.503425	0.531554	0.827889	32	29.2
0.282561	0.345622	0.897865	0.346209	26.6	21.7
0.303752	0.553633	-0.00594837	0.37138	32	28.9
0.511647	0.400735	0.857452	0.790855	27.4	27.2
0.982337	0.871875	0.0918662	0.0984882	27.6	32
0.910859	0.00722022	0.697309	0.893259	27.6	27.7
0.735475	0.777003	0.0874533	0.177111	32	28.7
0.372117	0.415625	0.499263	0.495679	27.1	32
0.351665	0.138686	0.310934	0.760452	32	27.4
0.832216	0.95	0.0701635	0.0436114	23.3	32
0.703693	0.911215	0.129192	0.0932072	27.1	21.4
0.506127	0.537255	0.862838	0.863388	25.6	25.5
0.560762	0.890728	0.0772864	0.163391	32	30.2
0.933948	0.94198	0.197374	0.0991351	32	29.3
0.835591	0.964	0.868071	0.822033	25.4	25
0.514749	0.0376569	0.0760628	0.0632495	32	23.9
0.74625	0.725	0.102773	0.0686875	20	32
0.363692	0.169065	0.304533	0.285882	32	27.8
0.820234	0.780172	0.651808	0.496699	23.1	23.2
0.122079	0.0681818	0.848919	0.805349	27.1	26.4
0.155007	0.287611	0.615116	0.568394	25.4	22.6
0.474328	0.63035	0.300011	0.38967	25.6	25.7
0.655337	0.461224	0.631125	0.821016	27.8	24.5
0.495211	0.613636	0.643097	0.741847	26.1	26.4
0.904108	0.947581	0.605303	0.452192	25.6	24.8
0.299682	0.684713	0.10518	0.0668864	32	31.4
0.686607	0.493506	0.0522503	0.0843216	32	30.8
0.390346	0.276423	0.240135	0.193746	32	24.6
0.757576	0.863636	0.735725	0.728094	26.4	22
0.802215	0.0891473	0.250187	0.765682	24.5	25.8
1.01553	0.98917	0.831975	0.808288	26.9	27.7
0.764768	0.98855	0.779561	0.853752	26	26.2
0.250866	0.188889	0.757171	0.818173	27.8	27
0.11647	0.0166667	0.698661	0.872701	25.4	24
0.566449	0.206522	0.032691	0.0904316	20	27.6
0.298511	0.270042	0.756673	0.860771	25.7	23.7
0.479322	0.55102	0.889167	0.891763	26.5	24.5
1.00223	0.94717	0.652114	0.713161	25.4	26.5
0.40845	0.298507	0.760026	0.566456	25.4	26.8
0.209557	0.387755	0.684755	0.798261	24.6	24.5
0.650556	0.629482	0.677834	0.860167	25.9	25.1
0.562762	0.281818	0.00931753	0.149458	23.9	22
0.30744	0.475806	0.80295	0.827475	25.3	24.8
1.02828	0.961538	0.769604	0.759237	25.7	26
0.313382	0.128302	0.245543	0.616341	30.2	26.5
0.828899	0.69469	0.112864	0.104603	32	22.6
0.670674	0.415441	0.202237	0.337324	29.3	27.2
0.316929	0.472441	0.687761	0.645784	26.4	25.4
0.763213	0.271523	0.0680166	0.154435	20.4	30.2
0.635598	0.25	0.0117199	0.0343884	24.6	28
0.408333	0.441667	0.838307	0.745916	25.5	24
0.524424	0.405904	0.154844	0.128964	24.4	27.1
0.259095	0.43083	0.71245	0.799639	24.5	25.3
0.294748	0.746875	0.4329	0.262231	21.3	32
0.25802	0.465798	0.139832	0.226221	24.5	30.7
0.271303	0.599099	0.526891	0.0504615	25.3	22.2
0.0516558	0.917969	0.148284	0.18569	26.8	25.6
0.375794	0.777778	0.249878	0.617652	32	31.5
0.653842	0.473684	0.688617	0.857478	28.2	26.6
0.667672	0.77116	0.119478	0.191574	32	31.9
0.246558	0.640625	0.145439	0.134739	22.7	32
0.338838	0.45935	0.719072	0.810334	25.7	24.6
1.03163	0.305344	0.643605	0.688514	23.7	26.2
0.661165	0.688034	0.103232	0.152762	32	23.4
0.819408	0.736842	-0.0178856	0.127357	32	30.4
0.574386	0.0586319	0.132689	0.293218	31.2	30.7
0.292006	0.374486	0.880542	0.877585	28.2	24.3
0.830455	0.520635	0.23804	0.451589	29.5	31.5
0.388582	0.854962	0.289287	0.290745	26.1	26.2
0.407937	0.81746	0.0811617	0.0267172	22.5	25.2
0.773897	0.765625	0.0615894	0.169761	20.4	32
0.89125	0.624	0.273229	0.19004	32	25
0.0934166	0.0927419	0.785373	0.750538	25.7	24.8
0.841625	0.0895522	0.0751846	0.0593072	28.8	20.1
0.727361	0.745968	0.163897	0.470182	27.5	24.8
0.48887	0.332046	0.610727	0.779211	24.3	25.9
0.67136	0.899642	0.00868629	0.0535973	32	27.9
0.889652	0.7875	0.352862	0.768775	27.3	24
0.168545	0.209375	0.0439652	0.144537	24.4	32
0.161895	0.776316	0.179104	0.243314	23.9	22.8
0.943947	0.111111	0.174876	0.0528469	26.8	22.5
1.03735	0.864629	0.19459	0.271983	22.6	22.9
0.280133	0.240132	0.195938	0.636406	24.3	30.4
0.142549	0.391509	0.349536	0.189121	25.4	21.2
0.414492	0.321569	0.887282	0.916083	26.6	25.5
0.267833	0.8327	0.0615343	0.213503	30.9	26.3
0.898713	0.0220588	0.149487	0.228593	32	27.2
0.943329	0.789474	0.0379135	0.214123	25.5	26.6
0.12367	0.220408	0.717066	0.771856	23.4	24.5
0.71439	0.790625	0.10969	0.076109	25.8	32
0.335878	0.437736	0.870836	0.923259	25.7	26.5
0.202532	0.092827	0.583908	0.702387	24.3	23.7
0.469608	0.915	0.0273234	0.0815539	20.4	20
0.118148	0.91498	0.577775	0.736154	25.2	24.7
0.383023	0.770073	0.0621304	0.0257105	23.2	27.4
0.338278	0.920382	0.102056	0.0935257	22.8	31.4
0.444571	0.470817	0.697481	0.689012	25.9	25.7
0.134582	0.0283401	0.76035	0.846818	26.9	24.7
0.525801	0.555085	0.556756	0.59666	24.7	23.6
0.334892	0.47	0.113223	0.13754	27.8	20
0.133028	0.662698	0.294482	0.782772	30.2	25.2
0.940734	0.638132	0.139842	0.0770916	32	25.7
0.160131	0.150794	0.508407	0.934088	23.8	25.2
0.767361	0.571875	0.0961348	0.0216319	21.6	32
0.15125	0.159375	0.00740284	0.0375163	20	32
0.960538	0.886179	0.825866	0.764629	26	24.6
0.779597	0.235099	0.273919	0.272791	29.2	30.2
0.699013	0.2125	0.293437	0.0578361	30.4	32
0.75125	0.596875	0.22455	0.0495416	20	32
0.38598	0.225	0.209667	0.170631	29.6	32
0.771049	0.745247	0.191217	0.128243	24.3	26.3
0.458645	0.528689	0.815521	0.858011	24.3	24.4
0.182059	0.178862	0.811974	0.830756	26.7	24.6
0.305556	0.559028	0.029921	0.104443	32	28.8
0.623797	0.617761	0.892051	0.915738	26.8	25.9
0.721594	0.684426	0.792444	0.804651	26.1	24.4
0.49435	0.966184	0.0655164	0.148594	23.3	20.7
0.275202	0.520161	0.647101	0.813959	22.4	24.8
0.5375	0.55	0.102809	0.334607	32	32
0.0699191	0.009375	0.0789061	0.04496	27.8	32
0.558721	0.619433	0.82068	0.854636	24.6	24.7
0.30625	0.10625	0.124082	0.0445983	32	32
0.606416	0.782427	0.656474	0.753071	25.5	23.9
0.272669	0.977778	0.0736286	0.258673	32	31.5
0.843088	0.0921659	0.0365856	0.0549708	32	21.7
0.626929	0.633858	0.831942	0.849926	25	25.4
0.272795	0.289796	0.820761	0.83879	24.8	24.5
0.334939	0.365625	0.126692	0.174752	30.5	32
0.695491	0.718487	0.812442	0.801947	24.1	23.8
0.167957	0.0794224	0.798144	0.874859	29.2	27.7
0.687858	0.639216	0.779536	0.880369	26	25.5
0.0596143	0.728571	0.0536364	0.309087	26.3	28
0.938107	0.224138	0.0518634	0.0619984	24.5	23.2
0.549254	0.53125	0.779592	-0.0839157	24.3	32
0.188196	0.375	0.0626342	0.242717	31.1	20.8
0.191806	0.805921	0.14391	0.0250907	23.3	30.4
1.02809	0.992	0.754731	0.933824	23.5	25
0.43125	0.7625	0.0675219	0.00929969	32	32
1.02823	0.918288	0.13685	0.0667077	32	25.7
0.27694	0.693103	0.0702315	0.254688	32	29
0.982637	0.884106	0.304419	0.431604	32	30.2
0.660846	0.691057	0.844358	0.911604	25	24.6
0.766005	0.711462	0.830745	0.845124	25.4	25.3
0.471589	0.521912	0.731054	0.764554	24.4	25.1
0.745442	0.655462	0.772973	0.772472	23.6	23.8
0.325	0.63	0.0081616	0.307337	32	20
0.619172	0.623482	0.750363	0.739812	24.8	24.7
0.386964	0.297521	0.876362	0.877888	26.5	24.2
0.742117	0.340909	0.260675	0.772823	29.6	26.4
0.841304	0.27	0.0728646	0.0506467	23	20
0.762846	0.841328	0.174575	0.0039228	32	27.1
1.01672	0.878125	0.832899	0.446357	25.8	32
0.490124	0.905956	0.28134	0.265366	30.9	31.9
0.50305	0.265306	0.756195	0.921075	27.1	24.5
0.109375	0.765625	0.0549055	0.0973177	32	32
0.451477	0.402985	0.898497	0.245646	23.9	26.8
0.644102	0.699153	0.873957	0.886273	24.5	23.6
0.539031	0.461538	0.514154	0.844267	32	24.7
1.03203	0.15102	0.69934	0.870861	23.7	24.5
0.698489	0.0147059	0.760073	0.529856	24.4	20.4
0.193642	0.330855	0.66398	0.769096	23.4	26.9
0.415143	0.146875	0.788255	0.620279	25.3	32
0.0372071	0.794521	0.14437	0.190228	27.3	29.2
0.238725	0.863971	0.172562	0.108615	25.5	27.2
0.996435	0.0653061	0.735022	0.851915	22.9	24.5
0.937011	0.850622	0.789004	0.88549	24.4	24.1
0.406172	0.884758	0.835867	0.6829	26.5	26.9
0.668819	0.676692	0.70132	0.840577	25.5	26.6
0.322687	0.280488	0.918288	0.883958	25.2	24.6
0.29936	0.29375	0.268868	0.128784	28.3	32
0.684354	0.640816	0.799862	0.800243	24	24.5
0.188462	0.295	0.0826716	0.128047	26	20
0.466477	0.523207	0.757202	0.86367	24.5	23.7
0.414062	0.70625	0.177843	0.0607828	25.6	32
1.02503	0.780303	0.855256	0.833929	28.3	26.4
0.890055	0.821138	0.81571	0.867463	25.8	24.6
0.51383	0.04	0.0350681	0.0657041	23.5	20
0.222403	0.0420168	0.0746361	0.0731722	27.9	23.8
1.03815	0.175299	0.585721	0.954806	23.3	25.1
0.0923873	0.992395	0.638061	0.0735526	28.2	26.3
0.712516	0.0615385	0.0896489	0.150123	23.6	26
0.584327	0.231092	0.728776	0.154254	25.8	23.8
0.0534146	0.65251	0.237362	0.0643795	32	25.9
0.229441	0.379913	-0.0301569	0.103102	28.6	22.9
0.149877	0.407843	0.646068	0.880912	32	25.5
0.578753	0.433824	0.371802	0.846605	29.7	27.2
0.9	0.953125	-0.114716	0.111556	32	32
0.59375	0.509375	0.0688464	0.380614	32	32
0.425543	0.460377	0.876612	0.91233	25.1	26.5
0.366964	0.35	0.222812	-0.0525506	28	32
0.120672	0.726562	0.0182817	0.153536	27.8	25.6
0.317262	0.819005	0.0274492	0.149402	20	22.1
0.084662	0.110701	0.886486	0.876071	26.5	27.1
0.422788	0.449393	0.751908	0.905882	27.3	24.7
0.857767	0.965779	0.090347	0.0751249	22.1	26.3
0.200898	0.201681	0.794338	0.797119	27.9	23.8
0.783254	0.862963	0.8353	0.850071	25.7	27
0.546249	0.505976	0.838633	0.759211	25.8	25.1
0.720244	0.521073	0.625663	0.85835	24.7	26.1
1.03963	0.0444444	0.668328	0.747944	26.3	22.5
0.286916	0.598485	0.0603567	0.0340076	30.7	26.4
0.691817	0.684615	0.451051	0.733274	23.5	26
0.89418	0.937037	0.857714	0.664419	25.2	27
0.421514	0.574297	0.927087	0.837673	25.6	24.9
0.216645	0.244898	0.0633456	0.0290654	32	24.5
0.800716	0.455882	0.197909	0.232778	27.3	27.2
0.991726	0.233184	0.0284446	0.244052	20	22.3
0.0729693	0.126482	0.803041	0.838137	25.8	25.3
0.987071	0.0232558	0.864703	0.700399	28.3	25.8
0.62595	0.709677	0.897523	0.851698	25.9	24.8
0.0972243	0.0539568	0.89189	0.886398	28.2	27.8
0.492695	0.260163	0.433289	0.824774	26.6	24.6
0.0353173	0.644013	0.363273	0.696	27.6	30.9
0.115952	0.752033	0.029268	0.163679	20.6	24.6
0.895494	0.800752	0.914221	0.859893	28.8	26.6
0.270586	0.287356	0.765552	0.875228	28.9	26.1
0.541915	0.470085	0.636886	0.577629	25	23.4
0.861421	0.818868	0.901167	0.802147	26.4	26.5
0.736192	0.941606	0.722066	0.90235	24.7	27.4
0.826692	0.74902	0.911183	0.907515	27.9	25.5
0.157005	0.0688406	0.903678	0.947789	28.8	27.6
0.158291	0.365625	0.101956	0.201386	24.5	32
0.626952	0.605263	0.86405	0.805598	24.7	26.6
0.303788	0.138776	0.123694	0.0831825	27.1	24.5
0.61625	0.84375	0.20563	0.174642	30	32
0.355551	0.7625	0.282919	0.19503	28.6	32
0.431725	0.149826	0.0453049	0.390043	20	28.7
0.229344	0.738182	-0.0827193	0.373958	25.9	27.5
0.287214	0.801325	0.189858	0.0578772	24.1	30.2
0.769958	0.58363	0.0519712	0.195606	25.4	28.1
0.214187	0.619808	0.0407025	0.122325	32	31.3
0.990827	0.83871	0.28004	0.877945	32	24.8
0.736542	0.690625	0.823322	0.440921	27.4	32
0.635618	0.698276	0.829004	0.835665	24.6	23.2
0.877269	0.836	0.787094	0.83879	24.9	25
0.917808	0.844262	0.774386	0.765248	25.5	24.4
0.255943	0.347458	0.546994	0.291728	31.3	23.6
0.81426	0.699605	0.237494	0.653678	26.1	25.3
0.379227	0.533981	0.11848	0.127309	26.5	20.6
0.303644	0.161943	0.860755	0.397192	24.7	24.7
0.975109	0.210117	0.583321	0.695697	32	25.7
0.467976	0.469565	0.543598	0.780713	27.9	23
0.328432	0.527778	0.795543	0.726613	25.1	25.2
0.298659	0.363281	0.71655	0.792075	25.4	25.6
0.500936	0.426415	0.710036	0.801903	26.2	26.5
0.971425	0.64375	0.0862242	0.0625334	25.7	32
0.492846	0.52439	0.795138	0.811313	25	24.6
0.490436	0.46988	0.772269	0.841465	23.6	24.9
0.159779	0.035	0.169093	0.0427122	31.7	20
0.720822	0.815574	0.589866	0.798654	26.8	24.4
0.610003	0.0982456	0.810345	0.379841	24.8	28.5
0.48425	0.671875	0.793046	-0.0439609	25	32
1.01543	0.840625	0.0423435	0.107839	24.5	32
0.1442	0.0452675	0.0903171	0.853428	32	24.3
0.662459	0.74	0.741241	0.789368	24.4	25
0.709708	0.756098	0.751298	0.890043	25.5	24.6
0.941045	0.714859	0.91425	0.853246	25.6	24.9
1.03272	0.103175	0.834303	0.665794	26	25.2
0.405451	0.700855	0.300468	0.461504	23.3	23.4
0.947218	0.912	0.699897	0.910742	26.6	25
0.792793	0.981273	0.509733	0.755352	29.3	26.7
0.809874	0.804878	0.883202	0.92449	24.9	24.6
0.976768	0.944681	0.819911	0.871978	27.2	23.5
0.288846	0.361789	0.834187	0.891926	25	24.6
0.66646	0.578723	0.79927	0.80544	27.5	23.5
0.787273	0.64	0.804035	0.709166	26.4	25
0.531952	0.38247	0.807716	0.863163	30.2	25.1
0.244048	0.2	0.876633	0.832617	25.2	24
0.458629	0.472574	0.62207	0.743755	24.6	23.7
0.255657	0.239496	0.913162	0.880679	24.1	23.8
0.494373	0.504237	0.766932	0.888569	25.3	23.6
0.462054	0.0580357	0.0388221	0.566441	32	22.4
0.488444	0.478814	0.8717	0.804642	26.4	23.6
0.466422	0.695279	0.584364	0.566486	24.4	23.3
0.721972	0.564	0.72381	0.715623	28.4	25
0.513009	0.545455	0.830425	0.869377	24.9	25.3
0.185356	0.151261	0.841536	0.889898	24.4	23.8
0.629935	0.2749	0.634411	0.814062	26.4	25.1
0.640986	0.592	0.772914	0.767815	28.4	25
0.759639	0.737903	0.740115	0.713771	25.1	24.8
0.377718	0.670588	0.389384	0.488693	22	25.5
0.699721	0.520325	0.518729	0.694535	32	24.6
0.079615	0.742616	0.248098	0.303572	32	23.7
0.47898	0.419753	0.827412	0.650214	27.8	24.3
0.537682	0.461832	0.873741	0.896366	25.9	26.2
0.467839	0.213439	0.679318	0.898062	26.7	25.3
0.465615	0.290625	0.126463	0.0558246	29.9	32
0.8247	0.869748	0.58684	0.683198	24.4	23.8
0.332091	0.35865	0.885089	0.681326	26.5	23.7
1.03793	0.937238	0.930502	0.498797	27.5	23.9
0.411371	0.656126	0.100398	0.115147	28.6	25.3
0.104788	0.892593	0.521456	0.812441	20.5	27
0.444719	0.924528	0.0773485	0.735851	21.4	26.5
0.625315	0.315126	0.15285	0.910692	32	23.8
0.389785	0.447581	0.818352	0.888084	23.4	24.8
1.01449	0.897233	0.824694	0.938612	27.6	25.3
0.709513	0.134387	0.139437	0.318376	29.8	25.3
1.00394	0.0133333	0.103108	0.0717958	31.3	30
0.360752	0.42	0.579978	0.634149	26.6	25
0.506379	0.47541	0.737883	0.742014	25.7	24.4
0.825742	0.765625	0.102941	0.178938	29.5	32
0.624742	0.461538	0.632553	0.812243	23.2	23.4
0.245896	0.232283	0.851085	0.817586	27.1	25.4
0.195235	0.120968	0.61561	0.439289	26.3	24.8
0.925297	0.175676	0.189165	0.0616616	20.2	22.2
0.957434	0.951417	0.541292	0.884608	28.8	24.7
0.206883	0.375	0.0547509	0.285461	31.6	32
0.342075	0.104603	0.267537	0.329589	25.8	23.9
0.324432	0.5	0.1858	0.203499	22	32
0.572098	0.20354	0.280035	0.369783	28.9	22.6
0.535068	0.556911	0.698212	0.800606	22.5	24.6
0.306773	0.270916	0.779536	0.847871	25.1	25.1
0.0518947	0.336493	0.347918	0.22284	23.9	21.1
1.02267	0.0516605	0.850696	0.83863	28	27.1
0.84265	0.606061	0.105602	0.272398	20.7	23.1
0.811036	1	0.463534	0.138037	27	29.4
0.56228	0.666667	0.732507	0.869195	26.5	23.7
0.287185	0.851613	0.19788	0.252313	25.7	31
0.755503	0.183267	0.0928996	0.104309	32	25.1
0.21985	0.292683	0.386676	0.888641	32	28.7
0.335336	0.176471	0.333857	0.227389	24.2	23.8
0.874912	0.863636	0.611248	0.808761	25.8	24.2
0.604579	0.584507	0.839137	0.858864	24.7	28.4
0.37102	0.313559	0.912609	0.92914	26.4	23.6
0.545455	0.61157	0.857117	0.875454	25.4	24.2
0.4733	0.552846	0.811154	0.863779	26.4	24.6
0.460312	0.503906	0.114093	0.858581	20	25.6
0.0848281	0.843866	0.770909	0.846549	32	26.9
0.4817	0.831276	0.481067	0.174442	32	24.3
0.4	0.009375	0.298264	0.517863	32	32
0.331293	0.72	0.131351	0.163102	29.4	27.5
0.204337	0.112319	0.631402	0.840632	27.7	27.6
0.0801527	0.0877863	0.804536	0.869324	26.6	26.2
0.318938	0.293878	0.759204	0.874861	29.3	24.5
0.404874	0.543307	0.847843	0.816987	25.3	25.4
0.258985	0.843511	0.0593554	0.350299	27.4	26.2
0.904929	0.0780142	0.143648	0.635095	20	28.2
0.386034	0.385892	0.307062	0.564531	29.2	24.1
0.120336	0.0988142	0.743449	0.75011	25.4	25.3
0.266409	0.227799	0.813802	0.809714	25.9	25.9
0.475866	0.516129	0.309798	0.318584	27.3	24.8
0.641231	0.428571	0.650194	0.788213	28.3	25.2
0.202807	0.598726	0.0971854	-0.031984	32	31.4
1.01815	0.313253	0.566185	0.812565	23.7	24.9
0.290547	0.707965	0.534165	0.211944	22	22.6
0.817899	0.742537	0.38205	0.336389	25.4	26.8
0.455842	0.546559	0.551661	0.874538	25.3	24.7
0.650499	0.676806	0.127792	0.17788	32	26.3
0.294572	0.294118	0.844568	0.749862	25.9	23.8
0.222222	0.478125	0.297278	0.101843	28.8	32
0.80222	0.536184	0.244939	0.185862	25.6	30.4
0.11875	0.88	0.246937	0.306004	32	27.5
0.871297	0.173554	0.442866	0.671449	26.7	24.2
0.720039	0.33195	0.746359	0.266848	25.5	24.1
1.0163	0.912351	0.695875	0.634425	25.3	25.1
0.264685	0.295	0.479065	0.208118	28.6	20
0.534034	0.9	0.129405	0.162181	23.8	20
0.496024	0.525	0.85084	0.890396	24.1	24
0.420588	0.297794	0.940375	0.936434	32	27.2
0.0743294	0.209821	0.857413	0.873507	23.7	22.4
0.628133	0.558333	0.714403	0.803263	26.6	24
0.616488	0.123134	0.601695	0.780638	29.7	26.8
0.949833	0.968379	0.809145	0.899292	28.6	25.3
0.437627	1	0.0264055	0.263947	24.7	32
0.60483	0.619835	0.33355	0.897465	32	24.2
0.237888	0.247059	0.873083	0.922825	25.7	25.5
1.0095	0.0524345	0.779816	0.872048	24.2	26.7
0.967111	0.984375	0.851578	0.253876	26.7	32
0.953722	0.023622	0.374567	0.82752	31.8	25.4
1.01937	0.136929	0.844474	0.886525	24.8	24.1
0.971555	0.765125	0.878349	0.731452	29.2	28.1
0.509503	0.996255	0.895468	0.884146	24.2	26.7
0.471274	0.0425532	0.356295	0.241397	23.8	28.2
0.441303	0.042471	0.214623	0.620362	30.6	25.9
0.378624	0.437262	0.437108	0.560413	25.6	26.3
0.267335	0.812698	0.44452	0.319932	26.6	31.5
0.621984	0.346304	0.623069	0.320976	28	25.7
0.733085	0.665254	0.768298	0.765717	24.6	23.6
0.295079	0.329502	0.728551	0.777313	25.4	26.1
0.142355	0.18677	0.810717	0.872442	27	25.7
0.502562	0.965251	0.0615005	0.110058	22	25.9
0.83113	0.842742	0.217683	0.354329	23.3	24.8
0.837923	0.701245	0.840112	0.711805	24.8	24.1
0.794201	0.7603	0.760342	0.802507	29.1	26.7
0.515688	0.0375	0.259381	0.0720062	24.9	32
0.470695	0.555118	0.241675	0.839876	23.9	25.4
0.408359	0.191057	0.809909	0.832062	26.3	24.6
0.118865	0.0711462	0.163544	0.564056	23.3	25.3
0.213025	0.0617761	0.737576	0.795583	26.5	25.9
0.11002	0.083004	0.672323	0.469879	27.9	25.3
0.106127	0.933333	0.305504	0.309311	32	25.5
0.407843	0.458182	0.707906	0.729856	25.5	27.5
0.415397	0.48927	0.680756	0.870758	24	23.3
0.696627	0.788235	0.80283	0.772763	25	25.5
0.550481	0.570281	0.796754	0.879651	25.8	24.9
0.48607	0.6	0.698691	0.814637	25.7	25
0.174759	0.214559	0.573044	0.682304	31.7	26.1
0.0864027	0.515267	0.064358	0.13754	32	26.2
0.402163	0.212389	0.0947878	0.334672	27	22.6
0.818091	0.98419	0.801346	0.789167	26.1	25.3
0.600914	0.496875	0.268595	0.0764071	25.3	32
0.536127	0.224199	0.0442347	0.237155	29	28.1
0.600515	0.371212	0.936502	0.72331	29.1	26.4
0.308367	0.369963	0.696204	0.794852	23.9	27.3
0.878024	0.125	0.665212	0.564156	24.8	32
0.288015	0.299625	0.890359	0.913977	28	26.7
0.846045	0.751938	0.873273	0.951678	27.9	25.8
0.350513	0.629464	-0.0386986	0.119335	20.2	22.4
0.88304	0.804688	0.74157	0.873595	27.5	25.6
0.156887	0.18107	0.479009	0.950048	25.1	24.3
0.450176	0.10299	0.214541	0.42814	32	30.1
0.577126	0.0254777	0.383329	0.241196	31.7	31.4
0.579075	0.57874	0.771732	0.860177	24.7	25.4
0.361504	0.497959	0.881768	0.672049	24.8	24.5
0.308424	0.328125	0.0425956	0.0661608	25.3	32
0.523999	0.727969	0.0305644	0.0742187	22	26.1
0.252432	0.376426	0.695486	0.806531	24.9	26.3
0.449585	0.560669	0.794745	0.79644	24.4	23.9
0.545756	0.305085	0.530816	0.490276	25.3	23.6
0.492531	0.478764	0.808293	0.816851	29	25.9
0.475	0.378125	0.146416	0.0316146	32	32
0.517638	0.694915	0.831406	0.784389	24.6	23.6
0.4417	0.472119	0.820742	0.845049	24.1	26.9
0.543465	0.15331	0.00463282	0.0672935	27.3	28.7
0.786021	0.6375	0.785034	0.292905	26.2	32
0.221131	1	0.758242	0.747738	24.7	26.8
0.39838	0.939394	0.0372693	0.0662801	32	29.7
0.34182	0.671111	0.696293	0.55856	25.4	22.5
0.775772	0.23125	0.161185	0.0298642	25.1	32
0.583705	0.552301	0.819019	0.837057	27.3	23.9
0.264433	0.645	0.0612063	0.0252326	29.1	20
0.0945055	0.8	0.175116	0.0590865	27.3	27.5
0.127989	0.0391304	0.237509	0.177622	32	23
0.496063	0.185039	0.879685	0.140012	25.4	25.4
0.974265	0.313636	0.308603	0.13738	27.2	22
0.582301	0.439834	0.765264	0.794233	28.4	24.1
0.333728	0.480315	0.73649	0.865251	25.3	25.4
0.228919	0.726984	0.0997761	0.0603149	32	31.5
0.865625	0.025	0.267794	0.346735	32	32
0.203581	0.162602	0.83384	0.881648	27.2	24.6
0.353562	0.267925	0.820448	0.872431	26.8	26.5
0.478064	0.276923	0.698218	0.773791	26.3	26
0.297619	0.324675	0.774803	0.710137	25.2	23.1
0.983588	0.234375	0.548272	0.284753	27.8	32
0.174016	0.171875	0.817738	0.824135	27	25.6
0.488358	0.709163	0.338594	0.855488	21.8	25.1
0.265783	0.225681	0.82676	0.849079	25.8	25.7
0.879694	0.894309	0.519523	0.828907	25.7	24.6
0.846894	0.900398	0.76038	0.768254	24.9	25.1
0.841449	0.903475	0.737388	0.895991	26.3	25.9
0.245776	0.157895	0.664433	0.869424	25.9	24.7
0.492605	0.512195	0.792009	0.8473	24.9	24.6
0.931588	0.8125	0.805845	0.809325	25	27.2
0.604278	0.733871	0.675665	0.519564	23	24.8
0.141882	0.936	0.263719	0.816973	28.7	25
0.653544	0.0613027	0.04717	0.0311747	32	26.1
0.417937	0.356275	0.790773	0.632707	25.6	24.7
0.259556	0.300781	0.667277	0.841645	25.1	25.6
0.122052	0.945946	0.145553	-0.0815499	27.8	25.9
0.970846	0.632997	0.223431	0.268603	29.6	29.7
0.9	0.35	0.169184	0.288718	25	22
0.871196	0.728302	0.911936	0.785017	24.8	26.5
0.715914	0.87451	0.663682	0.899784	25.8	25.5
0.254915	0.0811966	0.0639981	0.0876041	32	23.4
0.213336	0.344398	0.541076	0.842925	21.5	24.1
0.939963	0.126984	0.859518	0.939293	25.5	25.2
0.559902	0.792308	0.835907	0.876032	23.5	26
0.778334	0.70428	0.843818	0.863421	25.2	25.7
0.984096	0.171171	0.576174	0.249054	29.4	22.2
0.972087	0.0566802	0.23232	0.268663	21.8	24.7
0.647593	0.551331	0.268831	0.886828	24.3	26.3
0.335033	0.710526	0.240988	0.341508	32	30.4
0.828145	0.827839	0.85489	0.90092	25.1	27.3
0.333718	0.228137	0.0242558	0.148254	25.4	26.3
0.956681	0.844622	0.826982	0.371627	27.6	25.1
0.796735	0.076	0.512377	0.117916	24.5	25
0.465969	0.591667	0.884549	0.860285	25.1	24
0.734794	0.0689655	0.672057	0.89589	32	26.1
0.181873	0.0839416	0.288874	0.37489	24	27.4
0.678307	0.559524	0.805938	0.910489	27	25.2
0.688648	0.686992	0.737361	0.735535	24.3	24.6
0.74432	0.183406	0.053681	0.256992	22.7	22.9
0.59494	0.642553	0.629532	0.818629	23.8	23.5
0.305269	0.47451	0.765829	0.889121	26.2	25.5
0.195619	0.217573	0.956798	0.972276	24.7	23.9
0.652118	0.65	0.727481	0.193871	24.2	32
0.986057	0.958015	0.665488	0.744785	27.1	26.2
0.758169	0.0501931	0.17989	0.101165	25.7	25.9
0.400937	0.519685	0.740862	0.664949	24.7	25.4
0.424285	0.284133	0.821765	0.815061	26.5	27.1
0.06875	0.53125	0.0652323	0.362484	32	32
0.292893	0.808725	0.820444	0.638191	28.7	29.8
0.194656	0.214575	0.82118	0.886957	25	24.7
0.699936	0.690678	0.519731	0.766996	26.5	23.6
0.185448	0.267717	0.733467	0.895295	27	25.4
0.551087	0.51938	0.768328	0.680887	26.6	25.8
0.744951	0.755365	0.733513	0.454785	25.8	23.3
0.674769	0.69375	0.712227	-0.0282152	27	32
0.759551	0.936877	0.688324	0.587866	26.4	30.1
0.70543	0.303279	0.101087	0.818839	32	24.4
0.459245	0.535714	0.827792	0.746558	25.9	25.2
1.03696	0.228571	0.634007	0.849049	24.9	24.5
0.614035	0.322807	0.444409	0.785945	26.2	28.5
0.546593	0.342205	0.78491	0.859965	25.6	26.3
1.00475	0.845188	0.0698684	0.240975	20	23.9
0.306576	0.310204	0.821838	0.782231	27	24.5
0.574283	0.490625	0.0212145	0.157248	24.4	32
1.00582	0.521008	0.0413556	0.775339	25	23.8
0.480331	0.376623	0.688228	0.8567	25.3	23.1
0.791627	0.424354	0.219405	0.722822	24.3	27.1
0.449079	0.465625	0.772675	0.240354	25.1	32
0.155904	1	0.726341	0.731005	25.2	27.8
1.03582	1	0.885967	0.856005	27.3	27
0.6982	0.909836	0.747631	0.78932	25.5	24.4
0.18702	0.330612	0.847636	0.93311	25	24.5
0.976444	0.111111	0.790868	0.834518	26.1	24.3
0.905324	0.168	0.408088	0.483097	27.8	25
0.377704	0.323077	0.794577	0.83596	25.6	26
0.865772	0.261484	0.237506	0.513157	22.4	28.3
0.751686	0.774809	0.774246	0.912734	27.4	26.2
0.344347	0.334728	0.900052	0.836892	26.1	23.9
0.373937	0.253125	0.740635	0.421205	29.4	32
0.971119	0.859206	0.78889	0.87445	27.7	27.7
0.709375	0.484375	-0.0439203	0.216371	32	32
0.5955	0.491582	0.127259	0.0922739	29.3	29.7
0.365413	0.2375	0.195599	0.200727	25.1	32
0.158453	0.278125	0.0235306	0.110232	22.7	32
0.229589	0.229787	0.795105	0.890479	25.8	23.5
0.922989	0.784	0.736567	0.527254	28.1	25
0.623174	0.474265	0.480652	0.87167	29	27.2
0.71716	0.368421	0.0522	0.290447	32	28.5
0.260009	0.262097	0.832036	0.928453	25.3	24.8
0.791827	0.790984	0.765428	0.876224	27.2	24.4
0.0959259	0.722222	0.877659	0.882439	30	27
0.508709	0.2	0.637888	0.388057	24.4	32
0.336892	0.324	0.813932	0.89328	25.1	25
0.139864	0.944079	0.863607	0.765505	29.3	30.4
0.696476	0.716981	0.802119	0.948154	24.2	26.5
0.492257	0.273016	0.452311	0.140922	24.6	31.5
0.122917	0.0333333	0.0384833	0.0318593	32	24
0.384518	0.0196721	0.0902254	0.336005	25.9	30.5
0.815484	0.697211	0.821473	0.942131	26.8	25.1
0.319528	0.888889	0.0874987	0.0954795	30.5	26.1
0.460762	0.559603	0.0418778	0.142112	32	30.2
0.370628	0.714286	0.0863877	0.168082	32	20.3
0.0871113	0.432836	0.179493	0.029396	32	20.1
0.301724	0.935	0.188608	0.0502825	29	20
0.54375	0.828125	0.268532	0.0569787	32	32
0.364813	0.789474	0.487359	0.118332	24.8	20.9
0.826667	0.0666667	0.0500738	0.125121	20	24
0.694361	0.285	0.126136	0.0296867	26.6	20
0.33907	0.213836	0.570032	0.12158	27.3	31.8
0.141499	0.0307692	0.834674	0.853889	27.1	26
0.888722	0.803125	0.822988	0.382703	27.1	32
0.619143	0.441948	0.809554	0.806788	25.7	26.7
0.933744	0.38558	0.101125	0.565899	28	31.9
0.428679	0.939716	0.123933	0.116424	32	28.2
0.178989	0.393305	0.249447	0.312656	31.6	23.9
0.911159	0.714801	0.786061	0.872329	26.6	27.7
0.400901	0.179039	0.207177	0.196691	32	22.9
0.770096	0.664207	0.743235	0.861737	25	27.1
0.419468	1	0.194627	0.232739	23.8	26.4
0.433071	0.444882	0.867757	0.804965	25.4	25.4
0.463127	0.67474	0.820582	0.883414	25.6	28.9
0.123999	0.291498	0.540962	0.696172	27.4	24.7
0.446337	0.551587	0.826626	0.904365	23.9	25.2
0.505702	0.590164	0.742735	0.874564	25.3	24.4
0.74477	0.106122	0.139933	0.0526434	32	24.5
0.992833	0.926641	0.693194	0.852237	28.5	25.9
0.541548	0.53719	0.820168	0.87963	25.6	24.2
0.355658	0.346304	0.830704	0.842038	24.5	25.7
0.223367	0.449057	0.778461	0.765693	26	26.5
0.25	0.56875	0.0496301	0.252376	32	32
0.595827	0.58427	0.635063	0.898267	25.6	26.7
0.902427	0.83004	0.668124	0.636485	25.8	25.3
0.941067	0.475806	0.0394905	0.2237	23.4	24.8
0.20756	0.210317	0.773481	0.792055	23.6	25.2
0.258919	0.181818	0.571933	0.929429	29.9	26.4
0.416078	0.486989	0.790721	0.82251	24	26.9
0.688965	0.721311	0.753756	0.90823	27.9	24.4
0.816252	0.927336	0.0649571	0.21212	32	28.9
0.353125	0.690625	0.028301	-0.0525431	32	32
0.852574	0.111498	0.20318	0.0968979	31.8	28.7
0.891312	0.834532	0.111227	0.038547	22.3	27.8
0.821923	0.684615	0.131495	0.867969	20	26
0.458833	0.324	0.767136	0.846712	25.7	25
0.611234	0.889381	0.366816	0.228851	24.5	22.6
1.01625	0.865625	0.653839	0.370444	22.5	32
0.609225	0.850427	0.0911867	0.0845229	29	23.4
0.471634	0.142857	0.464371	0.114835	28.7	27.3
0.50251	0.387097	0.784163	0.858075	24.1	24.8
0.414793	0.434426	0.748629	0.878903	25.3	24.4
0.215625	0.121875	0.129266	0.260134	32	32
0.0945206	0.917526	0.860335	0.766338	27.3	29.1
0.0902778	0.21875	0.554523	0.326511	28.8	32
0.37139	0.359649	0.86276	0.751016	26	22.8
1.01047	0.872093	0.689026	0.556528	27.7	25.8
0.755065	0.768966	0.225921	0.114579	32	29
0.55757	0.84	0.0683134	-0.0264831	25.1	20
0.892393	0.511628	0.274421	0.0180873	32	25.8
0.0868934	0.0534979	0.50274	0.289896	27.8	24.3
0.450609	0.564516	0.0596591	0.114226	25.7	31
0.348545	0.287313	0.656905	0.766603	27.8	26.8
0.843066	0.32636	0.0624939	0.508322	21.1	23.9
0.689898	0.652985	0.843091	0.592869	28.9	26.8
0.421786	0.67509	0.137113	0.528805	25.4	27.7
0.770082	0.888889	0.698294	0.855844	23.1	27
0.521461	0.453441	0.693337	0.720031	24.1	24.7
0.717157	0.956835	0.642024	0.665972	25.7	27.8
0.785622	0.791506	0.846963	0.817859	27.1	25.9
0.661937	0.610687	0.724324	0.883229	26.9	26.2
0.315397	0.184549	0.0634215	0.0681926	32	23.3
0.695749	0.142259	0.792654	0.610565	25	23.9
0.613913	0.453901	0.804985	0.804045	25.1	28.2
0.982543	0.0871212	0.219904	0.537149	25.3	26.4
0.61131	0.467532	0.717418	0.693869	32	23.1
0.162528	0.332061	0.716648	0.825184	26.1	26.2
0.554623	0.333333	0.149871	0.518369	27.7	24.9
0.302341	0.339161	-0.0488061	0.119557	23	28.6
0.119151	0.378277	0.806183	0.787194	27.3	26.7
0.573061	0.549407	0.848353	0.590543	25.5	25.3
0.562745	0.925197	0.461528	0.497388	23.9	25.4
0.347042	0.330579	0.763486	0.790615	25.2	24.2
0.761988	0.868421	0.548053	0.802809	27	22.8
0.764836	0.690566	0.556724	0.667985	28.9	26.5
0.928846	0.792683	0.855065	0.862042	25	24.6
0.573174	0.675676	0.655029	0.797499	23.3	22.2
0.537447	0.604167	0.731678	0.734265	23.7	24
0.644818	0.625532	0.827354	0.849622	24.8	23.5
0.821753	0.749004	0.843738	0.740769	25	25.1
0.610761	0.657025	0.845527	0.902991	24.5	24.2
0.983979	0.0950413	0.202011	0.398331	24.4	24.2
0.881303	0.143382	0.65911	0.653656	29.4	27.2
0.879512	0.879121	0.859229	0.91587	26.2	27.3
0.58186	0.58209	0.871741	0.879087	26	26.8
0.411111	0.471111	0.730925	0.667821	24	22.5
0.0856641	0.130081	0.863399	0.82271	25.9	24.6
0.592513	0.557851	0.885659	0.883424	25.5	24.2
0.203169	0.151261	0.232336	0.0247504	25.4	23.8
0.45	0.740625	0.0367738	0.278815	32	32
0.871467	0.743083	0.466092	0.840017	32	25.3
0.694281	0.381132	0.142023	0.283956	32	26.5
0.819383	0.787004	0.723985	0.804133	29.1	27.7
0.69486	0.265625	0.587374	0.217064	25.9	32
0.49762	0.189591	0.0608176	0.0830227	21.4	26.9
0.54636	0.059375	0.165383	0.224843	27.3	32
0.86309	0.0434783	0.723626	0.761783	23.5	25.3
0.384615	0.611336	0.314119	0.0870199	24.7	24.7
0.376136	0.873077	0.808074	0.582182	25.4	26
0.499929	0.205674	0.0841041	0.0636116	20	28.2
0.646596	0.97561	0.0347384	0.365559	32	24.6
0.650088	0.687747	0.767612	0.60023	27.1	25.3
0.110482	0.933824	0.194592	0.320762	23.5	27.2
0.66502	0.685121	0.851151	0.0327595	24.1	28.9
0.138463	0.621875	0.257696	0.191099	25.3	32
1.01316	0.94186	0.851321	0.929756	24.8	25.8
0.56875	0.69375	0.0673318	0.0682444	32	32
0.228583	0.426667	0.147567	0.0639087	26.9	22.5
0.403125	0.6375	0.0550989	0.0903012	32	32
0.927944	0.834008	0.462952	0.818439	29.2	24.7
0.443609	0.597744	0.0200496	0.202532	27.3	26.6
0.74254	0.780392	0.796536	0.853865	25.3	25.5
0.099865	0.0608365	0.515978	0.869097	27.6	26.3
1.01275	0.589286	0.19696	0.0532811	26.2	22.4
0.637489	0.736626	0.863036	0.859244	24.4	24.3
0.662362	0.736	0.76082	0.84938	25.4	25
0.065625	0.06875	0.183535	0.171073	32	32
0.583083	0.869748	0.370618	0.252762	24.3	23.8
0.302823	0.386719	0.801893	0.752605	24.3	25.6
0.864115	0.288525	0.0342073	0.0742581	21.8	30.5
0.70723	0.727626	0.65857	0.888316	24.4	25.7
0.299632	0.68125	0.253153	0.135064	27.2	32
0.649142	0.634538	0.882005	0.885716	26.4	24.9
0.671829	0.699153	0.810458	0.855175	26.1	23.6
0.85597	0.842105	0.840625	0.873125	28.2	26.6
0.911114	0.90458	0.909808	0.902368	28.1	26.2
0.195933	0.790625	0.108078	0.0483312	25.2	32
0.826374	0.721875	0.104907	0.131186	24.1	32
0.614265	0.765625	0.823872	0.607805	26.2	32
0.925862	0.810345	0.111205	0.121001	28.5	23.2
0.261034	0.270833	0.733972	0.886169	25.3	24
0.788852	0.789668	0.687809	0.817328	26.7	27.1
0.300489	0.368421	0.737779	0.812348	24	24.7
0.867514	0.962264	0.867036	0.934137	27.6	26.5
0.771231	0.811847	0.18192	0.0808838	23.3	28.7
0.681837	0.738281	0.845514	0.916081	26.9	25.6
0.150248	0.394309	0.473905	0.705107	23.1	24.6
0.189003	0.464567	0.764127	0.854374	29.9	25.4
0.576097	0.684375	0.756689	0.0320715	26.2	32
0.194186	0.275	0.158712	0.047452	30.1	20
0.552964	0.369637	0.809083	0.382713	25	30.3
0.622539	0.631148	0.815448	0.839907	25.9	24.4
0.488752	0.30837	0.244539	0.056505	22.5	22.7
0.0609719	0.261484	0.522686	0.524351	29.8	28.3
0.636624	0.916318	-0.00831581	0.168659	32	23.9
0.971444	0.0337838	0.652135	0.614399	27.4	29.6
0.322726	0.290196	0.776989	0.74774	24.4	25.5
0.828756	0.817204	0.858617	0.67428	27.8	27.9
0.262023	0.385593	0.16473	0.785621	32	23.6
1.01684	0.965625	0.753803	0.0997836	26.9	32
0.175	0.690625	0.213154	0.0986763	32	32
0.849673	0.864583	0.9015	0.938993	27.2	28.8
0.282158	0.26971	0.617098	0.768213	24.1	24.1
0.683948	0.740614	0.14542	0.0419003	32	29.3
1.03125	0.59375	0.11833	-0.0860726	25.6	32
0.481188	0.535714	0.807153	0.92297	24.3	25.2
0.542215	0.559375	0.676038	0.213584	22.8	32
1.01095	0.64375	0.0538745	0.0460521	23.4	32
0.717747	0.10566	0.383953	0.426607	27.1	26.5
0.332143	0.978571	0.0829608	0.151188	32	28
0.4125	0.740625	0.0818978	0.242254	32	32
0.591844	0.753788	0.210467	0.188439	23.5	26.4
0.294065	0.0672269	0.171166	0.0802895	32	23.8
0.530932	0.625514	0.797237	0.80212	24.4	24.3
0.114321	0.642276	0.296934	0.811719	24.4	24.6
0.584618	0.809717	0.305764	0.130786	26.7	24.7
0.921429	0.84375	0.395114	0.383977	32	22.4
0.501721	0.0536913	0.297769	0.286402	27.1	29.8
0.411833	0.547009	0.818824	0.788015	27.1	23.4
0.774532	0.217213	0.242005	0.00630736	28.4	24.4
0.189583	0.295	0.100546	0.075494	28.8	20
0.308047	0.286307	0.728316	0.736251	25.9	24.1
0.323995	0.434211	0.116247	0.864616	21.7	22.8
0.498863	0.425287	0.890658	0.883371	25.1	26.1
0.924661	0.896429	0.876448	0.847403	27.4	28
0.470949	0.410569	0.781525	0.841149	23.2	24.6
0.56042	0.71371	0.848441	0.677254	25.2	24.8
0.775574	0.522807	0.661701	0.899918	26	28.5
0.884974	0.057971	0.630635	0.620427	26.1	27.6
0.721698	0.686792	0.137468	0.113412	21.2	26.5
0.268216	0.145098	0.741895	0.868339	24.3	25.5
0.530195	0.655914	0.831703	0.419298	27.8	27.9
0.283531	0.355102	0.8479	0.850321	24.3	24.5
0.305471	0.185484	0.841704	0.805317	25.5	24.8
0.202091	0.650376	0.274282	0.230033	32	26.6
0.755747	0.646552	0.887272	0.715435	26.1	23.2
0.852814	0.718615	0.0382011	0.0214714	23.1	23.1
0.264552	0.473881	0.157015	0.057889	32	26.8
0.710051	0.219512	0.154848	0.0194584	22.3	20.5
0.259425	0.746875	0.284272	0.04571	25.2	32
0.658127	0.595331	0.0398962	0.0491674	26.7	25.7
0.149306	0.0972222	0.27895	0.24539	32	28.8
0.235722	0.449275	0.3415	0.303325	21.9	20.7
0.634511	0.84375	0.0948446	0.0399638	23	32
0.710689	0.539432	0.0665823	0.112203	20.8	31.7
0.898078	0.932	0.298678	0.332381	28.1	25
0.432077	0.425532	0.227218	0.195818	29.8	28.2
0.328208	0.457983	0.740271	0.787944	22.9	23.8
0.407649	0.346304	0.303887	0.42675	28.6	25.7
0.564635	0.554622	0.836111	0.821723	26.1	23.8
0.36786	0.259375	0.840081	0.377101	26.7	32
0.748165	0.574394	0.787946	0.468671	26.4	28.9
0.581683	0.931034	0.290786	0.67268	28.2	29
0.720073	0.78	0.263994	0.191691	27.4	20
0.917839	0.615625	0.135743	0.124656	30.2	32
0.633893	0.212598	0.0633351	0.0436229	22.4	25.4
0.602403	0.624	0.712625	0.419641	28.3	25
0.390948	0.367769	0.85972	0.946083	23.3	24.2
0.212588	0.784375	0.0481035	-0.0442248	28.4	32
0.139492	0.15444	0.779238	0.821921	25.7	25.9
0.927262	0.452489	0.251016	0.0450748	32	22.1
0.425762	0.549669	0.0939984	0.0204662	30	30.2
0.268627	0.317647	0.813737	0.83452	26	25.5
0.29846	0.412017	0.803694	0.809791	23.1	23.3
0.779327	0.925	0.0489427	0.0520253	26	32
0.217599	0.152344	0.784701	0.817451	25.8	25.6
0.435934	0.461207	0.736756	0.288015	27.8	23.2
0.852152	0.733333	0.875464	0.837248	26.1	25.5
0.846267	0.969565	0.760286	0.664471	26.5	23
0.889436	0.932806	0.787945	0.856536	25.6	25.3
0.926544	0.89272	0.791183	0.825375	25	26.1
0.391608	0.545455	0.778836	0.705108	24.7	24.2
0.89351	0.524476	0.303868	0.170101	32	28.6
0.367843	0.412	0.743307	0.827519	25.5	25
0.932846	0.264228	0.511374	0.731544	25	24.6
0.293358	0.311284	0.694683	0.775322	26.2	25.7
0.174641	0.354962	0.336849	0.739203	25.4	26.2
1.01284	0.0658436	0.731059	0.757202	23.2	24.3
0.470209	0.634855	0.287717	0.694482	25.9	24.1
0.0703734	0.152	0.613874	0.836897	24.1	25
0.572297	0.661224	0.0443925	0.112773	23.5	24.5
0.492874	0.460251	0.34545	0.67712	25.6	23.9
0.333333	0.52439	0.719456	0.764356	24.6	24.6
0.445703	0.414634	0.752197	0.825369	25.2	24.6
0.340976	0.382716	0.16222	0.0843129	25.2	24.3
0.572678	0.606557	0.255491	0.45623	27	30.5
0.965391	0.27234	0.724953	0.81752	23.3	23.5
0.329843	0.0159236	0.152819	0.112914	24.7	31.4
0.0941704	0.860987	0.0774484	0.214954	22.3	22.3
0.380855	0.54902	0.53041	0.691135	22.9	25.5
0.332721	0.8875	-0.0660859	0.0324892	20.4	32
0.567049	0.437736	0.0668562	0.214504	28	26.5
0.0512003	0.808429	0.074972	0.490375	25.6	26.1
0.978846	0.25	0.0763507	0.172491	20.8	20
0.691553	0.604563	0.861616	0.895997	25.5	26.3
0.345326	0.90625	0.0273384	0.138859	23.8	32
0.637119	0.315254	0.045471	0.156232	20	29.5
0.137497	0.11194	0.29571	0.521011	29.2	26.8
0.199678	0.352227	0.67516	0.871128	23.1	24.7
0.5609	0.450644	0.107122	0.00184771	30.3	23.3
0.276818	0.183575	0.0914739	-0.0501425	21.9	20.7
0.933849	0.143939	0.204079	0.864711	29.1	26.4
0.163038	0.133574	0.856504	0.646672	26.6	27.7
0.621648	0.240625	0.206264	-0.163693	28.9	32
0.664878	0.338645	0.380058	0.0205234	32	25.1
0.213441	0.0641892	0.018315	0.0358779	24.1	29.6
0.768631	0.640138	0.715908	0.540403	26.8	28.9
0.0590959	0.715867	0.0788273	0.129692	20	27.1
0.519841	0.543651	0.83128	0.9015	25.2	25.2
0.211804	0.233202	0.817666	0.848278	24.9	25.3
0.709615	0.215	0.101618	-0.0314369	31.2	20
0.595752	0.23125	0.243724	-0.0665725	28.1	32
0.341935	0.233216	0.867407	0.878495	27.1	28.3
0.48349	0.717742	0.713423	0.756928	23.3	24.8
0.707516	0.598513	0.502831	0.737964	29.2	26.9
0.475992	0.150794	0.141915	0.739583	32	25.2
0.456631	0.399293	0.860991	0.932616	27.8	28.3
0.299946	0.274194	0.780823	0.506446	26.9	24.8
0.314346	0.291498	0.772263	0.84389	25.8	24.7
0.391012	0.0888889	0.204446	0.25259	25.3	27
0.413856	0.133987	0.495317	0.388555	22.5	30.6
0.851653	0.737452	0.795747	0.831703	27.5	25.9
0.652894	0.26875	0.125941	-0.101304	29.8	32
0.858134	0.799331	0.846254	0.782483	29.2	29.9
0.553656	0.154717	0.228293	-0.100304	32	26.5
0.690625	0.275	0.166845	-0.065514	32	32
0.738974	0.659794	0.68835	0.764243	26.5	29.1
0.609292	0.382022	0.811647	0.871649	28.2	26.7
0.461081	0.4375	0.81368	0.849127	27.3	24
0.597128	0.125	0.0713985	-0.174292	32	29.6
0.330773	0.405797	0.770794	0.837122	26.6	27.6
0.738454	0.671756	0.754411	0.899941	25.9	26.2
0.903604	0.831461	0.863549	0.893606	26.3	26.7
0.937242	0.228125	0.186471	0.115551	24.2	32
0.437737	0.1875	0.641804	0.78796	26.4	25.6
0.728125	0.31875	0.282942	-0.10763	32	32
0.317445	0.360465	0.702822	0.62399	24.2	25.8
0.567085	0.64898	0.836463	0.841733	24.9	24.5
0.654058	0.690476	0.751241	0.857961	26.5	25.2
0.444182	0.382353	0.686148	0.722052	26.7	23.8
0.615385	0.423077	0.831075	0.825494	26.3	28.6
0.1625	0.85	0.175893	0.164611	32	32
0.668342	0.106719	0.196087	0.173865	32	25.3
0.126119	0.219608	0.555444	0.253103	28.7	25.5
0.157459	0.899642	0.101163	0.1158	20.3	27.9
0.641875	0.954064	0.0226042	0.134072	22.9	28.3
1.02044	0.722045	0.115565	0.122548	32	31.3
0.70461	0.0199203	0.101388	0.103468	22.4	25.1
0.701773	0.73	0.0557772	0.00898068	28.2	20
0.185294	0.8	0.171104	0.0232887	27.2	20
0.967772	0.016129	0.856004	0.92018	26.5	24.8
0.766964	0.584375	0.364413	0.135924	28	32
0.551457	0.596708	0.330636	0.43512	24.2	24.3
0.846726	0.753125	0.0400877	0.291791	23.1	32
0.809123	0.832714	0.876033	0.939101	26.6	26.9
0.240476	0.393939	0.516397	0.867939	24.5	26.4
0.152979	0.034965	0.163409	0.186613	26.6	28.6
0.911054	0.890244	0.829006	0.924031	26.8	24.6
0.431444	0.44375	0.751822	0.395353	25.8	32
0.299271	0.122047	0.784494	0.721632	26.9	25.4
1.03667	0.910931	0.136208	0.0703302	27.8	24.7
0.0498718	0.735016	0.0169241	0.239842	32	31.7
0.258185	0.0779221	0.0678887	0.138263	32	23.1
0.308128	0.00985222	0.0897044	0.0880767	32	20.3
0.0680088	0.151639	0.120175	0.12533	23.9	24.4
0.148787	0.615625	0.307641	0.242181	26.8	32
0.57963	0.96633	0.350879	0.151274	32	29.7
0.625609	0.595506	0.847532	0.921014	26.6	26.7
0.492846	0.552846	0.756949	0.716377	25	24.6
0.164452	0.177419	0.738455	0.863767	25	24.8
0.143266	0.173077	0.877592	0.701235	30.9	26
0.289128	0.316872	0.80019	0.889397	24.4	24.3
0.841688	0.636719	0.820935	0.849589	26.9	25.6
0.244055	0.248804	0.0699318	0.0671046	27	20.9
0.726449	0.971014	0.0315536	0.352445	20	27.6
0.872928	0.801527	0.906513	0.889879	26.3	26.2
0.0813057	0.432099	0.495014	0.813672	20.6	24.3
0.374254	0.329861	0.0817282	0.119988	24.2	28.8
0.436851	0.520767	0.086174	0.0866054	22.2	31.3
0.314787	0.8375	0.0615123	0.47461	24.6	32
0.227179	0.166667	0.560329	0.942883	28.3	24
0.547325	0.604938	0.839722	0.818086	26.5	24.3
1.00114	0.773438	0.774429	0.72031	25.3	25.6
0.515105	0.662698	0.777497	0.876842	24.8	25.2
0.248816	0.199187	0.85303	0.833481	27.3	24.6
0.708523	0.964052	0.0342307	0.0631032	25	30.6
0.321703	0.393805	0.841904	0.833565	26.1	22.6
0.904617	0.917603	0.814484	0.876811	25.9	26.7
0.3625	0.91875	0.0215083	0.0369337	32	32
0.12603	0.551887	0.166071	0.116912	24.5	21.2
0.278851	0.0723684	0.740901	0.214572	23.1	30.4
0.384277	0.957854	0.163439	0.0127775	31.4	26.1
0.865421	0.770428	0.848235	0.876735	25.9	25.7
0.388594	0.255725	0.206927	0.0521514	30.8	26.2
0.957349	0.916667	0.7928	0.637989	25.4	26.4
0.52812	0.34749	0.0124172	0.123194	21.2	25.9
0.231183	0.154167	0.821963	0.863666	24.8	24
0.396875	0.9875	0.00884252	0.124899	32	32
0.0693227	0.964664	0.876573	0.775116	26.2	28.3
0.631884	0.592885	0.700622	0.59769	25.5	25.3
0.314121	0.282787	0.769327	0.852538	25.1	24.4
0.9	0.81875	0.245201	0.0650414	32	32
0.764906	0.781132	0.716779	0.773987	25	26.5
0.733741	0.815625	0.114895	0.132363	27.1	32
0.667444	0.171875	0.741105	0.246956	26.8	32
0.278125	0.392727	0.313762	0.0756097	32	27.5
0.215599	0.155378	0.766888	0.871204	26	25.1
0.368371	0.884375	0.00678525	0.226794	26.4	32
0.473958	0.0265152	0.0694586	0.130101	32	26.4
0.342463	0.0257353	0.071603	0.160524	32	27.2
0.520385	0.601399	0.0238397	0.0689436	20	28.6
0.411547	0.478632	0.821831	0.919104	24.5	23.4
0.0680147	0.265625	0.781277	0.337277	28.9	32
0.312642	0.297794	0.748918	0.716402	25.8	27.2
0.659436	0.613861	0.834434	0.424699	26.7	30.3
0.754061	0.0996016	0.000599258	0.0819797	20.8	25.1
0.198803	0.884375	0.251317	0.0313103	28.2	32
0.750394	0.126214	0.0258158	0.132807	32	20.6
0.913505	0.820225	0.795328	0.675287	25.5	26.7
0.750337	0.992565	0.573319	0.822341	27	26.9
0.0469167	0.0731707	0.0592159	0.0899782	25.3	24.6
0.380791	0.43083	0.494114	0.176584	24.4	25.3
0.768214	0.518152	-0.0745712	0.0992767	32	30.3
0.775875	0.643098	0.817888	0.119653	25.3	29.7
0.528015	0.815331	0.0730685	0.230413	24.8	28.7
0.748086	0.592453	0.852126	0.374681	23.9	26.5
0.169377	0.986159	0.0896806	0.0356241	32	28.9
0.355687	0.291304	0.26081	0.12986	27.1	23
0.535852	0.565957	0.728217	0.917332	25.4	23.5
0.144105	0.25431	0.0296461	0.0646723	29.6	23.2
0.158059	0.444976	0.120199	0.0639959	32	20.9
0.512497	0.812766	0.090885	0.0356394	30.9	23.5
0.124581	0.933099	0.124329	0.291753	25.2	28.4
0.442916	0.261029	0.458	0.820999	26.2	27.2
0.711088	0.245833	0.0192961	0.0905212	24.2	24
0.801872	0.923729	-0.0507279	0.127325	30.6	23.6
0.165625	0.69375	0.0462352	0.0661445	32	32
0.309994	0.637324	0.111598	0.025853	26.1	28.4
0.0752896	0.0617761	0.790412	0.79919	28.2	25.9
0.24375	0.84375	0.186057	0.138423	32	32
0.143094	0.0169492	0.0253536	0.0567034	26.1	23.6
0.519843	0.982993	0.0233912	0.0384297	28.3	29.4
0.541116	0.631148	0.804078	0.918281	24.8	24.4
0.910217	0.278539	0.292674	0.0953122	32	21.9
0.0401786	0.63125	0.179781	0.161054	22.4	32
0.067897	0.296137	0.0120369	0.162332	20	23.3
1.01079	0.687097	0.0344311	0.0154932	32	31
0.490325	0.426471	0.793273	0.719896	26.6	27.2
0.646302	0.839228	0.153998	0.021386	32	31.1
0.0485496	0.968	0.846793	0.834726	26.2	25
0.250467	0.951673	0.0726713	0.430376	22.9	26.9
0.127404	0.74375	0.0212067	0.0383968	20.8	32
0.592779	0.996169	0.144137	0.0546518	28.1	26.1
0.148551	0.166008	0.749916	0.80373	27.6	25.3
1.01569	0.665	0.146398	0.0452582	27.4	20
0.83425	0.186508	0.82632	-0.114968	27.7	25.2
0.989195	0.93254	0.791994	0.845454	24.9	25.2
0.875105	0.0125	0.293976	-0.104431	29.7	32
0.397128	0.72973	0.119567	0.330702	32	29.6
0.793117	0.87451	0.820827	0.829952	24.5	25.5
0.418461	0.143443	0.230631	0.161348	30.6	24.4
0.549998	0.737327	0.725126	0.67492	24.6	21.7
1.00402	0.935714	0.0245928	0.080185	32	28
0.467846	0.105691	-0.00607944	0.0943568	20	24.6
0.970643	0.783688	0.159534	0.0967431	28	28.2
0.359768	0.495327	0.0524533	0.0427528	20.6	21.4
0.627204	0.117871	0.214594	-0.0134683	28.6	26.3
0.46125	0.49375	0.0128096	0.135537	20	32
0.103131	0.00390625	0.587806	0.808641	25.9	25.6
0.785272	0.835017	0.201194	0.128285	25.7	29.7
0.595778	0.671756	0.349765	0.833894	32	26.2
0.33514	0.322581	0.374793	0.632491	24.4	24.8
0.046931	0.6125	0.205756	0.101442	27.9	32
0.40489	0.346614	0.86166	0.89217	25.5	25.1
0.356452	0.290323	0.872436	0.915489	25.5	24.8
0.214777	0.190083	0.79278	0.766343	25.1	24.2
0.441078	0.449814	0.000306988	0.630476	32	26.9
0.0932807	0.0898437	0.873482	0.899659	28.3	25.6
0.0715955	0.0162602	0.128814	0.290936	32	24.6
0.770988	0.365	0.201779	0.0406838	24.3	20
0.65653	0.744361	0.223173	0.586494	31.4	26.6
0.187811	0.621875	0.0480132	0.479207	30.1	32
0.621603	0.743191	0.33811	0.309574	26.2	25.7
0.0884454	0.834559	0.830996	0.468223	28	27.2
0.960784	0.701613	0.135841	0.189189	27.7	24.8
0.475	0.08	0.488997	0.143237	32	20
0.471875	0.471875	0.0800498	0.0486933	32	32
0.871984	0.891051	0.693364	0.826699	24	25.7
1.00325	0.0962963	0.399563	0.797789	31.9	27
0.862734	0.676976	0.827182	0.784582	27	29.1
0.0383638	0.3625	0.0191782	0.017985	24.6	32
0.746322	0.0920502	0.600359	0.833831	21.3	23.9
0.0590446	0.0474308	0.7217	0.852119	24.3	25.3
0.350797	0.323651	0.855946	0.894167	24.9	24.1
0.0467978	0.44186	0.506138	0.704054	29.8	25.8
0.291633	0.316239	0.895804	0.889794	25.6	23.4
0.981556	0.766234	0.671156	0.532284	28.4	23.1
0.350959	0.320675	0.642928	0.889408	26.5	23.7
0.711346	0.37931	0.492194	0.680466	24.8	23.2
0.752378	0.768924	0.357889	0.188398	32	25.1
0.273409	0.393805	0.547914	0.535954	29.6	22.6
0.295344	0.669323	0.416031	0.32254	25.9	25.1
0.522948	0.692308	0.669347	0.626338	23.8	28.6
0.407289	0.468864	0.83287	0.918533	27.4	27.3
0.335144	0.453441	0.424644	0.282489	28.7	24.7
0.356795	0.607004	0.241124	0.843426	23.7	25.7
0.231544	0.972318	0.821808	0.531456	26.3	28.9
0.0651304	0.876289	0.0578411	0.4221	25.5	29.1
0.269045	0.1625	0.115338	0.144223	29.7	32
0.148866	0.136531	0.911792	0.850249	28.3	27.1
0.856201	0.940711	0.721528	0.919112	24.4	25.3
0.96329	0.0522388	0.73641	0.898944	29.7	26.8
0.169304	0.0957447	0.615651	0.557564	32	28.2
0.856265	0.22179	0.71664	0.453675	29.9	25.7
0.0877964	0.964664	0.814576	0.93088	31.9	28.3
0.498968	0.527559	0.714221	0.836709	30.9	25.4
0.691763	0.635193	0.429347	0.840749	23.8	23.3
0.763258	0.0996441	0.507049	0.311347	26.5	28.1
0.264163	0.981651	0.199349	0.0592748	32	21.8
0.687121	0.52	0.793365	0.771594	26.4	27.5
0.204012	0.360153	0.783456	0.758952	26.7	26.1
0.275499	0.0152091	0.663937	0.529725	32	26.3
0.494678	0.533613	0.0988087	0.52694	25.5	23.8
0.919771	0.297189	0.328046	0.155956	26	24.9
0.156134	0.126394	0.476165	0.862843	26.9	26.9
0.0500752	0.0826772	0.939318	0.823123	26.7	25.4
0.846765	0.44	0.896858	0.875553	27.2	25
0.151148	0.310924	0.24992	0.275154	22.5	23.8
0.661066	0.350694	0.44467	0.819624	27.9	28.8
0.72158	0.714859	0.848529	0.919386	25.1	24.9
0.715625	0.625455	0.482504	0.915917	32	27.5
0.209751	0.138776	0.819658	0.816238	25.2	24.5
0.344806	0.359073	0.509527	0.577972	26.9	25.9
0.404711	0.450704	0.52193	0.587617	22.6	28.4
0.43125	0.645	0.317177	0.0381413	32	20
0.448941	0.204545	0.616782	0.56669	26.3	30.8
0.700049	0.656126	0.911799	0.788758	26.7	25.3
0.905277	0.7	0.133126	0.180591	25.7	32
0.374253	0.390438	0.850201	0.813901	27.2	25.1
1.01735	0.179283	0.814447	0.802557	25.9	25.1
0.211208	0.0280702	0.878046	0.885849	28.3	28.5
0.968708	0.868794	0.791716	0.6348	26.2	28.2
0.669751	0.756863	0.862839	0.878364	26.7	25.5
0.604867	0.471875	0.437226	0.147303	25.3	32
1.01161	0.90942	0.883493	0.194829	25.6	27.6
0.345108	0.239544	0.876446	0.780925	26.2	26.3
0.57168	0.836237	0.237394	0.468951	22.2	28.7
0.629039	0.225	0.35502	0.344803	29.4	32
0.121487	0.334426	0.736453	0.764299	28	30.5
0.857896	0.803125	-0.0231467	0.123194	24.3	32
0.197475	0.406114	0.19651	0.557156	23.9	22.9
0.12227	0.0268199	0.573971	0.570982	26.3	26.1
0.881818	0.95	0.0640508	0.0703218	26.4	20
1.0125	0.967273	0.14023	0.499225	24	27.5
0.474946	0.461538	0.842561	0.78795	27.6	24.7
0.16429	0.358974	0.0283591	0.110911	32	23.4
0.298377	0.254237	0.822358	0.806792	25.9	23.6
0.763367	0.837209	0.728833	0.354049	25.3	25.8
1.01894	0.985149	0.143632	0.0842572	25.2	20.2
0.43125	0.99375	0.0424579	0.0966918	20	32
0.623798	0.276923	0.103837	0.542386	32	26
1.01489	0.888412	0.0272392	0.0300931	26.9	23.3
0.292196	0.161404	0.0448258	0.0476758	26.1	28.5
0.0590959	0.904059	0.147321	0.510327	20	27.1
0.903086	0.254386	0.50909	-0.0704828	24.9	22.8
0.712351	0.371711	0.120017	0.0347516	31	30.4
0.841435	0.1375	0.123975	0.110665	21.6	32
0.870211	0.920152	0.830783	0.88212	26	26.3
0.783967	0.802372	0.880812	0.852061	25.6	25.3
0.483528	0.531915	0.832962	0.866347	24.8	23.5
0.323681	0.14717	0.941184	0.71339	24.5	26.5
0.57841	0.550781	0.813648	0.796922	24.7	25.6
0.43083	0.433884	0.466508	0.80769	25.3	24.2
0.739095	0.931034	0.143443	0.154086	21.8	26.1
0.792389	0.817073	0.812732	0.835305	26.3	24.6
0.396999	0.460432	0.868715	0.832414	24.6	27.8
0.725778	0.7	0.880714	0.853021	26.2	26
0.541647	0.617647	0.671125	0.854047	26.1	23.8
0.181873	0.660584	0.0602471	0.0865178	26.4	27.4
0.837344	0.904382	0.770449	0.851517	25.4	25.1
0.377769	0.9875	0.0859032	0.102731	31.6	32
0.579172	0.476793	0.840137	0.858729	25.4	23.7
0.772964	0.65251	0.818114	0.889741	25.8	25.9
0.523588	0.956364	0.237232	0.16915	30.1	27.5
0.12258	0.204167	0.637909	0.708225	24.1	24
0.944333	0.0120482	0.834203	0.898081	25.9	24.9
0.13125	0.4625	0.207526	0.367234	32	32
0.504572	0.613043	0.608779	0.746097	23.3	23
0.399583	0.246875	0.360514	0.105761	30	32
0.681163	0.917293	0.277806	0.852976	26.4	26.6
0.627679	0.272321	0.427737	0.0482054	32	22.4
0.889785	0.177419	0.077639	0.0664112	23.7	24.8
0.128798	0.0326531	0.740395	0.820906	27	24.5
0.936658	0.879195	0.277728	0.00157166	24.2	29.8
0.658333	1	0.0504091	0.0279556	24	20
0.219562	0.57438	0.611038	0.733426	22.4	24.2
0.681605	0.126531	0.387032	0.807534	29.1	24.5
0.894886	0.803125	0.0375075	0.0411579	26.4	32
0.380739	0.301887	0.722822	0.44321	24	26.5
0.211725	0.379791	0.0633683	0.00153531	20	28.7
0.205657	0.186207	0.157451	0.112031	30.6	29
0.742197	0.552529	0.56059	0.464474	28.2	25.7
0.17588	0.879518	0.179487	0.799005	27.2	24.9
0.989378	0.955665	0.0702737	0.0493094	32	20.3
0.0573778	0.784173	0.108891	0.173448	24.5	27.8
0.138233	0.409639	0.0171923	0.0223433	20	24.9
0.366609	0.159664	0.023767	0.157555	25.7	23.8
0.846439	0.759124	0.485842	0.60194	23.8	27.4
0.506416	0.564854	0.746681	0.815697	27	23.9
0.308075	0.284585	0.667669	0.875972	28	25.3
0.914315	0.653125	0.241019	0.108235	24.8	32
0.6125	0.821875	0.233464	0.0949981	32	32
0.422102	0.439331	0.823201	0.838434	28.9	23.9
0.616555	0.647059	0.256242	0.392519	25.4	23.8
0.853081	0.729373	0.0525136	0.0948376	27.3	30.3
0.81529	0.861004	0.112775	0.689731	20	25.9
0.662744	0.588462	0.798942	0.839119	26.8	26
0.136706	0.25817	0.503532	0.556631	26.2	30.6
0.0902939	0.106996	0.0808585	0.339062	25.6	24.3
0.667597	0.648649	0.875102	0.924321	26	25.9
0.323422	0.451883	0.820276	0.857854	24.5	23.9
0.53602	0.583916	0.840848	0.844534	25.2	28.6
0.350315	0.466387	0.800052	0.76319	25.6	23.8
0.106648	0.413919	0.517722	0.548313	26.1	27.3
0.414178	0.435115	0.879112	0.954131	24.1	26.2
0.686566	0.411523	0.215703	0.133121	31.6	24.3
0.709441	0.934375	0.365869	0.115433	28.2	32
0.697179	0.90411	0.132992	0.0637424	20.3	29.2
0.675685	0.578947	0.856356	0.920584	26.9	26.6
0.453597	0.675	0.0596933	0.214956	27.8	20
0.473192	0.568627	0.763078	0.871038	24.1	25.5
0.265787	0.333333	0.78695	0.862141	24.3	26.1
0.25181	0.268398	0.673643	0.930853	25	23.1
0.348172	0.342205	0.631875	0.469248	27.4	26.3
0.728929	0.834821	0.0809928	0.0503462	20	22.4
0.756798	0.322275	0.236897	0.0671765	32	21.1
0.8125	0.1375	0.152908	0.0777402	32	32
0.437721	0.604651	0.0140085	0.0200257	20.6	25.8
0.554142	0.508403	0.463139	0.735888	24.5	23.8
1.02776	0.103448	0.792991	0.262661	26.3	23.2
0.448799	0.409639	0.775995	0.909182	26.5	24.9
0.648846	0.597561	0.808977	0.916983	25	24.6
0.31238	0.303797	0.649358	0.759265	26.4	23.7
0.360289	0.473451	0.768139	0.880125	26.8	22.6
0.812878	0.880309	0.0871999	0.0204948	28.2	25.9
0.420478	0.66875	0.113178	0.0744857	24.6	32
0.901895	0.0412698	0.0242812	0.207203	22.7	31.5
0.630519	0.676692	0.512404	0.941117	22.7	26.6
0.913532	0.0478088	0.593518	0.902587	25.3	25.1
0.855832	0.0944206	0.675815	0.518614	24.7	23.3
0.783305	0.76259	0.848474	0.883099	25.7	27.8
0.277125	0.252033	0.816502	0.858667	24.3	24.6
0.493418	0.418033	0.730056	0.757044	26.9	24.4
0.360446	0.200772	0.625159	0.769355	25.6	25.9
0.392022	0.378601	0.752813	0.757838	26.4	24.3
1.02299	0.091954	0.76006	0.782017	24.3	26.1
0.776867	0.652	0.724963	0.719696	24.9	25
0.38388	0.345865	0.417595	0.604855	23.2	26.6
0.937697	0.064257	0.646135	0.455062	22.4	24.9
0.252614	0.981651	0.486592	0.866652	24.3	21.8
0.61904	0.0617761	0.274407	0.400316	32	25.9
0.957666	0.90566	0.695069	0.724153	27.9	26.5
0.135469	0.907631	0.816302	0.908455	24.6	24.9
0.299156	0.322222	0.845677	0.913103	25.9	27
0.198419	0.140625	0.316374	0.357527	24.9	32
0.437009	0.554622	0.860709	0.932506	24.8	23.8
0.509577	0.467742	0.726977	0.913533	25.6	24.8
0.0449132	0.987903	0.780002	0.864279	26	24.8
0.10301	0.145161	0.837733	0.889377	24.7	24.8
0.225846	0.251825	0.886545	0.91944	27.1	27.4
0.613963	0.625	0.787772	0.770231	25.2	25.6
0.436879	0.452586	0.691724	0.770957	23.6	23.2
0.425306	0.5	0.889352	0.89108	24.5	25
0.381743	0.356846	0.852362	0.921215	24.1	24.1
0.989583	0.503125	0.0980321	0.22268	20.7	32
0.22449	0.171429	0.821643	0.855425	24.5	24.5
0.759292	0.453782	0.716314	0.764353	29.8	23.8
0.614966	0.746875	0.00911291	-0.0314581	21.8	32
0.615686	0.541176	0.79236	0.665197	25.5	25.5
0.632552	0.605809	0.740078	0.818982	23.6	24.1
0.733486	0.978125	0.0667531	0.352797	24.6	32
0.830561	0.805785	0.69799	0.897267	23.5	24.2
0.917387	0.948207	0.807359	0.911944	28.4	25.1
0.778422	0.9125	0.141739	0.206145	22.1	32
0.329471	0.295374	0.194878	0.147481	25.8	28.1
0.808075	0.920949	0.83787	0.874288	28	25.3
0.463916	0.411111	0.822206	0.824141	27.2	27
0.29249	0.335968	0.846334	0.846887	25.3	25.3
0.895299	0.034188	0.782284	0.774406	26	23.4
0.648843	0.762963	0.259987	0.0757579	32	27
0.679227	0.547101	0.828829	0.848616	27	27.6
0.334372	0.375527	0.678916	0.749229	26.8	23.7
0.3125	0.86875	0.133498	0.0484566	32	32
0.99383	0.874101	0.870509	0.860781	26.7	27.8
0.982442	0.805755	0.147663	0.193834	32	27.8
0.855108	0.429719	0.0293208	0.139362	32	24.9
0.57526	0.716263	0.799496	0.856736	27.2	28.9
0.759915	0.423077	0.0724352	0.0312374	20	23.4
0.175	0.465	0.123896	0.0378999	32	20
0.878425	0.897233	0.577153	0.77494	26.5	25.3
0.266518	0.264591	-0.0666184	0.663563	31.1	25.7
0.399253	0.0876494	0.055185	0.00186752	32	25.1
0.542292	0.558952	0.00726756	0.186518	26.5	22.9
0.0971429	0.542857	0.0220287	0.296695	20	28
0.927223	0.141732	0.711614	0.678455	27.2	25.4
0.652541	0.813043	0.579405	0.695302	23.7	23
0.132886	0.509375	0.0605528	0.307927	21.4	32
0.108882	0.059375	0.120948	0.0367475	28.5	32
1.03115	0.0898876	0.750598	0.885277	25.5	26.7
0.298903	0.416031	0.926639	0.691251	25.6	26.2
0.962795	0.648276	0.603775	0.554713	26.6	29
0.839693	0.776	0.84505	0.834641	26.1	25
0.822246	0.774704	0.75387	0.768047	24.9	25.3
0.502404	0.728125	0.349911	0.120973	31.2	32
0.151267	0.640625	0.161443	0.036097	30.1	32
0.0800576	0.694158	0.202525	-0.00922074	31	29.1
0.702404	0.41875	0.0442327	0.127023	26	32
0.969395	0.169811	0.0884362	0.0840186	21.3	21.2
0.870585	0.788889	0.608886	0.795243	25.9	27
1.00149	0.978339	0.148022	0.773778	28.6	27.7
0.483333	0.783333	0.0351719	0.36643	24	30
0.41875	0.209375	0.179999	0.0406205	32	32
0.316608	0.41841	0.795759	0.825498	24.2	23.9
0.186468	0.139623	0.896194	0.933155	25.6	26.5
0.572415	0.627451	0.9123	0.810258	26.4	25.5
0.233218	0.8	0.560412	0.834334	32	27
0.0834345	0.571875	0.159738	0.388812	30.9	32
0.392804	0.43083	0.255925	0.624008	26.1	25.3
0.140625	0.64375	0.159893	0.301063	32	32
0.176663	0.922018	0.026522	0.0885805	32	21.8
0.217687	0.0734694	0.837106	0.908993	25.8	24.5
0.985437	0.763636	0.0396935	0.0169215	20.6	22
0.199638	0.130268	0.797837	0.863009	25.6	26.1
0.842606	0.619231	0.758884	0.839565	27.1	26
0.802353	0.741935	0.878241	0.845291	24.4	24.8
0.90625	0.803125	0.303402	0.262976	29.6	32
0.114221	0.129032	0.823813	0.865432	25.1	24.8
0.43062	0.86	0.887678	0.136384	25.8	20
0.308534	0.330677	0.856108	0.887128	23.3	25.1
0.2558	0.384921	0.859104	0.890821	24.7	25.2
0.243829	0.849673	0.341681	0.166938	24.2	30.6
0.208711	0.402844	0.528872	0.361798	26.3	21.1
0.79411	0.782609	0.833609	0.80862	21.8	27.6
0.565217	0.786561	0.697796	0.756412	24.9	25.3
0.985594	0.281938	0.575085	0.52499	28.5	22.7
0.578834	0.53937	0.869217	0.883713	25.2	25.4
0.407081	0.4	0.838633	0.902148	26.4	24.5
0.822429	0.0035461	-0.210251	0.461165	32	28.2
0.436958	0.587719	0.630349	0.676055	27.3	22.8
0.772263	0.810409	0.693505	0.932266	28.7	26.9
0.727846	0.898374	0.211962	0.796462	20	24.6
0.118344	0.58125	0.0241985	0.121539	27.7	32
0.0984615	0.24	0.54125	0.638113	20.8	25
0.925407	0.569892	0.288972	0.308159	24.4	27.9
0.225438	0.465587	0.873729	0.902201	24.3	24.7
0.668962	0.6125	0.0746248	0.131686	23.6	32
1.00718	0.00833333	0.625685	0.366532	23.2	24
0.797486	0.546125	0.767328	0.824264	29.5	27.1
0.392593	0.414815	0.517246	0.431577	25.5	27
0.721246	0.486166	0.582633	0.838553	28.2	25.3
0.847821	0.5375	0.326404	0.248308	26.1	32
0.187346	0.148936	0.68061	0.803324	26.7	23.5
0.394209	0.372549	0.74826	0.873228	25.8	25.5
0.573962	0.578125	0.909756	0.745857	27.4	25.6
0.833802	0.511254	0.238321	-0.166296	32	31.1
0.342629	0.450199	0.674938	0.896831	25.1	25.1
0.277283	0.52921	0.0799118	0.166405	29.3	29.1
0.470353	0.8	0.678593	0.252411	31.2	32
0.396565	0.210332	0.903524	0.262326	24.3	27.1
0.279026	0.146875	0.709991	0.343905	28.1	32
0.733673	0.79476	0.905499	0.450244	27.1	22.9
0.511118	0.619658	0.634697	0.891123	26.6	23.4
0.347693	0.342975	0.724263	0.84986	26.8	24.2
0.071875	0.56875	0.139882	0.181796	32	32
0.991998	0.991597	0.726498	0.818929	25.1	23.8
0.9875	0.8	0.671472	0.333955	32	32
0.463448	0.14	0.698864	0.800382	29	25
0.76763	0.827434	0.0417513	0.150573	28.7	22.6
0.399253	0.601594	0.0201094	0.0670964	32	25.1
0.200648	0.633898	0.887406	0.580291	27.2	29.5
0.724465	0.463768	0.317149	0.046965	25.2	27.6
0.472325	0.62963	0.077012	0.792486	20	24.3
0.692736	0.83737	0.85814	0.76609	25.9	28.9
0.140625	0.694545	0.300075	0.11754	32	27.5
0.33535	0.445205	0.152739	0.658865	25.7	29.2
0.73008	0.0874126	0.502621	0.63177	27.9	28.6
0.777677	0.513208	0.710071	0.84457	24.9	26.5
0.219197	0.193548	0.488685	0.622978	25.5	24.8
0.841956	0.752896	0.90684	0.903268	25.5	25.9
0.989438	0.955631	0.346663	0.350551	29.6	29.3
0.226683	0.9801	0.820712	0.384531	26.1	20.1
0.78198	0.434457	0.708541	0.930595	23.2	26.7
0.7	0.228125	0.0825944	0.0127807	32	32
0.751686	0.484375	0.24361	0.154009	24.1	32
0.30528	0.349315	0.0752884	0.250849	26.1	29.2
0.611042	0.79798	0.905418	0.469073	26.9	29.7
0.232664	0.424107	0.0254342	0.267292	25.7	22.4
0.614157	0.512397	0.803104	0.228622	26.2	24.2
0.92527	0.82397	0.937429	0.453522	25.5	26.7
0.937738	0.930894	0.866136	0.55517	27.8	24.6
0.147402	0.346939	0.404151	0.891522	23.2	29.4
0.0682101	0.74375	0.167221	0.220691	30.1	32
0.859232	0.799145	0.857084	0.795396	24.9	23.4
0.711929	0.744094	0.134341	0.286117	20	25.4
0.722039	0.15	0.0972679	0.165302	30.4	32
0.902256	0.54375	0.0981122	0.0763069	31.3	32
0.556815	0.032	0.0791899	0.0469796	31.4	25
0.166385	0.0125	0.771343	0.118306	29.6	32
0.725707	0.692982	0.593106	0.638846	24.5	22.8
0.63125	0.365625	0.0829123	0.0494445	20	32
0.837749	0.764259	0.917273	0.615309	25	26.3
0.89607	0.824219	0.850298	0.827801	26.4	25.6
0.259912	0.632787	-0.0976439	0.228671	28.2	30.5
0.77439	0.75	0.806429	0.850139	24.6	26.4
0.715868	0.628352	0.861829	0.904089	28.4	26.1
0.491252	0.705882	0.192412	0.0933704	32	28.9
0.3	0.68	0.131382	0.0447928	32	20
0.517068	0.628692	0.446224	0.304711	26.6	23.7
0.882851	0.078125	-0.0118005	0.0854396	20.3	32
0.436554	0.465217	0.627917	0.819057	27	23
0.784907	0.514768	0.615823	0.496948	26.1	23.7
0.222051	0.607973	0.0859822	0.0981998	32	30.1
0.0400319	0.546667	0.0790242	0.0721217	20.9	30
0.188235	0.629091	0.0263035	0.282465	23.8	27.5
0.576535	0.357895	0.0142219	0.0501835	24	28.5
0.868866	0.902778	0.0939224	0.0573785	32	21.6
0.857185	0.1625	0.0595708	0.101902	21.4	32
0.16144	0.234375	0.105018	0.0526861	28.9	32
0.113454	0.0664336	0.202952	0.875312	25.9	28.6
0.475022	0.409677	0.0349899	0.0590858	28.8	31
0.0675099	0.695502	0.126146	0.196342	24.1	28.9
0.347522	0.345528	0.86389	0.870328	26.3	24.6
0.834375	0.5375	0.0457244	0.0625211	32	32
0.936179	0.971545	0.697422	0.772025	24	24.6
0.884896	0.8	0.876716	0.884666	28.1	30.5
0.240195	0.231111	0.766944	0.484834	25.1	22.5
0.349134	0.153125	-0.24451	0.0326997	26.7	32
0.963333	0.506667	-0.0116567	0.139545	20	30
0.17494	0.361011	0.542671	0.509672	22.9	27.7
0.0776118	0.0507812	0.913372	0.839951	27.4	25.6
0.215532	0.371747	0.136138	0.823895	22.9	26.9
0.843946	0.378092	0.843742	0.917883	28.8	28.3
0.243333	0.236364	0.883153	0.896154	30	27.5
0.283458	0.710145	0.492177	0.374652	23.9	27.6
0.601772	0.547244	0.616184	0.59602	28.7	25.4
0.0509615	0.95	0.0465421	0.0793437	20.8	20
0.20625	0.084375	0.0232558	0.0388559	32	32
0.341081	0.50813	0.874425	0.897173	25.5	24.6
0.732123	0.730612	0.837349	0.854232	25.4	24.5
1.01562	0.059375	0.0543089	0.281835	32	32
0.450049	0.481481	0.842609	0.857703	25.7	24.3
1.01366	0.334375	0.12426	0.0932055	26.3	32
0.169741	0.141631	0.932051	0.794854	28.2	23.3
0.52212	0.511719	0.910005	0.908561	24.9	25.6
0.695341	0.685259	0.871101	0.927546	26.2	25.1
0.62605	0.859091	0.25896	0.658927	23.8	22
1.03647	0.887218	0.668468	0.907383	32	26.6
0.595156	0.556	0.769195	0.667373	25.6	25
0.888806	0.786232	0.795066	0.754617	26.1	27.6
0.972838	0.540881	0.337612	0.166691	32	31.8
0.692524	0.599206	0.831391	0.892608	24.8	25.2
0.434375	0.709375	0.193983	0.443341	32	32
0.724213	0.724138	0.852358	0.842283	25.4	26.1
0.403286	0.54661	0.76968	0.804661	24.5	23.6
0.537517	0.314961	0.358259	0.572072	27.2	25.4
0.529302	0.650558	0.879123	0.796752	25.9	26.9
0.458348	0.554585	0.793822	0.672666	26.1	22.9
0.368445	0.053125	0.0737729	0.0187006	20.5	32
0.412525	0.82266	0.0346389	0.0855861	30.7	20.3
0.685398	0.0283401	0.315839	0.885667	28.3	24.7
0.417671	0.445783	0.776763	0.911248	24.9	24.9
0.589204	0.565737	0.830951	0.769148	25.5	25.1
0.4897	0.420455	0.829179	0.909342	26.7	26.4
0.0895753	0.444015	0.728864	0.816066	24.5	25.9
1.02132	0.183453	0.187772	0.11707	24.7	27.8
0.55625	0.9625	0.162814	0.431402	32	32
0.251968	0.814815	0.266294	0.144695	32	27
0.258898	0.245763	0.246696	0.182323	32	23.6
0.275109	0.634241	0.228847	0.112406	32	25.7
0.877747	0.788591	0.101873	0.26787	32	29.8
0.38625	0.209375	0.0686706	0.0668959	20	32
0.0921312	0.0550847	0.912948	0.851489	24.9	23.6
0.30188	0.284553	0.78628	0.593582	25.9	24.6
0.89194	0.04375	0.296853	0.0892425	29.7	32
0.154447	0.141079	0.675264	0.741884	23.9	24.1
0.034375	0.59375	0.116274	0.171959	32	32
0.434189	0.599222	0.294823	0.0271544	25.4	25.7
0.191338	0.1375	0.0598776	0.0324456	22.8	32
0.0854737	0.365625	0.0357134	0.147318	21.9	32
0.665093	0.751678	0.86209	0.952479	26.3	29.8
0.459375	0.25	0.0210847	0.242701	32	32
0.515625	0.228125	0.0392471	0.281811	32	32
0.234513	0.137168	0.424205	0.0899086	22.6	22.6
0.344562	0.0625	0.168753	0.248974	23.1	32
0.40125	0.378125	0.00752361	0.210318	20	32
0.586143	0.0542636	0.100621	0.147897	32	25.8
0.840989	0.965625	0.650507	0.27532	24.9	32
0.166618	0.048	0.776309	0.854107	27.2	25
0.362344	0.237113	0.0316165	0.360572	28.5	29.1
0.762091	0.965368	0.923515	0.740666	25.6	23.1
0.863574	0.79918	0.841476	0.918759	26.4	24.4
0.105413	0.266667	0.540743	0.774304	27.3	27
0.999958	0.0588235	0.77262	0.856373	21.7	22.1
0.0967525	0.329412	0.218575	0.564533	32	25.5
0.82909	0.98125	0.237843	0.189492	24.3	32
0.100561	0.984733	0.826899	0.945767	29.4	26.2
0.441686	0.436293	0.734156	0.778827	24.7	25.9
0.385376	0.674107	0.0591204	0.116574	25.9	22.4
0.492716	0.537594	0.259005	0.887961	32	26.6
0.683792	0.721774	0.584428	0.660799	26.7	24.8
0.980224	0.0389105	0.777149	0.465078	26.7	25.7
0.694049	0.645418	0.72257	0.81133	25.7	25.1
0.560884	0.829876	0.600759	0.610584	23.1	24.1
0.192331	0.235772	0.779173	0.817046	23.3	24.6
0.610453	0.831373	0.82658	0.832751	26.3	25.5
0.345674	0.394309	0.767601	0.841945	25.1	24.6
0.889328	0.859504	0.669095	0.77171	25.3	24.2
0.675159	0.661479	0.774008	0.792948	25.2	25.7
0.947717	0.895349	0.87043	0.832975	27	25.8
0.500798	0.589286	0.651341	0.540847	24.6	22.4
0.987301	0.835937	0.762804	0.823778	25.9	25.6
0.690625	0.375	0.031561	0.0243974	32	32
0.461527	0.2375	0.837986	0.845775	28.7	24
0.658864	0.685714	0.0336959	0.0482375	20.4	24.5
0.422237	0.133047	0.540791	0.809589	26.5	23.3
1.02561	0.0413223	0.759387	0.768695	25.2	24.2
0.110892	0.958333	0.74333	0.775484	25.4	26.4
0.531577	0.588477	0.864372	0.881297	25.4	24.3
0.972703	0.941406	0.741956	0.829989	25.1	25.6
0.475032	0.31	0.728621	0.473173	25.9	30
0.132097	0.0725806	0.842173	0.827905	27.1	24.8
0.203143	0.294606	0.130623	0.362758	23.5	24.1
0.961694	0.762215	0.0234927	0.0898908	20	30.7
0.601341	0.353357	0.287467	0.702817	30.1	28.3
0.104274	0.307692	0.230805	0.210639	26.2	24.7
0.16167	0.645022	0.237116	0.0114454	24.3	23.1
0.689826	0.705426	0.816367	0.914341	24.1	25.8
0.247763	0.227799	0.747231	0.757076	28.7	25.9
0.316214	0.339844	0.717372	0.702417	24.4	25.6
0.659106	0.268482	0.712693	0.555438	26.4	25.7
0.44094	0.141129	0.597896	0.568172	30.3	24.8
0.809057	0.756	0.719287	0.640034	26.5	25
0.410552	0.567347	0.770922	0.784603	29.9	24.5
0.320303	0.84507	0.0561471	0.0843391	23.6	28.4
0.892152	0.90625	0.693245	0.70733	26.1	25.6
0.383964	0.389381	0.70726	0.808056	23.2	22.6
0.216599	0.733333	0.191338	0.249759	31.2	28.5
0.761646	0.387352	0.0658968	0.588087	28	25.3
0.548417	0.144	0.513024	0.538393	25.9	25
0.290023	0.394737	0.172398	0.662224	25.3	26.6
0.949643	0.926357	0.813439	0.809046	25	25.8
0.61042	0.685484	0.396037	0.938705	31.5	24.8
0.951789	0.866667	0.799058	0.700797	23.6	22.5
0.0538993	0.300885	0.131828	0.414948	32	22.6
0.616612	0.552124	0.843321	0.8443	24.2	25.9
0.327549	0.914591	0.40613	0.552679	24.2	28.1
0.901192	0.582734	0.082451	0.877575	32	27.8
0.377371	0.375887	0.546526	0.794867	25.8	28.2
0.427179	0.165254	0.721873	0.854353	25.3	23.6
0.321285	0.0522088	0.705895	0.764685	24.9	24.9
0.508864	0.36214	0.418828	0.81265	26	24.3
0.7375	0.20625	0.114982	0.60604	32	32
0.476716	0.540773	0.524319	0.572793	25.4	23.3
0.859014	0.909091	0.811505	0.927664	23.6	24.2
1.0308	0.973333	0.0811099	0.0772784	25.4	22.5
0.446875	0.92	0.126596	0.107364	32	20
0.824993	0.738776	0.524661	0.652924	29.2	24.5
0.871699	0.94306	0.663271	0.851683	28.5	28.1
0.442838	0.623377	0.251301	0.714496	24.7	23.1
0.546181	0.65625	0.0729821	0.114708	32	28.8
0.655037	0.623894	0.692612	0.769789	26.1	22.6
0.30777	0.937984	0.137281	0.0483426	25.2	25.8
0.583997	0.174497	0.11315	0.0517571	32	29.8
0.89719	0.747899	0.354723	0.857969	32	23.8
0.398794	0.868421	0.233821	0.11938	32	22.8
0.418853	0.303644	0.782873	0.871158	24.3	24.7
0.473556	0.571429	0.692467	0.786498	28.4	24.5
0.712121	0.0165289	0.416484	0.221275	24.6	24.2

## Sheet: NaHCO_3 55.25 mM
Old_Phase	New_Phase	r2_before	r2_after	Period_before	Period_after
0.813817	0.560606	0.728468	0.855346	26.9	26.4
0.321771	0.77551	0.868622	0.888678	25.3	24.5
0.313643	0.822785	0.0997812	0.4761	23.4	23.7
0.120325	0.334545	0.873038	0.850968	24.6	27.5
0.988073	0.977444	0.798594	0.861749	24.9	26.6
0.396115	0.153125	0.363576	0.170966	29.6	32
1.02856	0.92446	0.786523	0.848712	26.4	27.8
0.931582	0.216102	0.75538	0.601096	25.9	23.6
0.665781	0.505535	0.839316	0.842481	27.9	27.1
0.173714	0.429907	0.118609	0.128679	26.9	21.4
0.803915	0.149321	0.810317	0.636469	24.2	22.1
0.0478776	0.230769	0.493874	0.534814	27.9	29.9
0.930337	0.0423077	0.677664	0.853208	24.9	26
0.421875	0.690625	0.179075	0.182355	32	32
0.0823824	0.0892193	0.3632	0.735267	23	26.9
0.370644	0.759717	0.587995	0.561626	24.1	28.3
0.137075	0.497817	0.875114	0.351502	26.4	22.9
0.121837	0.778125	0.827686	0.0653082	24.7	32
1.01719	0.112403	0.659412	0.864037	24.8	25.8
0.579137	0.722689	0.750608	0.660314	24.2	23.8
0.591734	0.91875	0.625567	0.310315	21.7	32
0.409794	0.961686	0.101276	0.820708	32	26.1
0.340624	0.46371	0.521161	0.795291	27.8	24.8
0.952673	0.0954064	0.936453	0.880403	24.9	28.3
0.490697	0.0101351	0.798491	0.937842	27.6	29.6
0.131474	0.111554	0.771127	0.70159	25.1	25.1
0.816894	0.0629139	0.874362	0.598816	26.5	30.2
0.812846	0.268293	0.360291	0.802309	20	24.6
0.762874	0.860294	0.917829	0.905028	26.9	27.2
0.464676	0.28169	0.745011	0.541713	25	28.4
0.637655	0.309237	0.677767	0.842867	27.7	24.9
0.393333	0.0568182	0.0415153	0.0599792	20	26.4
1.0301	0.0639098	0.738891	0.900211	27.5	26.6
0.659125	0.537367	0.890518	0.885813	25.7	28.1
0.70979	0.476923	0.287754	0.65966	28.6	26
0.465497	0.706625	0.574515	0.348046	24	31.7
0.817061	0.960133	0.40232	0.365241	26.3	30.1
0.0567022	0.134058	0.769099	0.911084	25.7	27.6
0.189308	0.39375	0.463024	0.37593	24.2	32
0.0758677	0.501718	0.732252	0.778574	27.1	29.1
0.938024	0.125475	0.23184	0.910922	24.7	26.3
0.149433	0.231579	0.604531	0.886008	22.6	28.5
0.855739	0.615672	0.483792	0.225704	27.8	26.8
0.779656	0.736842	0.246368	0.158119	32	24.7
0.545481	0.707627	0.738049	0.619082	25.9	23.6
0.382581	0.564	0.775103	0.790159	24.8	25
0.675938	0.538168	0.863311	0.809812	26.1	26.2
0.853282	0.416988	0.812954	0.870342	25.9	25.9
0.272187	0.233813	0.662126	0.632709	27.7	27.8
0.407881	0.856678	0.0873423	0.445022	27.8	30.7
0.387658	0.171548	0.179101	0.0898746	26.3	23.9
0.865927	0.7625	0.157793	0.0741219	31	32
0.673045	0.498141	0.760939	0.775052	24.4	26.9
0.409788	0.996785	0.00946097	0.40967	24.1	31.1
0.327896	0.407692	0.776188	0.828124	25.7	26
0.836656	0.373377	0.316012	0.199571	25.8	30.8
0.0570282	0.096875	0.787416	0.655934	25.7	32
0.615262	0.392713	0.252378	0.780096	26.4	24.7
0.378138	0.148594	0.0422414	0.561912	21.1	24.9
0.0930614	0.200692	0.296491	0.260644	28.5	28.9
0.67402	0.625	0.803897	0.834868	25.5	27.2
0.438551	0.506073	0.677373	0.814132	26.7	24.7
0.494666	0.555556	0.774072	0.686829	24.7	25.2
0.957991	0.908046	0.874664	0.773785	25.3	26.1
0.965447	0.984848	0.610168	0.509738	24.6	26.4
0.40752	0.683333	0.836674	0.727818	24.6	24
0.452039	0.412214	0.348683	0.503746	28.1	26.2
0.0613111	0.0197628	0.449837	0.791024	25.6	25.3
0.194643	0.165541	0.484528	0.163654	24.9	29.6
0.938163	0.930657	0.856307	0.838962	26.5	27.4
1.02192	0.0968992	0.868815	0.835889	26.1	25.8
0.564074	0.132653	0.81421	0.570615	25.9	29.4
0.857973	0.433198	0.0136136	0.821459	21.1	24.7
0.990518	0.989865	0.376988	0.353024	24.3	29.6
0.439835	0.973384	0.497921	0.221359	30.3	26.3
0.306349	0.313492	0.707622	0.811547	24.5	25.2
0.622886	0.593023	0.717182	0.713609	26.4	25.8
0.304121	0.336066	0.392787	0.395024	25.3	24.4
0.22638	0.765766	0.0506176	0.0651408	32	22.2
0.658619	0.767068	0.758209	0.7672	25.9	24.9
0.821916	0.426295	0.761212	0.818591	24.6	25.1
0.703319	0.636678	0.88806	0.766041	27.4	28.9
0.976866	0.949091	0.679626	0.861161	26.8	27.5
0.0936479	0.75817	0.127926	0.144415	32	30.6
0.225675	0.380074	0.890677	0.88428	28.5	27.1
0.0700541	0.283465	0.513165	0.808609	32	25.4
1.0156	0.083004	0.803548	0.855142	26.2	25.3
0.972686	0.674312	0.514001	0.426161	26.4	21.8
0.38714	0.43662	0.354195	0.273023	28	21.3
0.872815	0.96371	0.772343	0.254168	27.5	24.8
0.263317	0.37247	0.665838	0.731312	25.4	24.7
0.331055	0.383459	0.850763	0.88038	23.1	26.6
0.528125	0.01	0.145605	0.021204	32	20
0.615971	0.933579	0.132191	-0.142035	32	27.1
0.828064	0.793522	0.784925	0.61944	26.7	24.7
0.830575	0.829932	0.838704	0.921535	25.4	29.4
0.141734	0.219512	0.792683	0.856895	27	24.6
0.890294	0.871486	0.786398	0.782081	26.2	24.9
0.667949	0.75	0.873377	0.878614	26	26.4
0.352864	0.288591	0.576317	0.659937	24.1	29.8
0.28822	0.71875	0.0310339	0.0296291	26.9	32
0.921616	0.99308	0.849537	0.782204	26.8	28.9
0.974274	0.134146	0.715766	0.17396	28	24.6
0.338572	0.350746	0.791102	0.839344	25.5	26.8
0.180172	0.363636	0.0137852	0.115765	32	31.9
0.597552	0.508897	0.471278	0.346635	27.3	28.1
0.973585	0.939623	0.908437	0.866556	26.5	26.5
0.928763	0.933333	0.593366	0.620716	27.9	24
0.740625	0.24	0.265633	0.0412473	32	20
0.881964	0.610561	0.0464615	0.0567727	20	30.3
0.775579	0.688811	0.0700677	0.0143873	20.6	28.6
0.917643	0.941909	0.809134	0.804396	27	24.1
0.707353	0.612167	0.122276	0.129673	20.7	26.3
0.820831	0.601351	0.23002	-0.0291634	26.5	29.6
0.667878	0.065625	0.196448	0.365624	25.8	32
0.6875	0.55	0.191996	0.0827539	25.6	32
0.764923	0.873077	0.864093	0.915833	25	26
0.515625	0.778125	0.326209	0.118331	32	32
0.44375	0.634375	-0.26195	0.105719	32	32
0.353301	0.92691	0.213617	0.0132656	32	30.1
0.392203	0.561753	0.88015	0.804665	28.9	25.1
0.308088	0.246324	0.365471	0.815913	32	27.2
0.169846	0.979452	0.051314	0.202822	24.7	29.2
0.707968	0.91358	0.687245	0.296146	24.9	24.3
0.220449	0.271375	0.885079	0.585591	28.6	26.9
1.02603	0.759036	0.23498	0.302653	29.5	24.9
0.803125	0.94375	0.126799	0.0792525	32	32
0.301039	0.0194805	0.743397	0.597685	27.5	30.8
0.562136	0.536667	0.685516	0.74781	30.9	30
0.979808	0.220472	0.880436	0.782584	26.4	25.4
0.663739	0.718519	0.891224	0.468888	25.3	27
0.888703	0.916031	0.801345	0.837314	26.9	26.2
0.712115	0.885185	0.810596	0.899727	25.1	27
0.50814	0.76	0.1603	0.0961564	25.8	20
0.563492	0.456349	0.600693	0.524448	27.7	25.2
0.798115	0.725	0.514142	0.82612	28.8	28
0.228125	0.978125	0.0711085	0.0385634	32	32
0.612015	0.625468	0.759593	0.919332	25	26.7
0.627022	0.666667	0.0203777	0.255188	27.4	25.5
0.159651	0.925	0.364146	0.192924	29.4	32
0.453625	0.393805	0.745801	0.299424	28.5	22.6
0.925	0.01875	0.0916991	0.0367263	32	32
0.360155	0.362903	0.342994	0.839747	27	24.8
0.18125	0.996875	0.59702	0.412152	28	32
0.0853815	0.239726	0.845101	0.633173	27.7	29.2
0.145536	0.028125	0.113576	0.101561	28	32
0.259712	0.2125	0.722083	0.825208	26.6	24
0.363514	0.258993	0.843064	0.618454	29.9	27.8
0.952555	0.937956	0.837593	0.88093	27.4	27.4
0.837002	0.0658915	0.602579	0.724006	26.2	25.8
0.288913	0.578767	0.71714	0.130112	32	29.2
0.362862	0.524164	0.592255	0.852363	24.1	26.9
0.243668	0.0735931	0.831932	0.730699	28.2	23.1
0.161073	0.3375	0.148698	0.0375053	31.1	32
0.547794	0.507353	0.882813	0.908285	27.2	27.2
0.582649	0.37457	0.642492	0.898995	30.5	29.1
0.72301	0.748092	0.767989	0.843006	25.9	26.2
0.475761	0.718861	0.660063	0.776926	24.1	28.1
0.370154	0.305882	0.735302	0.803254	26.2	25.5
0.886363	0.883212	0.772631	0.807184	27.1	27.4
0.862759	0.180851	0.847852	0.804357	26.5	28.2
0.653233	0.582329	0.0454343	0.0517568	20	24.9
0.95233	0.162264	0.781959	0.857041	26.4	26.5
0.0555357	0.457338	0.664279	0.820495	23.9	29.3
0.596635	0.258741	0.734758	0.717704	32	28.6
0.463131	0.335616	0.645455	0.635788	25.6	29.2
0.64323	0.07109	0.446026	0.226772	23.7	21.1
0.230228	0.206478	0.76502	0.810955	26.2	24.7
0.270321	0.996269	0.736425	0.782829	26	26.8
0.0542892	0.218354	0.172109	0.0763346	25.1	31.6
0.277312	0.259109	0.73107	0.803867	25.6	24.7
0.226604	0.479675	0.830282	0.840675	28.2	24.6
1.01502	0.027668	0.846886	0.763165	24.9	25.3
0.0979526	0.514894	0.841793	0.862495	26.5	23.5
0.213255	0.223485	0.757696	0.74069	25.4	26.4
0.690508	0.442231	0.708869	0.76975	23.3	25.1
0.591455	0.403361	0.809138	0.87516	26.1	23.8
0.734929	0.549645	0.118068	0.131232	20	28.2
0.924972	0.970037	0.834442	0.796935	27.6	26.7
0.538806	0.706093	0.112423	0.292121	25.4	27.9
0.98627	0.3083	0.59776	0.908781	26.6	25.3
0.475298	0.759375	0.128232	-0.185939	21	32
0.396635	0.363636	0.159796	0.670997	32	28.6
0.918868	0.680412	0.34413	0.158261	32	29.1
0.29125	0.79375	0.0463314	0.243534	20	32
1.02031	0.933594	0.069167	0.0548299	20	25.6
0.123998	0.510917	0.847706	0.449581	23	22.9
0.180216	0.879699	0.0877039	0.250441	32	26.6
0.312304	0.447581	0.832644	0.535982	29.9	24.8
0.171591	0.153846	0.72744	0.807088	24.8	24.7
0.208015	0.921348	0.0320472	0.0575666	20	26.7
0.724782	0.484127	0.804858	0.654346	24.8	25.2
0.33056	0.357143	0.809354	0.834305	24.9	25.2
0.239729	0.451493	0.815139	0.737117	28.3	26.8
0.333056	0.546875	0.0931371	0.138007	26.3	32
0.911757	0.185039	0.867262	0.778758	26.1	25.4
0.265878	0.722973	0.147555	0.237564	32	29.6
0.31699	0.318182	0.847987	0.648741	26.7	24.2
0.305231	0.113861	0.188446	0.0990379	23.3	20.2
0.423254	0.81672	0.115722	0.331851	26.9	31.1
0.265522	0.759375	0.0490481	0.0569604	30.2	32
0.810435	0.865625	0.0676291	0.0557776	22.7	32
0.315082	0.186312	0.737705	0.661266	27	26.3
0.68625	0.66875	0.0363922	0.0209415	20	32
0.562562	0.774436	-0.0089543	-0.0177913	25.1	26.6
0.697159	0.275	0.305391	0.0121808	22	32
0.999739	0.657807	0.154115	0.121531	29.3	30.1
0.119665	0.334375	-0.00261402	-0.0206928	20.5	32
0.128541	0.558719	0.0332629	0.0208881	20	28.1
0.167089	0.752768	0.112265	0.0673117	27.4	27.1
0.40138	0.0585586	0.100647	0.20198	32	22.2
0.381592	0.840149	0.801123	0.203207	25.3	26.9
0.195415	0.846715	0.267962	0.279313	32	27.4
0.57415	0.701195	0.701939	0.809996	24.2	25.1
0.715625	0.69375	0.244714	0.107415	32	32
0.921993	0.986254	0.822324	0.919658	25	29.1
0.518756	0.738806	0.353331	0.587375	22.6	26.8
0.311012	0.09375	0.064956	0.109283	25.2	32
0.847466	0.679687	0.786431	0.81365	26.7	25.6
0.65	0.421875	0.120727	0.106675	32	32
1.01392	0.0546875	0.869536	0.859774	26.6	25.6
0.657116	0.847134	0.0659676	0.201031	26.9	31.4
0.536614	0.389121	0.599744	0.816526	31.9	23.9
1.01261	0.434375	0.717529	0.0987502	27.5	32
1.02338	0.181818	0.842872	0.776907	25.1	25.3
0.205831	0.698842	0.074498	0.214669	20.3	25.9
0.78949	0.70082	0.748609	0.849072	25.8	24.4
0.361358	0.48996	0.0583066	0.0729671	32	24.9
0.793739	0.026087	0.520475	0.291417	25	23
1.04033	0.841202	0.0567781	0.0145563	20.1	23.3
0.922294	0.938697	0.714801	0.929105	32	26.1
0.2875	0.590625	0.0366216	0.0735839	32	32
0.434375	0.7625	0.151834	0.0753098	32	32
0.343672	0.374517	0.869487	0.879394	27.2	25.9
0.33663	0.584375	0.142526	0.099963	31.6	32
0.15138	0.914414	0.0372174	0.0339621	32	22.2
0.853879	0.839721	0.140339	0.133882	25.3	28.7
0.732613	0.594502	-0.00604821	0.121094	22.6	29.1
0.485846	0.0375	0.103309	0.374082	22.3	32
0.720574	0.725806	0.476332	0.781364	26.2	24.8
0.333276	0.467742	0.719319	0.856824	23.3	24.8
0.521872	0.442857	0.827393	0.350471	25.8	28
0.0960857	0.0625	0.113489	0.100669	29.1	25.6
0.164611	0.15625	0.762221	0.886448	29.9	32
0.719801	0.644444	0.6861	0.854917	28.3	27
1.03799	0.137931	0.610496	0.255146	28.8	20.3
0.723609	0.121429	0.0762497	0.230038	24.9	28
0.671019	0.689139	0.579039	0.852329	25.3	26.7
0.0701209	0.782979	0.139451	0.0701441	30.1	23.5
0.256279	0.105431	0.0504967	0.0140989	31.1	31.3
0.329954	0.931507	0.106101	0.109796	30	29.2
0.684551	0.880399	0.0488712	0.0691884	32	30.1
0.0452809	0.708502	0.0999572	0.170123	32	24.7
0.25167	0.490625	0.0142036	0.149336	26.2	32
0.401058	0.52809	0.688001	0.846517	23	26.7
0.0669291	0.318898	0.590067	0.116009	32	25.4
0.538398	0.475096	0.669415	0.776661	27.4	26.1
0.474288	0.509804	0.887634	0.809737	26.5	25.5
0.772727	0.454545	0.525333	0.695291	28.6	28.6
0.713497	0.696113	0.772189	0.560399	27.4	28.3
0.70152	0.727599	0.523009	0.759157	26.1	27.9
0.820592	0.929889	0.082811	0.110013	23.4	27.1
0.282918	0.368644	0.498189	0.696859	25.5	23.6
0.602589	0.768977	0.265469	0.294599	32	30.3
0.948206	0.252212	0.131856	0.0785687	29.2	22.6
0.525653	0.00625	0.560718	0.563361	26.8	32
0.737791	0.44898	0.0917105	0.164395	25.7	24.5
0.463909	0.47541	0.690334	0.638888	25.8	24.4
0.89524	0.675105	0.176954	0.0906717	32	23.7
0.46275	0.415385	0.449856	0.602371	25.4	26
0.852888	0.429603	0.0617899	0.293877	26.8	27.7
0.645923	0.466431	0.549749	0.519821	26	28.3
0.262641	0.380753	0.527274	0.325103	24.9	23.9
0.56957	0.438462	0.614548	0.720576	27.2	26
0.594033	0.78	0.0507716	0.0473632	24.3	20
0.264667	0.338078	0.83732	0.715465	25.3	28.1
0.619993	0.435115	0.265916	0.632934	25.1	26.2
0.730702	0.705128	0.395705	0.485337	25.4	23.4
0.0660751	0.292181	0.175815	0.221953	32	24.3
0.936096	0.807229	0.56924	0.753576	26.2	24.9
0.958233	0.879518	0.341642	0.641665	25	24.9
0.102249	0.230126	0.477054	0.598648	25.6	23.9
0.356629	0.374016	0.505378	0.631243	23.3	25.4
0.628519	0.0825243	0.128585	0.0777347	32	20.6
0.90283	0.01	0.0363381	0.0585742	31.8	20
0.176938	0.475096	0.194814	0.757342	24.9	26.1
0.04625	0.109375	0.0733683	0.0572183	20	32
0.765766	0.72973	0.763728	0.925075	25.2	25.9
0.486004	0.254826	0.457816	0.631582	28	25.9
1.01636	0.0655738	0.8228	0.841172	25.9	24.4
0.606212	0.415385	0.821332	0.857997	23.9	26
0.953639	0.963415	0.875195	0.931495	25.2	24.6
0.360388	0.292308	0.828966	0.899093	25.4	26
0.866827	0.839357	0.44607	0.629078	25.6	24.9
0.27695	0.346154	0.833488	0.839464	25.3	23.4
0.536274	0.510121	0.839875	0.762082	27.2	24.7
0.883021	0.361868	0.851552	0.86902	29.9	25.7
0.0625245	0.185484	0.591518	0.864276	24.7	24.8
0.424811	0.726277	0.854861	0.940077	23.6	27.4
0.10425	0.025	0.167894	0.1662	25	32
0.978125	0.521875	0.062549	0.0882147	32	32
0.997466	0.365625	0.822273	0.372511	29.6	32
0.513366	0.553785	0.755945	0.752218	24.8	25.1
0.414657	0.465306	0.630142	0.934975	24.2	24.5
0.791789	0.827715	0.797405	0.860582	26.5	26.7
0.498288	0.750988	0.829615	0.834506	25.4	25.3
0.43177	0.307143	0.738968	0.572473	26.8	28
1.02696	0.258993	0.896466	0.880057	26.5	27.8
0.592286	0.713208	0.748578	0.727796	27.1	26.5
0.444846	0.45122	0.897571	0.812761	25	24.6
0.247165	0.142857	0.770877	0.871374	25.6	25.9
0.934638	0.215625	0.662431	0.649671	27.3	32
0.484535	0.667939	0.82856	0.755383	25.1	26.2
0.463263	0.62543	0.815405	0.0870268	25.2	29.1
0.475074	0.566406	0.669513	0.776312	25.2	25.6
0.263405	0.454874	0.893691	0.64938	27.1	27.7
0.961953	0.0627306	0.928845	0.64373	28	27.1
0.343961	0.339844	0.103432	0.721404	29.6	25.6
0.553125	0.415625	0.0658989	0.115092	32	32
0.0550574	0.265018	0.0995098	0.0970983	32	28.3
0.952597	0.714286	0.897309	0.805064	25.7	25.2
0.653871	0.720755	0.670639	0.846515	23.2	26.5
0.975195	0.989011	0.279009	0.269022	32	27.3
0.687996	0.625	0.659528	0.564706	25.2	32
0.405971	0.186992	0.115233	0.923478	32	24.6
0.761513	0.2125	0.00565762	0.0868019	24.7	32
0.780665	0.802372	0.759959	0.876211	24.6	25.3
0.0701887	0.180328	0.717918	0.891776	23.8	24.4
0.168262	0.265918	0.62612	0.66436	24.3	26.7
0.826126	0.00364964	0.811047	0.723974	29	27.4
0.686879	0.583026	0.331642	0.525849	29.1	27.1
0.0977594	0.759375	0.760162	0.298614	26.5	32
0.912684	0.0912548	0.619702	0.767026	27.8	26.3
0.744294	0.661088	0.472517	0.759587	26.4	23.9
0.236804	0.0909091	0.413786	0.588971	27.1	25.3
0.736294	0.504386	0.281903	0.147028	25.6	22.8
0.229145	0.228571	0.116159	0.569915	32	24.5
0.908839	0.620462	-0.586755	0.228593	32	30.3
0.332705	0.423792	0.382494	0.634914	20.9	26.9
0.625599	0.06875	0.0771477	0.306733	26.1	32
0.140247	0.264	0.686743	0.785522	24.3	25
0.565083	0.929487	0.206193	0.0938732	25.5	31.2
0.160789	0.0656934	0.679482	0.741382	24.9	27.4
0.376449	0.699275	0.0662884	0.0758394	20	27.6
0.519082	0.971875	0.0528677	0.111235	22.6	32
0.767771	0.105839	0.598948	0.663251	26	27.4
0.580153	0.137405	0.262202	0.570975	27.8	26.2
0.670384	0.3125	0.317969	0.170239	28.3	32
0.490236	0.910448	0.0704692	0.0991765	32	20.1
0.251804	0.209302	0.735708	0.712105	26.1	25.8
0.383547	0.241667	0.125376	0.630053	23.4	24
0.827976	0.960714	0.907236	0.552189	24	28
0.961144	0.495082	0.275036	0.354334	28.9	30.5
0.957337	0.782143	0.812155	0.319046	25.7	28
0.435408	0.841463	0.381632	0.308627	28.1	24.6
0.845673	0.357692	0.255114	0.112597	32	26
1.01066	0.641694	0.102979	0.137423	29	30.7
0.379068	0.65233	0.161353	0.118174	30	27.9
0.262811	0.608	0.377194	0.511405	24.9	25
0.959375	0.875	0.103514	0.0970324	32	32
0.335746	0.3125	0.290881	0.215845	25.4	27.2
0.527375	0.619672	0.852182	0.0421614	25.9	30.5
0.0398413	0.113208	0.886594	0.932823	23.3	26.5
0.143092	0.05625	0.0787686	0.344229	22.8	32
0.718985	0.981413	0.790288	0.731693	25.8	26.9
0.934117	0.484252	0.216726	0.23689	25.6	25.4
0.301201	0.01875	0.423865	0.182315	30.7	32
0.827307	0.65371	0.824328	0.746175	25	28.3
0.273676	0.22449	0.793577	0.762599	23	29.4
0.492233	0.895753	0.196301	0.84926	30.1	25.9
0.725	0.94375	0.17556	0.176442	32	32
0.498734	0.803846	0.778063	0.896013	24.3	26
0.648731	0.278125	0.545783	0.688181	26.6	32
0.593256	0.559701	0.334629	0.128112	27	26.8
0.889174	0.617021	0.712594	0.0116972	26.5	28.2
0.834256	0.92803	0.59663	0.753058	27.1	26.4
0.550259	0.5	-0.0332586	0.137657	21.7	32
0.207317	0.341463	0.522845	0.893691	24.6	24.6
0.459375	0.271875	0.115238	0.215573	32	32
0.62006	0.730769	0.521472	0.649601	25.5	26
0.457761	0.5	0.764585	0.815641	26.7	27
0.0871182	0.16875	0.266335	0.0158498	31.1	32
0.797306	0.555556	0.713197	0.574405	26.1	27.9
0.259687	0.103286	0.0384731	0.114758	20.1	21.3
0.495778	0.450382	0.0431795	0.76043	32	26.2
0.99787	0.0711462	0.755936	0.846694	24.5	25.3
0.239856	0.452	0.503142	0.763166	27.8	25
0.86646	0.221374	0.0632121	0.464196	24.1	26.2
0.263217	0.565657	0.632886	0.102921	26.2	29.7
0.653846	0.107692	0.788416	0.817406	27.3	26
0.837993	0.0295359	0.839693	0.749949	23.5	23.7
0.398437	0.613281	0.152362	0.796336	32	25.6
0.346746	0.505535	0.795679	0.67524	28.3	27.1
0.495731	0.125604	0.149673	0.133537	25.8	20.7
0.386343	0.4	0.42368	0.807205	32	27
0.507641	0.30315	0.583117	0.790711	25.3	25.4
0.877805	0.0263158	0.716715	0.73496	25.4	26.6
0.139054	0.0881226	0.718386	0.852137	31.4	26.1
0.816098	0.92	0.777398	0.851293	24.6	25
0.717439	0.673152	0.158215	0.144338	27.5	25.7
0.19289	0.251938	0.635926	0.880728	23.9	25.8
0.880541	0.818505	0.551428	0.599725	25	28.1
0.202496	0.40625	0.758072	0.676947	26.1	25.6
0.314822	0.235088	0.863162	0.891843	25.4	28.5
0.0855882	0.4375	0.0716855	0.206115	20	27.2
0.886798	0.197026	0.839082	0.675984	25.7	26.9
0.701032	0.449612	0.567247	0.795591	31.4	25.8
0.865066	0.812102	0.0839095	0.0563232	26	31.4
0.858804	0.954545	0.475872	0.157753	30.1	30.8
0.298659	0.3125	0.707297	0.897841	25.4	25.6
0.580458	0.868132	0.058855	0.875901	30.1	27.3
0.0707176	0.3	0.227686	0.298284	32	27
0.732351	0.597403	0.0654078	0.107826	25.7	30.8
0.047379	0.80625	0.0483116	0.282355	24.8	32
0.851614	0.565625	0.0425087	0.0339825	30.2	32
0.411469	0.714801	0.102352	0.258938	30.3	27.7
0.772145	0.457364	0.509852	0.405207	26.7	25.8
0.229297	0.122977	0.900262	0.850254	29.9	30.9
0.597232	0.712598	0.83859	0.544387	26.4	25.4
0.560464	0.458824	0.815222	0.697763	24.5	25.5
0.451962	0.659004	0.842123	0.824204	23.7	26.1
0.115176	0.239669	0.756742	0.512292	25.1	24.2
0.478525	0.570248	0.69634	0.85827	25.4	24.2
0.447641	0.95625	0.335255	0.438486	30.2	32
0.410567	0.251799	0.0638061	0.34939	32	27.8
0.634222	0.527344	0.811832	0.811369	26.6	25.6
0.695228	0.413502	0.575646	0.651136	25.1	23.7
0.159375	0.996875	0.395246	0.13059	32	32
0.492128	0.901186	0.694212	0.84314	30.1	25.3
0.706694	0.557003	0.067083	0.108127	20	30.7
1.01587	0.454545	0.834279	0.279436	25.2	23.1
0.346032	0.24127	0.0672882	0.246841	21	31.5
0.894782	0.3	0.235248	0.153547	21.8	32
0.740625	0.884375	0.228079	0.0463577	32	32
0.757188	0.469636	0.615321	0.533434	31.6	24.7
0.22497	0.83125	0.0856429	0.101514	21.1	32
0.545469	0.587549	0.84456	0.835481	26.4	25.7
0.923684	0.392344	0.422343	0.211969	20	20.9
0.578166	0.631148	0.775532	0.760243	27.6	24.4
0.942344	0.471483	0.724754	0.857725	26.9	26.3
0.144864	0.0954064	0.868068	0.897817	29.8	28.3
0.347249	0.332237	0.553346	0.19134	22	30.4
0.434638	0.423948	0.0433622	0.16915	32	30.9
0.960322	0.853846	0.46792	0.761877	25.3	26
0.862436	0.0950413	0.757564	0.870765	26.5	24.2
0.438233	0.064257	0.314931	0.508657	20	24.9
0.640625	0.615625	0.251147	0.228799	32	32
1.00354	0.858238	0.253648	0.0781981	32	26.1
0.675207	0.971875	0.192915	0.137687	21.1	32
0.522351	0.107623	0.056663	0.0863904	32	22.3
0.433622	0.978125	0.159283	0.0646121	27.4	32
0.184075	0.235772	0.729238	0.85647	30.1	24.6
0.375	0.66	0.158624	0.0157748	32	20
0.995028	0.763251	0.45114	0.759296	25.8	28.3
0.808148	0.962457	0.170784	0.330527	20.7	29.3
0.682436	0.539326	0.673146	0.776687	23.3	26.7
0.407481	0.948097	0.740822	0.809093	26.9	28.9
0.83931	0.72242	0.177044	0.0350812	22.1	28.1
0.240878	0.570946	0.0155185	0.216638	32	29.6
0.536018	0.541833	0.733344	0.753389	27.2	25.1
0.65625	0.44375	0.0718646	0.279076	27.2	32
0.664972	0.518519	0.459513	0.339655	27.2	24.3
0.687702	0.168459	0.559358	0.806329	30.5	27.9
0.662332	0.961538	0.681038	0.814639	28.1	26
0.885301	0.453815	0.727232	0.694471	26.6	24.9
0.988285	0.166667	0.635149	0.85024	26.2	28.8
0.489374	0.503597	0.662823	0.614289	26.1	27.8
0.662558	0.599303	0.76093	0.618786	24	28.7
0.371064	0.414062	0.731818	0.821664	26.6	25.6
0.489191	0.256506	0.35011	0.807865	26.5	26.9
0.311274	0.648734	0.401613	0.2591	32	31.6
0.457701	0.337209	0.683716	0.851687	27.6	25.8
0.855971	0.626016	0.529304	0.815755	32	24.6
0.668565	0.59127	0.549465	0.737923	27.6	25.2
0.133889	0.214286	0.589495	0.86089	27.7	25.2
1.02517	0.578231	0.199407	0.231356	29.3	29.4
0.633696	0.638686	0.823873	0.879757	25.6	27.4
0.928862	0.2607	0.843733	0.721702	26.9	25.7
0.785053	0.0883392	0.853959	0.741081	25.9	28.3
0.20654	0.506494	0.292402	0.263955	24.9	23.1
0.897994	0.433824	0.681671	0.601226	29.1	27.2
0.246047	0.227451	0.511043	0.81503	24.8	25.5
0.398294	0.965909	0.391151	0.533654	25.4	26.4
0.776263	0.914498	0.781095	0.839143	27	26.9
0.0522667	0.959707	0.836664	0.644083	27.9	27.3
0.773983	0.282869	0.834345	0.821718	27.8	25.1
0.930416	0.601423	0.166101	0.327828	32	28.1
0.966515	0.103586	0.788495	0.775083	29.4	25.1
0.993056	0.821875	0.211741	-0.13474	28.8	32
0.277122	0.469466	0.825272	0.778923	26.4	26.2
0.578494	0.116379	0.141116	0.349152	26.6	23.2
0.497072	0.551331	0.790678	0.768645	24.8	26.3
0.253932	0.25	0.562299	0.87824	28.2	27.6
0.328519	0.390625	0.901976	0.292253	23.8	32
1.00617	0.0330579	0.892461	0.709562	28	24.2
0.101574	0.44958	0.802378	0.812113	29.8	23.8
0.337745	0.505576	0.876478	0.793655	22.5	26.9
0.515858	0.463878	0.78324	0.747922	25.8	26.3
0.481976	0.990625	0.187866	0.167467	24.1	32
0.106337	0.96875	0.82045	0.800412	25.6	28.8
0.100976	0.14652	0.778739	0.798343	25.6	27.3
0.853015	0.891386	0.063472	0.122828	20	26.7
0.131877	0.148855	0.899815	0.672546	26.1	26.2
0.217406	0.0845588	0.862189	0.627237	27.5	27.2
0.937831	0.0185185	0.712939	0.815805	25.2	27
0.10398	0.221831	0.320848	0.308905	23	28.4
0.943711	0.027027	0.915295	0.711975	26.6	25.9
0.483716	0.0189394	0.737694	0.663237	26.1	26.4
0.396638	0.519856	0.159544	0.786259	32	27.7
0.510294	0.658824	0.6797	0.86615	24	25.5
0.227125	0.300847	0.40995	0.884192	25.1	23.6
0.288172	0.725	0.0805539	0.240968	30.7	32
0.83006	0.735931	0.155373	0.0887314	32	23.1
0.0582329	0.176707	0.156519	0.775823	32	24.9
0.0639957	0.681319	0.646311	0.123583	25.7	27.3
0.69375	0.68125	0.597902	0.761861	32	32
0.462439	0.08	0.294672	0.268036	28.7	25
0.508094	1	0.121744	0.217016	32	30.5
0.9039	0.968198	0.669556	0.706639	27	28.3
0.604812	0.646154	0.780518	0.925856	25.1	26
0.350946	0.435685	0.773861	0.784271	24.4	24.1
0.0480218	0.474522	0.479095	0.490963	24.1	31.4
0.981194	0.015444	0.891912	0.879592	27.1	25.9
0.996936	0.130112	0.778423	0.72475	23.9	26.9
0.269669	0.434483	0.71574	0.725802	24.5	29
0.976817	0.96875	0.776298	0.766948	24.6	25.6
0.33625	0.6125	0.841477	-0.0128518	25	32
0.861737	0.392996	0.483132	0.918169	28.3	25.7
0.895436	0.972656	-0.0252494	0.319777	20.3	25.6
0.172743	0.156584	0.893176	0.709122	25.7	28.1
0.384906	0.0377358	0.168613	0.110319	32	26.5
0.414052	0.086758	0.0413642	0.227135	25.1	21.9
0.864273	0.171429	0.660256	0.831476	24.9	24.5
0.37678	0.429752	0.650181	0.602762	24.9	24.2
0.424991	0.489627	0.720935	0.807074	25.3	24.1
0.356426	0.0598592	0.0500805	0.0954967	32	28.4
0.4997	0.953125	0.0801961	0.148487	31.3	32
0.0486885	0.185771	0.797691	0.86763	24.2	25.3
0.619265	0.876404	0.757479	0.0639166	25.6	26.7
0.302448	0.218254	0.932919	0.91478	24.9	25.2
0.570501	0.0816327	0.101072	0.27388	30.8	24.5
0.949692	0.891566	0.830819	0.844543	28.1	24.9
0.502632	0.72	0.0982908	0.0573696	26.6	20
0.623729	0.108614	0.0979459	0.10791	22.4	26.7
0.679842	0.900826	0.722055	0.53579	25.3	24.2
0.656662	0.638132	0.759225	0.786147	24.8	25.7
0.354981	0.522088	0.876203	0.832525	24.6	24.9
0.790625	0.78125	0.0386034	0.274031	32	32
0.701176	0.84	0.891386	0.868587	25.5	25
0.668565	0.978056	0.0526555	0.255437	22.4	31.9
0.680645	0.596364	0.853538	0.773148	24.8	27.5
0.102407	0.108772	0.702947	0.861661	25.8	28.5
0.0952109	0.117216	0.806	0.633036	26.9	27.3
0.651505	0.0842912	-0.164363	0.300246	23.3	26.1
0.276639	0.34127	0.905712	0.739682	25.1	25.2
0.261922	0.54386	0.0409901	0.145662	28.4	28.5
0.716722	0.541806	0.836477	0.717527	26	29.9
0.514853	0.0753138	0.0215669	0.244681	24.1	23.9
0.426892	0.675	0.0749429	0.0804513	21.8	32
0.996875	0.409375	0.210976	0.18307	32	32
0.309663	0.152941	0.756466	0.794953	25.1	25.5
0.0379294	0.66875	0.78781	0.184285	26.2	32
0.169915	0.0042735	0.0339778	0.0438921	20	23.4
0.767356	0.78125	0.781626	0.362879	26.7	22.4
0.511197	0.578947	0.911123	0.838695	27.9	26.6
0.762549	0.90625	0.140973	0.0896795	25.4	32
0.452114	0.322835	0.936524	0.848227	27	25.4
0.168523	0.485816	0.801172	0.382597	25.6	28.2
0.144082	0.199203	0.882029	0.864213	24.9	25.1
0.883103	0.195021	0.457814	0.733683	21.5	24.1
0.303125	0.009375	0.08983	0.238975	32	32
0.919267	0.0638298	0.826111	0.77232	25.3	23.5
0.645245	0.525292	0.773089	0.341239	27.3	25.7
0.339177	0.1625	-0.0462243	0.166184	20.5	32
0.045672	0.99654	0.620743	0.62148	25.1	28.9
0.0856205	0.180272	0.852602	0.414927	26.1	29.4
0.751307	0.911661	0.856849	0.930732	25	28.3
0.383564	0.21659	0.371535	0.50961	21	21.7
0.830324	0.28125	0.898019	0.513767	27	32
0.139932	0.631579	0.108937	0.0830241	25.1	28.5
0.46904	1	0.0782349	0.257135	32	25.9
0.252965	0.233813	0.834972	0.69744	25.9	27.8
0.728418	0.943089	0.707175	0.616849	26.2	24.6
0.110395	0.991837	0.340636	0.157952	32	24.5
0.0654891	0.878261	0.0874488	0.0917391	32	23
0.595341	0.440433	0.724971	0.817145	26.5	27.7
0.210762	0.285156	0.837801	0.794583	26.7	25.6
0.907956	0.777778	0.44359	0.719312	25.5	26.1
0.615827	0.633065	0.0131463	0.164276	32	24.8
0.0384758	0.732601	0.0676533	0.0466941	25.6	27.3
0.735478	0.953975	0.0168431	0.517663	28.1	23.9
0.465064	0.845018	0.830641	0.890141	24.8	27.1
0.6854	0.867159	0.0208713	0.698608	23	27.1
0.521992	0.602524	0.0794303	0.127486	22.9	31.7
0.983565	0.634304	0.0502858	0.140466	26.8	30.9
0.22507	0.591912	0.707784	0.14907	25.1	27.2
0.88923	0.874477	0.744119	0.895262	28.9	23.9
0.365809	0.640625	0.361511	0.0724459	27.2	32
0.682224	0.3	0.0230333	0.214313	23.1	32
0.19917	0.381743	0.830947	0.864369	24.1	24.1
0.54918	0.22541	0.289546	0.799233	32	24.4
0.901849	0.672474	0.817878	0.329559	24.2	28.7
0.968532	0.373984	0.838585	0.814363	25.5	24.6
0.434522	0.405622	0.247232	0.129997	29.1	24.9
0.344261	0.376984	0.423234	0.612238	26	25.2
0.346889	0.118143	0.883187	0.806463	25.4	23.7
0.550036	0.349398	0.344976	0.852693	24.4	24.9
0.448194	0.528455	0.8758	0.930807	25.8	24.6
0.17011	0.340909	0.894224	0.811015	24.2	26.4
0.160473	0.266094	0.883863	0.739821	26.4	23.3
0.27374	0.632	0.809863	0.0968855	26.2	25
0.989651	0.330508	0.287407	0.511826	22.6	23.6
0.703598	0.642586	0.789216	0.777353	23.8	26.3
0.308954	0.105263	0.0644297	0.104235	20.9	26.6
0.211491	0.646766	0.871584	0.0511656	25.7	20.1
0.277821	0.447115	0.184537	0.0260373	30	20.8
1.03101	0.552347	0.171212	0.140516	32	27.7
0.662143	0.729839	0.821802	0.748178	24.6	24.8
0.509375	0.84	0.0331879	0.694858	32	27.5
0.985304	0.103306	0.325275	0.159852	26.6	24.2
0.09625	0.10625	0.107719	0.313039	20	32
0.26875	0.228125	0.380494	0.282849	32	32
0.508608	0.76	0.565304	0.437512	27.3	20
0.513393	0.984375	0.0689538	0.631934	24.5	32
0.352655	0.315	0.0746152	0.0630146	22.6	20
0.119079	0.153527	0.813608	0.878464	24.5	24.1
0.358852	0.08125	0.0276517	0.098944	26.9	32
0.96081	0.94	0.791825	0.834989	24.7	25
0.367789	0.235294	0.143518	0.3361	25.9	27.2
0.993323	0.293515	0.442819	0.683332	32	29.3
0.279287	0.456081	-0.0191685	0.0669888	27.5	29.6
0.314507	0.204301	0.761957	0.780006	28.5	27.9
0.57263	0.403333	0.513916	0.764956	31.3	30
0.575565	0.838983	0.0156343	0.060704	21.6	23.6
0.346875	0.746875	0.227285	0.333758	32	32
0.813688	0.392226	0.0774028	0.191128	25.2	28.3
0.146302	0.40836	0.0203625	0.194835	20	31.1
0.269415	0.6	-0.215268	0.0128274	32	23.5
0.215897	0.304721	0.72716	0.791756	25	23.3
0.196875	0.178125	0.136748	0.12201	32	32
0.537753	0.331081	0.125997	0.129554	32	29.6
0.890542	0.390879	0.0784896	0.0964588	21.7	30.7
0.327948	0.890625	-0.0455992	0.0724658	26.5	32
0.160118	0.284553	0.889075	0.870737	27.5	24.6
0.491725	0.508711	0.0340463	0.0980803	32	28.7
0.217588	0.109375	-0.0146863	0.263089	26.9	32
0.177388	0.784689	0.141515	0.122091	29.7	20.9
0.388569	0.355049	0.327842	0.359535	32	30.7
0.282365	0.677824	0.120253	0.0641853	23.7	23.9
0.0965588	0.232283	0.819753	0.609895	27	25.4
0.799622	0.0771812	-0.100499	0.056362	32	29.8
0.529915	0.423077	0.12967	0.0306429	20	23.4
0.724441	0.113208	0.0499968	0.0324475	25.8	26.5
0.9	0.035	-0.0205803	0.00255791	20	20
0.420587	0.99187	0.395696	0.842135	31	24.6
0.125549	0.808219	0.201563	0.363103	30.9	21.9
0.336466	0.390977	0.639664	0.571966	24.8	26.6
0.187907	0.184	0.83072	0.690462	25.8	25
0.658492	0.0912698	0.0100876	0.798526	20	25.2
0.662917	0.421875	0.0605888	0.0200584	30	32
0.717635	0.651376	0.819898	0.0194924	27	21.8
0.796068	0.591549	0.03454	0.0973869	32	21.3
0.261227	0.552817	0.0542938	0.29386	27.6	28.4
0.419705	0.450382	0.839262	0.893982	26.8	26.2
0.0612693	0.0329218	0.908202	0.865812	25.1	24.3
0.228243	0.267241	0.83269	0.68255	25.2	23.2
0.970738	0.61875	0.370887	0.0043047	28.3	32
0.949961	0.008	0.834929	0.813023	25.9	25
0.194169	0.448276	0.197079	0.0373592	32	26.1
0.05	0.515625	0.165948	0.0448763	32	32
0.8625	0.1375	0.0268435	0.334618	32	32
0.53625	0.428125	0.0987349	0.192851	20	32
0.132835	0.716738	0.117227	0.0108608	24.3	23.3
0.633857	0.295	0.111361	0.0918788	22.3	20
1.02009	0.131474	0.788663	0.878009	24	25.1
0.2495	0.482072	0.650636	0.789064	25.3	25.1
0.231908	0.115132	0.0417154	0.274379	32	30.4
0.0734059	0.902834	0.148904	0.0590824	32	24.7
0.19152	0.015625	0.700371	0.719261	24.1	32
0.884375	0.621875	0.247693	0.0711673	32	32
0.235485	0.405063	0.801265	0.781682	26.3	23.7
0.342883	1	0.395913	0.453051	22.8	23.7
0.332831	0.0718954	0.822182	0.359397	24.7	30.6
0.800103	0.304511	0.694152	0.800516	22	26.6
0.915733	0.992453	0.0496354	0.296677	26.6	26.5
0.91875	0.525	0.0985558	0.191779	32	32
0.790238	0.809339	0.842822	0.857	25.2	25.7
0.22647	0.163121	0.875656	0.792548	26.6	28.2
0.333157	0.557971	0.811615	0.923836	24.6	27.6
0.747481	0.125506	0.652382	0.608981	22.3	24.7
0.962682	0.979675	0.844994	0.84493	24.4	24.6
0.280153	0.461832	0.808679	0.850763	28	26.2
0.43795	0.0781893	0.0691561	0.223185	32	24.3
0.510455	0.505495	0.733322	0.531671	25.4	27.3
0.213915	0.269231	0.708273	0.752309	25	23.4
0.361471	0.416	0.862006	0.964006	27.2	25
0.318948	0.125	0.711374	0.485056	25.2	32
1.03729	0.163265	0.843202	0.918146	25.5	24.5
0.24314	0.247387	0.742584	0.842677	26.5	28.7
0.458894	0.511278	0.759585	0.900236	24.3	26.6
0.31131	0.320346	0.265864	-0.0789231	32	23.1
0.787094	0.659574	0.694596	0.0206793	25.4	28.2
0.407055	0.851986	0.576186	0.712995	24	27.7
0.660762	0.129139	0.0575094	0.0812396	32	30.2
0.908894	0.185053	0.641039	0.555641	28.3	28.1
0.694486	0.226721	0.113679	0.847187	23.6	24.7
0.513587	0.490706	0.869624	0.808504	27.1	26.9
0.0420377	0.167808	0.375593	0.449836	32	29.2
0.541132	0.745583	0.883018	0.874398	22.8	28.3
0.263889	0.2875	0.580718	0.728469	30.6	24
0.404986	0.388889	0.283731	0.235589	24.2	30.6
0.109018	0.668942	0.113178	0.0761941	22.5	29.3
0.882838	0.141791	0.789438	0.897518	28.3	26.8
0.673224	0.45679	0.840678	0.715571	27.8	24.3
0.724935	0.67148	0.7686	0.783607	25.4	27.7
0.46942	0.902724	0.817407	0.733887	23.4	25.7
0.223994	0.867797	0.413494	0.0835257	32	29.5
0.347725	0.0816327	0.0361587	0.246224	32	29.4
0.765971	0.254613	0.117768	0.264113	32	27.1
0.640146	0.909091	0.0242534	0.165282	27.4	27.5
0.86603	0.74717	0.774893	0.871177	24.9	26.5
0.142996	0.164	0.807497	0.860392	24.7	25
0.209056	0.330855	0.681783	0.714722	26.7	26.9
0.516099	0.573379	0.917201	0.835599	29.5	29.3
0.23557	0.0522388	0.0711326	0.187975	22.6	26.8
0.182566	0.81875	0.0791068	0.0748079	24.7	32
0.761619	0.574803	0.815946	0.80565	22.6	25.4
0.604737	0.692884	0.480831	0.552059	29.9	26.7
0.924839	0.587838	0.0661596	0.174868	22.6	29.6
0.502917	0.48855	0.760183	0.895132	24.6	26.2
0.798354	0.670782	0.849279	0.801826	24.3	24.3
0.865313	0.861538	0.911979	0.812048	26.7	26
0.425057	0.712264	0.604267	0.885375	21.4	21.2
0.498973	0.880478	0.539744	0.756953	22.3	25.1
0.347269	0.441748	0.0568686	0.0653913	32	20.6
0.12397	0.160643	0.803891	0.933198	25.1	24.9
0.70625	0.9	0.0521381	0.193983	20	32
0.733682	0.730088	0.808613	0.804748	24.5	22.6
0.958447	0.237736	0.886309	0.761539	25.7	26.5
0.509375	0.596875	0.100114	0.0807382	32	32
0.225013	0.311628	0.780277	0.491925	26.2	21.5
0.899549	0.147157	0.785565	0.872327	25.8	29.9
0.230328	0.229787	0.828076	0.82605	25.2	23.5
0.223958	0.94697	0.0730017	0.0872869	32	26.4
0.643683	0.649805	0.240761	0.695341	26.5	25.7
0.0522143	0.016129	0.810496	0.905078	23.6	24.8
0.922178	0.00444444	0.863246	0.588224	25.3	22.5
0.755541	0.660377	0.801817	0.711782	25.2	26.5
0.957286	0.046875	0.792049	0.908079	26.1	25.6
0.612943	0.315018	0.761201	0.337829	25.2	27.3
0.160516	0.446721	0.783056	0.76684	24.7	24.4
0.180288	0.728125	0.0635767	0.195025	20.8	32
0.748628	0.769953	0.836896	0.695188	24.9	21.3
0.154334	0.94375	0.608728	0.542754	26.1	32
0.982713	0.762082	0.100475	0.157094	26.3	26.9
0.967047	0.00371747	0.7695	0.898118	25.8	26.9
0.46206	0.437008	0.937178	0.813512	26.7	25.4
0.547424	0.418972	0.847837	0.768265	28.1	25.3
0.825959	0.027027	0.807315	0.500127	24.8	29.6
0.619409	0.816239	0.931499	0.728422	25.7	23.4
0.622424	0.621399	0.761944	0.76044	25.3	24.3
0.19976	0.909091	0.359024	0.260736	32	28.6
0.801923	0.776923	0.122229	0.250762	32	26
0.761943	0.192727	0.864781	0.667672	24.7	27.5
0.420789	0.415385	0.777433	0.852304	26.9	26
0.091449	0.203922	0.873684	0.843217	24.1	25.5
0.602791	0.071875	0.100684	0.606782	31.8	32
0.636923	0.696	0.834284	0.834649	24.7	25
0.729713	0.769231	0.738124	0.588822	25.5	22.1
0.273421	0.280769	0.855931	0.819121	25.7	26
0.732161	0.956	0.813827	0.883711	27.3	25
0.400232	0.763754	0.0434755	0.110777	20.1	30.9
0.286233	0.959839	0.579175	0.581209	25	24.9
0.10364	0.00374532	0.481035	0.839237	32	26.7
0.510065	0.87156	0.842195	0.347708	27.3	21.8
0.627219	0.145228	0.876715	0.0425111	26.3	24.1
0.65625	0.66875	0.0281805	0.0412228	20.7	32
0.0615408	0.135889	0.797524	0.829766	29.9	28.7
0.289696	0.389313	0.793097	0.878421	24.1	26.2
0.149561	0.392453	0.655536	0.864955	23.2	26.5
0.358548	0.285156	0.896504	0.875179	25.5	25.6
0.533233	0.678715	0.216058	0.815843	32	24.9
0.574276	0.616327	0.818668	0.751129	25.8	24.5
0.395293	0.360324	0.841643	0.849116	25.1	24.7
0.525673	0.476744	0.85013	0.737805	27.1	25.8
0.366293	0.439216	0.901738	0.871055	25.7	25.5
0.425899	0.253472	0.882781	0.538009	25.5	28.8
0.737731	0.55625	0.898342	0.417631	27	32
0.275718	0.257692	0.884116	0.781826	24.9	26
0.622715	0.00406504	0.0275105	0.0092895	22.9	24.6
0.403002	0.454902	0.0435108	0.888233	32	25.5
0.465447	0.44697	0.667374	0.808045	24.6	26.4
0.528125	0.975	0.0591727	0.124204	32	32
0.7428	0.716981	0.0906269	0.334746	22.8	26.5
0.314741	0.398406	0.886672	0.736344	25.1	25.1
0.422406	0.784906	0.097029	0.207111	32	26.5
0.48278	0.484	0.782034	0.742002	25.9	25
0.57004	0.663968	0.666061	0.822465	26	24.7
0.314103	0.265152	0.906394	0.824636	26	26.4
0.523155	0.604563	0.799796	0.800429	25.6	26.3
0.38668	0.352459	0.407396	0.789229	32	24.4
0.185748	0.977778	0.774052	0.907486	26.3	27
0.936676	0.901408	0.40741	0.890798	25	28.4
0.924282	0.103053	0.782211	0.870112	24.7	26.2
0.606638	0.688679	0.0188832	0.00979018	24.7	21.2
0.214735	0.295547	0.770033	0.858924	25.3	24.7
0.885866	0.457692	0.839097	0.00867517	24.6	26
0.554624	0.345679	0.573753	0.749535	27.4	24.3
0.251792	0.260223	0.751342	0.707749	28	26.9
0.329316	0.386179	0.886211	0.744898	25.5	24.6
0.963392	0.0754717	0.768547	0.767204	25.1	26.5
0.977459	0.108303	0.864311	0.428885	29.1	27.7
0.383513	0.44086	0.723562	0.761422	27	27.9
0.277342	0.545788	0.33176	0.137691	29.4	27.3
0.248842	0.214286	0.836105	0.665385	26.3	23.8
0.38125	0.775	0.0189769	0.16705	32	32
0.938776	0.363946	0.606325	0.249996	29.4	29.4
0.289607	0.502128	0.673206	0.477468	26	23.5
0.818429	0.519355	0.0502498	0.127959	20.2	31
0.270313	0.171875	0.673337	0.840865	32	25.6
0.691457	0.622047	0.781224	0.805745	26.5	25.4
0.529214	0.495968	0.802767	0.785252	25.7	24.8
0.803927	0.747405	0.49448	0.7297	23.3	28.9
0.373608	0.502075	0.850601	0.836681	25.3	24.1
0.496345	0.625514	0.68455	0.681406	25.5	24.3
0.946231	0.142384	0.230436	0.574181	27.7	30.2
0.60135	0.633065	0.833809	0.765247	24.5	24.8
0.535215	0.624454	0.867211	0.762619	25.7	22.9
0.941227	0.969811	0.838586	0.813849	26.1	26.5
0.163137	0.426415	0.69684	0.790473	29.4	26.5
0.0575992	0.00687285	0.782433	0.642743	26.4	29.1
0.57093	0.520295	0.793786	0.798069	25.9	27.1
0.837322	0.701031	0.0816887	0.238627	27.4	29.1
0.913501	0.729927	0.827612	0.760855	25.4	27.4
0.392994	0.116105	0.797316	0.911193	24.1	26.7
0.322113	0.535316	0.562763	0.707741	29	26.9
0.876355	0.954373	0.724859	0.793806	24.1	26.3
0.397763	0.328125	0.487227	0.821002	25.5	25.6
0.514123	0.478261	0.834333	0.677974	27.4	25.3
0.0841346	0.181818	0.604137	0.838158	32	28.6
0.252981	0.302041	0.769342	0.764734	25.5	24.5
0.7585	0.755906	0.855661	0.755679	26.1	25.4
0.188154	0.15261	0.853911	0.832925	25.4	24.9
0.743946	0.778195	0.858581	0.85692	25.4	26.6
0.638201	0.689076	0.773659	0.899547	25.9	23.8
0.120773	0.118577	0.762939	0.821995	24.3	25.3
0.370618	0.502165	0.907922	0.779639	23.5	23.1
0.325168	0.114155	0.152448	0.283584	25.5	21.9
0.233396	0.2375	0.831826	0.841654	26.6	24
0.945398	0.9375	0.881881	0.83506	26.3	27.2
0.203187	0.334661	0.902392	0.886683	25.1	25.1
0.431686	0.551724	0.928026	0.841319	29.1	29
0.251623	0.00687285	0.0928659	0.521008	27	29.1
0.793432	0.509554	0.234568	0.230101	32	31.4
0.162474	0.230769	0.768733	0.763687	26.3	26
0.834821	0.6	0.759367	0.333998	25.2	32
0.858044	0.521875	0.0329571	0.00176377	22.3	32
1.02269	0.113281	0.648781	0.704967	25.2	25.6
0.526421	0.644195	0.847876	0.899497	27.6	26.7
0.334615	0.225	0.0623484	0.0389333	23.4	20
0.74572	0.14	0.171597	0.0838953	25.7	20
0.395739	0.509728	0.636236	0.725187	26.1	25.7
0.468318	0.407115	0.792182	0.917515	25.8	25.3
0.625308	0.501961	0.795734	0.842061	24.7	25.5
0.719096	0.940959	0.069266	-0.0275945	24	27.1
0.852168	1	0.601454	0.565442	24.5	32
0.121875	0.646875	0.0104164	0.136459	32	32
0.915074	0.39375	0.204196	0.0966284	25.5	32
0.65625	0.534375	0.157142	0.117393	32	32
1.00178	0.116466	0.793441	0.871621	24.8	24.9
0.568626	0.788321	0.840657	0.875357	23.4	27.4
0.653054	0.48659	0.860915	0.857359	25.5	26.1
0.312493	0.448133	0.7861	0.814368	25.1	24.1
0.672458	0.751938	0.641686	0.603004	25.3	25.8
0.102744	0.33125	0.0374316	-0.0677815	27.1	32
0.444632	0.26875	0.529295	0.453406	24.1	32
0.838704	0.833333	0.890406	0.873059	24.9	25.8
0.844911	0.675889	0.855609	0.862657	26.1	25.3
0.219396	0.276978	0.832144	0.842632	25.2	27.8
0.186691	0.368421	0.729083	0.888533	23.1	24.7
1.0072	0.730038	0.792407	0.707081	27.5	26.3
0.35419	0.369048	0.710658	0.760116	25.8	25.2
0.1713	0.139535	0.84657	0.86041	25.6	25.8
0.108209	0.472131	0.332419	-0.00601632	27.3	30.5
0.346875	0.28125	0.15066	0.420285	32	32
0.481873	0.528125	0.0565114	0.0461441	28.1	32
0.119395	0.217391	0.831829	0.837413	25.6	23
0.116929	0.582677	0.100784	0.586247	32	25.4
0.767307	0.657244	0.783106	0.76787	25	28.3
0.520725	0.874564	0.833259	0.690152	25	28.7
0.798888	0.732852	0.73664	0.74407	25	27.7
0.23546	0.330769	0.657008	0.70713	24.6	26
0.876374	0.660448	0.341429	0.360277	25.8	26.8
0.0554455	0.653465	0.0676985	-0.00930105	23	20.2
0.639525	0.60396	-0.0530937	0.0674839	20.1	20.2
0.0460605	0.558528	0.0452535	0.202023	21.5	29.9
0.960082	0.892193	0.0203691	0.0601618	27.1	26.9
0.325046	0.599174	0.696516	0.71108	24.5	24.2
0.134385	0.185	0.560571	0.0402711	30.1	20
0.127162	0.236052	0.629155	0.166255	27.2	23.3
0.103156	0.650327	0.0802523	0.388992	28.1	30.6
0.916746	0.482906	0.0878954	0.120328	24.3	23.4
0.217913	0.353909	0.892472	0.891622	25.5	24.3
0.5875	0.5	0.124414	0.13537	32	32
0.771577	0.0309735	0.516259	0.449283	27.1	22.6
0.103125	0.665	0.105707	0.246545	32	20
0.903214	0.05	0.152532	0.345497	24.7	32
0.96415	0.137255	0.904682	0.808912	26.8	25.5
0.385268	0.107143	0.0563982	0.171342	32	28
0.0341975	0.539474	0.0469875	0.383448	20.2	30.4
0.11436	0.9	0.00745471	0.0531455	28.9	20
0.535961	0.625	0.880037	0.88718	26.2	25.6
0.728898	0.699153	0.146702	0.393098	20	23.6
0.265878	0.739865	0.261716	0.231567	32	29.6
0.592524	0.642405	0.415136	0.207566	32	31.6
0.438417	0.114943	0.275541	-0.0295318	31.4	26.1
0.862919	0.873563	0.075829	0.114018	32	26.1
1.02435	0.042471	0.703651	0.852545	26.5	25.9
0.601351	0.685606	0.284249	0.84968	22.2	26.4
0.248966	0.635338	0.161706	0.0336957	32	26.6
0.433732	0.750831	0.0525886	0.227354	24.4	30.1
0.575	0.595668	0.824601	0.855969	25.1	27.7
0.669032	0.778571	0.176961	0.115098	30.7	28
0.715588	0.0147059	0.0107923	0.286057	20	27.2
0.602741	0.675676	0.814493	0.788005	25.5	25.9
0.480503	0.864542	0.0156932	0.0523995	32	25.1
0.83787	0.925532	0.819265	0.754621	27.2	28.2
0.684721	0.863469	0.0506676	0.225825	32	27.1
0.0860424	0.295	0.369743	0.0251253	28.3	20
0.210159	0.980159	0.130569	0.189387	30	25.2
0.247122	0.15261	0.798976	0.780853	27	24.9
0.984906	0.0226415	0.460434	-0.016647	32	26.5
0.0782344	0.0583658	0.230981	0.828219	32	25.7
0.742329	0.814394	0.640624	0.86001	23.9	26.4
0.525641	0.677656	0.844251	0.817422	23.8	27.3
1.025	0.53125	0.0455111	0.167212	32	32
0.484375	0.85	0.0390068	0.273893	32	32
0.435741	0.494737	0.776889	0.676745	25.8	28.5
0.703679	0.0531915	0.178463	0.0345699	32	28.2
1.02753	0.407563	0.634713	0.789457	24.3	23.8
0.324279	0.29588	0.728575	0.834855	27.3	26.7
0.233627	0.414226	0.62893	0.559206	24.5	23.9
0.0693633	0.136	0.378894	0.282073	26.7	25
0.312902	0.93125	0.0927274	0.404362	23.3	32
0.608743	0.556777	0.687778	0.857813	25.7	27.3
0.494307	0.665625	0.39311	0.65317	24.7	32
0.299657	0.367589	0.756333	0.763578	24.1	25.3
0.0671748	0.868613	0.522465	0.563506	27.1	27.4
0.408022	0.454198	0.791279	0.727038	24.4	26.2
0.447895	0.269388	0.492469	0.605979	32	24.5
0.371658	0.282443	0.73782	0.802376	25.9	26.2
0.359547	0.30625	0.549914	0.133669	27.3	32
0.313507	0.614458	0.811172	0.811752	23.7	24.9
0.348366	0.281853	0.785181	0.896188	26	25.9
0.337389	0.183673	0.563098	0.466159	26	29.4
0.196015	0.546816	0.628397	0.754156	25	26.7
0.852182	0.766323	0.697088	0.795764	26.5	29.1
0.649341	0.5	0.736436	0.813336	25.1	25.8
0.217647	0.653333	0.664563	0.731964	25.5	30
0.14749	0.261411	-0.0168013	0.11212	25.5	24.1
0.877974	0.883392	0.640816	0.835704	27	28.3
0.178651	0.19685	0.65213	0.652973	27.3	25.4
0.742108	0.714286	0.662641	0.801069	25.7	26.6
0.974135	0.135647	0.219988	0.214075	24.6	31.7
0.977914	0.455556	0.115853	0.211134	21.8	27
0.89868	0.616725	0.0503706	0.239257	26.6	28.7
0.396875	0.35625	0.152946	0.0250553	32	32
0.524775	0.473881	0.794832	0.765526	24.7	26.8
0.294886	0.126316	0.245589	0.029696	23.5	28.5
0.614829	0.5	0.742401	0.83573	25.4	26.4
1.01253	0.3125	0.1125	0.275343	24.7	32
0.575	0.9875	0.0914833	0.424595	32	32
0.37901	0.422925	0.88757	0.779807	29	25.3
0.241098	0.0807018	0.485347	0.891936	30.3	28.5
0.436753	0.49004	0.783788	0.791623	24.8	25.1
0.966044	0.126437	0.685263	0.805396	24	26.1
0.141916	0.122807	0.859945	0.891234	26.9	28.5
0.97901	0.29	0.243008	0.0813048	29.3	20
0.418929	0.464567	0.796695	0.727993	25	25.4
0.42037	0.815625	0.208381	0.0773187	30.1	32
0.0379531	0.828996	0.259975	0.146647	32	26.9
0.955581	0.676724	0.16912	0.0448751	24.9	23.2
0.370536	0.409375	0.0863278	0.166469	23.8	32
0.784532	0.0124481	0.49658	0.395195	24.9	24.1
0.650924	0.503731	0.58704	0.555885	27.7	26.8
0.175	0.921875	0.289076	0.315293	32	32
0.43451	0.764977	0.391551	0.272207	23.9	21.7
0.205236	0.719243	0.237413	0.357137	20.1	31.7
0.295029	0.290076	0.824873	0.837736	24.2	26.2
0.357213	0.481132	0.393234	0.182037	32	31.8
0.193842	0.305556	0.735465	0.876778	25.7	25.2
0.854966	0.841328	0.379862	0.627527	27.6	27.1
0.54035	0.480469	0.863481	0.931899	26.7	25.6
0.109758	0.832061	0.624553	0.765539	30.4	26.2
0.961596	0.0780669	0.879059	0.882634	25.1	26.9
0.11748	0.156934	0.837467	0.849512	26.4	27.4
0.275865	0.396624	0.815929	0.672072	25	23.7
0.952342	0.0368852	0.692364	0.841308	25.3	24.4
0.0604167	0.38125	0.119355	0.388763	24	32
0.88342	0.696	0.811857	0.871084	26.9	25
0.455955	0.55	0.785879	0.899686	24.8	26
0.492586	0.503846	0.521455	0.762542	24.9	26
0.429136	0.428571	0.822392	0.782653	26	25.9
0.533999	0.530612	0.884042	0.879015	23.5	24.5
0.705828	0.842553	0.0362394	0.132693	25.3	23.5
0.92069	0.786207	0.213957	0.0673844	32	29
0.961515	0.561224	0.0723606	0.11949	28.6	29.4
0.475	0.295	0.185761	0.0943899	32	20
0.920455	0.880165	0.0302167	0.0372594	20.8	24.2
0.886752	0.754579	0.622232	0.902494	25.2	27.3
0.176125	0.251969	0.783481	0.800712	26.1	25.4
0.431934	0.501845	0.915153	0.816147	25.9	27.1
0.0518502	0.373541	0.700087	0.848687	29.8	25.7
0.111984	0.07393	0.789953	0.858364	25	25.7
0.655025	0.680608	0.581408	0.883362	23.2	26.3
0.513054	0.865248	0.0950514	0.0542649	32	28.2
0.0902311	0.119231	0.803901	0.861793	26.3	26
0.845304	0.851145	0.900621	0.763194	26.4	26.2
0.520411	0.430233	0.840282	0.835597	26.3	25.8
0.305741	0.353659	0.853999	0.547264	25.9	24.6
0.144582	0.158103	0.820878	0.800633	25.2	25.3
0.871623	0.968872	0.533928	0.845848	27.7	25.7
0.192597	0.208163	0.87063	0.842195	27.9	24.5
0.215007	0.234127	0.833511	0.867224	26.4	25.2
0.484149	0.569767	0.751799	0.767969	25.7	25.8
1.03707	0.104839	0.570299	0.790863	25.8	24.8
0.948328	0.815	0.229821	0.047869	29.9	20
0.641617	0.77381	0.844352	0.830987	25.6	25.2
0.37751	0.37751	0.786592	0.753387	24.9	24.9
0.694981	0.501931	0.815949	0.787541	25.9	25.9
0.75625	0.521875	0.105425	0.386552	20	32
0.637242	0.53937	0.770934	0.753723	25.6	25.4
0.690249	0.685185	0.813719	0.848778	25.6	27
0.37125	0.10625	-0.063584	0.15655	20	32
0.544752	0.15625	0.353515	0.737865	28.7	32
0.333728	0.370079	0.228102	0.874491	25.3	25.4
0.533597	0.545455	0.700572	0.731181	25.3	24.2
0.279609	0.320988	0.508992	0.751313	25.4	24.3
0.06752	0.996403	0.668111	0.857235	23.1	27.8
0.650032	0.554264	0.574381	0.784276	28.8	25.8
0.279637	0.27027	0.496804	0.850595	23	25.9
0.572917	0.134375	0.0653081	0.0398692	28.8	32
0.254724	0.342857	0.619362	0.902728	27	24.5
0.201667	0.3625	0.404903	0.710298	25	24
0.725	0.009375	0.210007	0.311088	32	32
0.582888	0.590164	0.690474	0.449256	26.7	24.4
1.0197	0.0106007	0.677206	0.856738	26.2	28.3
0.946752	0.768627	0.687301	0.637445	32	25.5
0.0844086	0.43	0.344585	0.141443	27.9	20
0.123279	0.22963	0.689108	0.773236	27.7	27
0.495466	0.7125	0.302108	0.00511051	25.5	32
0.947051	0.989437	0.145015	0.91377	32	28.4
0.492316	0.421875	0.226299	0.325007	30.5	32
0.0809889	0.458515	0.698704	0.317748	26.9	22.9
1.00892	0.7	0.611461	0.403363	25.5	29
0.686073	0.724528	0.475085	0.647901	25.7	26.5
0.688394	0.667969	0.718664	0.753741	27.1	25.6
0.766929	0.708661	0.665529	0.681379	26.5	25.4
0.144972	0.6125	0.138286	0.0401917	26.6	32
0.956673	0.615385	0.0960715	0.230533	24.9	31.2
0.248863	0.479263	0.370201	0.139597	30.3	21.7
0.290197	0.233463	0.405431	0.292023	29.1	25.7
0.623102	0.603922	0.631222	0.702055	25.7	25.5
0.490247	0.604027	0.240236	0.0956086	32	29.8
0.104968	0.631111	0.249237	0.00144034	29.3	22.5
0.509375	0.665625	0.207331	0.0526983	32	32
0.365815	0.587045	0.773709	0.906238	23.3	24.7
0.646816	0.61875	0.153764	0.0581563	21.2	32
0.521875	0.753125	0.134504	0.133809	32	32
0.404992	0.389831	0.665413	0.729991	25.6	23.6
0.279915	0.606838	0.542823	0.186065	24.8	23.4
0.36175	0.53527	0.745583	0.753175	24.2	24.1
0.378906	0.7	0.719079	0.402087	25.6	32
0.151521	0.62844	0.365042	0.0788171	22.1	21.8
0.556765	0.430712	0.253406	0.709517	32	26.7
0.714857	0.67148	0.472884	0.82353	25.9	27.7
0.626417	0.714286	0.581594	0.470854	25.2	24.5
0.580823	0.433447	0.141605	0.405591	32	29.3
0.304996	0.65625	0.739796	0.0722936	27.9	32
0.615625	0.803125	0.434639	-0.0536685	32	32
0.75102	0.701818	0.676893	0.27921	24.5	27.5
0.385027	0.609121	0.296055	0.0556211	30	30.7
0.273997	0.7375	0.152231	0.287526	29.3	32
0.487517	0.63745	0.588946	0.890485	22.9	25.1
0.150794	0.625397	0.0968902	0.14544	29.2	31.5
0.571617	0.529197	0.720212	0.884256	26	27.4
0.509375	0.64375	0.239534	0.0658256	32	32
0.483472	0.548117	0.375759	0.538708	23.1	23.9
0.813252	0.758491	0.88142	0.727392	25.4	26.5
0.605888	0.664122	0.710192	0.924699	27.2	26.2
0.692015	0.920152	0.610007	0.732472	26.3	26.3
0.596409	0.518519	0.837187	0.920185	26.2	27
0.54155	0.556	0.779776	0.839472	27.1	25
0.357488	0.449782	0.770503	0.728719	25.9	22.9
0.302024	0.391837	0.740605	0.77942	24.9	24.5
0.854311	0.907407	0.82215	0.732194	25.6	27
0.306607	0.366667	0.581968	0.746158	25.1	24
1.01475	0.176707	0.887816	0.824977	27.6	24.9
0.101708	0.348548	0.806825	0.766283	25.8	24.1
0.070023	0.594891	0.159192	0.443728	26.3	27.4
0.338286	0.463415	0.697263	0.81562	26.1	24.6
0.652982	0.438776	0.872851	0.767994	25.8	29.4
0.707191	0.619247	0.406671	0.0995493	21.5	23.9
0.899318	0.891566	0.913554	0.792363	25.8	24.9
0.524706	0.572581	0.726981	0.769497	25.2	24.8
0.878993	0.667954	0.538249	0.735607	27	25.9
0.735016	0.434959	0.312481	0.662296	25.8	24.6
0.659041	0.556364	0.796053	0.753828	27.1	27.5
0.0724359	0.637821	0.0593531	0.172341	20	31.2
0.773632	0.618557	0.658848	0.36568	24.4	29.1
0.813765	0.00769231	0.78183	0.707953	22.8	26
0.79085	0.741176	0.859599	0.635762	25.2	25.5
0.130888	0.675	0.102856	0.0570127	27.6	32
0.0969907	0.653125	0.168958	0.126584	27	32
0.10148	0.634375	0.192204	0.0873557	28.3	32
0.256957	0.259375	0.138946	0.340932	28.3	32
0.510395	0.669388	0.137642	0.141009	32	24.5
1.01198	0.621875	0.152274	0.193226	25.3	32
0.842818	0.793774	0.62718	0.395092	28.8	25.7
0.0347361	0.646875	0.484396	0.135521	25.1	32
0.211278	0.623377	0.29836	0.0891304	28.5	30.8
0.103125	0.59375	0.161121	0.38125	32	32
0.633158	0.618421	0.0273401	0.224712	20	30.4
0.737838	0.671096	0.187039	-0.0151236	21.3	30.1
0.21875	0.675	0.288214	0.230536	32	32
0.184843	0.605166	0.313329	0.0632829	28.1	27.1
0.857401	0.651852	0.635543	0.420845	28.7	27
1.01875	0.721875	0.0216568	0.14617	32	32
0.950758	0.672727	0.182258	0.0281196	26.4	22
0.618227	0.91954	0.803847	0.718052	25.2	26.1
0.179708	0.625	0.287927	0.0263262	28.6	23.2
0.555047	0.482625	0.854038	0.779368	24.7	25.9
0.719363	0.664	0.803839	0.748542	25.1	25
0.769275	0.243137	0.434959	0.686769	30.9	25.5
0.318056	0.625	0.10315	0.101596	32	28.8
0.639055	0.635135	0.817605	0.0150471	28.1	29.6
0.768681	0.665	0.782633	0.246401	27.3	20
0.972267	0.628125	0.0815765	0.0268586	23.1	32
0.302991	0.5	0.288433	0.617041	21.4	25
0.118495	0.640553	0.405901	0.0959428	30.7	21.7
0.976344	0.767974	0.637086	0.704314	26.8	30.6
0.885203	0.970711	0.881582	0.385125	27.5	23.9
0.867188	0.753125	0.757214	0.118898	25.6	32
0.378521	0.46124	0.776514	0.764509	24.6	25.8
0.346875	0.359375	0.0654352	0.203398	32	32
0.925878	0.790076	0.384048	0.740964	26.9	26.2
0.459646	0.396825	0.602583	0.842034	26	25.2
0.821743	0.75	0.191498	0.126693	28.4	32
0.323198	0.893939	0.233156	0.414372	29.6	26.4
1.02503	0.829545	0.85366	0.814567	28.3	26.4
0.0833686	0.444068	0.406451	0.248467	32	29.5
0.61875	0.546875	0.310004	0.310477	32	32
0.3375	0.105	0.329801	0.0660495	32	20
0.535787	0.658436	0.162144	0.848678	26	24.3
0.384	0.404	0.569472	0.769213	25	25
0.237122	0.912752	0.196209	0.0558097	32	29.8
0.977386	0.653061	0.370935	0.376662	29.3	29.4
0.159375	0.4875	0.315153	-0.182502	32	32
0.495778	0.78626	0.261687	0.189253	32	26.2
0.76625	0.81875	0.111752	0.051028	20	32
0.493513	0.685921	0.279047	0.192656	32	27.7
0.565625	0.553125	0.333791	0.222897	32	32
0.264198	0.948498	0.42976	0.49591	29.2	23.3
0.54375	0.98125	0.109965	0.820032	24	32
0.396875	0.825	0.254669	0.032131	32	20
0.0699415	0.5	0.42291	0.337797	32	27.8
0.0756272	0.695502	0.433923	0.167423	32	28.9
0.705327	0.368644	0.863474	0.78455	24.5	23.6
0.516475	0.772109	0.234886	0.0665397	32	29.4
0.0509868	0.75	0.0729346	0.400236	22.8	32
0.366487	0.836207	0.194631	0.0323236	32	23.2
0.582649	0.729323	0.0369117	0.140437	26.2	26.6
0.534375	0.65625	0.292636	0.166117	32	32
0.449137	0.040724	0.242937	0.0452333	32	22.1
0.51875	0.69375	0.427116	0.147275	32	32
0.531678	0.641434	0.284301	0.412231	26.6	25.1
0.592536	0.23176	0.577193	0.120452	26.3	23.3
0.817788	0.775	0.176451	0.0678423	26	32
0.488015	0.7603	0.457347	0.120106	32	26.7
0.0820208	0.0945946	0.83556	0.265025	30.2	29.6
0.424959	0.397321	0.218227	0.769622	26.2	22.4
0.513949	0.978261	0.077741	0.244091	32	27.6
0.752468	0.809524	0.890762	0.854976	25.4	25.2
0.622257	0.471311	0.65414	0.559441	26	24.4
0.227679	0.86875	0.147838	0.293241	29.4	32
0.329687	0.0703125	0.0841099	0.604098	32	25.6
0.330503	0.374502	0.108448	0.736283	32	25.1
0.746507	0.701031	0.57758	0.387164	25.7	29.1
0.240801	0.753521	0.248823	0.358541	32	28.4
0.189205	0.136364	0.153537	0.248922	32	24.2
0.336557	0.53304	0.17223	0.328039	24.6	22.7
0.4521	0.523013	0.770007	0.832133	25.1	23.9
0.328683	0.824627	0.513104	0.210949	25.3	26.8
0.914852	0.922131	0.775772	0.802671	26.8	24.4
1.03548	0.22541	0.616127	0.249469	29.2	24.4
0.359459	0.95283	0.686505	0.599844	26.3	21.2
1.00203	0.860215	0.723168	0.681693	27	27.9
0.109836	0.705	-0.0835598	0.216393	24.4	20
0.880515	0.096875	0.241986	0.0146492	27.2	32
0.212561	0.429224	0.686926	0.475826	25.6	21.9
0.425	0.640625	0.297754	0.0881699	32	32
0.483101	0.52988	0.860628	0.813108	26.7	25.1
0.756195	0.0277778	0.324532	0.264854	27.5	21.6
0.631916	0.507576	0.862245	0.866355	24.7	26.4
0.503922	0.628906	0.241367	0.267323	24.1	25.6
1.03335	0.00393701	0.618813	0.727466	26.8	25.4
0.601992	0.48289	0.720726	0.851645	24.7	26.3
0.327991	0.408333	0.844517	0.833149	23.4	24
0.508197	0.487705	0.821568	0.864012	24.4	24.4
0.616824	0.839844	0.16861	0.20441	25.8	25.6
0.977671	0.789683	0.837225	0.738883	26.8	25.2
0.749179	0.666667	0.693773	0.802341	25.2	26.1
0.491312	0.463519	0.83028	0.876792	24.6	23.3
0.0710089	0.0355731	0.354078	0.724467	25.9	25.3
0.926507	0.92803	0.876978	0.821864	27.1	26.4
0.674058	0.593496	0.557402	0.799645	26.4	24.6
0.981039	1	0.827524	0.577022	25.9	26.9
0.439568	0.39834	0.178618	0.0714114	25	24.1
0.96607	0.962687	0.818649	0.702055	24.7	26.8
0.325515	0.932584	0.124894	0.117959	32	26.7
0.555521	0.676349	0.65531	0.790041	25.1	24.1
0.493003	0.412811	0.368904	0.571611	25.1	28.1
0.226745	0.361314	0.302753	0.763053	31.2	27.4
0.496621	0.740426	0.470326	0.677063	25.5	23.5
0.225886	0.180392	0.657659	0.619578	24.8	25.5
0.69	0.325	0.103772	0.113271	20	20
0.667749	0.589958	0.728815	0.776964	25	23.9
0.852508	0.904348	0.866053	0.626048	26	23
0.913542	0.888476	0.887414	0.922843	27.6	26.9
0.481899	0.0917722	0.0333169	0.187639	20	31.6
0.659398	0.492366	0.734993	0.843692	26.5	26.2
0.904902	0.135	0.0715783	0.0343766	25.5	20
0.458002	0.433198	0.824958	0.883401	26.9	24.7
0.319552	0.235521	0.893134	0.553684	30.5	25.9
0.172051	0.792254	0.25352	0.441669	32	28.4
0.749397	0.741176	0.664516	0.767214	26	25.5
0.259275	0.494118	0.773041	0.888836	27.8	25.5
1.02301	0.0566802	0.668097	0.778568	23.7	24.7
0.906372	0.243119	0.0275933	0.0474699	21.9	21.8
0.984995	0.215385	0.711676	0.87395	22.3	26
0.335699	0.398406	0.71994	0.743143	26.1	25.1
0.195776	0.3	0.771173	0.840812	29.2	24
0.739623	0.637736	0.838772	0.890159	26.5	26.5
0.882056	0.459375	0.675907	0.033616	24.8	32
0.637953	0.98513	0.776877	0.498084	25.6	26.9
0.305019	0.454545	0.183978	0.233997	29.6	30.8
0.921869	0.879518	0.527361	0.638276	25.3	24.9
0.136719	0.803125	0.936194	0.395874	25.6	32
0.989591	0.808271	0.00750916	0.0103074	32	26.6
0.56125	0.36875	0.0260435	0.257534	20	32
0.0766189	0.577558	0.209563	0.117167	23.2	30.3
0.968131	0.653125	0.0589857	0.240027	20.2	32
0.588679	0.543396	0.856774	0.828478	26.5	26.5
1.03111	0.251656	0.572631	0.659557	21.5	30.2
0.0548742	0.217899	0.76602	0.875719	26.3	25.7
0.187237	0.53	0.829354	0.530992	26.9	30
0.951375	0.116608	0.654768	0.65909	29.7	28.3
0.81335	0.680272	0.258597	0.471384	32	29.4
0.127786	0.297872	0.0512664	0.423211	22.4	28.2
0.68625	0.670103	0.485815	0.417654	24.9	29.1
0.96775	0.942748	0.869715	0.896482	25.8	26.2
0.922585	0.871094	0.734559	0.855865	26.4	25.6
0.21126	0.150735	0.732193	0.796648	26.8	27.2
0.605503	0.409722	0.759891	0.847246	23.9	28.8
0.553638	0.939716	-0.0132341	0.88419	30.2	28.2
0.130273	0.355731	0.762117	0.813662	26.9	25.3
0.790238	0.817121	0.795637	0.704387	25.2	25.7
0.612467	0.545763	0.797969	0.887108	27.3	29.5
0.41139	0.332075	-0.106375	0.579301	21.9	26.5
0.192618	0.181467	0.626688	0.848594	27.7	25.9
0.568097	0.628	0.690857	0.847101	24.7	25
0.73675	0.605809	0.704649	0.869074	26.4	24.1
0.445146	0.823529	0.630338	0.27103	22.6	27.2
0.442036	0.16129	0.12046	0.898076	32	31
0.618337	0.719178	0.0774482	0.096451	20.2	29.2
0.598385	0.517241	0.735084	0.826913	25.2	26.1
0.411344	0.330544	0.587531	0.850184	25.7	23.9
0.483264	0.551181	0.751803	0.774699	25.1	25.4
0.73325	0.913043	0.83476	0.0479805	24.4	25.3
0.626302	0.511364	0.759664	0.928183	25.6	26.4
0.358871	0.334677	0.814829	0.878498	24.8	24.8
0.731892	0.805687	0.0525775	0.141346	23.3	21.1
0.925349	0.868966	0.258485	0.136391	27.9	29
0.603245	0.140187	0.13646	0.096476	30.7	21.4
0.389583	0.6125	0.105045	0.15384	30	32
0.50523	0.615625	0.784095	0.110612	24.5	32
0.442074	0.764493	0.127866	0.101533	32	27.6
0.587543	0.160131	0.0313142	0.0862059	30.2	30.6
0.217943	0.00469484	0.102406	0.0958245	32	21.3
0.0692935	0.175	0.377643	0.203596	27.6	32
0.214768	0.148855	0.544285	0.900794	31.2	26.2
0.450499	0.422053	0.0387607	0.318568	32	26.3
0.54825	0.36875	0.133903	0.177137	25	32
0.442653	0.858779	0.192044	0.210662	32	26.2
0.486358	0.445783	0.361533	0.320522	32	24.9
0.648611	0.266667	0.199059	0.216546	32	22.5
0.263841	0.441781	0.135714	0.328411	21.7	29.2
0.82069	0.786207	0.000388739	0.106469	32	29
0.380943	0.297297	0.697552	0.888786	28.3	25.9
0.523798	0.0423077	0.407231	0.487812	32	26
0.859375	0.4375	0.0790918	0.219877	32	32
0.958226	0.0183824	0.888621	0.791805	27.3	27.2
0.674557	0.840764	0.0131279	0.385889	20.1	31.4
0.0589804	0.890625	0.0988243	0.522865	29.3	32
0.19285	0.808	0.109835	0.0689752	20.7	25
0.229629	0.5125	0.338026	0.234343	29.3	32
0.341111	0.102222	0.0375238	0.165648	20	22.5
0.457273	0.145	0.0708861	0.0367443	27.5	20
0.240446	0.39604	0.0134429	0.0119899	20	20.2
0.931666	0.714286	0.0933663	0.508224	27.7	30.8
0.59	0.57265	0.709566	0.742293	23.3	23.4
0.533029	0.317308	0.135197	0.37796	23.6	31.2
0.771902	0.923611	0.267443	0.0418541	27.3	28.8
0.272923	0.407692	0.728595	0.687706	25	26
0.367013	0.711679	0.0239252	0.609754	20.3	27.4
0.829583	0.753125	0.191558	0.435934	30	32
0.363972	0.912162	0.0513938	0.0921491	29.5	29.6
0.188741	0.386581	0.13215	0.53152	22.4	31.3
0.0446429	0.75	0.0291712	0.0542255	32	28
0.712372	0.722397	0.212362	0.78832	32	31.7
0.657432	0.509653	0.667882	0.680855	28	25.9
0.1571	0.79932	0.436455	0.718974	32	29.4
0.54375	0.8625	0.217265	0.208118	32	32
0.339984	0.404669	0.699523	0.848989	25	25.7
0.23625	0.815625	0.102188	0.191843	20	32
0.826885	0.125561	0.154691	0.13013	25.3	22.3
0.751902	0.353125	0.648159	0.537566	23	32
0.291166	0.828179	0.0068824	0.304443	26.6	29.1
0.600383	0.126866	0.659024	0.810454	27.7	26.8
0.421593	0.64375	0.140295	0.0784206	27.7	32
0.137822	0.745387	0.0638924	0.0262726	26.3	27.1
0.944511	0.00403226	-0.161013	0.0620854	20.1	24.8
0.0968336	0.607843	0.399175	-0.0316765	20.6	30.6
0.994096	0.926199	0.807671	0.862677	28	27.1
0.0461492	0.00694444	0.395328	0.543622	29.9	28.8
0.33007	0.078125	0.0433871	0.0642124	23.3	32
0.610788	0.90411	0.0949826	0.12362	32	29.2
0.6375	0.659375	0.0379726	0.0534799	32	32
0.256864	0.0742574	0.0587206	0.00288223	28.2	20.2
0.181262	0.142857	0.710778	0.682491	26.9	26.6
0.407576	0.927798	0.283407	0.0813276	25.6	27.7
0.46816	0.407143	0.826088	0.867253	29.5	28
0.146832	0.913621	0.360611	0.283176	28.5	30.1
0.14034	0.227074	0.365775	0.138369	26.1	22.9
0.218993	0.272031	0.702049	0.817597	26.7	26.1
0.554984	0.85	0.0745269	0.0906432	31.6	32
0.831445	0.699634	0.064046	0.286603	32	27.3
0.215976	0.832753	0.870884	0.895983	26.7	28.7
0.141272	0.0160643	0.190938	0.187368	28.3	24.9
0.260865	0.126582	0.139991	0.104693	32	23.7
0.199032	0.884013	0.211687	0.509478	28.5	31.9
0.168724	0.083682	0.361996	0.341415	28.3	23.9
0.873218	0.948905	0.015603	0.130354	23.3	27.4
0.561964	0.663366	0.0597743	0.33427	32	30.3
0.539749	0.753138	0.863964	0.773039	24	23.9
0.456441	0.507692	0.840002	0.694478	24.9	26
0.228717	0.9699	0.133388	0.269884	29.5	29.9
0.0460844	0.895349	0.23423	0.232854	25.4	25.8
0.308337	0.379845	0.854988	0.711436	24.5	25.8
0.210283	0.713755	0.327551	0.234475	30.2	26.9
0.633577	0.760331	0.752151	0.391974	26.1	24.2
0.691033	0.787097	0.144073	0.20167	21.8	31
0.346875	0.71875	0.106357	0.133003	32	32
0.14563	0.714286	0.387643	0.461726	23.6	21.7
0.56599	0.167331	0.229141	0.644842	23.6	25.1
0.734652	0.891892	0.782755	0.478037	25.1	25.9
0.570248	0.663636	0.649693	0.418805	24.2	22
0.388992	0.45679	0.522405	0.551589	24	24.3
0.955889	0.946875	0.66889	0.824025	27.7	32
0.66078	0.693798	0.691778	0.72951	24.1	25.8
0.225786	0.596875	0.047653	0.0916948	30.2	32
0.59004	0.442688	0.463844	0.731912	28.2	25.3
0.316311	0.471698	0.716088	0.726717	24.2	26.5
0.556368	0.841924	0.0380289	0.22256	32	29.1
0.175865	0.0632911	0.510637	0.282365	27.5	23.7
0.0853202	0.0507246	0.613243	0.70905	24.8	27.6
0.803514	0.847656	0.680376	0.740386	25.3	25.6
0.654429	0.137795	0.101552	0.468728	32	25.4
0.464378	0.950739	-0.074294	0.180971	32	20.3
0.622328	0.408922	0.7411	0.819953	25.6	26.9
0.40625	0.834375	0.316241	0.371514	31.2	32
0.137021	0.91791	0.274807	0.741603	31.6	26.8
0.833868	0.734615	0.277127	0.674346	28.8	26
0.47924	0.440329	0.739834	0.814283	23.5	24.3
0.982932	0.54698	0.748445	0.714	26.7	29.8
0.667815	0.159696	0.487556	0.853671	24.4	26.3
0.260096	0.54375	0.3286	0.162434	26	32
0.485788	0.167808	0.32738	0.30216	32	29.2
0.376627	0.254902	0.562221	0.545915	25	25.5
0.47928	0.505929	0.722006	0.823545	25.6	25.3
0.716252	0.33218	0.0872548	0.152919	32	28.9
0.0967997	0.6375	0.84398	0.814788	26.3	24
0.318123	0.3	0.883785	0.813687	27.7	25
0.404111	0.353414	0.789606	0.865364	27.9	24.9
0.409581	0.492248	0.889037	0.901851	25.6	25.8
0.393538	0.413934	0.722057	0.784198	25.7	24.4
0.237675	0.317269	0.778958	0.818703	28.7	24.9
0.673393	0.0275591	0.727202	0.844126	26.3	25.4
0.684138	0.9375	0.509503	0.153797	25.1	32
0.431011	0.5625	0.872891	0.887858	24.4	24
0.536073	0.394636	0.577663	0.777827	25.9	26.1
0.946213	0.021875	0.754992	0.0249693	26.9	32
0.364062	0.890625	0.0903046	0.181929	32	25.6
0.732447	0.701887	0.76328	-0.253774	24.4	26.5
0.59418	0.594262	0.0481195	0.790808	20	24.4
0.43125	0.865625	0.120287	0.355618	32	32
0.604275	0.578125	0.776076	0.779544	26.5	25.6
0.303922	0.337255	0.38481	-0.128151	27.2	25.5
0.91625	0.825	0.0117697	0.242183	20	32
0.194805	0.607143	0.0991286	0.0656278	30.8	28
0.417839	0.14375	0.134475	0.0554805	30.2	32
0.776057	0.710526	0.769297	0.49054	26.9	26.6
0.618056	0.03125	0.0768576	0.0580283	22.2	28.8
0.5875	0.3625	0.143994	0.0105143	32	32
0.587919	0.0268199	0.169548	0.0809855	32	26.1
0.307015	1	0.227812	0.798477	20.9	27.1
0.269153	0.809375	0.00705034	0.0464945	27.9	32
0.337914	0.28125	0.76144	0.813525	28.2	28.8
0.628807	0.418182	0.551982	0.910557	24.3	27.5
0.849451	0.0566667	0.648155	0.638699	27.3	30
0.63036	0.849057	0.218036	0.293776	28.6	26.5
0.858803	0.852941	0.0417879	-0.0784444	24.3	23.8
0.586075	0.059375	0.0560981	0.1518	22.8	32
0.724706	0.82397	0.0762088	0.221423	27.8	26.7
0.682332	0.681159	0.816545	0.758986	27.2	27.6
0.089501	0.706093	0.358139	0.22637	30.8	27.9
0.86043	0.876325	0.283785	0.237259	28.5	28.3
1.00393	0.56	0.0133357	0.732357	21.4	25
0.71979	0.952941	0.812769	0.38623	25.8	25.5
0.589768	0.567568	0.782856	0.704938	25.9	29.6
0.193777	0.211321	0.692455	0.532346	24.8	26.5
1.02243	0.652482	0.391581	0.739872	32	28.2
0.687959	0.549815	0.807691	0.797429	27.7	27.1
0.675	0.355	0.0587347	0.0404911	32	20
0.281695	0.398437	0.905343	0.744928	24.6	25.6
0.146875	0.58	0.209119	0.0290918	32	20
0.508946	0.415441	0.817961	0.6984	27.7	27.2
0.475256	0.768382	0.102855	0.015869	24.1	27.2
0.192049	0.24	0.239443	0.0308718	28.3	20
0.704045	0.792829	0.575178	0.810712	25.3	25.1
0.325983	0.290221	0.0887126	0.267739	21.1	31.7
1.00308	0.115226	0.615204	0.705901	22.6	24.3
0.462296	0.419355	0.789021	0.840385	30.8	24.8
0.525	0.2625	0.0161783	0.156591	32	32
0.517921	0.493927	0.800083	0.798547	24.5	24.7
0.419734	0.306723	0.792031	0.803603	27.1	23.8
0.0898438	0.709375	0.0423037	0.106193	25.6	32
0.930444	0.5625	0.183264	0.214795	24.8	32
0.307474	0.689815	0.591296	-0.0010978	25.1	21.6
0.875	0.85	0.094325	0.129536	32	32
0.24129	0.239044	0.764553	0.793771	25.9	25.1
0.145551	0.835294	0.732798	0.635889	26	25.5
0.211092	0.475655	0.460607	0.619812	26	26.7
0.432522	0.282511	0.505026	0.605433	28.3	22.3
0.787181	0.481343	0.0154627	0.726925	25.3	26.8
0.300168	0.331967	0.711677	0.8688	25.3	24.4
0.41902	0.383673	0.807222	0.848692	25	24.5
1.01763	0.0528455	0.633959	0.78427	28.4	24.6
0.310995	0.378261	0.809975	0.907693	24.2	23
0.362883	0.509881	0.810673	0.860647	25.7	25.3
0.934719	0.424242	0.691733	0.523442	27.5	23.1
0.486102	0.523649	0.627413	0.819026	24.6	29.6
0.344553	0.46	0.804338	0.772379	24.6	25
0.240115	0.46696	0.411328	0.595307	24.7	22.7
0.46625	0.559375	0.0454846	0.110544	20	32
0.342892	0.410256	0.808896	0.835011	26.2	23.4
0.306078	0.35865	0.846002	0.832405	23.5	23.7
1.04556	0.205742	0.0111565	0.0810191	32	20.9
0.0537853	0.830189	0.76713	0.779368	24.1	26.5
0.448627	0.427451	0.777439	0.827591	25	25.5
0.30719	0.54902	0.258131	0.181463	27	30.6
0.464338	0.985294	0.152661	0.163195	32	27.2
0.272676	0.985915	0.120702	0.13397	30	28.4
0.276771	0.226891	0.853324	0.810006	24.9	23.8
0.423503	0.81405	0.0701409	0.074088	24.6	24.2
0.980233	0.776119	0.770283	0.829151	27.9	26.8
0.525068	0.268293	0.750992	0.828207	25.2	24.6
0.413501	0.53252	0.758329	0.792031	24.4	24.6
0.998633	0.702128	0.0828843	0.337575	30.1	28.2
0.305318	0.513619	0.002665	0.716385	22.5	25.7
0.680482	0.776	0.847127	0.897191	24.9	25
0.415182	0.535088	0.705281	0.707307	25.4	22.8
0.132549	0.176	0.752021	0.759256	25.5	25
0.686053	0.828794	0.727147	0.772539	26.3	25.7
0.768765	0.557252	0.628492	0.759002	28.1	26.2
0.807396	0.796992	0.877303	0.802511	25.8	26.6
0.422442	0.350394	0.767792	0.806648	26.3	25.4
0.131962	0.149194	0.802904	0.804787	24.5	24.8
0.765821	0.659259	0.9015	0.815132	25.4	27
0.506955	0.333333	0.51386	0.781561	28.3	25.2
0.89625	0.60625	0.0212157	0.277284	20	32
0.398387	0.446721	0.753293	0.833524	25.2	24.4
0.994096	0.0479705	0.759087	0.825974	25	27.1
0.761823	0.0851852	0.735214	0.624636	26	27
0.476363	0.566929	0.708177	0.780045	26.5	25.4
0.742208	0.301724	0.0470735	0.124189	20.8	23.2
0.822059	0.288462	0.839767	0.771061	25.7	26
0.71797	0.540856	0.684996	0.742938	27.4	25.7
0.576288	0.494071	0.70389	0.773987	27.1	25.3
0.471566	0.678967	0.750485	0.208412	25.3	27.1
0.100963	0.300813	0.127769	-0.0559774	23.9	24.6
0.618878	0.612245	0.523254	0.79809	28	24.5
0.393342	0.960474	0.0480931	0.10856	32	25.3
0.521486	0.623656	0.807154	0.334375	27.3	27.9
0.958105	0.645038	0.688207	0.737861	25.4	26.2
1.00108	0.375	0.435609	0.246843	26.1	32
0.853871	0.475472	0.768814	0.82999	29	26.5
0.291381	0.690722	0.771948	-0.0896843	24.5	29.1
0.251925	0.302419	0.882107	0.860936	24.3	24.8
0.76392	0.39924	0.798492	0.784614	25.8	26.3
0.86875	0.053125	0.201555	0.378915	32	32
0.22672	0.35	0.0676087	0.108544	29.8	32
0.365196	0.395833	0.0764574	0.12012	25.5	24
0.485939	0.508197	0.557237	0.177281	25.3	24.4
0.661374	0.547101	0.139465	0.757595	26.7	27.6
0.25	0.096875	0.0893981	0.0491553	32	32
0.410078	0.347985	0.342208	0.543853	24.6	27.3
0.11875	0.971875	0.0418097	0.0540049	32	32
0.481551	0.531835	0.646167	0.792576	26.3	26.7
0.387311	0.190625	0.379113	0.193042	26.4	32
0.63176	0.7125	0.634279	-0.0905908	24.5	32
0.221193	0.238636	0.601203	0.122199	24.3	26.4
0.327299	0.256917	0.690159	0.82908	26.9	25.3
0.208551	0.109375	0.361118	0.21431	23.9	32
0.26021	0.215625	0.0701306	0.272761	20.2	32
0.459463	0.809375	0.0755797	0.179101	24.9	32
0.404858	0.441296	0.772459	0.831247	24.7	24.7
0.720268	0.985149	0.675757	0.354451	25.3	20.2
0.810815	0.811765	0.814462	0.838387	25.6	25.5
0.773262	0.844371	0.0416202	0.0579227	32	30.2
0.358107	0.404082	0.80312	0.867743	25.4	24.5
0.513009	0.644269	0.852297	0.706039	24.9	25.3
0.43	0.928	0.0324555	0.0959678	20	25
0.691449	0.66065	0.721662	0.825441	27.1	27.7
0.270019	0.90378	0.661675	0.167125	30.4	29.1
0.984093	0.0152091	0.806912	0.801211	25.6	26.3
0.134384	0.148014	0.838636	0.926148	25.4	27.7
0.7891	0.862745	0.860211	0.746573	25.4	25.5
0.354474	0.490119	0.716974	0.773497	24.2	25.3
0.372841	0.380769	0.760398	0.826239	24.5	26
0.23798	0.0215827	0.58974	0.683202	30.3	27.8
1.02183	0.235537	0.312574	0.172033	25.4	24.2
0.988985	0.846154	0.0847373	0.195336	28.4	31.2
0.752636	0.384375	0.722845	0.0325011	24.9	32
0.921875	0.65	0.0747901	0.0427687	32	32
0.585217	0.968037	0.0289124	0.0406116	32	21.9
0.557238	0.65283	0.806197	0.871769	25.3	26.5
0.121596	0.174797	0.164084	0.0591628	32	24.6
0.94114	0.996255	0.158385	0.262287	32	26.7
0.0842525	0.92549	0.116006	0.148348	32	25.5
0.321749	0.319392	0.776808	0.840289	25	26.3
0.936213	0.465649	0.615101	0.774828	26.4	26.2
0.403692	0.161157	0.794	0.81637	26.1	24.2
0.109244	0.134454	0.359511	0.514469	26.6	23.8
0.575444	0.630952	0.682918	0.732218	25.1	25.2
0.361403	0.438931	0.757342	0.808266	25.6	26.2
0.128243	0.909091	0.180491	0.816964	23.8	25.3
0.783673	0.814545	0.757498	0.574045	24.5	27.5
0.65125	0.728125	0.188761	0.0986044	20	32
0.7278	0.659306	0.329824	0.243751	25.4	31.7
0.862609	0.972763	0.0556799	0.0559081	32	25.7
0.186739	0.412451	0.0388656	0.615438	24.4	25.7
0.0591635	0.10989	0.623848	0.505466	27.7	27.3
0.431668	0.178899	0.377894	0.277024	25.1	21.8
0.33061	0.463602	0.779295	0.8304	24.2	26.1
0.0591346	0.625874	0.218309	0.0698078	32	28.6
0.341124	0.728125	0.535495	0.268208	23.8	32

## Sheet: NaHCO_3 66.5 mM
Old_Phase	New_Phase	r2_before	r2_after	Period_before	Period_after
0.153023	0.0119522	0.0285308	0.091436	25.2	25.1
0.196078	0.423792	0.138118	0.363995	20	26.9
0.124123	0.308333	0.0421084	0.153712	28.5	24
0.280683	0.324818	0.866293	0.82058	28	27.4
0.299588	0.363636	0.691922	0.391146	24.3	27.5
0.260417	0.575	0.844488	0.273937	24	32
0.281789	0.259843	0.765267	0.577443	24.9	25.4
0.314717	0.34507	0.840858	0.771421	24.5	28.4
0.286791	0.337209	0.855854	0.789901	25.1	25.8
0.604761	0.656716	0.787792	0.681596	26.3	26.8
0.958647	0.0413534	0.746431	0.82777	26.6	26.6
0.167573	0.309013	0.541197	0.749597	24.7	23.3
0.885947	0.373737	0.785279	0.748955	27.7	29.7
1.03764	0.205426	0.710044	0.824101	25	25.8
0.309118	0.265625	0.774284	0.758873	26.8	25.6
0.600173	0.430189	0.885316	0.908556	26.2	26.5
0.77118	0.742739	0.751778	0.83942	26.8	24.1
0.365385	0.762238	0.0521063	0.333116	24	28.6
0.206165	0.26087	0.561041	0.691477	24.4	23
0.594356	0.967153	0.563747	0.609759	23.9	27.4
0.52125	0.415625	0.0706565	0.0759099	20	32
0.26746	0.254355	0.894672	0.557675	27.2	28.7
0.456197	0.104167	0.405319	0.0126826	23.4	24
0.916321	0.924188	0.895789	0.720783	26.8	27.7
0.815509	0.51875	0.296413	0.239747	27	32
0.396991	0.6625	0.841458	0.437616	24.3	32
0.230017	0.482143	0.0992396	0.161212	29.4	22.4
0.687871	0.855513	0.741829	0.739082	24.5	26.3
0.13251	0.0750853	0.839309	0.688928	25.2	29.3
0.480485	0.444444	0.630211	0.62458	26.3	23.4
0.850472	0.856643	0.936879	0.875338	28.5	28.6
1.03294	0.107011	0.853228	0.667132	27.8	27.1
0.570312	0.628906	0.773374	0.852831	26.4	25.6
0.766487	0.83908	0.950917	0.647181	28.2	26.1
0.406767	0.330739	0.121758	0.601999	23	25.7
0.711331	0.723183	0.856332	0.570814	26.1	28.9
0.989602	0.35316	0.915136	0.300002	27.1	26.9
0.538841	0.684375	0.303616	0.301933	24.7	32
0.564133	0.726937	0.568083	0.75202	26.7	27.1
0.273107	0.311787	0.747128	0.709636	24.3	26.3
0.314242	0.104167	0.111863	0.0439703	29.9	24
0.278305	0.352941	0.826163	0.604119	24.8	25.5
0.483418	0.473029	0.763139	0.790951	26.6	24.1
0.513757	0.366516	0.489563	0.117922	26.1	22.1
0.614592	0.632997	0.84976	0.805492	26.6	29.7
0.370364	0.379447	0.706388	0.60805	27.2	25.3
0.943076	0.0438247	0.73399	0.804821	25.7	25.1
0.0634921	0.198413	0.775365	0.791829	26.6	25.2
0.163389	0.165414	0.737933	0.785645	26	26.6
0.368056	0.315972	0.562984	0.753399	28.4	28.8
0.846964	0.84965	0.715502	0.497728	28.5	28.6
0.299723	0.409449	0.707906	0.796378	24.7	25.4
0.994856	0.0871212	0.741359	0.754346	24.3	26.4
0.969798	0.228216	0.664037	0.814949	24.4	24.1
0.763393	0.615625	0.137428	0.20715	25.2	32
0.74267	0.521875	0.117256	-0.116526	24.3	32
0.855361	0.711934	0.0102609	0.0441638	22.4	24.3
0.300602	0.316	0.71557	0.782512	26.6	25
0.21813	0.58363	0.137093	0.18466	29.2	28.1
0.189205	0.752066	0.0785775	0.27344	32	24.2
0.4375	0.184375	0.0377098	0.223637	32	32
0.337019	0.28839	0.768543	0.753419	25.1	26.7
0.83125	0.7625	-0.0531812	0.0772559	20	32
0.450529	0.361538	0.782498	0.775488	26.9	26
0.414815	0.901818	0.0875393	-0.0156487	24.3	27.5
0.253203	0.916335	0.165173	0.0824585	26.9	25.1
0.637593	0.741176	0.0146396	0.0651227	20.3	25.5
0.814215	0.953125	0.808367	0.641837	24.6	25.6
0.545635	0.366667	0.698654	0.85519	25.2	24
0.750561	0.323718	0.0408724	0.676021	32	31.2
0.220319	0.697595	0.251021	-0.0134251	23.9	29.1
0.932834	0.380282	0.180836	0.773645	25.3	28.4
0.586352	0.713287	0.624244	0.339903	31	28.6
0.597059	0.295	0.00692496	0.0556736	23.8	20
0.768214	0.382838	0.233635	0.0897626	32	30.3
0.323759	0.226923	0.805731	0.106629	23.7	26
0.947436	0.221154	0.811916	0.702974	25	31.2
0.357986	0.2	0.70359	0.277001	32	22.5
0.432673	0.5125	0.192591	0.0961062	24.6	32
0.0594103	0.153543	0.80986	0.737831	26.6	25.4
0.39058	0.563333	0.152965	0.0810703	27.6	30
0.262206	0.289286	0.396934	0.872848	31.6	28
1.00736	0.059375	0.0458857	0.147912	22.5	32
0.139749	0.205021	0.194939	0.0918023	32	23.9
0.724543	0.0694981	0.788196	0.0675349	26.8	25.9
0.360876	0.003125	0.339158	0.422486	28.1	32
0.86655	0.728125	0.150396	0.121162	23.3	32
0.0680556	0.472222	0.327373	0.786637	32	28.8
0.637808	0.67803	0.773901	0.857592	25.7	26.4
0.672009	0.951557	0.826715	0.697633	26.6	28.9
0.295926	0.828125	0.167666	0.278532	24.7	32
0.252369	0.405904	0.089015	0.52034	27.8	27.1
0.35392	0.455645	0.827488	0.848323	23.7	24.8
1.0198	0.802867	0.828767	0.860902	25.6	27.9
0.72572	0.889286	0.63559	0.834621	25.3	28
0.0658886	0.89375	0.0291742	0.110705	24.9	32
0.405367	0.015625	-0.0256727	0.0267356	28.3	32
0.977752	0.885246	0.825965	0.805201	27.3	24.4
0.620387	0.344086	0.745963	0.864817	27.3	27.9
0.336631	0.312236	0.80384	0.82491	26.1	23.7
0.655249	0.0438247	0.67266	0.597284	24.6	25.1
0.247422	0.895582	0.303114	0.0642527	29.6	24.9
0.137306	0.856089	0.0564415	0.0755591	24.3	27.1
0.606212	0.306513	0.790368	0.734646	25.3	26.1
0.341124	0.3375	0.0610513	0.144229	23.8	32
0.808785	0.462745	0.827993	0.802449	25.4	25.5
0.331008	0.277778	0.200317	0.33832	31.4	25.2
0.379056	0.788288	0.0572212	0.11888	27.9	22.2
0.341832	0.391489	0.591206	0.663184	24.2	23.5
0.388356	0.59	0.143186	0.0338432	29.2	20
0.378571	0.615	0.0302954	0.154147	22.4	20
0.654781	0.593103	0.685433	0.774983	26.4	29
0.2133	0.483271	0.14024	0.76451	27	26.9
0.0894024	0.810924	0.38194	0.0822326	25.2	23.8
0.374428	0.489712	0.242407	0.794473	21.4	24.3
0.0796875	0.265625	0.0947138	0.114499	32	25.6
0.371908	0.523622	0.748939	0.825518	24.1	25.4
0.133694	0.484375	0.234789	0.214003	26.6	32
0.999573	0.0375427	0.706537	0.584113	30.4	29.3
0.881667	0.825	0.092615	0.121369	20	24
0.581835	0.375451	0.275131	0.631322	28.5	27.7
0.356084	0.054902	0.29349	0.220884	28.7	25.5
0.629078	0.641791	0.430169	0.245014	25.3	26.8
0.731928	0.890152	0.255449	0.734357	24.9	26.4
0.517593	0.425926	0.287395	0.49615	28	27
0.541173	0.2891	0.771829	0.54032	30.4	21.1
0.528015	0.184669	0.785978	0.585795	24.8	28.7
0.36321	0.478125	0.100801	0.324816	27.3	32
0.968854	0.944664	0.80836	0.846456	27.5	25.3
0.768984	0.937269	0.365907	0.723842	22.3	27.1
0.299256	0.43007	0.584255	0.500271	31	28.6
0.846014	0.529167	0.51171	0.56261	23	24
0.36	0.316	0.0940263	0.818844	32	25
0.507791	0.54902	0.640686	0.471396	26.3	25.5
0.872794	0.392157	0.577038	0.774689	24	25.5
0.547128	0.662162	0.102813	0.16496	32	29.6
0.64334	0.797619	0.713529	0.660743	26.3	25.2
0.0945412	0.706107	0.0179435	0.208523	27.8	26.2
0.620446	0.419929	0.225707	0.221495	25.2	28.1
0.809991	0.805344	0.917352	0.795633	24.8	26.2
0.35793	0.416031	0.677708	0.723885	24.3	26.2
0.343805	0.302326	0.740785	0.732507	24.8	25.8
0.12956	0.95625	0.0604837	0.226414	28.1	32
0.48726	0.835664	0.478851	0.267829	32	28.6
0.773097	0.149425	0.859307	0.83338	25.7	26.1
0.715305	0.803125	0.78524	0.239229	25.4	32
0.865988	0.184375	0.826217	0.343783	26.7	32
0.477586	0.456897	0.324885	0.216629	29	23.2
0.35625	0.49375	0.0611149	0.0844913	32	32
0.517568	0.70073	0.11465	0.0805447	24.7	27.4
0.9375	0.25	0.253762	0.196399	32	32
0.997816	0.267148	0.873992	0.859293	27.6	27.7
0.964853	0.122047	0.908624	0.814802	28.9	25.4
0.539516	0.476364	0.327198	0.326098	24.8	27.5
0.184476	0.296875	0.0844316	0.230152	24.8	32
0.700244	0.772894	0.837192	0.772434	25.2	27.3
0.621346	0.750958	0.86573	0.822258	25.7	26.1
0.881486	0.919708	0.623199	0.73787	25.8	27.4
0.903475	0.104247	0.836793	0.913841	25.9	25.9
0.863089	0.0792952	0.299849	0.321228	27.9	22.7
0.900419	0.371648	0.0789103	0.0801858	32	26.1
0.598741	0.434615	0.814505	0.210037	27.5	26
0.549397	0.513725	0.747267	0.814193	26	25.5
0.7399	0.65625	0.326332	0.438433	26.3	32
0.824763	0.693141	0.467265	-0.0904241	32	27.7
0.265106	0.5125	0.393929	0.330476	27.1	32
0.283059	0.985646	0.102	0.0802172	32	20.9
0.884774	0.930041	0.857749	0.497873	24.3	24.3
0.912257	0.167247	0.22672	0.0654194	29.1	28.7
0.997908	0.866667	0.644719	0.779575	30.1	27
0.810621	0.938931	0.837217	0.738943	25.6	26.2
0.726017	0.534375	0.803869	0.449327	25.8	32
0.435375	0.293103	0.9085	0.863637	28.6	29
0.535579	0.734513	0.778985	0.326968	26.9	22.6
0.637511	0.388889	0.269031	0.399248	25.7	28.8
0.224537	0.266129	0.899398	0.842488	23.5	24.8
0.530019	0.355469	0.576715	0.910126	27.3	25.6
0.55102	0.514286	0.67877	0.734153	25.4	24.5
0.767766	0.728346	0.789484	0.606935	23.9	25.4
0.145774	0.205882	0.851227	0.906457	26.9	27.2
0.182234	0.22963	0.821664	0.870102	25.1	27
0.213983	0.697509	0.178686	0.0119033	29.4	28.1
0.354466	0.396	0.865559	0.699994	25.3	25
0.419028	0.446154	0.852956	0.902624	24.7	26
0.464013	0.398437	0.788257	0.804983	25.4	25.6
0.747159	0.996875	0.257804	0.33462	24.2	32
0.538392	0.48996	0.839243	0.692844	25.2	24.9
0.920251	0.835125	0.81814	0.908247	24.8	27.9
0.112262	0.312217	0.0313993	0.0883135	20	22.1
0.9003	0.996377	0.840889	0.874189	26.1	27.6
1.01782	0.939799	0.369052	0.459663	28	29.9
0.782171	0.985455	0.83362	0.665812	25.8	27.5
0.857784	0.87451	0.745893	0.803816	24.9	25.5
0.537777	0.432056	0.563995	0.281299	26.6	28.7
0.928027	0.165625	0.159788	0.108826	28.7	32
0.500542	0.430034	0.829097	0.713264	25.8	29.3
0.188613	0.310185	0.577289	0.371891	23.5	21.6
0.966929	1	0.657283	0.631938	24.5	25.4
0.967086	0.883721	0.681441	0.601444	24.4	25.8
0.258386	0.122605	0.466424	0.597041	25.3	26.1
0.606468	0.507634	0.780768	0.852698	26.6	26.2
0.17207	0.886447	0.0599836	0.613648	20	27.3
0.440049	0.56654	0.349401	0.333646	24.7	26.3
0.489583	0.0375	0.0991476	0.0700963	22.2	32
0.979592	0.934694	0.713239	0.758094	24.5	24.5
0.517444	0.728033	0.598939	0.482296	26.9	23.9
0.362633	0.18125	0.444104	0.712573	23.5	32
0.602375	0.484733	0.893912	0.645688	27	26.2
0.147897	0.437768	0.484327	0.0747348	25	23.3
0.403791	0.584375	0.02417	0.0460505	30.5	32
0.394209	0.701961	0.0166891	0.0135861	25.8	25.5
0.726245	0.917969	0.57525	0.731532	29.5	25.6
1.03647	0.830827	0.0368466	0.222826	32	26.6
0.743871	0.0245902	0.760372	0.767991	22.6	24.4
0.678722	0.778125	0.563968	0.326386	26.7	32
0.909262	0.834375	0.621146	0.693615	24.9	32
0.325369	0.320513	0.76944	0.754528	26.4	23.4
0.282902	0.381356	0.610901	0.783387	25.1	23.6
0.801231	0.954733	0.520866	0.767275	25.6	24.3
0.364017	0.430962	0.79905	0.774648	23.9	23.9
0.28015	0.358696	0.754449	0.790853	27.7	27.6
0.467907	0.791809	0.264942	0.24153	30	29.3
0.958018	0.193798	0.144622	0.074924	32	25.8
0.098928	0.244726	0.730521	0.628478	22.2	23.7
0.303164	0.380165	0.836238	0.733627	22.7	24.2
0.130906	0.21519	0.306092	0.674601	24.2	23.7
0.211742	0.192771	0.790029	0.787165	22.8	24.9
0.721591	0.210117	0.0294286	0.320057	25.4	25.7
0.207054	0.322581	0.830701	0.846518	24.9	24.8
0.36349	0.322957	0.745593	0.870178	25.9	25.7
0.243924	0.461207	0.712029	0.811406	22.7	23.2
0.347719	0.424354	0.868257	0.876972	27.6	27.1
0.74729	0.803089	0.746889	0.76548	25	25.9
0.370693	0.412245	0.86888	0.707526	24.4	24.5
0.56418	0.786885	0.0120871	0.134474	20	24.4
0.717174	0.638989	0.784955	0.816759	24.5	27.7
1.02514	0.39375	0.68769	0.198369	22.5	32
0.708964	0.858657	0.721056	0.701807	25.6	28.3
0.5124	0.514056	0.685235	0.698074	24	24.9
0.738425	0.743945	0.860217	0.847556	25.2	28.9
0.15735	0.752613	0.0838985	0.318717	32	28.7
0.541302	0.698582	0.0869063	0.173276	20.4	28.2
0.812392	0.721805	0.806451	0.750332	27	26.6
0.715478	0.865672	0.918682	0.775091	27	26.8
0.605419	0.0220264	0.0528598	0.714782	20	22.7
0.919842	0.959184	0.820274	0.624566	26.3	24.5
0.850005	0.3125	0.233853	0.7727	28.3	27.2
0.652635	0.667925	0.788653	0.864584	25.1	26.5
0.71139	0.157143	0.597616	0.396762	25.9	28
0.770962	0.921569	0.70263	0.782189	25.7	25.5
0.24031	0.46124	0.705594	0.698332	22.2	25.8
0.275397	0.582031	0.31041	0.702189	29.5	25.6
0.366078	0.197026	0.508511	0.827481	32	26.9
0.707918	0.739286	0.735432	0.615134	25.8	28
0.423286	0.299611	0.871582	0.810887	26.9	25.7
0.928854	0.897233	0.82254	0.810522	26.4	25.3
0.261076	0.328125	0.834179	0.778971	24.9	25.6
0.993386	0.318519	0.0677298	0.0626673	25.2	27
0.244018	0.234818	0.841403	0.857379	23.5	24.7
0.843952	0.9875	0.153161	0.0443216	30.9	32
0.420759	0.488	0.778491	0.760265	23.7	25
0.224327	0.228571	0.800105	0.798872	25.1	24.5
0.507159	0.8375	0.441169	-0.112342	27.5	32
0.547048	0.463602	0.671741	0.691868	25.4	26.1
0.058279	0.19457	0.725607	0.736455	24.1	22.1
0.7679	0.30625	0.0108959	0.308356	20.6	32
0.68584	0.600791	0.789184	0.690322	25.7	25.3
0.266466	0.142857	0.734739	0.756477	25	26.6
0.629866	0.137795	0.664064	0.810806	28.6	25.4
0.272257	0.221311	0.625911	0.794347	26	24.4
0.0497312	0.195833	0.772165	0.849996	24.8	24
0.806565	0.844538	-0.0694867	0.0299302	32	23.8
0.714338	0.816176	0.098061	0.115397	32	27.2
0.250406	0.05625	0.0198348	0.0747168	30.8	32
0.125	0.79375	0.249165	0.356955	32	32
0.729204	0.570397	0.0559212	0.157585	28.5	27.7
0.65332	0.337621	0.0350555	0.366367	28.5	31.1
0.853756	0.175	0.236895	0.0744312	21.3	20
0.925717	0.616438	0.0272058	0.0787028	25	21.9
0.2	0.603125	0.612535	0.117526	32	32
0.0679476	0.218045	0.690972	0.827758	27	26.6
0.335879	0.800847	0.0714807	0.0792578	20.2	23.6
0.5875	0.234375	0.135661	0.00354958	32	32
0.371557	0.643312	0.0790581	0.238179	32	31.4
0.735739	0.323276	0.02016	0.436793	24.3	23.2
0.980237	0.175627	0.874192	0.853641	25.1	27.9
0.996745	0.0861423	0.644451	0.749121	25.2	26.7
0.39125	0.9	0.103389	0.216716	20	32
0.965523	1	0.108463	0.216168	32	30.6
0.438211	0.386029	0.395972	0.84775	30.5	27.2
0.993662	0.632867	0.0513691	0.102482	26.7	28.6
0.0759007	0.930131	0.0294409	0.00582638	32	22.9
0.854317	0.305755	0.778357	0.706669	27.6	27.8
0.840568	0.378676	0.880252	0.649841	24.9	27.2
0.201232	0.271777	0.816583	0.859848	28.4	28.7
0.199126	0.340824	0.938344	0.883255	25.2	26.7
0.048575	0.215753	0.840304	0.878078	26.1	29.2
0.385853	0.44358	0.573811	0.841827	27.4	25.7
0.451705	0.950413	0.0773256	-0.112676	32	24.2
1.005	0.793103	0.0259539	0.0278655	32	20.3
0.325646	0.25283	0.826433	0.859355	27	26.5
0.322917	0.903125	0.0944998	0.101341	27	32
0.597097	0.543933	0.832041	0.71084	27.9	23.9
0.918153	0.759184	0.234017	0.150307	28.6	24.5
0.494737	0.00369004	0.242158	0.17898	31.2	27.1
0.394977	0.364662	0.598446	0.672361	23.5	26.6
0.145464	0.235294	0.435195	0.513768	23	28.9
0.717534	0.780328	0.761664	0.325358	24.3	30.5
0.0864536	0.471111	0.188965	0.436541	21.9	22.5
0.581197	0.520147	0.16779	0.224101	31.5	27.3
0.385847	0.401709	0.0370768	0.236258	23.6	23.4
0.721874	0.581081	0.793026	0.298681	24.6	29.6
0.14573	0.365385	0.282601	0.189608	21.8	26
0.248026	0.0565371	0.726423	0.696778	25.6	28.3
0.651601	0.383212	0.886981	0.850277	24.5	27.4
0.562919	0.226054	0.189718	0.204539	32	26.1
0.474749	0.408163	0.0409633	0.307739	23.6	24.5
0.439014	0.451613	0.803777	0.651246	28.1	24.8
0.298415	0.179811	0.906	0.723601	25.1	31.7
0.592448	0.675	0.471983	0.119234	25.6	24
0.408286	0.690083	0.253829	0.306725	22.6	24.2
0.584665	0.617761	0.299212	0.670511	32	25.9
0.997145	0.0840708	0.20772	0.447712	24.8	22.6
0.178699	0.24375	0.137228	0.0624927	24.5	32
0.0493145	0.222222	0.828844	0.713044	25.7	27.9
0.0851875	0.226923	0.842422	0.85284	24.2	26
0.973855	0.377193	0.0201976	0.564054	20.6	22.8
0.951559	0.0934959	0.0323729	0.33295	31.1	24.6
0.524193	0.194444	0.823412	0.736229	27.7	28.8
0.168532	0.579167	0.670695	0.739796	26.8	24
0.075	0.14	0.173017	-0.0342519	32	20
0.980651	0.258303	0.795999	0.760523	23.8	27.1
0.461887	0.42126	0.480583	0.878494	23.8	25.4
0.822478	0.0185185	0.776704	0.781011	26.1	27
0.542014	0.528	0.557985	0.771674	27.8	25
0.275817	0.266667	0.136468	0.166567	28.9	22.5
0.219386	0.669528	0.539897	0.703609	28.2	23.3
0.263147	0.25	0.0365138	0.443898	29	32
0.1324	0.1875	0.725925	0.634144	25.9	24
0.422848	0.350806	0.84812	0.722024	24.7	24.8
0.47039	0.383399	0.172302	0.345549	23.2	25.3
0.0963346	0.962406	0.631626	0.769396	30.4	26.6
0.493859	0.0505837	0.900534	0.894341	25.6	25.7
0.773602	0.0926641	0.772942	0.748238	23.7	25.9
0.653049	0.541322	0.606699	0.350036	31.6	24.2
0.0375	0.1125	0.330081	0.173166	32	32
0.677482	0.67623	0.830517	0.878285	26.5	24.4
0.870843	0.254682	0.197629	0.111983	29.7	26.7
0.184846	0.268293	0.709663	0.770784	25	24.6
0.603254	0.69697	0.93022	0.85294	25.1	26.4
0.349937	0.416031	0.0787162	0.903965	27.8	26.2
0.393304	0.464286	0.0905208	0.445962	32	22.4
0.314649	0.314741	0.766866	0.82595	25.9	25.1
0.871034	0.910112	0.911966	0.905759	26.5	26.7
0.874919	0.888087	0.768399	0.891281	26.1	27.7
0.168855	0.245968	0.792667	0.745785	25.8	24.8
0.843275	0.686084	0.240298	0.212469	27.1	30.9
0.74683	0.4125	0.0695015	0.312234	27.6	32
0.902787	0.923729	0.617719	0.505435	22.5	23.6
0.902797	0.818519	0.474607	0.806291	24.5	27
0.897386	0.11157	0.662159	0.809779	23.3	24.2
0.398144	0.478261	0.734593	0.768932	26.7	23
0.22158	0.305556	0.834225	0.786298	27.2	25.2
0.0798165	0.199187	0.804012	0.854112	24.1	24.6
0.970807	0.0852713	0.312412	0.670734	28.2	25.8
0.393147	0.471042	0.770627	0.768852	28	25.9
0.442113	0.36859	0.562954	0.636351	26.3	31.2
0.88115	0.053125	0.902517	0.454855	24.9	32
0.708059	0.789474	0.20869	0.236628	32	20.9
0.0987391	0.634146	0.893297	0.287035	27.8	28.7
0.822742	0.223577	0.39866	0.859668	28.9	24.6
0.558874	0.852217	0.141325	0.105438	26.8	20.3
0.514407	0.355	0.205665	0.202946	29.5	20
0.467005	0.121622	0.267088	0.233908	32	22.2
0.0472891	0.534694	0.051846	0.0773963	26.8	24.5
1.01583	0.314516	0.239488	0.868648	32	24.8
0.86437	0.877778	0.778392	0.914468	28.7	27
0.955593	0.96063	0.726427	0.657135	24.7	25.4
0.100904	0.348361	0.819288	0.787788	23.2	24.4
0.320313	0.316406	0.85254	0.837517	26.8	25.6
0.300574	0.0571429	0.460228	0.456668	27.4	28
0.983387	0.024	0.821319	0.803925	24.8	25
0.620702	0.0503876	0.808171	0.731561	25.5	25.8
0.857143	0.185714	0.628458	0.86427	25.6	28
0.656431	0.910377	0.610522	0.233728	25.1	21.2
0.901596	0.804714	0.804096	0.876882	23.9	29.7
0.679012	0.0916031	0.134726	0.760156	26.3	26.2
0.649755	0.731293	0.859445	0.894821	25.1	29.4
0.700093	0.482072	0.745829	0.689192	25.3	25.1
0.224179	0.028	0.566893	0.253204	26.8	25
0.918854	0.173729	0.672779	0.707441	22.6	23.6
0.670983	0.71223	0.168567	0.0610971	21	27.8
0.398472	0.475	0.222487	0.108027	22.5	32
0.281685	0.52381	0.864986	0.226839	26	27.3
0.984375	0.90625	0.0877553	0.0777796	32	32
0.775	0.416	0.0029067	0.758816	20	25
1.00944	0.118721	0.816932	0.64133	25.6	21.9
0.832151	0.741135	0.519632	0.869732	28.8	28.2
0.0688191	0.135338	0.803891	0.157506	25.5	26.6
0.600627	0.579137	0.33189	0.594653	27.1	27.8
0.808585	0.746324	0.675613	0.761486	27.7	27.2
0.60375	0.672	0.18008	0.150452	32	25
0.632587	0.19084	0.14601	0.536135	26.7	26.2
0.673595	0.177606	0.69095	0.755302	29.5	25.9
0.174132	0.0153257	0.885261	0.446571	27.2	26.1
0.134392	0.674699	0.264021	0.18934	30.2	24.9
0.441941	0.461832	0.730196	0.771246	24.6	26.2
0.220305	0.176923	0.867007	0.873904	27.2	26
0.255357	0.276786	0.636714	0.253918	28	22.4
0.547325	0.790123	0.753361	0.746545	24	24.3
0.406669	0.758621	0.0822102	0.0891146	32	26.1
0.963784	0.0730769	0.642565	0.786646	27.4	26
0.377846	0.487805	0.748752	0.746701	24	24.6
0.240157	0.511811	0.727385	0.642672	25.4	25.4
0.316667	0.954167	0.127189	0.0688832	20	24
0.476891	0.332143	0.376407	0.032008	23.8	28
0.717393	0.463504	0.778609	0.726469	24.4	27.4
0.659964	0.96	0.317813	0.0622814	28.1	20
0.0614583	0.132576	0.542675	0.848843	32	26.4
0.470459	0.376923	0.686343	0.731004	26.3	26
0.589623	0.528517	0.839399	0.855985	25.4	26.3
0.71697	0.492063	0.824233	0.793434	27.2	31.5
0.483522	0.139442	0.510429	0.724938	29.4	25.1
0.518492	0.0238095	0.198679	0.668419	20	25.2
0.690663	0.557621	0.793841	0.793466	24.1	26.9
0.078125	0.79375	0.221852	0.0744298	32	32
0.681942	0.212544	0.821407	0.737223	27.6	28.7
0.478544	0.766284	0.155618	0.496282	32	26.1
0.129436	0.0530973	0.586179	0.646155	29.7	22.6
0.421145	0.530233	0.795321	0.477069	23.8	21.5
0.0986997	0.206573	0.666755	0.949839	30.4	21.3
0.624242	0.26	0.0864329	-0.0245119	26.4	20
1.01851	0.238494	0.860638	0.885727	25.9	23.9
0.540625	0.990625	0.0649827	0.232296	32	32
0.297588	0.184426	0.584684	0.634633	31.4	24.4
0.336578	0.3875	0.0982117	0.174111	24.4	32
0.61909	0.583039	0.675167	0.844486	25.7	28.3
1.00418	0.161172	0.726523	0.844684	25.3	27.3
0.395748	0.444444	0.83414	0.85719	27.9	26.1
0.546409	0.521236	0.86708	0.845184	27.7	25.9
0.307112	0.903614	0.140373	0.0674246	22.3	24.9
0.476449	0.39759	0.815994	0.874595	26.9	24.9
0.157937	0.88	0.012367	0.117662	25.2	22.5
0.360944	0.404167	0.771027	0.871072	24.9	24
0.561753	0.394422	0.651702	0.613314	25.5	25.1
0.0835685	0.178423	0.267427	0.869248	20	24.1
0.088015	0.689139	0.0944332	0.313116	32	26.7
0.9125	0.175	0.1316	0.0298353	32	20
0.579798	0.392727	0.558645	0.655021	29.7	27.5
0.501502	0.582781	0.445727	0.691206	21.6	30.2
0.37203	0.312	0.865285	0.789725	26.6	25
0.873258	0.729242	0.29389	0.0386799	27	27.7
0.120783	0.254753	0.69054	0.555169	26.9	26.3
0.528305	0.262745	0.788511	0.687003	24.8	25.5
0.302995	0.193676	0.146936	0.21143	22.5	25.3
0.295359	0.308017	0.689307	0.805433	23.7	23.7
0.616823	0.309375	0.602326	0.597222	27.9	32
0.96875	0.78125	0.169851	0.185715	32	32
0.974743	0.028125	0.123811	0.210493	29.2	32
0.303273	0.263566	0.738821	0.724531	27	25.8
0.239344	0.927869	0.0121981	0.0782941	32	30.5
0.54375	0.215625	-0.00169741	0.273247	32	32
0.743625	0.897541	0.830889	0.854109	25.2	24.4
0.706228	0.415	0.212927	0.0824962	28.1	20
0.233596	0.464567	0.481917	0.847296	23.4	25.4
0.634551	0.491694	0.766873	0.503402	25.4	30.1
0.60823	0.848485	0.149428	0.191349	24.1	26.4
0.454225	0.452962	0.216802	0.211111	32	28.7
0.874698	0.496183	0.210473	0.152715	27.5	26.2
0.712785	0.767347	0.633055	0.877149	27.2	24.5
0.543412	0.514644	0.836039	0.342153	27.3	23.9
0.921314	0.512	0.685792	0.789399	27.4	25
0.369433	0.267606	0.273061	0.891911	22.2	28.4
0.503906	0.959375	0.832676	0.380572	25.6	32
0.630172	0.507092	0.557345	0.553979	24.7	28.2
0.190343	0.272388	0.818414	0.864082	25.3	26.8
0.295645	0.197761	0.916126	0.829297	27.9	26.8
0.953455	0.921811	0.76528	0.543455	26.1	24.3
0.296429	0.749117	0.0368341	0.235941	28.9	28.3
0.721035	0.115556	0.876494	0.537918	26.2	22.5
0.65114	0.677966	0.728024	0.3752	29	23.6
0.241732	0.316981	0.850428	0.869555	27.1	26.5
0.804398	0.971875	-0.0738665	-0.0286735	24.3	32
0.105516	0.0989399	0.912849	0.909268	25.9	28.3
0.482546	0.490637	0.654781	0.211304	25.6	26.7
0.198437	0.300781	0.124097	0.0813139	32	25.6
0.391176	0.446565	0.741662	0.810294	25.4	26.2
0.792135	0.729537	0.198619	0.130983	25.6	28.1
0.497629	0.76875	0.00862995	0.248349	29	32
0.410565	0.00952381	0.0520117	0.0984232	32	21
0.1	0.145455	0.674577	0.386155	27.4	27.5
0.431041	0.397638	0.761232	0.824974	28.7	25.4
0.80956	0.4125	0.0987659	0.347157	28.7	32
0.607242	0.75	0.0825726	0.0833773	32	25.2
0.462995	0.901186	0.0724986	0.063633	22.5	25.3
0.86855	0.884	0.613496	0.851378	26.9	25
0.357884	0.789916	0.109817	0.0245918	28.9	23.8
0.813185	0.840989	0.0446714	0.59202	21.3	28.3
0.361599	0.532258	0.6311	0.782533	27.2	24.8
0.26455	0.909091	0.0742678	0.284349	29.7	23.1
0.911298	0.819231	0.130635	0.16154	32	26
0.97835	0.0567376	0.661508	0.609525	22.8	28.2
0.378869	0.876667	0.0209149	0.452296	22.4	30
0.54374	0.477912	0.787553	0.637457	27.6	24.9
0.452523	0.150877	-0.00327462	0.668014	29.1	28.5
0.851793	0.0232558	0.623076	0.489666	29	30.1
0.907842	0.403571	0.715711	0.842638	28.6	28
0.582139	0.378378	0.850248	0.634788	29.2	25.9
0.751062	0.431298	0.651369	0.783542	27.5	26.2
0.822821	0.151408	0.296804	0.289694	27.6	28.4
0.579759	0.575646	0.689731	0.581569	27.9	27.1
0.881647	0.215625	0.141314	0.260463	31.5	32
1.02948	0.129032	0.712069	0.786437	24.1	24.8
0.339069	0.009375	0.312172	0.170825	22.7	32
0.593987	0.391304	0.587819	0.721856	26.8	27.6
0.45734	0.0647773	0.253092	0.149039	29.8	24.7
0.751295	0.937743	0.526654	0.714244	29	25.7
0.914711	0.980469	0.761313	0.803286	24.1	25.6
0.880742	0.982063	0.855644	0.485525	25.4	22.3
0.925133	0.03663	0.869388	0.677523	25.3	27.3
0.623255	0.465385	0.71408	0.725498	25.9	26
0.417856	0.974638	0.822567	0.568044	25.6	27.6
0.299743	0.376623	0.79283	0.799827	24.1	23.1
0.588569	0.921824	0.167015	0.396253	32	30.7
0.376968	0.559259	0.133076	0.0646621	32	27
0.933999	0.019084	0.88126	0.849207	26	26.2
0.246154	0.146853	0.41766	0.664913	26	28.6
0.244881	0.320675	0.853267	0.796939	24.4	23.7
0.363831	0.940625	0.875073	0.257612	27.7	32
0.634446	0.440329	0.758887	0.61233	26.4	24.3
0.353651	0.44	0.726274	0.815468	25.2	25
0.488012	0.972332	0.878517	0.398091	27.2	25.3
0.99659	0.947955	0.754091	0.713501	25.4	26.9
0.993679	0.268722	0.579277	0.698408	27.6	22.7
0.366559	0.121673	0.0555001	0.886242	23.7	26.3
0.475293	0.568376	0.875654	0.860103	23.8	23.4
0.515625	0.953125	0.362903	0.604791	32	32
0.629127	0.256809	0.521511	0.813176	24.5	25.7
0.368567	0.625	0.101127	0.0569336	30.7	20
0.448897	0.388704	0.810178	0.513184	23.7	30.1
0.273234	0.187739	0.52472	0.580363	22.6	26.1
0.915625	0.684375	0.0522186	0.0533479	32	32
0.52021	0.550201	0.834303	0.736034	26.3	24.9
0.427809	0.417625	0.831399	0.872416	27.2	26.1
0.11688	0.53125	0.763946	0.269541	25.4	32
0.262636	0.113821	-0.171552	0.474387	28.6	24.6
0.871936	0.66875	0.849692	-0.0499374	25.5	32
0.909086	0.222672	0.344141	0.425176	23.7	24.7
0.0929847	0.5875	0.104788	0.130668	24.5	32
1.00051	0.534375	0.104883	-0.0803219	30.5	32
0.86604	0.875	0.333907	0.305235	28.6	32
0.322917	0.43125	0.0766501	0.250816	25.5	32
0.502513	0.558052	0.79411	0.558837	26.9	26.7
0.392241	0.48996	0.781482	0.700686	24.7	24.9
0.785265	0.616935	0.80929	0.883459	23.6	24.8
0.681014	0.39781	0.547894	0.517989	29.1	27.4
0.49219	0.796992	0.0875649	0.836808	29.7	26.6
0.805552	0.644068	0.754082	0.65451	25.4	23.6
0.300534	0.0232558	0.0610248	-0.113322	23.8	25.8
0.424543	0.559375	0.00832165	0.0754459	24.6	32
0.44375	0.4375	0.0183148	0.0865782	32	32
0.0889093	0.52451	0.00183389	0.0115508	32	20.4
0.892522	0.860558	0.83052	0.73324	26	25.1
0.673487	0.0273437	0.132668	0.00682966	25.2	25.6
0.98125	0.8875	0.385569	0.0306333	32	32
0.964065	0.160784	0.736097	0.829245	26.3	25.5
0.279036	0.353659	0.845685	0.80799	25.2	24.6
0.351471	0.389313	0.809357	0.743271	25.8	26.2
0.385942	0.649635	0.746404	0.862822	25.4	27.4
0.224807	0.222689	0.814883	0.857861	24.6	23.8
0.78782	0.642553	0.819013	0.922312	25.4	23.5
1.02454	0.214876	0.717664	0.691333	26.3	24.2
0.497825	0.478764	0.848299	0.714585	28.4	25.9
0.779414	0.769784	0.838799	0.93313	25.7	27.8
0.865601	0.108949	0.555397	0.00422111	23.5	25.7
0.522547	0.472	0.803816	0.912604	26.7	25
0.728933	0.65	0.859314	0.871666	26.7	24
0.489273	0.214286	0.87579	0.865207	25.6	25.2
0.2443	0.09375	0.579813	0.0981082	31.8	32
0.395413	0.0550459	0.155942	0.127353	32	21.8
0.320862	0.235088	0.783049	0.847544	24.9	28.5
0.518001	0.259375	0.118591	0.147077	21.7	32
0.957729	0.197479	0.813675	0.78906	23.1	23.8
0.510256	0.473077	0.760984	0.848427	27	26
0.39477	0.64898	-0.160112	0.0553943	32	24.5
0.143739	0.309524	0.813846	0.832185	24.3	25.2
0.517527	0.275862	0.0794109	0.040892	29.5	26.1
0.572895	0.730612	-0.098503	0.0624325	32	24.5
0.562831	0.227468	0.573515	0.338495	22.9	23.3
1.02355	0.14346	0.061319	0.198242	20.3	23.7
0.425389	0.434263	0.880099	0.905779	24.2	25.1
0.698721	0.515625	0.190777	0.142676	25.9	32
0.152897	0.927039	0.0173338	0.0639273	31.2	23.3
0.154406	0.287313	0.735461	0.858697	23.9	26.8
0.456068	0.506224	0.0461848	0.032059	32	24.1
0.703059	0.813149	0.0295307	0.0866753	23.9	28.9
0.403878	0.886986	0.0619782	0.345329	23.7	29.2
0.474818	0.367003	0.314877	0.356724	23.9	29.7
0.973781	0.639344	0.141417	0.159249	30.2	30.5
0.418088	0.645161	-0.0589285	0.514578	32	21.7
0.469011	0.330677	0.243799	0.861064	24.8	25.1
0.330259	0.65625	0.588723	0.0357971	22.7	32
0.25625	0.559375	0.0377344	0.0592129	20	32
0.389301	0.1625	0.168017	0.136906	23.6	32
0.820729	0.692593	0.187289	0.0614572	26.3	27
1.02119	0.868	0.550374	0.686784	21.9	25
0.532837	0.324324	0.170902	0.117925	21.2	25.9
0.686335	0.574675	0.698729	0.6961	25.3	30.8
0.662499	0.812749	0.163136	0.0412401	26.8	25.1
0.796773	0.509375	0.0441155	0.534633	30.6	32
0.471647	0.572	0.878936	0.821823	24.9	25
0.21875	0.2	0.102977	-0.165265	32	32
0.808382	0.97786	0.925167	0.726542	23.8	27.1
0.538542	0.345833	0.0723963	0.856895	32	24
0.869718	0.838583	0.835383	0.805618	25.1	25.4
0.119585	0.938462	0.0347978	0.139201	29.3	26
0.193505	0.896875	0.0628439	0.114482	25.5	32
0.9532	0.411765	0.753919	0.81988	26	23.8
0.244317	0.192982	0.869216	0.539361	28.4	28.5
0.861647	0.346847	0.181629	0.0720241	22.4	22.2
0.249475	0.314516	0.554904	0.842229	21.5	24.8
0.356851	0.3	0.751715	0.76176	26.3	27
0.962935	0.297794	0.717631	0.8812	24.5	27.2
0.743622	0.0725552	0.0272619	0.0404446	32	31.7
0.906624	0.28821	0.863978	0.641878	26.1	22.9
0.188778	0.228346	0.718382	0.791797	23.8	25.4
0.251318	0.308	0.447273	0.828919	31.1	25
0.92545	0.1893	0.144937	0.739616	32	24.3
1.03125	0.696875	0.054718	0.306169	30.4	32
0.205837	0.365625	0.575812	0.0180545	24.2	32
0.774094	0.657439	0.885289	0.933389	26.5	28.9
0.901317	0.492593	0.655686	0.830995	29.8	27
0.926434	0.70347	0.700453	0.104659	25.6	31.7
0.940971	0.243542	0.185466	0.236288	32	27.1
0.767457	0.462264	0.229258	0.12373	23.4	21.2
0.273327	0.498054	0.334614	0.629446	29.8	25.7
1.03956	0.529167	0.512922	0.197806	23.7	24
0.904184	0.546875	0.419887	0.0729703	24.2	32
0.347181	0.39924	0.730589	0.794195	24.3	26.3
0.816161	0.0952381	0.288607	0.579957	28.1	25.2
0.926238	1	0.616224	0.731691	29.2	26
0.235144	0.621528	0.695155	0.0333717	31.6	28.8
0.152028	0.40458	0.14468	0.712034	32	26.2
0.212182	0.824841	0.115788	0.562654	32	31.4
0.736758	0.70625	-0.0980883	0.154714	23.6	32
0.816725	0.919861	0.775086	0.845807	26	28.7
0.957727	0.292419	0.414938	0.823499	27.9	27.7
0.1	0.746875	0.0960296	0.344717	32	32
0.714129	0.165289	0.813368	0.420042	24.9	24.2
0.396399	0.347656	0.755554	0.848903	25.3	25.6
0.278201	0.11875	0.632722	0.529345	24.6	32
0.578686	0.448718	0.647045	0.833888	32	31.2
0.75444	0.901141	0.819286	0.84402	24.9	26.3
0.171875	0.565625	0.203968	0.0351453	32	32
0.458839	0.650165	-0.0566388	-0.0276998	32	30.3
0.59821	0.450355	0.437578	0.332937	25.6	28.2
0.938357	0.70903	0.324834	0.163908	32	29.9
0.495288	0.321888	0.610748	0.707982	27.6	23.3
0.279343	0.584507	0.510266	-0.00798292	27.3	28.4
0.0797502	0.532203	0.296422	0.0227507	28.5	29.5
0.23753	0.398374	0.0528822	0.783983	22.2	24.6
0.469689	0.325175	0.436847	0.835199	30.2	28.6
0.526993	0.914089	0.0703657	0.0514678	20	29.1
0.559978	0.848797	-0.019092	0.364359	25.8	29.1
0.768798	0.873134	0.480987	0.811498	31.8	26.8
0.959702	0.893536	0.600418	0.858425	25.4	26.3
0.961466	0.109023	0.536847	0.909947	26.4	26.6
0.62873	0.668016	0.83921	0.775877	24.3	24.7
0.478794	0.478599	0.68426	0.763969	27.9	25.7
0.288434	0.67451	0.00942238	0.812066	20.7	25.5
0.293891	0.508696	0.220683	0.866515	23.7	23
0.465746	0.0687023	0.429874	0.85405	23.6	26.2
0.408702	0.450413	0.814446	0.83088	23.4	24.2
0.89375	0.846875	0.0890454	0.106124	32	32
0.821339	0.860544	0.762502	0.820759	26.6	29.4
0.610256	0.109848	0.843697	0.775228	26	26.4
0.166667	0.189091	0.637183	0.785184	27	27.5
0.419726	0.330882	0.553436	0.800302	29	27.2
0.519841	0.47619	0.753237	0.743306	25.2	25.2
0.6375	0.3375	0.161394	0.557038	32	32
0.451237	0.48996	0.454687	0.788936	24.3	24.9
0.604317	0.748201	0.576412	0.293284	24.3	27.8
0.999186	0.940741	0.762123	0.944921	27.3	27
0.668506	0.925764	0.773264	0.0794469	26.2	22.9
0.928766	0.226804	0.457007	0.495366	25.1	29.1
0.718568	0.704724	0.823324	0.815018	24.4	25.4
0.956749	0.48289	0.513901	0.858971	32	26.3
0.156586	0.40458	0.16653	0.306429	31.4	26.2
0.184551	0.43662	0.271302	0.104401	32	28.4
1.05	0.495	0.0702094	0.160683	32	20
1.00995	0.996337	0.233662	0.747546	26.4	27.3
0.907692	0.95	0.486291	0.916831	26	26
0.753972	0.28839	0.0697294	0.0900907	23.5	26.7
0.999394	0.084	0.675541	0.628939	26.4	25
0.914685	0.665541	0.100082	0.101643	24.1	29.6
0.921876	0.480851	0.858673	0.710111	25.9	23.5
0.538492	0.353175	0.185822	0.429626	32	25.2
0.678864	0.717647	0.846229	0.854277	25.4	25.5
0.586143	0.864341	0.0735337	0.122082	32	25.8
0.415625	0.45625	0.0504382	0.18495	32	32
0.566507	0.330508	0.729096	0.485329	27.6	23.6
0.182447	0.30531	0.685468	0.649878	26.6	22.6
0.961771	0.0113208	0.346964	0.87004	26.8	26.5
0.0710648	0.496875	0.106479	0.136855	27	32
0.326478	0.295019	0.838052	0.858887	24.2	26.1
0.929334	0.830325	0.804784	0.609179	24.2	27.7
0.950553	0.237624	0.801147	0.484863	28.7	30.3
0.049792	0.931148	0.790904	0.918155	26.8	30.5
0.695866	0.69258	0.835415	0.90228	27.2	28.3
0.857931	0.941423	0.129966	0.146278	28.6	23.9
0.623049	0.032491	0.9056	0.803763	24.8	27.7
0.988991	0.21371	0.767615	0.85634	25.2	24.8
0.382542	0.446043	0.816404	0.843799	24.8	27.8
0.869896	0.563636	0.870216	0.807272	28.9	27.5
0.608173	0.746154	0.11535	0.195262	32	26
0.671519	0.738676	0.0991296	0.18611	21.9	28.7
0.915625	0.205	0.142496	0.0201044	32	20
0.595267	0.633094	0.164314	0.0816373	22.1	27.8
0.97272	0.208696	0.251958	0.202634	20.4	23
0.477967	0.723735	0.0453152	0.135196	23.4	25.7
0.13125	0.859375	0.10139	0.024602	32	32
0.512054	0.897321	0.116459	0.22013	32	22.4
0.202372	0.552941	-0.0749667	0.59696	24.3	25.5
0.66875	0.05	0.0188907	0.237889	32	32
0.265625	0.503125	0.16037	0.0814821	32	32
0.989703	0.0429185	0.265712	0.0225616	28.8	23.3
0.311784	0.635088	0.427463	0.410943	31.1	28.5
0.503378	0.554054	0.162812	0.111182	20.8	29.6
0.30245	0.504386	0.249488	0.403129	26.5	22.8
0.623721	0.129964	0.33957	0.750878	28.8	27.7
0.998701	0.57	0.118356	0.115232	30.8	20
1.02965	0.0037594	0.778526	0.864116	26.4	26.6
0.40774	0.860759	0.260731	0.0332142	32	23.7
0.12207	0.688645	0.0913165	0.229157	32	27.3
1.02522	0.0551471	0.871966	0.783881	27	27.2
0.667755	0.752896	0.826725	0.891375	29.2	25.9
0.0857843	0.573529	0.894977	0.117455	25.5	27.2
0.957903	0.81875	0.235171	0.289226	24.2	32
0.254096	0.642066	0.0333744	0.150968	20	27.1
0.813713	0.830645	0.680975	0.781044	24.1	24.8
0.2071	0.642857	0.152855	0.136876	32	29.4
0.112272	0.922747	0.0687012	0.134969	32	23.3
0.830282	0.431535	0.57963	0.400184	28.6	24.1
0.523593	0.43	0.0661056	0.00917608	23.1	20
0.446875	0.70625	0.0641909	0.0697621	32	32
0.253441	0.367816	0.681953	0.853285	24.3	26.1
0.419806	0.539924	0.286089	0.740021	24.7	26.3
0.661877	0.670498	0.699233	0.757601	26.4	26.1
0.917543	0.923077	0.903647	0.697602	27.8	28.6
0.421891	0.456693	0.858535	0.749388	26.2	25.4
0.113733	0.297872	0.670408	0.610289	27.5	23.5
0.94548	0.770115	0.82823	0.671399	24.8	26.1
0.779802	0.321875	0.180491	0.082665	25.9	32
0.397174	0.367347	0.642367	0.514156	27.3	24.5
0.85054	0.867424	0.86471	0.82261	24.7	26.4
0.823774	0.752508	0.644334	0.695957	24	29.9
0.412953	0.0297398	0.0729567	0.107811	32	26.9
0.943898	0.851695	0.070621	0.0468582	30	23.6
0.900813	0.916364	0.765219	0.83192	24.6	27.5
0.900407	0.0189394	0.734011	0.806325	24.6	26.4
0.881915	0.39738	0.891466	0.444315	26.5	22.9
0.0722771	0.0862745	0.7135	0.737344	27.4	25.5
0.486829	0.484375	0.0944534	0.137898	24.2	32
0.43125	0.00625	0.379796	0.0682529	32	32
1.01372	0.0954357	0.879193	0.0610251	26.8	24.1
0.121308	0.280277	0.592493	0.842547	25.9	28.9
0.213022	0.0977444	0.758986	0.753496	24.1	26.6
0.07815	0.595238	0.059744	0.79755	30.7	25.2
0.654737	0.996403	0.703771	0.613517	23.8	27.8
0.48002	0.00625	0.900723	0.117939	24.4	32
0.141806	0.00638978	0.892167	0.828923	29.6	31.3
0.411325	0.465021	0.625318	0.847719	25	24.3
0.362936	0.261649	0.917248	0.480003	24.3	27.9
0.643511	0.567213	0.781405	0.827098	24	30.5
0.398147	0.337209	0.729582	0.624926	30.2	25.8
0.777178	0.617241	0.739908	0.85277	26.2	29
0.557019	0.772727	0.0132808	0.123593	25.7	28.6
1.01168	0.0761246	0.675718	0.546402	26	28.9
0.836482	0.876543	0.746141	0.861423	24.9	24.3
0.0888591	0.00682594	0.736577	0.271394	25.2	29.3
0.146875	0.5125	0.135275	-0.251489	32	32
0.305959	0.363636	0.681756	0.814543	23.8	24.2
0.797474	0.411985	0.633627	0.460637	29.6	26.7
0.557013	0.64375	0.756339	0.642489	26.2	32
0.349846	0.337449	0.736116	0.807751	23.8	24.3
0.24636	0.598566	0.108069	0.220353	32	27.9
0.434375	0.75625	0.0529942	0.135165	32	32
0.740625	0.09	0.123983	0.138132	32	20
0.314978	0.242991	0.765401	0.261841	26.9	21.4
0.893253	0.265823	0.929506	0.309121	29.1	23.7
0.0586854	0.969697	0.777994	0.798774	28.4	26.4
0.702321	0.183168	0.0545719	0.0535504	32	20.2
0.246967	0.03125	0.35502	0.0974177	23.7	32
0.804501	0.880866	0.758761	0.704276	24.8	27.7
0.932242	0.793651	0.513612	0.846504	32	25.2
0.359016	0.337037	0.686004	0.871153	27.4	27
0.227644	0.636816	0.1261	0.133492	27.1	20.1
0.691824	0.620818	0.0693861	0.813974	26.8	26.9
0.849746	0.967871	0.591371	0.375316	27.1	24.9
0.820226	0.875502	0.458815	0.71131	27.1	24.9
0.987535	0.05	0.807278	0.632285	25.5	28
0.439333	0.602273	0.655731	0.736497	25	26.4
0.699409	0.128514	0.879987	0.753401	25.5	24.9
0.965598	0.975439	0.801651	0.752415	25.6	28.5
0.0523648	0.0246479	0.78333	0.864354	25.7	28.4
0.264332	0.529644	0.443242	0.868302	22.6	25.3
0.536753	0.545817	0.217726	0.31679	32	25.1
0.118141	0.292181	0.779121	0.734119	23.3	24.3
0.46679	0.48583	0.487629	0.81403	23.9	24.7
0.539359	0.33209	0.652036	0.396501	25.9	26.8
0.265	0.240964	0.672097	0.799989	26.6	24.9
0.532699	0.224638	0.0871394	0.639306	32	27.6
0.133149	0.186441	0.719511	0.741002	26.7	23.6
0.7625	0.45625	-0.0840888	0.240961	32	32
0.14346	0.346154	0.865903	0.850496	25.1	23.4
0.261232	0.165625	0.225207	0.268973	28.1	32
1.01625	0.634375	0.0848305	0.235806	25	32
0.699459	0.92126	0.508731	0.710353	24.9	25.4
0.54699	0.42	0.171594	0.090344	29.9	20
0.928197	0.890688	0.747274	0.470826	25.7	24.7
0.947924	0.145161	0.547206	0.562797	25.8	24.8
0.736972	0.796053	0.90634	0.904094	25.3	30.4
0.325169	0.375	0.214356	0.485328	23.9	28.8
0.399222	0.05625	0.855047	0.481501	24.9	32
0.132846	0.815625	0.106467	0.236736	23.5	32
0.961963	0.129032	0.705505	0.685305	25.4	24.8
0.235134	0.293651	0.677806	0.825063	26.8	25.2
0.833283	0.70979	0.781681	0.753844	25.7	28.6
0.700573	0.634146	0.828941	0.750715	26.4	24.6
0.648631	0.407547	0.00593047	0.734616	20.4	26.5
0.708627	0.74902	0.696533	0.699634	25	25.5
0.240593	0.333333	0.628478	0.789727	25.3	24.6
0.988919	0.908257	0.00702177	0.227527	23.1	21.8
0.635984	0.0892019	0.383476	0.113629	26.9	21.3
0.224468	0.258065	0.471837	0.130122	24.7	24.8
0.643484	0.053125	0.164411	0.199365	23.5	32
0.278125	0.559375	0.136539	-0.0819005	32	32
0.552304	0.625551	0.807998	0.204232	24.4	22.7
0.44125	0.259375	0.0302748	0.113383	20	32
0.295675	0.384328	0.0653277	0.116594	24.5	26.8
0.549283	0.686441	0.870295	0.660152	26	23.6
0.965341	0.490625	0.166589	0.0276829	27.5	32
0.815675	0.841509	0.81981	0.775814	27.3	26.5
0.511173	0.807547	0.142445	0.0255831	21.7	26.5
1.00596	0.826415	0.900499	0.665283	26.6	26.5
0.496875	0.396875	0.271501	0.385651	32	32
0.398565	0.395062	0.804826	0.727949	24.2	24.3
0.0639688	0.331797	0.835809	0.563339	26.1	21.7
0.188444	0.266949	0.87544	0.812669	27.5	23.6
0.979592	0.885714	0.522059	0.668676	23.8	24.5
0.920732	0.935606	0.768128	0.702377	24.6	26.4
0.191178	0.123134	0.275726	0.224295	24.6	26.8
0.262893	0.237918	0.567167	0.48085	25.9	26.9
0.385679	0.9869	0.125747	0.0606087	20.9	22.9
0.124124	0.169675	0.599431	0.251709	25.9	27.7
0.632878	0.567857	0.883291	0.864336	27.2	28
0.601312	0.626761	0.915147	0.88014	26.4	28.4
1.03137	0.10687	0.834758	0.769387	24.6	26.2
0.246801	0.859375	0.0861051	0.00607145	25.4	32
0.4625	0.875	0.118371	0.172029	32	32
0.582056	0.821875	-0.135425	0.326432	31	32
0.975067	0.0535714	0.697067	0.232119	31.8	28
0.397245	0.432836	0.687782	0.859623	26	26.8
0.750399	0.122807	0.211036	0.402683	26.4	28.5
0.713393	0.484375	0.589251	0.288415	24.5	32
0.235447	0.371429	0.236397	0.446025	24.4	24.5
0.524901	0.368159	0.449656	0.0101787	29.1	20.1
0.252308	0.204	0.28348	0.379741	26	25
0.239412	0.019305	0.626204	0.698065	26.2	25.9
0.125202	0.290323	0.295154	0.347889	32	24.8
0.558689	0.69145	0.816872	0.831993	24.7	26.9
0.143243	0.152263	0.426374	0.444856	24.5	24.3
0.910863	0.7625	0.743309	0.729651	27.1	32
1.0365	0.220077	0.795683	0.62905	23.2	25.9
0.342086	0.23	0.198466	0.101339	27.8	20
0.117401	0.50173	0.778655	0.385302	25.3	28.9
0.555473	0.978903	0.217597	0.700345	25.5	23.7
0.778125	0.945	0.319185	0.0183679	32	20
0.598719	0.662651	0.316855	0.503388	24.7	24.9
0.387112	0.225352	0.323726	0.346669	26.6	28.4
0.716932	0.82	0.500399	0.121073	25.1	20
0.348908	0.357977	0.830259	0.924032	26	25.7
0.791589	1	0.343325	0.440167	23.5	25.6
0.709096	0.686992	0.262569	0.190705	32	24.6
0.0531199	0.434783	0.666755	0.774688	23.9	23
1.01457	0.794118	0.358458	0.295551	25.1	20.4
1.00551	0.996875	0.188832	0.221	27.2	32
0.79577	0.965066	0.392268	0.120719	26.8	22.9
0.812842	0.776515	0.179459	0.0793882	24.4	26.4
0.550157	0.848624	0.588673	0.208252	27.4	21.8
0.0486111	0.991111	0.215603	0.0898993	32	22.5
0.1875	0.746875	0.121731	0.105721	32	32
0.986029	0.792727	0.223716	0.265206	27.2	27.5
0.286287	0.19375	0.104995	0.0516571	27.3	32
0.3875	0.64375	0.113584	0.0587853	32	32
0.227184	0.1875	0.136933	0.388962	28.9	32
1.03491	0.229249	0.906021	0.925671	26.4	25.3
0.376756	0.343874	0.843312	0.833679	26	25.3
0.863407	0.107884	0.469712	0.577998	24.7	24.1
0.322302	0.338762	0.82381	0.335312	26.3	30.7
0.377253	0.6	0.734256	0.826085	25.4	22.5
0.404927	0.4375	0.763171	0.822264	25.7	27.2
0.0361078	0.0612903	0.335535	0.59042	24.3	31
0.605833	0.64	0.472985	0.314795	24	25
0.0916816	0.0826772	0.38004	0.216344	30.3	25.4
0.762109	0.558394	0.743456	0.904317	26.9	27.4
0.58	0.89	0.00749655	0.00973907	20	20
0.885549	0.75	0.380629	0.291278	31.4	32
0.79635	0.486111	0.224056	0.415736	25.8	28.8
0.469285	0.505415	0.825291	0.915026	24.7	27.7
0.404509	0.457692	0.913337	0.919042	26.1	26
0.627962	0.529412	0.800691	0.788667	27.8	27.2
0.365988	0.449153	0.764916	0.772002	26.8	23.6
0.0869481	0.124542	0.864218	0.816835	24.7	27.3
0.721346	0.951673	0.458983	-0.144109	26.1	26.9
0.883858	0.848361	0.192835	0.0381183	24.8	24.4
0.205611	0.352313	0.707815	0.829927	27.3	28.1
0.197047	0.294821	0.716937	0.714587	25.5	25.1
0.415082	0.410646	0.823582	0.824358	25.8	26.3
0.33381	0.366935	0.773116	0.760429	26.5	24.8
0.577949	0.104235	0.611099	0.538553	25.1	30.7
0.667939	0.770992	0.68353	0.747171	26.2	26.2
0.279136	0.459459	0.781011	0.861253	26	25.9
0.309117	0.405512	0.598127	0.695333	25.6	25.4
1.01559	0.0530612	0.34356	0.588339	25.4	24.5
0.229663	0.350211	0.770111	0.873129	25.8	23.7
1.03095	0.708904	0.0756997	-0.131311	28.7	29.2
0.245079	0.297491	0.212906	0.823598	24.4	27.9
0.468614	0.0304348	0.132307	0.0349213	32	23
0.0774045	0.0909091	0.833794	0.869134	25.3	26.4
0.784362	0.392562	0.4133	0.536209	29.3	24.2
0.965625	0.846875	0.338733	0.322225	32	32
0.999908	0.228374	0.315011	0.366179	22.6	28.9
0.0535441	0.164751	0.120679	0.652107	20	26.1
0.308253	0.515695	0.852256	0.72574	26.2	22.3
0.818421	0.07	0.0078807	0.0440007	24.7	20
0.349377	0.283525	0.588904	0.652329	28.8	26.1
0.190919	0.194853	0.750396	0.51689	25.7	27.2
0.355007	0.153846	0.500739	0.613665	26.5	28.6
0.411491	0.455253	0.0334304	0.398999	24.3	25.7
0.979211	0.633205	0.220514	0.192743	25.5	25.9
0.922193	0.353712	0.291278	0.77311	23.6	22.9
0.948179	0.771654	0.0589719	0.128654	32	25.4
0.0633925	0.0229885	0.787309	0.725605	26.4	26.1
0.417279	0.765625	0.398865	0.139996	27.2	32
0.0909238	0.128472	0.657139	0.270827	25.8	28.8
0.500109	0.906615	0.144483	0.018644	32	25.7
0.244044	0.689796	0.151908	0.147069	21.5	24.5
0.194111	0.307692	0.754725	0.844173	25.6	26
0.553378	0.638514	0.485452	0.21781	32	29.6
0.641544	0.840625	0.120302	0.325497	20.4	32
0.511179	0.515385	0.854603	0.826949	28.9	26
0.674359	0.264957	0.148199	-0.0741954	27	23.4
0.884157	0.590625	0.446823	0.102299	21.5	32
0.0345272	0.665625	0.0917005	0.258416	26.7	32
0.892036	0.348659	0.866871	0.7547	25.2	26.1
0.613912	0.047619	0.0621027	0.00575478	23.8	25.2
0.595542	0.277567	0.145467	0.22614	29	26.3
0.52371	0.584	0.837804	0.797796	24.8	25
0.90625	0.25625	0.321685	0.0089867	32	32
0.530604	0.815498	0.00879378	0.26617	31.5	27.1
0.678826	0.636691	0.924463	0.826081	25.5	27.8
0.389022	0.940678	-0.0268999	0.166476	28.3	23.6
0.201852	0.377119	0.68863	0.692625	25.9	23.6
0.432746	0.496552	0.903511	0.765831	28.2	29
0.215784	0.177165	0.592145	0.790307	26.2	25.4
0.244183	0.352941	0.67893	0.817927	22.5	25.5
0.329893	0.372294	0.553611	0.744803	26.3	23.1
0.920635	0.04329	0.529396	0.682353	25.2	23.1
0.5125	0.628125	0.390487	0.256295	32	32
0.18463	0.488479	0.0491578	0.144227	20.1	21.7
0.60625	0.85	0.15478	0.0256922	32	32
0.500731	0.604348	0.69579	0.770541	23.8	23
0.669443	0.267544	0.190428	0.0492058	23.7	22.8
0.679634	0.745283	0.85446	0.500925	26.7	21.2
1.0091	0.438596	0.175914	0.0848608	24.3	28.5
0.861298	0.4	0.262817	0.0193839	32	26
0.743347	0.959375	0.459794	0.063459	31	32
0.389841	0.83125	0.00943865	0.0411395	25.9	32
0.586466	0.518797	0.684693	0.697936	24.1	26.6
0.668797	0.617188	0.805881	0.777235	26.4	25.6
0.614247	0.654167	0.817633	0.881945	24.8	24
0.923664	0.958015	0.927992	0.742362	26.2	26.2
0.211719	0.115	0.117235	0.0177197	25.6	20
0.606307	0.646617	0.849186	0.783279	25.2	26.6
0.733923	0.727969	0.705477	0.702627	25.1	26.1
0.718249	0.721805	0.831344	0.822215	25.8	26.6
0.597559	0.634981	0.784085	0.797471	25.3	26.3
0.436666	0.565836	0.137177	-0.157841	32	28.1
0.40625	0.98125	0.251833	0.190982	32	32
0.301238	0.281787	0.75105	0.897896	26.5	29.1
0.106103	0.183908	0.802415	0.874713	25.4	26.1
0.555	0.694545	0.0252057	0.132428	20	27.5
1.02177	0.0096463	0.8804	0.824897	26.9	31.1
0.52124	0.484	0.78822	0.826706	25.8	25
0.723597	0.535156	0.55503	0.201946	27.4	25.6
0.12125	0.35625	0.0897505	0.0966868	20	32
0.885035	0.825328	0.701698	0.349275	26	22.9
0.618496	0.645914	0.76055	0.804116	25.8	25.7
0.430686	0.48125	-0.0106144	0.064251	26.6	32
0.0732877	0.623288	0.141456	0.0793003	32	29.2
0.859358	0.844961	0.821571	0.829717	28.7	25.8
0.934924	0.95057	0.816854	0.843796	25.2	26.3
0.662625	0.57	0.152656	-0.00748223	30.1	20
0.663403	0.672199	0.830321	0.862775	24.2	24.1
1.01767	0.115	0.0356606	0.0225028	26.6	20
0.831075	0.90625	0.148843	0.0571612	28.6	32
0.0621089	0.108434	0.875268	0.843591	25.8	24.9
0.810407	0.520376	0.087425	0.223399	27.7	31.9
0.383662	0.362205	0.891604	0.899259	25.1	25.4
0.441626	0.588785	0.896957	0.7918	24.8	21.4
0.9	0.125	0.0509053	0.022126	32	20
0.624162	0.772201	0.862306	0.73468	26.6	25.9
0.198227	0.715	0.265009	0.112986	28.2	20
0.356219	0.694444	0.0738818	0.0447349	27.5	25.2
0.992479	0.141844	0.818065	0.825291	29.8	28.2
1.00962	0.00393701	0.804773	0.857366	25.3	25.4
0.802854	0.625483	0.422463	0.684308	31.2	25.9
0.697142	0.752941	0.771926	0.809671	24.9	25.5
0.388038	0.06875	0.119183	0.151015	30.2	32
0.529057	0.953125	0.0686068	0.542663	22.8	32
0.452841	0.57529	0.770411	0.888736	24.5	25.9
0.325942	0.727273	0.735673	0.61387	28.7	24.2
1.0375	0.015	0.106301	0.0748659	32	20
0.4038	0.387352	0.888775	0.814607	25.4	25.3
0.882812	0.929688	0.80914	0.714876	25.6	25.6
0.931875	0.672	0.0624634	0.316858	32	25
0.520208	0.445736	0.734643	0.814689	26.2	25.8
0.973262	0.963576	0.0451881	0.037657	32	30.2
0.35237	0.451613	0.676519	0.720368	24.5	24.8
0.86425	0.5625	0.0712811	0.169576	25	32
0.467875	0.50996	0.67848	0.779299	24.5	25.1
0.248407	0.328829	0.704355	0.658107	24.6	22.2
1.03566	0.475	0.0327453	0.037258	25.1	20
0.178298	0.815385	0.18067	0.0638059	29.1	26
0.685755	0.459459	0.247946	0.13662	32	22.2
0.0959782	0.101215	0.672061	0.829634	24.2	24.7
0.987547	0.225806	0.598577	0.727363	28.3	24.8
1.03417	0.325203	0.702191	0.580926	24.1	24.6
0.271653	0.267925	0.715735	0.744438	24.9	26.5
0.755339	0.662021	0.216259	0.229339	30.3	28.7
0.519451	0.256604	0.108626	0.0786379	27.5	26.5
0.381661	0.251046	0.126114	0.129599	27.2	23.9
0.413683	0.540856	0.603492	0.667624	25.9	25.7
0.785449	0.787456	0.138809	0.33328	24.3	28.7
0.326571	0.351464	0.719781	0.791006	25.8	23.9
0.263889	0.29375	0.242168	0.0356777	28.8	32
0.164124	0.9875	0.167429	0.222507	25.4	32
0.913866	0.788845	0.166986	0.12118	28.4	25.1
0.461564	0.471042	0.202489	0.221374	25.5	25.9
0.778125	0.178125	0.171716	0.0847743	32	32
0.390847	0.344262	0.742028	0.719577	24	24.4
0.603234	0.226562	0.253958	0.098162	24.3	25.6
0.29188	0.525	0.410974	0.110726	23.4	20
0.42631	0.400673	0.754095	0.804895	24.1	29.7
0.894448	0.716312	0.0125505	0.19443	23.9	28.2
0.479992	0.411765	0.0731501	0.845066	29.4	23.8
0.8992	0.511628	0.456434	0.234488	31.4	21.5
0.498794	0.535088	0.0495629	0.0390473	32	22.8
0.254918	0.606897	0.0481663	0.120454	29.8	29
0.682723	0.293651	0.763108	0.621419	26	25.2
0.311924	0.52	0.837214	0.713831	24.6	22.5
0.916815	0.490476	0.112192	0.0365935	32	21
0.65625	0.464844	0.0484662	0.0185338	25.6	25.6
0.176042	0.658333	0.365069	-0.00935622	32	24
0.373186	0.64876	0.700789	0.371591	23.8	24.2
0.870898	0.0680851	0.156302	0.0997022	23.6	23.5
0.840941	0.220183	0.696722	0.415772	24.6	21.8
0.459551	0.72093	0.0581551	0.367156	32	30.1
0.626462	0.909465	0.882961	0.840431	27.8	24.3
0.125451	0.320463	0.0445839	0.61868	30.9	25.9
0.944315	0.949495	0.555314	0.817826	28.6	29.7
0.457898	0.347458	0.649852	0.82329	25	23.6
0.525409	0.478125	0.137417	0.180925	21.4	32
0.39616	0.490625	0.178461	0.18283	22.3	32
0.358172	0.39924	0.664132	0.356975	24.6	26.3
0.417677	0.660448	0.00489108	0.0859462	32	26.8
0.434122	0.662069	0.157038	0.0701665	26.8	29
0.437552	0.3	0.0493547	0.0493525	24.1	20
0.0541177	0.630137	0.0400025	0.32681	25.3	29.2
0.979374	0.911765	0.0814332	0.165175	30.8	23.8
0.368905	0.369004	0.944656	0.918542	26.2	27.1
0.603846	0.495	0.0193355	0.493168	28.6	20
0.453745	0.938525	0.121105	0.0863343	24.1	24.4
0.261241	0.0873016	0.0239593	0.059703	31.1	25.2
0.299348	0.428125	0.252403	0.160805	29.7	32
0.295649	0.844937	0.0542115	0.130805	32	31.6
0.775386	0.518939	0.259618	0.614498	30.2	26.4
0.634028	0.418868	0.858968	0.555041	28.5	26.5
0.432554	0.704724	0.0446693	0.0186268	32	25.4
0.388054	0.868794	0.070054	0.0842715	32	28.2
0.503024	0.30625	0.250548	0.213102	24.8	32
0.102465	0.728125	0.0472392	0.181528	25.1	32
0.404828	0.51046	0.42086	0.707178	25.2	23.9
0.799341	0.805556	0.079425	0.176893	21.2	25.2
0.467718	0.449057	0.832104	0.831191	25.6	26.5
0.4875	0.3375	0.137865	0.0540666	32	32
0.0537431	0.837209	0.0515808	0.0265285	28.3	21.5
0.691112	0.735714	0.821175	0.853542	26.2	28
0.224864	1	0.174998	0.216038	32	23
0.664389	0.496094	0.657346	0.700226	28.7	25.6
0.929637	0.231061	0.677917	0.740505	25.7	26.4
0.419096	0.803125	0.121235	0.187638	25.3	32
0.202929	0.127273	0.135477	0.058738	23.9	22
0.39649	0.414894	0.839616	0.84633	25.3	28.2
0.280162	0.254753	0.867881	0.656287	25.2	26.3
0.0404267	0.893536	0.0920701	0.149671	24.2	26.3
0.330349	0.284047	0.732815	0.63816	26.9	25.7
0.674317	0.566787	0.808829	0.814841	26.6	27.7
0.482774	0.463115	0.843484	0.778823	25.6	24.4
0.184767	0.275109	0.567311	0.759311	21.5	22.9
0.810049	0.1	0.789673	0.752765	27.2	24
0.510802	0.610442	0.820607	0.843282	25.3	24.9
0.632699	0.303502	0.705331	0.750554	28	25.7
0.59854	0.60219	0.785223	0.91297	28.9	27.4
0.529609	0.450549	0.513137	0.615516	25.2	27.3
0.325508	0.290196	0.619795	0.777335	21.8	25.5
0.353003	0.327068	0.799135	0.606759	25.7	26.6
0.70108	0.762097	0.741021	0.819406	24.2	24.8
0.501104	0.596958	0.744058	0.638603	24.8	26.3
0.412698	0.44697	0.693184	0.825382	25.2	26.4
0.448889	0.108	0.621703	0.677008	21.6	25
0.45423	0.84375	0.0990449	0.180437	29.7	32
0.404123	0.358779	0.677358	0.852913	26.7	26.2
0.492503	0.545802	0.867316	0.807377	25.1	26.2
0.123729	0.269663	0.784122	0.210766	25.2	26.7
0.95437	0.187075	0.734904	0.72743	27.7	29.4
0.473535	0.901408	0.047333	0.0753408	29.9	21.3
0.552754	0.657588	0.822345	0.729103	26	25.7
0.906128	0.117155	0.128932	-0.00744553	23.2	23.9
0.487526	0.06875	0.110214	0.0419023	24.3	32
0.294987	0.988417	0.0500416	0.0693006	26.4	25.9
0.418488	0.41875	0.530182	0.155985	28.6	32
0.05625	0.028125	0.168817	0.108099	32	32
0.453226	0.36255	0.737488	0.705282	25.8	25.1
0.353318	0.98125	0.353324	0.266713	30.7	32
0.726522	0.0745098	0.0723424	0.200757	20.9	25.5
0.236991	0.708	0.130956	0.0860276	22.6	25
0.736936	0.140426	0.639536	0.747876	23.9	23.5
0.309311	0.409375	0.160495	0.0740024	29.4	32
0.596164	0.959375	0.111056	0.0889786	23.3	32
0.642296	0.736655	0.758492	0.889099	23.7	28.1
0.195862	0.793103	0.168808	0.361682	30	23.2
0.438137	0.842975	0.455413	0.476792	20.5	24.2
0.10028	0.3125	0.0125728	0.135629	26.8	32
0.731584	0.902222	0.0571232	0.0623122	25.4	22.5
0.655814	0.131488	0.0859404	0.325591	24.7	28.9
0.109255	0.146825	0.875889	0.553825	29.5	25.2
0.379814	0.355102	0.721044	0.813566	25.7	24.5
0.377994	0.630996	0.785326	0.105319	23.6	27.1
0.947747	0.632558	0.351748	0.176292	32	21.5
0.568594	0.53252	0.626252	0.632282	25.4	24.6
0.681785	0.807229	0.660866	0.755887	25.9	24.9
0.132003	0.238683	0.721048	0.821212	24.8	24.3
0.285237	0.194656	0.226736	0.797258	29.5	26.2
0.882853	0.855372	0.840062	0.711852	24.6	24.2
0.378333	0.310954	0.794643	0.615745	27.9	28.3
0.960973	0.0839161	0.85103	0.839642	27.2	28.6
0.22842	0.462151	0.552221	0.226599	24.3	25.1
0.396207	0.3	0.656406	0.488578	23.2	25
0.668118	0.746429	0.800216	0.777077	24.6	28
0.687564	0.956897	0.159643	0.0209168	23.5	23.2
0.397173	0.667808	0.0748565	0.191855	31.4	29.2
0.26254	0.266932	0.810479	0.842066	25.4	25.1
0.335379	0.513834	0.657815	0.845109	24.8	25.3
0.632664	0.775424	0.807776	0.832726	24.3	23.6
0.795257	0.102837	0.805859	0.730464	25.9	28.2
0.606442	0.734375	0.697888	-0.0184068	26.1	32
0.302778	0.275591	0.856332	0.863003	26.5	25.4
0.130782	0.00803213	0.790689	0.718531	25.5	24.9
0.473329	0.428571	0.805603	0.800774	25.5	25.9
0.195768	0.888372	0.0803246	0.0911854	31.1	21.5
0.334719	0.142857	0.787496	0.738681	27.5	23.1
0.515625	0.25	0.158529	0.873076	32	32
0.604424	0.346154	0.789747	0.820193	25.5	23.4
0.287999	0.224335	0.0749152	0.0290394	32	26.3
0.564176	0.503788	0.756765	0.758521	26.1	26.4
0.730124	0.562069	0.89132	0.795877	26.5	29
0.563949	0.532609	0.128548	0.695162	32	27.6
0.341482	0.759197	0.0623093	0.136809	32	29.9
0.303062	0.493776	0.750834	0.724162	23.7	24.1
0.745803	0.838235	0.719478	0.761959	23.3	27.2
0.43625	0.76875	0.0291378	0.111156	20	32
1.00312	0.709375	0.0817976	0.0348188	32	32
0.754991	0.811321	0.680407	0.764018	24.1	21.2
0.887489	0.822642	0.70232	0.849688	27.1	26.5
0.323266	0.369565	0.858447	0.804619	26.2	23
0.773794	0.0526316	0.0637421	0.404398	32	22.8
0.125	0.291667	0.518721	0.677375	28.8	26.4
0.55	0.55625	0.189552	0.165116	32	32
0.65272	0.970711	0.0901226	0.09813	23.9	23.9
0.30523	0.325	0.769685	0.473706	24.5	32
0.784329	0.265625	0.0908813	0.0791595	20.3	32
0.998837	0.93	0.0742886	0.126515	21.5	20
0.76172	0.255474	0.166604	0.0645108	23.9	27.4
0.190143	0.92766	0.0489643	0.0583181	23.7	23.5
0.459825	0.304527	0.0443171	0.268036	32	24.3
0.80188	0.918919	0.0483585	0.0701171	31.7	29.6
0.595046	0.579926	0.815447	0.866565	25.2	26.9
0.655093	0.992593	-0.0389427	0.191463	32	27
0.669587	0.561538	0.763497	0.88116	25.9	26
0.480979	0.585271	0.812872	0.725964	25.9	25.8
0.676923	0.626923	0.835215	0.838408	26	26
0.974611	0.935323	0.0439221	0.0818218	32	20.1
0.738577	0.650909	0.87016	0.0763508	26.7	27.5
0.791419	0.497738	0.091677	0.146383	24.9	22.1
0.609467	0.0187793	0.0746789	0.141534	27.8	21.3
0.154259	0.244898	0.769107	0.721572	24.7	24.5
0.447719	0.884375	0.101702	0.105465	21.1	32
0.869377	0.723183	0.161504	0.232029	32	28.9
0.158812	0.03	0.036509	-0.0514745	26.1	20
0.900593	0.925926	0.831744	0.832074	25	27
0.220843	0.796875	0.107793	0.0497511	20.9	32
0.0613074	0.38	0.172684	0.0967528	28.3	20
0.555813	0.778125	0.128906	0.139478	22.9	32
0.71724	0.844523	-0.0062332	0.509307	23.6	28.3
0.768025	0.678082	0.0616602	0.455945	22.8	29.2
0.525838	0.609959	0.214392	0.37056	28.2	24.1
0.30364	0.70412	0.0553541	0.00340283	32	26.7
0.229345	0.833333	0.464082	0.598753	23.4	27
0.568309	0.524194	0.796865	0.735938	25.3	24.8
0.275109	0.322957	0.455277	0.771743	25.6	25.7
0.28074	0.575	0.347015	0.157409	24.5	32
0.378544	0.295019	0.856141	0.867269	28	26.1
0.153935	0.215827	0.476662	0.310333	26.2	27.8
0.284902	0.330508	0.763117	0.77365	24.9	23.6
0.969742	0.0952381	0.210942	0.742445	32	25.2
0.399241	0.609665	0.84769	0.859108	24.5	26.9
0.9548	0.858209	0.749949	0.846328	28.2	26.8
0.119459	0.41841	0.675939	0.766082	27.6	23.9
0.153797	0.154982	0.596146	0.782002	26.8	27.1
0.529676	0.882609	0.147947	0.18087	25.2	23
0.702961	0.473684	0.817382	0.689796	23.6	24.7
1.03092	0.295154	0.411444	0.732011	25.8	22.7
0.461806	0.142361	0.0314058	0.0928965	32	28.8
0.0846728	0.0620155	0.765388	0.834596	27.2	25.8
1.02426	0.929329	0.419188	0.674371	24.7	28.3
0.508826	0.510204	0.764026	0.826209	23.7	24.5
0.337821	0.005	0.0644433	0.0123845	31.2	20
0.908997	0.332215	0.755455	0.515683	32	29.8
0.403189	0.85	0.145077	0.128232	24.5	32
0.828799	0.875	0.581664	0.0884137	25.5	32
0.478854	0.519149	0.708022	0.591158	24.5	23.5
0.201592	0.244755	0.849388	0.539467	26.1	28.6
0.227568	0.307054	0.663256	0.772447	25	24.1
0.797134	0.782456	0.751121	0.641123	28.4	28.5
0.739268	0.70155	0.336248	0.0222907	32	25.8
0.174721	0.682927	0.109885	0.0734917	32	24.6
0.743372	0.61745	0.364974	0.192676	32	29.8
0.956014	0.68559	0.0817356	0.198931	27.5	22.9
0.81875	0.12	0.26027	0.0753344	32	20
0.504623	0.802768	0.117325	0.0501185	30.5	28.9
0.356915	0.638298	0.190116	0.120273	32	23.5
0.968112	0.98524	0.765705	0.806608	25.4	27.1
0.145976	0.0625	0.768986	0.705402	29.2	32
0.387955	0.368627	0.911219	0.852998	23.8	25.5
0.87069	0.0241379	0.88049	0.591607	24.4	29
0.318472	0.309375	0.164205	0.397151	22.5	32
0.642292	0.663636	0.758694	0.555331	25.3	22
0.406276	0.466135	0.760048	0.841124	28.3	25.1
0.839145	0.165385	0.019228	0.249687	22.5	26
0.936953	0.678322	0.151489	0.285024	25.5	28.6
0.898334	0.866412	0.800921	0.520745	26.4	26.2
0.322543	0.771552	0.307953	0.459553	24.1	23.2
0.582764	0.508475	0.833086	0.365506	24.8	29.5
0.141373	0.198606	0.912274	0.84811	28.4	28.7
0.223077	0.81	0.253613	0.214358	26	20
0.477694	0.427481	0.127981	0.488537	24.4	26.2
0.553548	0.428	0.777475	0.853344	31	25
0.50132	0.928125	-0.0238877	0.000480711	21.3	32
0.467495	0.853125	0.0854572	0.118291	24.9	32
0.557359	0.810606	0.0481239	0.132938	23.1	26.4
0.388567	0.524715	0.811275	0.711667	26.4	26.3
0.160806	0.136	0.725676	0.621578	24.8	25
0.619412	0.151292	0.838355	0.897827	23.7	27.1
0.390625	0.93125	0.140985	0.507505	25.6	32
0.8375	0.590625	0.293128	0.0889532	32	32
0.571131	0.425197	0.812611	0.444044	23.8	25.4
0.317173	0.398524	0.719025	0.794174	26	27.1
0.567772	0.556452	0.742263	0.148356	26.5	24.8
0.735824	0.710145	0.523635	-0.0192039	32	27.6
0.176923	0.3	0.755671	0.773854	25	26
0.427649	0.470588	0.629753	0.699695	26.2	27.2
0.443153	0.453875	0.756309	0.698465	26.5	27.1
1.00392	0.15	0.568633	0.4598	27.9	32
0.220032	0.0135747	0.0263595	0.0945693	28.7	22.1
0.551868	0.256318	0.421623	0.741824	29.4	27.7
0.613085	0.715625	0.128646	0.352462	27.8	32
0.0912239	0.975945	0.553882	0.39495	26	29.1
0.0912829	0.671053	0.242297	0.113453	32	30.4
0.912553	0.715625	0.0027137	0.142664	23.8	32
0.0902976	0.76555	0.285913	0.107649	31.3	20.9
0.747031	0.635659	0.653558	0.668537	24.8	25.8
1.0105	0.0395257	0.684447	0.423306	26.5	25.3
0.762921	0.684746	0.0162928	0.232489	24.3	29.5
0.690921	0.483516	0.270723	0.480883	30.9	27.3
0.0867647	0.283333	0.571104	0.54391	25.5	24
0.344363	0.266667	0.828865	0.826022	27.2	25.5
0.346323	0.360324	0.661045	0.507052	26.4	24.7
0.393717	0.426923	0.585306	0.460905	26.2	26
0.17743	0.214815	0.861027	0.821645	27.7	27
0.849383	0.125954	0.337547	0.651811	20.8	26.2
0.702697	0.967742	0.709696	0.266318	25.3	24.8
0.673048	0.465	0.0875059	0.0338586	26.9	20
0.350544	0.413793	0.798136	0.728019	25	26.1
0.192773	0.0346535	0.0459054	0.0248242	21.7	20.2
0.698674	0.862816	0.685908	0.762257	26.1	27.7
0.403125	0.39	0.154071	0.375048	32	20
0.15625	0.36875	0.261929	0.0581836	32	32
0.638158	0.578947	0.868339	0.806651	24.7	30.4
0.7649	0.875576	0.137465	0.154703	29.8	21.7
0.973982	0.953069	0.840742	0.815178	25.6	27.7
0.838611	0.863799	0.077211	0.119833	29.2	27.9
0.65617	0.771523	0.0567526	0.331955	24.5	30.2
0.67832	0.915751	0.0468139	0.0371899	32	27.3
0.191566	0.4625	0.121112	0.236526	26.9	32
0.306599	0.871486	0.821126	0.693697	30.6	24.9
0.0750108	0.509158	0.698404	0.0804602	27.2	27.3
0.75006	0.290441	0.701729	0.854142	24.6	27.2
0.853845	0.622642	0.902071	0.691139	26.4	26.5
0.479831	0.422907	0.17543	0.248882	28.1	22.7
0.953242	0.665625	0.727338	0.00824603	26.6	32
0.823995	0.776667	0.145547	0.291359	25.7	30
0.950756	0.084	0.754183	0.874182	23.8	25
0.57084	0.405904	0.866951	0.850738	25.8	27.1
0.610544	0.0268199	0.768921	0.855343	25	26.1
0.767315	0.141818	0.478477	0.585597	25.7	27.5
0.545563	0.99375	0.0250044	0.411537	26.2	32
0.332434	0.412955	0.729441	0.670153	26.1	24.7
0.400287	0.411972	0.408436	0.134102	22.6	28.4
0.808622	0.840149	0.825544	0.87468	28.5	26.9
0.841585	0.100746	0.766969	0.853448	24.6	26.8
0.730138	0.410359	0.549026	0.792527	29.1	25.1
0.40014	0.505576	0.164747	0.182327	30.9	26.9
0.588809	0.992063	0.682048	0.70965	23.7	25.2
0.578947	0.222672	0.746271	0.465872	24.7	24.7
0.260423	0.227273	0.823144	0.809786	26.2	28.6
0.224812	0.209375	0.0481353	0.252184	29.9	32
0.214869	0.23622	0.815813	0.8104	26.7	25.4
0.579647	0.525292	0.871231	0.805179	26.1	25.7
0.834028	0.80625	0.842831	0.64786	27	32
0.399818	0.352697	0.237224	0.881388	32	24.1
1.01974	0.190299	0.70245	0.853031	26.5	26.8
0.510763	0.398524	0.830961	0.781702	25.2	27.1
1.02031	0.0117187	0.0447256	0.78539	20	25.6
0.306873	0.284672	0.706557	0.78475	28.8	27.4
0.429674	0.418118	0.834137	0.898759	27.8	28.7
0.117684	0.0984848	0.861869	0.910747	26.2	26.4
0.773752	0.51773	0.808778	0.872069	29.3	28.2
0.905749	0.0570342	0.799262	0.769594	25	26.3
0.480488	0.587302	0.713134	0.554767	25.3	25.2
1.00944	0.313167	0.526744	0.259859	22.2	28.1
0.272082	0.356877	0.748416	0.659887	27.9	26.9
0.858699	0.824373	0.785804	0.57867	25.3	27.9
0.788246	0.725275	0.707188	0.890889	27.2	27.3
0.395098	0.85	0.866478	0.537458	25.5	20
0.493705	0.44164	-0.0511922	0.367903	22.6	31.7
0.165625	0.921875	0.194983	0.181328	32	32
0.763946	0.407692	0.821989	0.841842	26.2	26
0.696875	0.1625	0.263273	0.0752318	32	32
0.665173	0.625926	0.761255	0.603178	24.8	27
0.532698	0.95625	0.147109	0.239478	25.9	32
0.364583	0.4875	0.495022	0.651541	24	32
0.204849	0.228916	0.746795	0.788265	26.6	24.9
0.707282	0.845	0.135532	0.022253	20.6	20
0.98438	0.121849	0.78076	0.572298	26.2	23.8
0.121041	0.311538	0.542872	0.917914	20.4	26
0.069965	0.0482759	0.770714	0.708507	27.6	29
0.229385	0.134483	0.864097	0.72823	23	29
0.159484	0.937743	0.103925	0.079228	32	25.7
0.0572466	0.205128	0.644353	0.611344	22.6	27.3
1.0025	0.819328	0.130944	0.0651156	26.9	23.8
0.554391	0.589831	0.0937238	0.233214	27.5	29.5
0.199287	0.185874	0.831582	0.845602	26.8	26.9
0.893319	0.85	0.134621	0.107502	23.2	32
0.214197	0.027451	0.374499	0.910488	23.7	25.5
0.42743	0.532819	0.799299	0.846009	25.7	25.9
0.681781	0.701887	0.118262	0.27394	32	26.5
0.075	0.23125	0.208793	0.358968	32	32
0.88744	0.106719	0.814154	0.710828	27	25.3
0.11215	0.351266	0.444153	0.431308	23.9	31.6
0.0779182	0.469697	0.751751	0.632333	27.7	26.4
0.96713	0.501684	0.32521	0.659653	32	29.7
0.165705	0.0185874	0.790582	0.789731	26.8	26.9
0.865715	0.555932	0.77134	0.449746	28.5	29.5
0.49288	0.725191	0.906289	0.795671	27.5	26.2
0.266466	0.296992	0.813833	0.837924	25	26.6
0.668759	0.521401	0.333634	0.818078	24.8	25.7
0.468376	0.289796	0.815271	0.81213	24.2	24.5
0.421103	0.316667	0.646023	0.577505	27.8	30
0.538435	0.51	0.145414	0.0646649	29.4	20
0.704711	0.226496	0.0616842	0.0578787	24.6	23.4
0.047059	0.21097	0.80317	0.668776	26.8	23.7
0.315346	0.54065	0.544239	0.806489	32	24.6
0.37845	0.330769	0.841856	0.701002	26.2	26
0.253133	0.218045	0.753443	0.696689	24.3	26.6
0.523611	0.182222	0.0445565	0.0815122	32	22.5
0.653015	0.420195	0.846821	0.941583	26.5	30.7
0.483182	0.462151	0.849075	0.849725	28	25.1
0.314203	0.515152	0.75924	0.595742	22.9	23.1
0.0649231	0.130769	0.822738	0.728676	25	26
0.0857843	0.965686	0.763568	0.186415	22.4	20.4
0.335281	0.344	0.798097	0.850087	26.7	25
0.589702	0.666667	0.820079	0.928848	22.9	24
0.554624	0.80625	0.901394	0.150419	24.6	32
0.745975	0.849372	0.801886	0.790597	25.7	23.9
0.0414166	0.529412	0.833578	0.0944397	29.4	25.5
0.917135	0.877934	0.800056	0.662502	28.6	21.3
0.867521	0.992248	0.707406	0.814856	24.5	25.8
0.548361	0.886861	0.814728	0.831678	27.9	27.4
0.825138	0.457516	0.852351	0.686211	26	30.6
0.944188	0.70625	0.881582	0.0755491	25.7	32
0.244385	0.485232	0.564145	0.334309	22.3	23.7
0.296842	0.32	0.230061	0.727234	28.5	25
0.735493	0.645614	0.859943	0.820858	24.7	28.5
0.394142	0.282787	0.82924	0.793059	25.8	24.4
0.106712	0.917695	0.188361	0.383333	26.1	24.3
0.745853	0.689243	0.831834	0.781765	23.9	25.1
0.513223	0.679325	0.782052	0.317186	26.5	23.7
0.758766	0.778656	0.261175	0.745405	27.9	25.3
0.471808	0.392405	0.82922	0.815696	28.1	23.7
0.883036	0.861224	0.752838	0.820978	25.3	24.5
1.01625	0.158088	0.627176	0.776469	27.1	27.2
0.671436	0.669872	0.76819	0.738596	25	31.2
0.174089	0.279352	0.788859	0.843663	24.7	24.7
0.0394952	0.188889	0.47574	0.758728	22.6	27
0.247776	0.310044	0.376565	0.739602	32	22.9
0.472134	0.539007	0.790034	0.891725	25.4	28.2
0.499936	0.42437	0.545283	0.830309	26.4	23.8
0.313578	0.326923	0.52572	0.805649	28.1	26
0.278125	0.58125	0.246503	0.184066	32	32
0.760901	0.075	0.43101	0.330497	25.8	32
0.0522401	0.114894	0.721586	0.809541	24.6	23.5
0.304846	0.280488	0.812061	0.852215	25	24.6
0.321729	0.42623	0.781194	0.70513	25.5	24.4
0.8258	0.934375	0.754398	0.179254	28.9	32
0.121848	0.196911	0.962633	0.851879	24.7	25.9
0.17616	0.35124	0.777892	0.864929	24.1	24.2
0.28661	0.350806	0.695868	0.850912	25.2	24.8
0.591937	0.750958	0.12534	0.143659	22.4	26.1
0.0965812	0.0128205	0.499722	0.815048	27	23.4
0.133613	0.0763636	0.769712	0.48822	23.8	27.5
0.174944	0.24812	0.597103	0.724328	24.3	26.6
0.396846	0.419231	0.923693	0.93146	26.1	26
0.992608	0.863454	0.297905	0.25388	32	24.9
0.942096	0.0950226	0.198348	0.245053	24.1	22.1
0.202943	0.427386	0.11741	0.250452	32	24.1
0.838638	0.893617	0.435194	0.396722	23.8	23.5
0.283775	0.416342	0.307464	0.669342	22.9	25.7
0.670455	0.743802	0.230654	0.129362	32	24.2
0.457342	0.519531	0.780688	0.813163	23.9	25.6
0.472399	0.505837	0.774547	0.816965	24.1	25.7
0.534375	0.03	0.00828032	0.0594251	32	20
0.707314	0.746875	0.830723	0.182787	23.5	32
0.880197	0.0651341	0.543395	0.74059	24.2	26.1
0.639344	0.586885	0.0960888	0.102691	23	30.5
0.319408	0.459375	0.101758	0.087061	28.5	32
0.521401	0.455253	0.486645	0.277045	25.7	25.7
0.633571	0.0247525	0.277719	0.096971	32	20.2
0.116722	0.00668896	0.813251	0.671536	26	29.9
0.282524	0.413223	0.297054	0.561767	23.2	24.2
0.771055	0.0245902	0.0864775	0.170616	32	24.4
0.589604	0.549828	0.317354	0.503937	24.7	29.1
0.608128	0.729064	0.151262	0.0815348	32	20.3
0.576412	0.398671	0.56822	0.748588	25.8	30.1
0.999864	0.36087	0.166639	0.0770885	32	23
0.454791	0.445736	0.788709	0.677223	24.4	25.8
0.424269	0.0888031	0.760013	0.694865	24.5	25.9
0.958946	0.4	0.839017	0.81768	26.7	26
0.358568	0.755869	0.841142	0.579292	26.4	21.3
0.591473	0.446875	0.0300554	0.130258	24.7	32
0.494776	0.405	0.176575	0.0577309	20.1	20
0.711984	0.498039	0.829846	0.666101	28.6	25.5
0.268342	0.252964	0.77703	0.791254	25.6	25.3
0.450929	0.523622	0.788377	0.782431	25	25.4
1.04375	0.955	0.131518	0.0563057	32	20
0.148716	0.772201	0.31373	0.0113922	28.6	25.9
1.04496	0.636792	0.188737	0.193923	28.2	21.2
0.9375	0.96875	0.302319	0.369969	32	32
0.214819	0.127737	0.888324	0.898521	25.8	27.4
0.316595	0.594306	0.00949505	0.111344	29.8	28.1
0.582884	0.485185	0.738766	0.740034	30.9	27
0.520055	0.476793	0.86894	0.856865	25.3	23.7
0.307539	0.296875	0.49982	0.844614	27.4	25.6
0.800784	0.862745	0.0501539	0.0662888	20	20.4
0.231006	0.430894	0.823842	0.830194	26.1	24.6
0.155231	0.838816	-0.0308144	0.127627	20.5	30.4
0.500842	0.39313	0.20355	0.0457277	29	26.2
0.525931	0.420408	0.653137	0.845449	27.9	24.5
0.194196	0.223577	0.715255	0.716241	23.7	24.6
0.919552	0.181467	0.663808	0.772644	30.5	25.9
0.257127	0.106122	0.856184	0.814094	26.2	24.5
0.403471	0.634686	0.134521	0.0380383	32	27.1
0.811606	0.743772	0.830497	0.829159	26.1	28.1
0.253047	0.283898	0.868507	0.815714	23.5	23.6
0.261494	0.215909	0.875555	0.846273	26.1	26.4
0.868889	0.790909	0.0335384	0.0682617	22.5	22
0.282355	0.712177	0.742752	0.432387	24.7	27.1
0.620339	0.173585	0.884102	0.828328	25.4	26.5
0.837118	0.901639	0.760775	0.0173944	25.7	24.4
0.181359	0.708171	0.0970005	0.252648	32	25.7
0.106811	0.818548	0.377472	0.0840421	27.8	24.8
0.64917	0.82	0.278198	0.152391	24.1	20
0.336408	0.412017	0.600169	0.797928	23.5	23.3
0.485217	0.911647	0.0613468	0.0717577	31.5	24.9
0.440625	0.528125	0.112285	-0.0565686	32	32
0.438571	0.505792	0.732875	0.820562	25.6	25.9
0.347867	0.809524	0.0995894	0.0340636	32	25.2
0.154538	0.0993151	0.38874	0.727096	32	29.2
0.526663	0.470588	0.693634	0.713449	26.9	23.8
0.336661	0.294821	0.748347	0.80596	27.1	25.1
0.0401209	0.0197628	0.812005	0.85405	25.9	25.3
0.415533	0.707395	0.196361	0.196234	31.2	31.1
0.498324	0.898551	-0.0959638	0.146259	32	27.6
0.143749	0.142259	0.839267	0.839237	25	23.9
0.261051	0.5	0.329838	0.777355	21.8	24.2
0.424051	0.167722	0.294771	0.640842	23.7	31.6
0.16625	0.546875	0.0897395	-0.101562	20	32
0.537883	0.729323	0.214546	0.283203	24.7	26.6
0.894886	0.692029	0.757768	0.76396	25.9	27.6
0.916581	0.8375	0.815014	0.286538	24.2	32
0.059375	0.718182	0.153243	-0.0387854	32	22
0.568562	0.86166	0.0629586	0.836087	29.9	25.3
0.560888	0.863971	0.350844	0.855492	31.7	27.2
0.509375	0.65625	0.20913	0.0946439	32	32
0.550735	0.562992	0.85183	0.833846	24.7	25.4
0.267741	0.654135	0.577412	0.747473	25.1	26.6
0.200392	0.729927	0.150486	0.591963	21.6	27.4
0.33888	0.40991	0.484099	0.602711	32	22.2
0.378854	0.280851	0.5975	0.239495	29.4	23.5
0.222432	0.598592	0.790419	0.209357	24.6	28.4
0.223543	0.309623	0.811883	0.845367	25.3	23.9
0.671914	0.323144	0.0414561	0.0490082	24.3	22.9
0.249401	0.860377	0.0949158	0.164277	30.7	26.5
0.94873	0.759857	0.140975	0.234803	20.7	27.9
0.318414	0.695082	0.0849878	0.296557	21.5	30.5
0.845492	0.879245	0.476282	0.777193	30.7	26.5
0.458007	0.527778	0.532993	0.877625	23.7	25.2
0.696137	0.793358	0.805065	0.809886	24.5	27.1
0.112773	0.0717131	0.686724	0.826473	24.5	25.1
0.718765	0.153257	0.645164	0.52151	27.1	26.1
0.755208	0.780303	0.158753	0.126293	32	26.4
0.343153	0.84252	0.170457	0.102589	28.6	25.4
0.519686	0.23125	0.716281	0.218395	22.7	32
0.305486	0.310484	0.825747	0.890311	25.9	24.8
0.479133	0.52549	0.750576	0.672903	25.7	25.5
0.202593	0.614815	0.0222182	0.0377883	20	27
0.69879	0.581673	0.732886	0.818036	27	25.1
0.176923	0.25	0.691078	0.73042	25	26
0.744381	0.890411	0.880834	0.5368	25.6	29.2
0.508426	0.761905	0.235701	0.23207	26.4	29.4
0.4066	0.435798	0.69876	0.715515	26	25.7
0.870086	0.0358566	0.711743	0.502861	24	25.1
0.791572	0.70566	0.124263	0.20797	30	26.5
0.740503	0.830935	0.765606	0.749932	25.7	27.8
0.472502	0.712803	0.199108	-0.00872402	32	28.9
0.314435	0.744589	0.14036	0.208521	32	23.1
0.979911	0.0867769	0.8216	0.840287	26.7	24.2
0.431915	0.570213	0.919462	0.93164	29	23.5
0.492612	0.409266	0.788623	0.838541	25.4	25.9
0.499493	0.448276	0.919263	0.940249	25.3	26.1
0.759908	0.827869	0.772218	0.795275	26.1	24.4
0.547542	0.373239	0.889607	0.928666	26.1	28.4
0.808732	0.799213	0.750509	0.528647	24.4	25.4
0.46527	0.503906	0.804456	0.785257	23.8	25.6
0.556419	0.388278	0.796986	0.771987	24.6	27.3
0.420588	0.845588	0.258848	0.214915	32	27.2
0.138178	0.6125	0.0121238	0.260505	24.9	32
0.715698	0.288026	0.769415	0.44537	27.9	30.9
1.0126	0.949416	0.822979	0.812019	26.1	25.7
0.674463	0.505792	0.51383	0.750233	24.2	25.9
0.148801	0.816547	0.100137	0.380166	28.1	27.8
0.874514	0.905109	0.0949445	0.261513	30.8	27.4
0.0468172	0.645522	0.0442093	0.112011	23.4	26.8
0.422044	0.527426	0.88026	0.756094	24.6	23.7
0.36417	0.403774	0.702453	0.615288	29.9	26.5
0.515599	0.462151	0.829995	0.827613	26	25.1
0.947577	0.0335821	0.674792	0.805149	24.3	26.8
0.722021	0.4	0.875582	0.833144	25.5	26
0.329915	0.568376	0.232462	0.0689141	25	23.4
0.777778	0.782143	0.298668	0.557101	25.2	28
0.0715177	0.0569106	0.753602	0.849794	24.1	24.6
0.817544	0.825784	0.732212	0.751096	24.4	28.7
0.800176	0.911972	0.794975	0.661218	25.6	28.4
0.30625	0.678125	0.456073	0.301586	28	32
0.290701	0.2	0.674746	0.688775	25.9	24
0.740004	0.557252	0.605594	0.739642	26.9	26.2
0.939275	0.831502	0.662973	0.48487	26.3	27.3
1.01352	0.140152	0.789386	0.784692	26.5	26.4
0.30614	0.389892	0.835673	0.782652	24.6	27.7
0.77125	0.540625	-0.199568	0.0733646	20	32
0.534211	0.0898437	0.217883	0.0405058	27.7	25.6
0.948384	0.152672	0.744613	0.732325	27.7	26.2
0.989899	0.177686	0.788788	0.744894	27.9	24.2
0.100682	0.18254	0.651044	0.851178	24.2	25.2
0.0736409	0.0987654	0.706551	0.897279	22.8	24.3
0.647368	0.165	0.0894526	0.0603485	22.8	20
0.48815	0.795122	0.1102	0.0305241	28.3	20.5
0.0519335	0.609375	0.068721	0.175048	27.8	32
0.360294	0.298039	0.687975	0.816903	26.4	25.5
0.277404	0.543269	0.00797213	0.301089	32	20.8
0.64878	0.523636	0.224472	0.443697	24.6	27.5
0.283986	0.746269	0.0374422	0.130324	32	20.1
0.755928	0.35	0.185063	0.104533	31.1	32
0.424921	0.383803	0.848434	0.742128	24.5	28.4
0.315366	0.533058	0.0484753	0.148492	22.6	24.2
0.946665	0.719101	0.0458732	0.654428	23.7	26.7
0.350471	0.374046	0.12341	0.130662	28.3	26.2
0.197768	0.503571	0.24296	0.614043	32	28
0.366466	0.582031	0.811667	0.798183	26	25.6
0.60026	0.608333	0.685302	0.786861	25.6	24
0.372429	0.489362	0.0670284	0.0913809	32	28.2
0.931162	0.182724	0.0667003	0.0370578	23.6	30.1
0.390789	0.62069	0.0150004	0.0712577	24.5	26.1
0.456015	0.942748	0.163984	0.656205	29	26.2
0.513054	0.783688	0.107268	-0.0984162	32	28.2
0.455403	0.510204	0.836101	0.823616	25.1	24.5
0.0952184	0.239837	0.70991	-0.199572	29.5	24.6
0.870775	0.933071	0.458476	0.555335	26	25.4
0.490666	0.471875	0.578681	0.455538	30.8	32
0.65	0.4	-0.0704152	0.0393565	20	20
0.417548	0.611538	0.113155	0.214827	32	26
0.22	0.528	0.693621	0.763189	30	25
0.536992	0.624506	0.801154	0.907788	24.8	25.3
0.134681	0.15	0.0710432	0.263626	25.5	32
0.389768	0.915929	0.0451628	0.0856589	25.1	22.6
0.436219	0.655738	0.0755837	0.296022	32	30.5
0.980111	0.314286	0.583255	0.3789	24.9	31.5
0.865221	0.912	0.888824	0.815337	24.9	25
0.559735	0.928571	0.0337229	0.168065	24.2	29.4
0.102648	0.118644	0.178143	0.196842	32	23.6
0.573643	0.77907	0.894484	0.796511	25.2	25.8
0.634302	0.775229	0.456066	0.406965	25.2	21.8
0.83529	0.818533	0.836082	0.815316	25	25.9
0.435395	0.77551	0.0372375	0.260134	32	24.5
0.146677	0.143411	0.451096	0.228425	26.7	25.8
0.24125	0.76	0.149342	0.242565	32	25
0.559057	0.343949	0.110968	0.337374	32	31.4
0.175	0.1875	0.0506417	0.162816	32	32
0.466616	0.42562	0.847755	0.912901	24.1	24.2
0.777737	0.0176991	0.0677217	0.736231	24.2	22.6
0.58513	0.91342	0.0520754	0.299711	21.2	23.1
0.839573	0.539249	0.0273583	0.163002	20	29.3
0.98125	0.121875	0.0586517	0.0557343	32	32
0.826626	0.408935	0.0678647	0.275216	25.9	29.1
1.01152	0.482315	0.0661521	0.208386	23	31.1
1.00536	0.860577	0.145918	0.0897391	30.7	20.8
0.41629	0.353191	0.120346	0.816459	32	23.5
0.345588	0.731618	0.155318	0.343278	30.8	27.2
0.974819	0.266667	0.675753	0.646871	25.5	28.5
0.471875	0.75625	0.0155999	0.333857	32	32

## Sheet: NaHCO_3 77.75 mM
Old_Phase	New_Phase	r2_before	r2_after	Period_before	Period_after
0.444463	0.399209	0.670652	0.799369	26.5	25.3
0.218204	0.228464	0.443837	0.722429	26.5	26.7
0.236179	0.369919	0.0913396	0.760666	24	24.6
0.778429	0.868852	0.271707	0.112524	25.3	24.4
0.166028	0.0938628	0.453264	0.551566	29.3	27.7
0.218127	0.200855	0.699735	0.734493	26.3	23.4
0.253333	0.01	0.110431	0.184605	20	30
0.770779	0.762264	0.644251	0.660047	26.9	26.5
0.193757	0.135714	0.789997	0.723329	25.4	28
0.815874	0.734375	0.0703183	0.232397	21.3	32
0.859437	0.96875	0.868594	0.417101	25.1	32
0.322897	0.875536	0.0145617	0.131012	20	23.3
1.02555	0.0332103	0.37587	0.802753	24.8	27.1
0.442026	0.555205	0.858275	0.803193	23.7	31.7
0.796032	0.573333	0.0948797	0.068256	25.2	30
0.863337	0.988679	0.837717	0.725241	25.5	26.5
0.38529	0.416988	0.165333	0.531765	20	25.9
0.642999	0.789286	0.717822	0.760093	25.1	28
0.529682	0.289809	0.0902514	0.0801412	20	31.4
0.609135	0.702797	0.0805316	0.165657	32	28.6
0.351984	0.750973	0.0475499	0.0808517	20	25.7
0.863114	0.613793	0.82297	0.660903	26.4	29
0.401923	0.638462	-0.050238	0.713552	32	26
0.188697	0.844828	0.0813502	0.0174954	26.1	23.2
0.745617	0.794613	0.196037	0.114701	31.9	29.7
0.118333	0.973333	0.0701571	0.164867	20	30
0.739749	0.861925	0.534991	0.0736796	24	23.9
0.420474	0.469925	0.821731	0.773842	24.7	26.6
0.978089	0.16875	0.734909	0.496655	26.1	32
0.744582	0.329502	0.53689	0.718341	26.5	26.1
0.618361	0.159204	0.0348797	0.0827011	32	20.1
0.765111	0.478927	0.758187	0.662718	26.8	26.1
0.515997	0.766667	0.711649	0.228102	23.5	27
0.170803	0.107527	0.825466	0.903884	29.2	27.9
0.4625	0.445	0.0246089	0.0669721	32	20
0.538169	0.428125	0.653491	0.148365	27.1	32
0.88125	0.00625	0.285659	0.00135709	32	32
0.76123	0.842742	0.68062	0.572536	29.3	24.8
0.879435	0.12406	0.78235	0.836673	25.6	26.6
0.673672	0.9625	0.64572	0.108689	28.7	32
0.879506	0.199248	0.855922	0.806751	27.3	26.6
1.02614	0.602317	0.366133	0.484917	29.5	25.9
0.152731	0.0471014	0.471444	0.796442	23.4	27.6
0.802846	0.930894	0.157384	0.0255003	32	24.6
0.26694	0.245353	0.890388	0.772842	29	26.9
0.601694	0.029316	0.25884	0.303942	22.5	30.7
0.387768	0.353125	0.162956	0.135035	25.7	32
0.776769	0.0441176	0.772463	0.497488	26.9	20.4
0.493039	0.643123	0.58899	0.834409	25.5	26.9
0.765684	0.65625	0.121755	0.201975	26.5	32
0.0816211	0.864198	0.161511	0.325379	27.7	24.3
0.848643	0.224806	0.163339	0.0390854	32	25.8
0.825807	0.042654	0.0864451	0.127286	31.4	21.1
0.135119	0.0696864	0.738999	0.571739	29.9	28.7
0.896074	0.133065	0.651912	0.56676	26.5	24.8
0.152203	0.336842	0.555133	0.840572	26.2	28.5
0.448258	0.539855	0.797526	0.727565	23.5	27.6
0.579914	0.596875	0.828984	0.219194	26.2	32
0.688209	0.438095	0.498746	0.463346	29.4	31.5
0.626373	0.467213	0.471734	0.649553	28.5	24.4
0.916401	0.603279	0.372434	0.386093	23.1	30.5
0.933717	0.616393	0.335729	0.430063	23.1	30.5
0.513488	0.544	0.833059	0.906295	25.8	25
0.418634	0.503676	0.790644	0.76478	24.3	27.2
0.745387	0.719858	0.818938	0.702404	25.1	28.2
0.518525	0.616601	0.82996	0.818525	25.7	25.3
0.795302	0.665414	0.773987	0.675783	24.9	26.6
0.959496	0.137931	0.838266	0.798688	27.3	26.1
0.71748	0.969697	0.742275	0.614522	24.6	26.4
0.563508	0.103125	0.106035	0.218465	24.8	32
0.406541	0.495798	0.534313	0.43936	25.9	23.8
0.949735	0.985185	0.860659	0.816858	26.6	27
0.278119	0.5	0.608057	0.54812	25.8	31.8
0.430067	0.359736	0.867527	0.812035	26.1	30.3
0.597582	0.580986	0.822371	0.462006	26.5	28.4
0.155384	0.244681	0.696212	0.752038	25.3	28.2
0.0995423	0.119298	0.686258	0.857512	27.6	28.5
0.518464	0.466667	0.884782	0.630622	27.2	22.5
0.130597	0.223881	0.846584	0.882407	26.8	26.8
0.0509096	0.957237	0.621804	0.69655	29.8	30.4
0.780694	0.58125	0.15102	0.361317	22.5	32
0.718517	0.659498	0.800226	0.785595	26.6	27.9
0.924543	0.125	0.170497	0.63884	20.5	32
0.262422	0.493056	0.467859	0.78683	28.4	28.8
0.922051	0.0332226	0.38973	0.431664	32	30.1
0.46874	0.394636	0.821557	0.638923	25.5	26.1
0.22625	0.65625	0.0280948	0.23451	20	32
0.692111	0.636964	0.561178	0.641629	27.2	30.3
0.562175	0.522556	0.7921	0.832482	24.7	26.6
0.321041	0.407407	0.882881	0.813065	23.2	27
0.20026	0.0774908	0.722335	0.85838	29.2	27.1
0.205831	0.227612	0.762365	0.663706	25.8	26.8
0.0864387	0.1375	0.546106	0.426556	26.5	32
0.943689	0.321839	0.112919	0.637829	24.1	26.1
0.388808	0.078125	0.429622	0.481921	25.8	32
0.41409	0.44358	0.742576	0.832084	24.7	25.7
0.733177	0.44898	0.81186	0.705141	26.9	24.5
0.380203	0.6	0.298686	0.336436	22.6	27
0.414094	0.672065	0.796505	0.766262	24.9	24.7
0.785124	0.946237	0.908645	0.854253	26.2	27.9
0.437171	0.863118	0.817299	0.658107	24.9	26.3
0.606284	0.777344	0.905502	0.578463	27.8	25.6
0.760728	0.003125	0.494484	0.132477	20.1	32
0.224757	0.649402	0.0967125	0.0482891	27.3	25.1
0.674621	0.813187	0.745087	0.458953	24.5	27.3
0.928632	0.373391	0.919364	0.721207	27.2	23.3
0.741966	0.30292	0.695534	0.80273	25.1	27.4
0.815625	0.934375	0.0332703	0.137141	32	32
0.275922	0.378125	0.107326	0.0350976	30.5	32
0.230977	0.493724	0.763733	0.734148	28.5	23.9
0.752404	0.03125	0.646733	0.580903	26	32
0.40189	0.876033	0.180062	0.753043	20.2	24.2
0.702493	0.918367	0.624767	0.577642	27.4	29.4
0.804978	0.714953	0.09585	0.0479047	27.9	21.4
0.195442	0.442308	0.862699	0.914285	27	26
0.790865	0.89375	0.835519	0.32755	26	32
0.51464	0.558333	0.566921	0.560027	25.9	24
0.91544	0.931174	0.865516	0.693705	25.5	24.7
0.376587	0.439024	0.734235	0.789027	27.8	24.6
0.815341	0.665625	0.931523	0.469471	26.4	32
0.704065	0.919414	0.874858	0.52289	24.3	27.3
0.361104	0.380597	0.803671	0.413743	23.2	26.8
0.120303	0.382353	0.823922	0.580054	26.3	27.2
0.837676	0.68662	0.0351167	0.547828	32	28.4
0.725562	0.918149	0.690029	0.500804	28.2	28.1
0.142857	0.116541	0.857186	0.766445	26.6	26.6
0.600816	0.426829	0.802917	0.870108	27.1	24.6
0.431094	0.362637	0.158845	0.790501	24.1	27.3
1.01587	0.246212	0.833055	0.590859	25.2	26.4
0.331993	0.683849	0.0584	0.139778	20	29.1
0.897759	0.834375	0.083852	0.123393	26.5	32
0.876904	0.0374532	0.885646	0.838574	27	26.7
0.387794	0.32852	0.859861	0.796247	26.5	27.7
0.58897	0.653846	0.856583	0.499115	25.4	23.4
0.489363	0.825472	0.522986	0.279406	24.3	21.2
0.150058	0.362369	0.852762	0.777739	24	28.7
0.797664	0.528125	0.129746	-0.0526939	29.7	32
0.328906	0.40824	0.853039	0.819851	24.7	26.7
0.203255	0.46988	0.423487	0.0898785	23.1	24.9
0.572041	0.915094	0.41902	0.374037	24.2	21.2
0.335959	0.430769	0.837182	0.728052	24.9	26
0.143413	0.801556	0.124457	0.122479	30.8	25.7
0.260621	0.407018	0.681759	0.537856	24.9	28.5
0.458537	0.34589	0.300345	0.622991	26.1	29.2
0.614472	0.863481	0.322573	0.21848	29.7	29.3
0.502045	0.8	0.512904	0.339773	26.9	20
0.961823	0.185185	-0.11467	0.697073	26	27
0.0468193	0.259542	0.713791	0.553245	25.5	26.2
0.238887	0.301325	0.304959	0.633975	32	30.2
0.790691	0.691983	0.554072	0.34569	25.9	23.7
0.060955	0.252918	0.176963	0.603294	27.2	25.7
0.453578	0.182156	0.162065	0.276103	32	26.9
0.510096	0.725	0.718327	0.534048	26	32
0.42084	0.666667	0.7386	0.891631	24.4	27.3
0.440781	0.451049	0.79463	0.814992	25.2	28.6
0.368239	0.396226	0.778304	0.738931	24	26.5
0.908851	0.440514	0.798376	0.359943	25.9	31.1
0.436617	0.754032	0.565224	0.378339	24.2	24.8
0.38125	0.74375	0.0897681	0.261168	20	32
1.02742	0.843049	0.00578274	0.0504344	29	22.3
0.76262	0.817829	0.842271	0.675454	25.4	25.8
0.271205	0.472656	0.826199	0.85782	22.4	25.6
0.358321	0.347826	0.622581	0.706498	26.1	25.3
0.495259	0.592885	0.769556	0.664277	24.3	25.3
0.945869	0.857627	0.0817203	0.332399	32	29.5
0.525	0.6625	-0.0763704	0.0785938	32	32
0.469144	0.121359	0.166268	0.104708	32	20.6
0.531848	0.778125	0.091894	0.210392	20.9	32
0.501883	0.356557	0.2173	0.623253	29.6	24.4
0.651243	0.774436	0.820376	0.81518	24.7	26.6
0.474261	0.516129	0.808175	0.629175	25.1	27.9
0.438583	0.303846	0.78192	0.761451	25.3	26
0.147429	0.978723	0.166755	0.332813	32	28.2
0.872747	0.325581	0.183439	0.0540795	32	21.5
0.221875	0.740625	0.0201593	0.161218	32	32
0.249968	0.618852	0.669932	0.0839833	25.4	24.4
0.309361	0.110266	0.803713	0.651784	26.8	26.3
0.127473	0.596875	0.1938	0.100241	27.8	32
0.711748	0.744526	0.839678	0.835974	26.5	27.4
0.531554	0.546468	0.857155	0.824983	25.2	26.9
0.669448	0.857678	0.382335	0.113331	30.7	26.7
0.787857	0.785714	0.0219586	0.0629381	20	30.8
0.0533286	0.231405	0.70751	0.782187	25.4	24.2
0.15535	0.0984848	0.79053	0.781274	24.3	26.4
0.74375	0.7375	0.0618497	0.0356904	32	32
0.401895	0.43125	0.76703	0.787973	28.7	32
0.124108	0.140078	0.750635	0.748324	25.9	25.7
0.0834473	0.151163	0.719908	0.77565	25.5	25.8
0.0694688	0.169118	0.918578	0.942678	26.8	27.2
0.106999	0.157088	0.745958	0.801125	24.6	26.1
0.176075	0.314394	0.71692	0.837868	24.8	26.4
0.937919	0.957854	0.537582	0.782914	32	26.1
0.0879706	0.713592	0.0417994	0.0270156	24.6	20.6
0.352487	0.441176	0.842925	0.767396	25.9	23.8
0.21854	0.171533	0.866945	0.684328	25	27.4
0.421547	0.420664	0.854027	0.882831	25.5	27.1
0.430245	0.563025	0.894777	0.87619	25.1	23.8
0.150208	0.277778	0.819648	0.543286	27.1	25.2
0.97375	0.104089	0.58584	0.0822185	27.7	26.9
0.560049	0.853147	0.65299	0.65039	25.3	28.6
0.45589	0.392713	0.7726	0.699132	24.3	24.7
0.57085	0.759542	0.693358	0.826913	21.5	26.2
0.0887464	0.925926	0.512852	0.540652	26	27
0.559705	0.835766	0.352209	0.0627945	30.9	27.4
0.608919	0.720648	0.763761	0.496158	25.8	24.7
0.292317	0.369492	0.332294	0.539225	22.7	29.5
0.988688	0.05	0.826054	0.757887	25.5	26
0.20794	0.265306	0.695737	0.751386	26.8	29.4
0.28125	0.45	0.203034	0.444024	30.4	32
0.607226	0.603846	0.834849	0.869536	26.4	26
0.353125	0.354545	0.381056	0.262916	32	22
0.340676	0.159375	-0.199119	0.473961	24.4	32
0.325672	0.419847	0.736484	0.850476	27.9	26.2
0.380999	0.469697	0.794666	0.754433	25.7	26.4
0.269728	0.215	0.0406903	0.0303818	29.4	20
0.145209	0.653125	0.499942	0.239905	31.7	32
0.519874	0.291667	0.70251	0.472886	27.5	28.8
0.138711	0.496183	0.467077	0.831025	22.2	26.2
0.473134	0.44	0.802112	0.779241	26.8	27.5
0.358038	0.701422	0.097424	0.114196	31.5	21.1
0.92345	0.140562	0.318604	0.695239	23	24.9
0.313675	0.761719	0.181843	0.046835	22.6	25.6
0.980153	0.145038	0.82403	0.677132	25	26.2
0.673647	0.680851	0.791152	0.670802	25.4	23.5
0.173749	0.34981	0.695474	0.794837	25	26.3
0.964423	0.84	0.0574614	0.0178622	20.8	20
0.675481	0.903125	0.163138	0.160104	26	32
0.436855	0.424603	0.762598	0.715097	22.9	25.2
0.711546	0.300448	0.588657	0.667574	24.9	22.3
0.485962	0.351064	0.795844	0.596535	24.2	28.2
0.371406	0.828996	0.00684629	0.0507242	30.5	26.9
0.172303	0.331984	0.87512	0.39314	23.8	24.7
0.466078	0.260223	0.700432	0.548309	24.8	26.9
0.479964	0.508403	0.756017	0.738371	24.2	23.8
0.192086	0.715625	0.103225	0.233666	29.3	32
0.999567	0.857724	0.0651066	0.106393	24.4	24.6
0.277222	0.326996	0.902404	0.80824	24.3	26.3
0.791035	0.162791	0.640259	0.680979	25.3	25.8
0.620917	0.654605	-0.0829784	0.29688	29	30.4
0.604893	0.77907	0.624146	0.894475	25.6	25.8
0.557201	0.565217	0.556264	0.353531	22.6	27.6
0.71899	0.277778	0.887247	0.654087	23.8	23.4
0.113004	0.236735	0.806515	0.841806	24.2	24.5
0.055	0.38	0.170707	0.0685851	20	20
0.43623	0.390558	0.826764	0.815027	24	23.3
0.524844	0.472	0.808849	0.787808	25.6	25
0.831749	0.117871	0.857084	0.721071	25.6	26.3
0.49976	0.786713	0.111263	0.0884632	32	28.6
0.342075	0.334728	0.799023	0.693556	25.8	23.9
0.50967	0.903125	0.193016	0.00670662	30.7	32
0.484564	0.347328	0.865124	0.864638	27.2	26.2
0.880355	0.848708	0.851725	0.844696	26.2	27.1
0.674077	0.723849	0.770956	0.675197	26.8	23.9
0.521236	0.03861	0.753753	0.782652	25.9	25.9
0.429048	0.544	0.86698	0.801813	25.2	25
0.456937	0.678125	0.317026	0.163699	29.1	32
0.219099	0.325926	0.833998	0.84642	24.9	27
0.583164	0.540541	0.857344	0.701316	25.4	25.9
0.52081	0.271605	0.856689	0.714361	26.4	24.3
0.565257	0.51417	0.901353	0.872202	28.3	24.7
0.372769	0.215447	0.826441	0.656527	26.1	24.6
0.660005	0.691803	0.776006	0.814475	24.2	30.5
0.978054	0.653226	0.305914	0.364379	28.7	24.8
0.774233	0.429719	0.74657	0.617302	25	24.9
0.499893	0.332046	0.771623	0.911412	25.2	25.9
0.723054	0.736264	0.847562	0.777489	25.4	27.3
0.397643	0.422481	0.80025	0.728339	25	25.8
0.112681	0.180077	0.842625	0.887246	24.9	26.1
0.416633	0.453061	0.788972	0.758576	25.3	24.5
0.144511	0.397541	0.63204	0.764766	25.7	24.4
0.622689	0.233202	0.752412	0.713394	26.1	25.3
0.665706	0.693662	0.795204	0.856581	26.4	28.4
0.847837	0.29845	0.0630967	0.778407	24.8	25.8
0.587785	0.576471	0.850977	0.773645	26.1	25.5
0.819788	0.0530973	0.785477	0.0354328	26.1	22.6
0.546323	0.748988	0.793207	0.655852	24	24.7
0.151077	0.295154	0.853953	0.699948	25.8	22.7
0.322543	0.379167	0.789752	0.502595	25.1	24
0.227378	0.772908	0.1248	0.047421	32	25.1
0.582395	0.934932	0.855855	0.539816	26.9	29.2
0.523095	0.462963	0.736742	0.831991	25.9	27
0.843898	0.471042	0.0682323	0.831019	30.9	25.9
0.171551	0.191057	0.370093	0.782759	27.8	24.6
0.381902	0.330739	0.737666	0.822513	24.2	25.7
0.65587	0.307692	0.807134	0.733742	24.7	24.7
0.448643	0.232558	0.510268	0.592823	27.2	25.8
0.0777778	0.0703704	0.698086	0.728889	27	27
0.91851	0.150538	0.453138	0.603171	22.7	27.9
0.943337	0.948413	0.535044	0.747072	25.8	25.2
0.410516	0.93125	0.0199929	0.100654	29.3	32
0.848643	0.940092	0.0883341	0.12376	22.5	21.7
0.432881	0.360996	0.685705	0.338847	26.2	24.1
0.767399	0.138462	0.761579	0.722838	25.2	26
0.776803	0.451493	0.73656	0.686102	25.1	26.8
0.207202	0.085	0.0597681	0.0285016	24.3	20
0.404669	0.280156	0.784071	0.784445	25.7	25.7
0.605043	0.549801	0.223609	0.862056	23.1	25.1
0.315599	0.263158	0.82601	0.747917	29.7	24.7
0.24016	0.27451	0.753392	0.804185	27.4	25.5
0.997547	0.40625	0.142109	0.253319	29.3	32
0.646684	0.703422	0.618439	0.501266	23.1	26.3
0.318867	0.330709	0.764998	0.774245	25.8	25.4
1.01413	0.266932	0.85081	0.813717	25.2	25.1
0.987511	0.97561	0.871295	0.811593	26.7	28.7
0.70543	0.737705	0.732822	0.641952	25.6	24.4
0.216996	0.443089	0.74171	0.816735	26.5	24.6
0.183413	0.79646	0.400714	0.20779	28.8	22.6
0.309551	0.605634	0.135312	0.0914575	32	28.4
0.364845	0.853448	0.395747	0.349485	23.6	23.2
0.624761	0.490566	0.59234	0.75782	27.6	26.5
0.577028	0.916996	0.827518	0.840181	25.4	25.3
0.254969	0.780328	0.151728	0.189174	32	30.5
0.667373	0.69403	0.619622	0.682797	25.7	26.8
0.826859	0.826087	0.725192	0.851525	24.4	27.6
0.246296	0.229508	0.0620454	0.556847	20.8	24.4
0.632188	0.869403	0.776062	0.845633	25.8	26.8
0.153193	0.239044	0.748849	0.620207	25.7	25.1
0.994848	0.0777778	0.942236	0.886401	26.6	27
0.615377	0.550173	0.715844	0.626534	25	28.9
0.788463	0.927007	0.84805	0.756134	25.8	27.4
0.997014	0.140351	0.807672	0.91377	28.2	28.5
0.433635	0.894198	0.449303	0.0331761	30.9	29.3
0.234056	0.354167	0.737231	0.346908	25	28.8
0.787263	0.306859	0.788374	0.741067	32	27.7
0.392	0.492	0.655755	0.681136	25	25
0.620963	0.539683	0.65689	0.604711	26.1	25.2
0.366471	0.55102	0.81945	0.818779	23.3	24.5
0.348347	0.337209	0.705085	0.70323	25.3	25.8
0.95834	0.887681	0.47326	0.890259	28.3	27.6
0.648455	0.394052	0.733444	0.784216	24.4	26.9
0.443832	0.325	0.860834	0.814016	30.6	32
0.69303	0.825784	0.855322	0.78353	24.9	28.7
0.85458	0.135	0.340497	0.0573551	26.2	20
0.127291	0.497797	0.18252	0.280161	21.9	22.7
0.900694	0.796875	0.0864296	0.307003	22.5	32
0.670948	0.578358	0.769276	0.850498	25.8	26.8
0.3778	0.382576	0.852509	0.712375	25.3	26.4
0.715042	0.80597	0.782107	0.880204	25.5	26.8
0.997153	0.913357	0.813876	0.684301	27.9	27.7
0.361437	0.345196	0.848858	0.655219	25.9	28.1
0.655126	0.349206	0.748107	0.753413	25.1	25.2
0.282946	0.302326	0.933652	0.888159	25.8	25.8
0.971828	0.905109	0.282193	0.779358	29.2	27.4
0.937786	0.322709	0.77933	0.733723	24.2	25.1
0.549553	0.334711	0.501691	0.757785	24.4	24.2
0.690189	0.298742	0.847123	0.770135	27.7	31.8
0.683378	0.354386	0.864699	0.505443	27.4	28.5
0.547846	0.408889	0.664726	0.272185	24.5	22.5
0.901935	0.95671	0.602951	0.303192	32	23.1
0.309237	0.366142	0.762488	0.816693	26	25.4
0.996247	0.003663	0.746778	0.735569	24.3	27.3
0.591042	0.697842	0.0132762	0.0468701	22.6	27.8
0.410756	0.116183	0.761373	0.167059	25.6	24.1
0.732337	0.465625	0.830237	0.232766	27.6	32
0.445113	0.928339	0.470023	0.620157	23.4	30.7
0.339587	0.512281	0.0875816	0.334122	31.7	28.5
0.276473	0.271654	0.655063	0.477344	24.1	25.4
0.926549	0.421801	0.0954643	0.227972	25.9	21.1
0.853643	0.906574	0.170382	0.459483	28.6	28.9
0.294889	0.429688	0.927756	0.889942	23.6	25.6
0.456013	0.33935	0.367825	0.931431	32	27.7
0.236172	0.334661	0.741076	0.878032	25.8	25.1
0.849487	0.5	0.0329292	0.0799239	20.7	32
0.109208	0.639535	0.831938	0.150549	23.9	25.8
0.461912	1	0.0497413	-0.0460916	24.2	25.3
0.767891	0.923077	0.684382	0.669569	27.2	24.7
0.239257	0.27027	0.885179	0.837708	24.7	25.9
0.985752	0.2875	0.206944	0.339783	26.1	32
0.724872	0.0189274	-0.0757485	0.027931	32	31.7
1.03123	0.0654545	0.786832	0.884957	26.9	27.5
0.564593	0.435407	0.0366348	0.0281902	22	20.9
0.494881	0.881857	0.0518824	0.0917356	24.4	23.7
0.554454	0.266932	0.858227	0.868987	27.4	25.1
0.235896	0.284375	-0.209688	0.25865	22.6	32
0.934375	0.25	0.131339	0.22052	32	32
0.237686	0.34	0.862535	0.898888	24.2	25
0.981378	0.0629921	0.845983	0.895079	26.3	25.4
0.428471	0.948339	0.310172	0.709515	32	27.1
0.214957	0.98556	0.766161	0.606759	23.2	27.7
0.252069	0.596875	0.682443	0.0406581	28.7	32
0.757374	0.9875	0.828932	0.71198	26.7	32
0.888358	0.248031	0.867152	0.664366	25.2	25.4
0.92863	0.55082	0.0879457	0.0605167	28	30.5
0.212854	0.28125	0.0861721	0.0638379	21.2	32
0.415572	0.929078	0.308119	0.7485	31.9	28.2
0.489926	0.5	0.911203	0.890204	26.7	27.4
0.183594	0.18125	0.74753	0.398355	25.6	32
0.676409	0.578431	0.407717	0.17902	32	20.4
0.933278	0.316794	0.469443	0.527705	32	26.2
0.561753	0.521912	0.846196	0.82616	26.5	25.1
0.420677	0.390625	0.845416	0.744931	27.4	25.6
0.135955	0.040625	0.752197	0.521689	27.1	32
0.163811	0.236948	0.858377	0.531848	25.1	24.9
0.687737	0.892	0.886615	0.800833	27.4	25
0.334605	0.430328	0.577226	0.675488	24.7	24.4
0.261597	0.245283	0.84551	0.813377	26.6	26.5
0.447411	0.962121	0.749196	0.75884	30.9	26.4
0.610908	0.488889	0.857372	0.896448	27.3	27
0.621536	0.50566	0.841443	0.896048	27.3	26.5
0.769103	0.653125	0.0598421	0.190094	31.9	32
0.286786	0.284047	0.874641	0.752826	27.7	25.7
0.610998	0.509294	0.556974	0.787427	25.1	26.9
0.756154	0.032	0.912628	0.714492	26	25
0.44751	0.458484	0.791441	0.639659	25.1	27.7
0.57535	0.571429	0.832606	0.732938	25.3	25.2
0.891968	0.9631	0.808157	0.811861	28.2	27.1
0.953565	0.644068	0.85491	0.459419	24.2	29.5
0.404655	0.150579	0.886991	0.914655	25.2	25.9
0.113508	0.311538	0.914191	0.906478	24.6	26
0.24807	0.0163399	0.620538	0.661189	26.5	30.6
0.924761	0.501661	0.664892	0.773332	28.6	30.1
0.990833	0.140496	0.90537	0.769002	23.8	24.2
0.57354	0.255474	0.800387	0.489881	32	27.4
0.451044	0.146245	0.892827	0.891266	25.4	25.3
0.592859	0.153846	0.772141	0.459425	25.1	26
0.521439	0.626374	0.417212	0.711627	23.8	27.3
0.353912	0.454167	0.840199	0.80464	24.5	24
0.6363	0.7751	0.592185	0.841665	26.9	24.9
0.446695	0.585821	0.914695	0.825731	25.9	26.8
0.254611	0.375494	0.873173	0.879914	26.4	25.3
0.416667	0.47619	0.826507	0.755239	25.2	25.2
0.413694	0.40873	0.786822	0.871117	24.7	25.2
0.0973087	0.434457	0.651549	0.811656	26.9	26.7
0.55663	0.130597	0.786984	0.766233	24.3	26.8
0.270007	0.17603	0.837308	0.822017	26.1	26.7
0.90653	0.0311284	0.829785	0.780346	27.5	25.7
0.521505	0.75	0.710687	0.839487	24.8	24
0.302269	0.788104	0.585469	0.773575	27.7	26.9
0.848558	0.190625	0.706317	0.245532	28.6	32
0.347402	0.484	0.852561	0.745704	25.4	25
0.660256	0.651341	0.820544	0.473158	25.7	26.1
0.624124	0.280335	0.684802	0.867046	32	23.9
0.888031	0.0579151	0.743499	0.61199	25.9	25.9
0.140038	0.251852	0.961236	0.923737	27.4	27
0.602177	0.144444	0.70125	0.791922	31.3	27
0.425287	0.870833	0.842603	0.530557	23.2	24
0.236466	0.259398	0.632095	0.628689	32	26.6
0.932277	0.898876	0.712611	0.819583	24.4	26.7
0.650106	0.734127	0.649396	0.469619	25.4	25.2
0.699644	0.774545	0.086969	-0.00721396	28.1	27.5
0.274592	0.849802	0.0831696	0.181668	32	25.3
0.164745	0.250951	0.853507	0.594186	24.7	26.3
0.222738	0.0839695	0.820001	0.770935	26.3	26.2
0.97662	0.0780669	0.716356	0.844897	24.9	26.9
0.955683	0.182482	0.888327	0.64135	25.2	27.4
0.192477	0.127413	0.659743	0.720904	25.6	25.9
0.13897	0.156863	0.716221	0.772926	26.3	25.5
0.469279	0.481203	0.787435	0.757712	25.6	26.6
0.189963	0.658986	0.284716	-0.178547	32	21.7
0.127686	0.268	0.0514574	0.810019	22.9	25
0.221596	0.235741	0.481832	0.718637	26.1	26.3
0.905634	0.97786	0.788098	0.755223	26	27.1
0.938115	0.823308	0.619687	0.799896	27.3	26.6
0.7399	0.421875	0.886769	0.306545	26.3	32
0.330861	0.65942	0.819839	0.650861	25.5	27.6
0.92366	0.283401	0.728946	0.749782	27.1	24.7
0.392626	0.0591133	0.0905562	0.0432046	22.9	20.3
0.947294	0.333333	0.229178	0.362469	32	26.1
0.0463707	0.116279	0.849928	0.787823	27.5	25.8
0.277802	0.398406	0.575231	0.511592	24.3	25.1
0.206708	0.139535	0.72619	0.264448	24.8	25.8
0.215599	0.302789	0.414944	0.891747	20.8	25.1
0.314685	0.328671	0.647245	0.69074	28.6	28.6
0.765082	0.775665	0.861463	0.887268	24	26.3
0.697585	0.379061	0.451594	0.713516	26.4	27.7
0.155588	0.18	0.880644	0.8189	27.2	25
0.581349	0.52381	0.325196	0.770786	22.4	25.2
0.853125	0.4375	0.234039	0.241045	32	32
1.01403	0.345865	0.371304	0.86216	28.3	26.6
0.693929	0.719858	0.835733	0.712222	25	28.2
0.874082	0.980392	0.74683	0.375281	27.5	25.5
0.892528	0.00409836	0.769387	0.750831	23.3	24.4
0.359611	0.333333	0.675162	0.67678	24.4	25.5
0.1342	0.0674157	0.759165	0.737526	24.9	26.7
0.348844	0.455253	0.844583	0.884084	24.2	25.7
0.490865	0.171875	0.0592199	0.300487	26	32
0.0401209	0.130435	0.749953	0.817512	25.9	25.3
0.479223	0.521886	0.728156	0.172492	24.6	29.7
0.2785	0.39924	0.708162	0.687944	27.7	26.3
0.481457	0.356164	0.790287	0.163136	24.6	21.9
0.271573	0.303502	0.796728	0.6465	24.3	25.7
0.217219	0.241379	0.0636689	0.0316029	22	20.3
0.331502	0.666667	0.0296317	0.090929	25.2	23.4
0.555626	0.535581	0.811826	0.765985	24.7	26.7
0.637461	0.664032	0.775528	0.818803	26.3	25.3
0.984898	0.165354	0.762484	0.779123	25.6	25.4
0.34297	0.728302	0.700716	0.786483	24.8	26.5
0.24127	0.346667	0.533439	0.694969	25.2	22.5
0.508183	0.29771	0.616819	0.36079	26.4	26.2
0.673126	0.452297	0.751383	0.705661	27.5	28.3
0.481166	0.373702	0.440227	0.657291	24.6	28.9
1.03196	0.166038	0.652802	0.630953	25.5	26.5
0.993637	0.233766	0.530203	0.757895	23.2	23.1
0.892233	0.692308	0.771595	0.714196	27.6	23.4
0.746875	0.059375	0.29107	0.180958	32	32
0.187719	0.546875	0.686991	0.322517	28.6	32
0.305107	0.0421456	0.118546	0.0219054	25.6	26.1
0.815625	0.734545	0.0358934	-0.0402676	32	27.5
0.867543	0.93633	0.698938	0.805432	25.4	26.7
0.478125	0.578125	0.02473	0.0582304	32	32
0.39375	0.14	0.231524	0.050289	32	20
0.431445	0.956044	0.301056	0.0346652	32	27.3
0.566651	0.462046	0.771526	0.194111	25.6	30.3
0.0402896	0.262548	0.138332	0.503484	20	25.9
0.509727	0.483986	0.892035	0.884966	25.3	28.1
0.159322	0.806452	0.174062	0.0039809	20.9	24.8
0.712475	0.059375	0.621568	0.311251	24.9	32
0.479295	0.378125	0.170889	0.259785	24.3	32
0.455405	0.669291	0.21333	0.0749688	26.9	25.4
0.368471	0.141079	0.105713	0.090581	25.7	24.1
0.405147	0.553279	0.613471	0.455258	24.3	24.4
0.28558	0.388664	0.778411	0.770973	24.9	24.7
1.01957	0.153846	0.71732	0.770194	22.8	24.7
0.0716981	0.196226	0.818603	0.737666	26.5	26.5
0.276439	0.290441	0.885243	0.869672	28.2	27.2
0.399553	0.453184	0.765771	0.85392	26	26.7
0.918127	0.472803	0.80823	0.693709	25.9	23.9
0.135762	0.847682	0.867541	0.911168	27.4	30.2
0.443341	0.73384	0.0622985	0.0149624	28.9	26.3
0.753024	0.071875	0.653006	0.196068	27.9	32
0.431893	0.459459	0.740803	0.682127	26.5	25.9
0.361343	0.244444	0.417389	0.822603	32	27
0.940315	0.095057	0.841031	0.86818	25.1	26.3
0.699809	0.550781	0.794866	0.792792	27.8	25.6
0.828706	0.229965	0.105174	0.309221	21.7	28.7
0.594303	0.621875	0.808337	0.151267	22.6	32
0.772472	0.197479	0.586202	0.0834381	27.7	23.8
0.797774	0.461538	0.553504	0.686283	28.4	27.3
0.98236	0.111111	0.929845	0.810529	26.5	25.2
0.490574	0.50813	0.699396	0.664196	27.3	24.6
0.408759	0.70073	0.793648	0.699191	27.4	27.4
0.777333	0.0721649	0.798682	0.669524	30.9	29.1
0.428967	0.849315	0.13327	0.123167	32	21.9
0.702455	0.76875	0.615434	0.306308	30.3	32
0.205019	0.378049	0.821513	0.722338	25.3	24.6
0.861594	0.0189394	0.510426	0.778769	23	26.4
0.695677	0.48062	0.317817	0.637221	29.5	25.8
0.243273	0.936441	0.0846695	0.0135719	32	23.6
0.805048	0.868217	0.684737	0.479553	24.2	25.8
0.387401	0.250871	0.811999	0.849331	26.6	28.7
0.31475	0.439024	0.86553	0.771787	25.2	24.6
0.59639	0.687919	0.790033	0.588198	26.1	29.8
0.800015	0.805243	0.764355	0.796217	25	26.7
0.0840589	0.0648855	0.741201	0.780934	25.6	26.2
0.95	0.209375	0.207056	0.158225	32	32
0.490643	0.587755	0.841085	0.547922	26.5	24.5
0.947172	0.896552	0.780177	0.582652	25.5	26.1
0.303499	0.371875	0.345835	0.296847	30.9	32
0.539744	0.865	0.181411	0.0371143	23.4	20
0.447552	0.239669	0.273504	0.731949	28.6	24.2
0.143538	0.415625	0.280159	0.0832992	23.6	32
0.16875	0.7	0.131602	0.152337	32	32
0.395113	0.29771	0.65569	0.66649	25.4	26.2
0.395105	0.361538	0.869077	0.880363	25.3	26
0.966399	0.367257	0.0703236	0.0353631	32	22.6
0.481127	0.335714	0.742338	0.740559	24.6	28
0.544816	0.595652	0.851201	0.86841	26	23
0.341718	0.481633	0.655686	0.679762	25.8	24.5
0.285063	0.402439	0.845766	0.853476	23.9	24.6
0.735292	0.977186	0.876445	0.294423	25.4	26.3
0.547134	0.380228	0.872652	0.837936	26	26.3
0.353469	0.622302	0.183507	0.0243687	29.5	27.8
0.654096	0.770073	0.841104	0.678166	27	27.4
0.341624	0.284698	0.721554	0.815598	26.6	28.1
0.803949	0.488479	0.552363	0.351009	26.7	21.7
0.1	0.678125	0.154173	-0.0366282	32	32
0.465625	0.615625	0.131331	0.0750397	32	32
0.52945	0.490506	0.205473	0.660194	24.5	31.6
0.186051	0.29375	0.282057	0.431299	30.2	32
0.965098	0.0427046	0.651814	0.783207	24.4	28.1
0.90625	0.809375	0.176872	0.570695	24	32
0.141496	0.728125	0.563447	0.25604	30.5	32
0.968637	0.057971	0.851448	0.743447	25.6	27.6
0.379014	0.405018	0.500951	0.631336	24.7	27.9
0.946629	0.253788	0.739754	0.695022	26.7	26.4
0.740347	0.692308	0.848128	0.819427	25.7	26
0.485637	0.70073	0.633404	0.70864	24.8	27.4
0.400559	0.557312	0.877701	0.787464	24.9	25.3
0.946836	0.0962963	0.752182	0.785707	27.1	27
0.123843	0.7	0.048379	0.199671	32	27
0.78125	0.859375	0.126154	0.0404172	32	32
0.326353	0.665625	0.776438	0.266517	29.1	32
0.188864	0.658228	0.79826	0.53458	25.7	31.6
0.691374	0.775735	0.901805	0.796834	26.1	27.2
0.618117	0.43299	0.84046	0.609335	25.8	29.1
0.432436	0.689103	0.125312	0.14627	20	31.2
0.874858	0.101449	0.748803	0.797857	26.7	27.6
0.780361	0.766551	0.94378	0.906157	27.5	28.7
0.93076	0.971875	0.247493	0.402871	20.4	32
0.438905	0.385214	0.808754	0.798986	26.3	25.7
0.270605	0.708029	0.719086	0.620651	24.7	27.4
0.208898	0.919492	0.131366	0.607144	32	23.6
1.01438	0.223577	0.787585	0.802693	24.7	24.6
0.634809	0.647773	0.851903	0.748366	26.2	24.7
0.572195	0.768061	0.0496782	0.041491	31.4	26.3
0.769302	0.212	0.578429	0.72755	21.5	25
0.429359	0.50625	0.0958935	0.220591	23.8	32
0.774374	0.831933	0.873311	0.658737	27.9	23.8
0.683607	0.86	0.0626537	0.117381	24.4	20
0.377504	0.340625	0.230026	0.120749	28.7	32
0.224877	0.223529	0.8296	0.779358	32	25.5
0.315899	0.30625	0.153968	0.0521391	28.5	32
0.853233	0.0281124	0.00887357	0.0691813	20	24.9
0.633509	0.0462185	0.582377	0.668419	20.9	23.8
0.759375	0.381818	0.423753	0.872574	32	27.5
0.635531	0.5	0.834866	0.733421	27.3	26
0.901674	0.89243	0.808603	0.763612	25.3	25.1
0.320869	0.498305	0.0949917	0.130417	32	29.5
0.561558	0.44086	0.842642	0.909235	24.9	27.9
0.402316	0.621495	0.77506	0.437845	25.1	21.4
0.395682	0.696113	0.146103	-0.193812	32	28.3
0.705374	0.430962	0.410337	0.669443	32	23.9
0.676508	0.846154	0.819155	0.748849	24.1	26
0.328608	0.208333	0.517591	0.0278706	29.1	24
0.555069	0.470149	0.875748	0.854116	26.1	26.8
0.351264	0.408072	0.795821	0.759388	23.8	22.3
0.755861	0.387454	0.776537	0.602625	27.2	27.1
0.630853	0.85	0.168736	0.128581	31.5	32
0.42603	0.0803213	0.14209	0.0580237	29.5	24.9
0.564817	0.455224	0.826441	0.710681	28.3	26.8
0.163884	0.328125	0.159448	0.384051	26.2	32
0.45625	0.05	0.428045	0.222501	32	32
0.924526	0.985507	0.725806	0.855056	26	27.6
0.64902	0.825455	0.151021	0.283402	20.4	27.5
0.573924	0.359873	0.563564	0.464291	26.4	31.4
0.0942029	1	0.220652	0.0347689	27.6	22
0.893408	0.0806452	0.77068	0.719644	27.6	24.8
0.163919	0.296943	0.777451	0.729988	25.3	22.9
0.166799	0.175	0.0431796	0.365322	23.7	32
0.25736	0.294776	0.644431	0.734812	29.2	26.8
0.497254	0.4625	0.0450359	0.0862701	23.9	32
0.867178	0.0988142	0.73325	0.834135	25.5	25.3
0.831483	0.751938	0.493098	0.798389	28.7	25.8
0.586483	0.2125	0.14143	0.0243373	21.5	32
0.90623	0.992674	0.694963	0.799134	26.2	27.3
0.484375	0.471875	0.154467	0.0432282	32	32
0.690183	0.722433	0.768031	0.866489	24.9	26.3
0.583882	0.521875	-0.163304	0.399983	30.4	32
0.712568	0.434959	0.683469	0.763553	28.8	24.6
0.246044	0.608997	0.0227463	0.132025	30	28.9
0.220168	0.651261	0.149071	0.166253	25.5	23.8
0.141704	0.303797	0.803053	0.410559	27.4	23.7
0.514619	0.2625	0.104844	0.158535	23.3	32
0.750058	0.34657	0.687143	0.711208	26.5	27.7
0.521073	0.471831	0.911152	0.886145	26.2	28.4
0.229231	0.376	0.885862	0.827232	26	25
0.0892407	0.257028	0.880624	0.807152	25.8	24.9
0.0417344	0.252033	0.76081	0.661526	27	24.6
1.04375	0.98	0.0742489	-0.0187801	32	20
0.619442	0.681507	0.842707	0.881592	26	29.2
0.591991	0.305147	0.919769	0.554623	27.8	27.2
0.818764	0.12766	0.714687	0.55333	24.9	28.2
1.00074	0.0613718	0.610536	0.868892	27.9	27.7
0.109803	0.348178	0.762327	0.817933	27.2	24.7
0.150575	0.307692	0.760274	0.757518	27.1	27.3
0.788386	0.714286	0.140047	0.0759408	20.5	21
0.119285	0.291188	0.82148	0.832435	27	26.1
0.0523355	0.30721	0.711155	0.829723	28.2	31.9
0.782852	0.931034	0.839222	0.758165	29.6	29
0.674754	0.852	0.813646	0.76881	24.4	25
0.942166	1	0.812844	0.901325	25.3	28.8
0.326233	0.359073	0.812172	0.80356	26.5	25.9
0.723122	0.0144928	0.934598	0.372703	26.3	27.6
0.492061	0.402256	0.930935	0.865626	28.6	26.6
0.374961	0.356877	0.880217	0.79757	27.3	26.9
0.990986	0.25	0.710693	0.765692	25.6	26
0.854167	0.1	0.306301	0.651021	28.8	32
0.633808	0.528814	0.380744	0.879269	29.9	29.5
0.482127	0.405904	0.882353	0.732429	25.9	27.1
0.313643	0.0736434	0.754591	0.103616	25	25.8
0.989592	0.494297	0.223216	0.465964	25.5	26.3
0.810623	0.96875	0.87808	0.695658	25.8	25.6
0.0830184	0.00775194	0.107913	0.326409	32	25.8
0.583305	0.610895	0.86398	0.807399	26.5	25.7
0.759929	0.460526	0.705123	0.847876	27.1	30.4
0.15905	0.335849	0.447245	0.825661	26.3	26.5
0.60649	0.515504	0.813391	0.599374	27.4	25.8
0.938215	0.26	0.20298	0.10134	29.7	20
0.797949	0.868512	0.694508	0.761586	28	28.9
0.662009	0.705036	0.864292	0.738784	26	27.8
0.780216	0.823529	0.732405	0.787869	28.6	28.9
0.411653	0.633205	0.855154	0.595599	27.5	25.9
0.46371	0.42623	0.763737	0.892459	23.4	24.4
0.333704	0.369176	0.882713	0.797362	26.1	27.9
0.405516	0.407547	0.907757	0.771331	26.2	26.5
0.336624	0.0251046	0.0980015	0.0886035	32	23.9
0.683233	0.518072	0.105517	0.733408	20	24.9
0.351364	0.268382	0.103759	0.267078	30.3	27.2
0.386973	0.333333	0.909832	0.818068	26.1	26.1
0.422402	0.535885	0.706582	0.42047	27.3	20.9
0.759623	0.605	0.207727	0.132134	23.9	20
0.86125	0.615625	0.0694435	0.145395	20	32
0.0583821	0.254032	0.874751	0.776973	25.9	24.8
0.416774	0.428571	0.71718	0.792789	25.9	25.2
0.0405584	0.877193	0.226125	0.186452	27.9	28.5
0.563973	0.53719	0.874085	0.833271	27	24.2
1.02918	0.191336	0.73149	0.751586	25.1	27.7
1.03555	0.113725	0.917868	0.927266	25.7	25.5
0.291338	0.475	0.115371	0.140312	28.5	32
0.65625	0.846875	0.080605	0.0988209	28.2	32
0.431614	0.0275862	0.153739	0.704594	23.8	29
0.832551	0.185328	0.654966	0.649317	24.1	25.9
0.492316	0.540625	0.143849	-0.0224677	24.4	32
0.0444961	0.172	0.80473	0.785137	25.8	25
0.408218	0.87037	0.142359	0.0819536	32	27
1.01494	0.187023	0.722489	0.791641	27.6	26.2
0.132211	0.207317	0.818897	0.876715	25.2	24.6
0.674415	0.698473	0.788552	0.713779	24.4	26.2
0.39881	0.458874	0.159906	0.73413	28.8	23.1
0.04519	0.0901961	0.728382	0.78693	25.6	25.5
1.01366	0.323077	0.764986	0.12362	24.5	26
0.8433	0.865625	0.154255	0.0599914	27.8	32
0.59102	0.873469	0.104967	0.0562999	25	24.5
0.283469	0.822222	0.0805271	0.118266	24.6	22.5
0.417292	0.685619	0.474043	0.652446	27	29.9
0.317398	0.464286	0.874505	0.854932	25.6	25.2
0.277989	0.721875	0.457623	0.205556	23	32
0.538157	0.293233	0.439466	0.863123	20.7	26.6
0.70939	0.685185	0.364314	0.0695793	31.1	21.6
1.00491	0.721875	0.127529	0.182763	26.1	32
0.767215	0.810219	0.766071	0.772737	24.9	27.4
0.916015	0.947566	0.928178	0.810924	25	26.7
0.991188	0.855469	0.0151605	0.0828863	29.7	25.6
0.853125	0.028125	0.145925	-0.00449609	32	32
0.876564	0.826291	0.0542761	0.03857	25.7	21.3
0.101204	0.830189	0.261865	0.156059	27.9	21.2
0.134929	0.716312	0.250431	0.128843	32	28.2
0.136458	0.978261	0.10453	0.154204	23.1	23
0.0921559	0.870445	0.0635551	-0.0785926	32	24.7
0.837521	0.909465	0.920176	0.90275	25.5	24.3
0.92955	0.0267176	0.815309	0.745648	24.9	26.2
0.0709645	0.197628	0.95118	0.757421	26.1	25.3
0.402178	0.83125	0.357178	-0.015197	30.7	32
0.940543	0.63913	0.790832	0.050422	23.4	23
0.23046	0.177122	0.588203	0.390325	29.7	27.1
1.00048	0.971774	0.856177	0.808619	26.8	24.8
0.794377	0.809689	0.0246547	0.12201	20	28.9
0.728317	0.769231	0.541566	0.474816	25.1	26
0.875519	0.962656	0.930402	0.827479	24.1	24.1
0.965625	0.709091	0.080395	0.132655	32	27.5
0.453321	0.460674	0.827837	0.74889	24.5	26.7
0.416931	0.339483	0.73844	0.739032	25.4	27.1
0.978728	0.0603774	0.859438	0.7582	25.9	26.5
0.949802	0.85614	0.763239	0.715443	27.4	28.5
0.334947	0.807074	0.754778	0.552222	27.3	31.1
0.0731881	0.53125	0.154555	0.0828595	30.7	32
0.907618	0.776892	0.50796	0.642462	26.6	25.1
0.195495	0.180812	0.792403	0.810795	28.6	27.1
0.924207	0.113553	0.819979	0.821888	26.9	27.3
0.34302	0.44898	0.749376	0.846447	25	24.5
0.186572	0.374545	0.938391	0.935793	28.3	27.5
0.306993	0.67354	0.0288901	0.0675898	20	29.1
0.787866	0.229965	0.894001	0.834845	29.8	28.7
0.845077	0.0972763	0.772946	0.775299	24.9	25.7
0.603204	0.825503	0.547682	0.603391	25.3	29.8
0.450441	0.426923	0.762608	0.791475	25.3	26
0.809381	0.463235	0.589835	0.735097	29	27.2
0.287575	0.232	0.788857	0.777215	30.1	25
0.8322	0.404762	0.502964	0.349701	31.5	29.4
0.547531	0.656904	0.7337	0.690191	25.7	23.9
0.0652991	0.585657	0.674221	0.650751	28.2	25.1
0.853848	0.965517	0.673276	0.695611	24.7	26.1
0.636979	0.605469	0.819819	0.862162	24	25.6
0.383689	0.411523	0.77096	0.626627	27.5	24.3
0.276891	0.371648	0.758267	0.824163	24.2	26.1
0.254679	0.339768	0.834163	0.873969	26.2	25.9
0.134918	0.157706	0.74354	0.771445	25.7	27.9
0.280682	0.281124	0.487005	0.723362	24.5	24.9
0.657754	0.718254	0.739061	0.848301	24.4	25.2
0.258441	0.262357	0.668168	0.713063	26.6	26.3
0.25	0.634375	0.105873	0.163882	32	32
0.270131	0.232365	0.739026	0.762076	25.6	24.1
0.33053	0.309963	0.693884	0.780658	25.8	27.1
0.454915	0.739316	0.441402	0.158559	32	23.4
0.0776117	0.337209	0.427244	0.73731	25.2	25.8
0.327172	0.269076	0.584847	0.590615	26.4	24.9
0.0720696	0.684982	0.692803	0.747555	32	27.3
0.708042	0.487179	0.0784933	0.33277	26.4	31.2
0.497768	0.717857	0.0430532	0.232972	32	28
0.855372	0.769231	0.617469	0.695309	27.1	27.3
0.556383	0.18	0.457345	0.150294	23.5	20
0.0538888	0.216216	0.761438	0.765102	25.7	25.9
0.74658	0.938182	0.0285839	0.0591464	30.7	27.5
0.0463678	0.84507	0.684573	0.56864	27.9	28.4
0.506253	0.376984	0.805679	0.812349	29.7	25.2
0.350932	0.162055	0.498402	0.495489	28	25.3
0.13457	0.934066	0.706341	0.867097	32	27.3
0.0469888	0.316	0.853105	0.787654	26.9	25
0.509499	0.52669	0.676259	0.795765	31.3	28.1
0.864397	0.0543478	0.225824	0.798198	25.1	27.6
0.589119	0.54902	0.820546	0.851506	24.4	25.5
0.921259	0.863971	0.807867	0.907992	26.1	27.2
0.0442002	1	0.0196705	0.102638	31.5	23.4
0.177254	0.38843	0.420574	0.521801	23.9	24.2
0.957319	0.0985401	0.915705	0.871363	26.2	27.4
0.901348	0.371875	0.0650406	0.03193	20.4	32
1.02161	0.187251	0.724383	0.681744	27.4	25.1
0.893055	0.156863	0.5208	0.780467	26.2	25.5
0.95456	0.0194553	0.871118	0.766568	26.4	25.7
0.328856	0.539033	0.603859	0.745338	22.5	26.9
0.37109	0.129496	0.690626	0.305079	31.3	27.8
0.446149	0.551852	0.694301	0.704279	23.9	27
0.06125	0.36875	-0.0905645	0.0980982	20	32
0.63779	0.741313	0.649674	0.75836	25.6	25.9
0.573981	0.582329	0.737558	0.798687	25.4	24.9
0.863921	1	0.839896	0.825308	25.1	24.4
0.610865	0.345382	0.734688	0.561415	26.6	24.9
0.531749	0.429658	0.163824	0.680337	32	26.3
0.818926	0.614618	0.178338	0.356622	32	30.1
0.939715	0.125	0.755032	0.496859	25.4	32
0.816473	0.933333	0.892746	0.939819	26.8	27
0.4588	0.519298	0.0205297	0.821321	27.7	28.5
0.981706	0.0306513	0.858432	0.737498	25.3	26.1
0.515899	0.9875	0.0324553	0.450288	28.5	32
0.948024	0.138776	0.83884	0.380018	26.7	24.5
0.0606763	0.136882	0.834326	0.842134	26.1	26.3
0.318948	0.2875	0.605356	0.746832	25.2	32
0.239583	0.515625	0.0886123	0.0193646	25.2	32
0.349077	0.465649	0.665592	0.716823	25.1	26.2
0.234148	0.523649	0.0167378	0.115549	20.8	29.6
0.42838	0.483271	0.57973	0.25392	25.2	26.9
0.868952	0.983871	0.793665	0.13239	27.2	24.8
0.363484	0.407692	0.956654	0.823854	25.3	26
0.8125	0.465625	0.0918182	0.268349	32	32
0.560431	0.941964	0.810779	0.0881376	23.3	22.4
0.870952	0.294737	0.885008	0.548935	25.3	28.5
0.560855	0.071875	0.0250293	0.464653	30.4	32
0.533295	0.791469	0.716802	0.598723	23.8	21.1
0.200758	0.212121	0.719031	0.37476	26.4	26.4
0.494189	0.424908	0.754109	0.727041	24.3	27.3
0.112863	0.343511	0.526376	0.710939	21.4	26.2
0.244767	0.333333	0.870623	0.753128	25.1	25.2
0.525682	0.798387	0.198518	0.321946	26	24.8
0.390625	0.9875	0.0750905	0.140284	32	32
0.489482	0.661224	0.0953642	0.162937	26	24.5
0.164742	0.675676	0.152603	0.0642014	22	29.6
0.85413	0.3125	0.647857	0.171004	28.3	32
0.312446	0.47619	0.809354	0.668353	23.9	25.2
0.153125	0.578125	0.141649	0.244075	32	32
0.629532	0.3875	0.0764178	0.169625	26.2	32
0.162953	0.137546	0.0371635	0.188109	32	26.9
0.264634	0.996403	0.218915	0.279659	31.5	27.8
0.541543	0.503817	0.853325	0.68436	25.9	26.2
0.368544	0.381295	0.826584	0.852922	24.6	27.8
0.0727282	0.125506	0.732425	0.73408	24.9	24.7
0.84375	0.253125	0.222361	0.363927	32	32
0.422441	0.215	0.407621	0.250358	25.4	20
0.6125	0.98125	0.11274	0.245694	32	32
0.365457	0.677291	0.0146837	0.343633	27	25.1
1.0475	0.0837438	0.176378	0.10339	20.7	20.3
0.319217	0.396825	0.777758	0.81858	26.2	25.2
0.609042	0.644269	0.892671	0.598959	25.1	25.3
0.870287	0.939163	0.877045	0.798424	25.3	26.3
0.4625	0.02	0.0825381	0.0598622	32	20
0.438661	0.377358	0.911277	0.749887	25.3	26.5
0.835786	0.262222	0.271001	0.174751	30.8	22.5
0.473067	0.384892	0.150743	0.197658	32	27.8
0.588299	0.00421941	0.25182	0.145078	26.7	23.7
0.423021	0.695946	0.099833	0.339783	22.4	29.6
0.399846	0.854237	0.0975788	0.0952836	22	29.5
0.252846	0.889968	0.247917	0.156184	31.7	30.9
0.45054	0.379562	0.890903	0.89938	25	27.4
0.268906	0.514107	0.216698	0.410162	23.3	31.9
0.616327	0.218182	0.848115	0.736315	24.5	27.5
0.727363	0.0077821	0.876959	0.51387	25.1	25.7
0.80777	0.0852713	0.818753	0.816481	25.2	25.8
0.860795	0.38125	0.134739	-0.0834584	26.4	32
0.454081	0.264368	0.129321	0.653439	23.3	26.1
1.00178	0.302682	0.812221	0.636674	24.1	26.1
0.817697	0.855019	0.556336	0.542624	27.8	26.9
0.848361	0.910156	0.0469135	0.167538	20.5	25.6
0.35125	0.83125	0.0380613	0.294017	20	32
0.442222	0.471831	0.58149	0.872427	26.4	28.4
0.99375	0.925	0.0412155	0.14732	32	20
0.642167	0.838951	0.0992883	0.0205329	27.7	26.7
0.117254	0.205882	0.214553	0.118142	21.4	23.8
0.422035	0.8125	0.442548	0.245705	24.2	27.2
0.36	0.328	0.786197	0.856584	28.5	25
1.04167	0.875	0.0789029	0.179808	23.2	24
0.726562	0.902344	0.133371	0.191645	32	25.6
0.567708	0.352751	0.350456	0.391555	24.9	30.9
0.531613	0.582375	0.113433	0.123124	27.7	26.1
0.719804	0.970149	0.14543	0.162934	23.8	26.8
0.431565	0.478261	0.832427	0.643348	25.9	27.6
0.538021	0.738676	-0.00439225	-0.135524	21.6	28.7
0.454697	0.556777	0.0921813	0.663265	29.5	27.3
0.107663	0.956522	0.134356	0.117132	22.5	29.9
0.239837	0.775281	0.0996995	0.374604	24.7	26.7
0.696875	0.46875	0.207965	0.252942	32	32
0.732143	0.75	-0.084039	0.0977793	32	28
0.665007	0.248408	0.0286983	0.192631	26.1	31.4
0.918898	0.901818	0.802558	0.741128	25.4	27.5
0.683168	0.953737	0.782304	0.54098	26.8	28.1
0.273938	0.365314	0.86108	0.747749	25.3	27.1
0.243368	0.215328	0.530632	0.565726	29	27.4
0.828125	0.44375	0.167216	0.272866	32	32
0.970572	0.0357143	0.0766962	0.0581713	22.6	25.2
0.837729	0.0407407	0.431576	0.789742	25.7	27
0.341832	0.493617	0.592217	0.679496	24.2	23.5
1.02813	0.871875	0.051828	0.116613	32	32
0.0578999	0.132296	0.469976	0.7282	28.4	25.7
0.867407	0.905797	0.737708	0.858942	28.2	27.6
0.867565	0.817241	0.0554136	0.269064	32	29
0.241195	0.258964	0.73063	0.394053	28.7	25.1
0.542608	0.630522	0.628315	0.58155	25.6	24.9
0.298204	0.541958	0.680807	0.608627	22.7	28.6
0.46599	0.134185	0.669242	0.645534	24.1	31.3
0.45102	0.367347	0.371737	0.609299	20	24.5
0.40625	0.715625	0.228843	0.296339	32	32
0.172203	0.730769	0.706494	0.777345	26.4	28.6
0.544995	0.43554	0.789071	0.800244	23.7	28.7
0.868576	0.447876	0.607415	0.518636	28.3	25.9
0.95	0.93125	0.179488	-0.00409704	32	32
0.8284	0.495238	0.843748	0.933746	25.9	31.5
0.465252	0.541667	0.87812	0.862039	27.1	26.4
0.961178	0.770073	0.844335	0.556245	27.3	27.4
0.113248	0.113821	0.659008	0.89577	29.8	24.6
0.953327	0.790323	0.107979	0.10342	32	24.8
0.480758	0.824138	0.133234	0.853236	29.3	29
0.79085	0.835294	0.843387	0.766394	25.2	25.5
0.37826	0.328467	0.828951	0.874296	28.6	27.4
0.326943	0.346774	0.536375	0.681496	30.5	24.8
0.555387	0.536965	0.871948	0.834601	24.1	25.7
0.832064	0.982759	0.413049	0.641829	25.8	23.2
0.501931	0.442379	0.16203	0.560491	25.8	26.9
0.542626	0.688406	0.524518	0.17676	27.2	27.6
0.737293	0.307359	0.840298	0.511482	26.7	23.1
0.76779	0.971326	0.866325	0.744247	25.3	27.9
0.897028	0.968641	0.832254	0.87019	26.4	28.7
0.973366	0.0514706	0.888061	0.855299	27	27.2
0.429456	0.501931	0.802661	0.802006	24	25.9
0.858684	0.583732	0.211754	0.597871	20	20.9
0.640913	0.590106	0.615823	0.800044	30.4	28.3
0.503008	0.468254	0.840189	0.807747	24.8	25.2
0.839697	0.87037	0.806574	0.767489	25.9	27
0.0357103	0.184397	0.749697	0.851207	25.6	28.2
0.23251	0.312057	0.247361	0.820585	31	28.2
0.31539	0.142259	0.614447	0.217816	31.2	23.9
0.361383	0.425703	0.694656	0.763198	25.4	24.9
0.89085	0.646259	0.0259918	0.0649919	20	29.4
0.0594622	0.0669456	0.299291	0.307906	27.9	23.9
0.989552	0.149254	0.777244	0.839238	27	26.8
0.649682	0.089172	0.564553	0.863606	24.7	31.4
0.94375	0.63125	0.0466822	0.10291	32	32
0.200795	0.193038	0.652941	0.812799	31.7	31.6
0.941078	0.182156	0.100261	0.837996	32	26.9
0.512872	0.883019	0.596005	0.74481	23.6	26.5
0.671295	0.742373	0.866294	0.168469	24.9	29.5
0.134985	0.185771	0.833285	0.901818	25.8	25.3
0.684066	0.832143	0.865286	0.836227	24.7	28
0.435314	0.356275	0.912213	0.921784	24.3	24.7
0.875862	0.0509091	0.808861	0.825904	26.1	27.5
0.33812	0.319838	0.704579	0.69851	25.4	24.7
0.948128	0.12	0.872253	0.627488	21.9	25
0.924543	0.753125	0.0139356	0.111934	24.6	32
0.942078	0.730769	0.177972	0.0911515	25.1	28.6
0.866849	0.782178	0.708467	0.395629	26.1	30.3
0.634742	0.75089	0.503493	0.708348	22.9	28.1
0.626192	0.76259	0.13318	0.21776	32	27.8
0.424607	0.433071	0.604628	0.749478	26.7	25.4
0.450685	0.50655	0.629453	0.668775	26.1	22.9
0.0603483	0.178707	0.777211	0.767002	25.7	26.3
0.261884	0.91875	0.144415	0.0705183	21.3	32
0.744905	0.735178	0.827832	0.863865	25.6	25.3
0.393939	0.318182	0.608391	0.717043	26.4	24.2
0.33551	0.356	0.874291	0.713939	24.5	25
0.506717	0.767347	0.129454	0.193333	31.6	24.5
0.048727	0.198381	0.770638	0.759834	25.3	24.7
0.9875	0.028125	0.145643	0.093176	32	32
0.209375	0.290625	0.226838	0.241106	32	32
0.259767	0.372881	0.683505	0.627086	25.9	23.6
0.618164	0.356589	0.760036	0.575237	29.2	25.8
0.329992	0.406897	0.925004	0.852029	25.8	29
0.675207	0.934375	0.0979615	0.138787	21.1	32
0.165082	0.344398	0.741092	0.740193	25.1	24.1
0.370484	0.372	0.700549	0.691458	24.8	25
0.374894	0.427386	0.685211	0.682528	24.9	24.1
0.996041	0.0106762	0.116786	0.198497	32	28.1
0.743533	0.33945	0.152486	0.128114	26.6	21.8
0.100806	0.387097	0.734145	0.759535	24.8	24.8
0.871523	0.978417	0.840801	0.700552	24.7	27.8
0.500762	0.49187	0.707829	0.747742	28.8	24.6
0.517862	0.849138	0.747858	0.302844	25	23.2
0.284551	0.943522	0.0401762	0.1267	32	30.1
0.396791	0.957377	0.0824033	0.0435145	23.5	30.5
0.582241	0.0311111	0.121052	0.239103	23.9	22.5
0.672764	0.814394	0.821897	0.614842	24.6	26.4
0.830153	0.980916	0.160794	0.269786	22	26.2
0.271876	0.506608	0.022771	0.0147509	27.1	22.7
0.672379	0.49375	0.0800172	0.161267	31	32
0.48274	0.679325	0.0241356	-0.0637861	32	23.7
0.952875	0.0586081	0.777248	0.742831	26.7	27.3
0.410117	0.433213	0.813763	0.846419	24.9	27.7
0.624978	0.656126	0.739483	0.698546	25.1	25.3
0.472222	0.417857	0.782042	0.81819	25.2	28
0.502999	0.54232	-0.0261451	0.922913	27.6	31.9
0.579127	0.727941	0.899084	0.503378	24.3	27.2
0.416732	0.283465	0.879337	0.754527	25.3	25.4
0.240272	0.95539	0.84271	0.798222	24.8	26.9
0.718345	0.779359	0.84934	0.757072	25.5	28.1
0.388987	0.418868	0.573109	0.779585	24.5	26.5
0.290112	0.00348432	0.078787	0.332915	24.8	28.7
0.136409	0.51875	0.0468816	0.373209	25.2	32
0.573853	0.095	0.0739387	0.106645	21.8	20
0.920643	0.988327	0.766391	0.76175	26.1	25.7
0.979078	0.148699	0.805226	0.746022	25	26.9
0.891984	0.128405	0.874203	0.805689	25	25.7
0.964013	0.0976562	0.820568	0.742109	25.4	25.6
0.934041	0.944444	0.897035	0.826197	26.9	28.8
0.468863	0.41791	-0.0343475	0.845751	29	26.8
0.712831	0.51	0.760296	0.573327	23.9	30
0.567911	0.31875	0.880001	0.219029	28.3	32
0.704427	0.575758	0.659238	0.234737	25.6	26.4
0.687996	0.402655	0.554924	0.735033	26.9	22.6
0.225987	0.442231	0.834472	0.885044	27.4	25.1
0.255333	0.306818	0.788834	0.940383	25	26.4
0.478868	0.473896	0.909024	0.87976	25.2	24.9
0.0705184	0.372093	0.329728	0.806119	32	25.8
0.172	0.296	0.888831	0.920058	25	25
0.947256	0.125	0.701374	0.32195	26.1	24.8
0.942962	0.191837	0.639691	0.720441	27.3	24.5
0.281469	0.411538	0.359334	0.751656	26.4	26
0.264577	0.828794	0.0318169	0.36406	27	25.7
0.328846	0.390244	0.138174	0.279291	25	24.6
0.302114	0.333333	0.858163	0.776544	26.1	24.3
0.667561	0.680556	0.170011	0.192097	30.3	28.8
0.218866	0.819444	0.0120156	0.12415	32	21.6
0.518648	0.810458	-0.0812388	0.170836	32	30.6
0.5375	0.640625	0.268417	0.367514	32	32
0.194225	0.4375	0.607788	0.608248	31.6	32
0.522796	0.443609	0.823143	0.812859	26.7	26.6
0.179492	0.126984	0.768618	0.840814	25	25.2
0.144935	0.308642	0.91879	0.870434	25.1	24.3
0.236482	0.319502	0.81196	0.752367	25.4	24.1
1.00291	0.986667	0.796498	0.673709	24.4	22.5
0.0394896	0.045614	0.83257	0.664376	27.5	28.5
0.963013	0.316239	0.734236	0.251069	28.4	23.4
0.316568	0.550186	0.64462	0.631122	25.5	26.9
0.459201	0.242188	0.782588	0.631337	28.8	25.6
0.224601	0.304878	0.796536	0.598198	26.2	24.6
0.760694	0.852713	0.930848	0.922113	27.8	25.8
0.916212	0.0723404	0.800337	0.802591	24.2	23.5
0.948498	0.239837	0.737886	0.799275	23	24.6
0.794157	0.483871	0.769925	0.811258	24.4	24.8
0.395665	0.402299	0.896337	0.852472	25.7	26.1
0.741252	0.622837	0.397067	0.353072	32	28.9
0.122784	0.0981132	0.795161	0.831544	26.4	26.5
0.623948	0.641221	0.879769	0.508509	27.4	26.2
0.474962	0.461538	0.630248	0.866607	25.5	26
0.473958	0.996212	0.108806	0.141877	32	26.4
0.234028	0.4	0.834881	0.583601	27	32
0.72672	0.071875	0.524559	0.544088	29.8	32
0.602679	0.91875	0.424155	0.445152	22.4	32
0.292708	0.143939	0.181889	0.256743	32	26.4
0.142936	0.329268	0.658485	0.744751	22.2	24.6
1.00993	0.237589	0.743468	0.563332	24.5	28.2
1.03569	0.816733	0.0378072	0.37332	21.1	25.1
0.449671	0.903509	0.559584	0.379232	22.1	22.8
0.108454	0.59164	0.75177	0.140038	25.1	31.1
1.01977	0.26506	0.332911	0.830713	20.8	24.9
0.818222	0.915625	0.153912	0.37541	28.4	32
0.203313	0.0234742	0.185168	0.326828	31.4	21.3
0.212865	0.194915	0.146312	-0.00222068	27.1	23.6
0.556575	0.868	0.0644891	0.487283	29.2	25
0.545701	0.636364	0.0545132	0.0527705	22.1	27.5
0.371992	0.2875	0.631658	0.495394	27.7	24
0.348348	0.392157	-0.563899	0.863214	28.6	25.5
0.775	0.51875	0.0786177	0.232713	32	32
0.827752	0.129412	0.912531	0.846931	27.4	25.5
0.329806	0.363281	0.720019	0.834173	23.7	25.6
0.623162	0.54375	0.488371	0.236691	27.2	32
0.711788	0.656463	0.855714	0.753627	25.6	29.4
0.368822	0.443262	0.89096	0.540463	25.3	28.2
0.491379	0.465909	0.846333	0.837539	26.1	26.4
0.13186	0.634375	0.178581	0.174328	24.6	32
0.772688	0.167832	0.76307	0.575255	26.7	28.6
1.03337	0.369048	0.646836	0.664124	24.9	25.2
0.540077	0.397306	0.814855	0.916422	26.8	29.7
0.759058	0.316667	0.680491	0.354541	29.9	24
0.69734	0.870504	0.864625	0.826313	25.8	27.8
0.452	0.516364	0.830575	0.814231	25	27.5
0.24254	0.32549	0.810292	0.787718	23	25.5
0.301668	0.75625	0.0463297	0.114213	25.1	32
0.542326	0.5375	0.113385	0.191123	31.6	32
0.451617	0.4	0.363834	0.182822	25.9	32
0.729435	0.618519	0.854081	0.845605	28.5	27
0.33852	0.693878	-0.00974553	0.205491	32	24.5
0.26029	0.0540541	0.0719357	0.37463	20	25.9
0.682665	0.889262	0.757053	0.628721	25.1	29.8
0.673932	0.732441	0.611005	0.88638	26.3	29.9
0.676919	0.657895	0.298124	0.534914	32	22.8
0.329545	0.458333	0.698681	0.689454	23.1	24
0.934737	0.851613	0.454611	0.316351	25.9	31
0.459615	0.441296	0.758043	0.727158	24.2	24.7
0.375319	0.305882	0.816423	0.567169	26.9	25.5
0.238895	0.490625	0.15031	0.130259	24.2	32
0.426381	0.431535	0.753089	0.715227	25.6	24.1
0.348437	0.344203	0.85026	0.899473	24.9	27.6
1.01115	0.758389	0.0628305	0.357706	21.3	29.8
0.802096	0.708487	0.785155	0.529322	25	27.1
0.363296	0.370787	0.786639	0.745136	26.7	26.7
0.427649	0.430147	0.804519	0.793444	26.2	27.2
0.705715	0.464539	0.819803	0.830253	26.1	28.2
0.316114	0.5125	0.18387	0.146567	29.4	32
0.201534	0.0627306	0.734615	0.677848	24.2	27.1
0.545054	0.503937	0.398342	0.818286	32	25.4
0.855437	0.571875	0.0435733	0.366009	24.6	32
0.672656	0.67509	0.900757	0.790011	25.8	27.7
0.415734	0.7393	0.0410773	0.177091	32	25.7
0.557056	0.164038	0.64451	0.8461	27.1	31.7
0.884821	0.215625	0.619761	0.575542	24.5	32
0.26869	0.3375	0.174805	0.219698	20.9	32
0.440762	0.875	0.0588833	0.255501	29.7	32
0.720784	0.26556	0.896272	0.151675	31.6	24.1
0.711377	0.834615	0.859712	0.816017	23.8	26
0.275355	0.428571	0.164548	0.368263	27	26.6
0.61262	0.688581	0.829139	0.875143	29.6	28.9
0.0678519	0.934109	0.0813574	0.128619	25.9	25.8
0.460347	0.482625	0.448973	0.825373	26.1	25.9
0.655399	0.457565	0.762211	0.726705	26.1	27.1
0.534544	0.463602	0.710804	0.734869	25	26.1
0.355963	0.369963	0.843733	0.846134	25.3	27.3
0.254841	0.190299	0.600354	0.332031	24.2	26.8
0.422743	0.4	0.755819	0.756712	25.9	26.5
0.955889	0.14375	0.958715	0.772832	27.7	32
0.443292	0.61165	0.832862	0.372399	26.4	20.6
0.569712	0.640167	0.57024	0.418494	26.7	23.9
0.300992	0.268482	0.702171	0.601531	26.2	25.7
0.394096	0.330882	0.814419	0.664959	26.8	27.2
0.0538021	0.24031	0.691754	0.689625	25.2	25.8
0.701358	0.652921	0.721908	0.770802	25.2	29.1
0.383954	0.432432	0.633848	0.748173	27.7	25.9
0.586343	0.844444	-0.11143	-0.00478288	32	27
0.843029	0.802885	0.0942417	0.0270443	32	20.8
0.405207	1	0.862419	0.567557	30.3	29.7
0.87907	0.898182	0.863558	0.76916	25.8	27.5
0.862026	0.4125	0.180878	0.407968	27.7	32
0.454082	0.09	0.163542	0.118582	24.5	20
0.0645363	0.125	0.667266	0.854791	26.6	26.4
0.0767331	0.23622	0.740135	0.875247	25.5	25.4
0.540358	0.426332	0.224687	0.133965	27	31.9
0.312738	0.708609	0.0194038	0.324162	29.1	30.2
0.568182	0.318182	0.582564	0.789006	26.4	24.2
0.0383893	0.214035	0.833382	0.888853	27.1	28.5
0.364013	0.255663	0.0578393	0.132231	25	30.9
0.470479	0.2375	0.377034	0.30218	25.3	32
0.185543	0.156863	0.0988253	0.558994	20.1	25.5
1.02171	0.118519	0.887668	0.744764	26.1	27
0.211338	0.445312	0.352421	0.801599	23.4	25.6
0.994422	0.978182	0.817274	0.762097	25.1	27.5
0.849685	0.133065	0.572413	0.471236	26.6	24.8
0.91641	0.907749	0.0914744	0.140882	24.2	27.1
0.608541	0.772242	0.132604	0.122645	23	28.1
0.502058	0.226337	0.655868	0.699593	24.3	24.3
0.385003	0.333333	0.102777	0.199207	23.2	23.7
0.525	0.6	0.079602	0.0117074	32	32
0.338068	0.178125	0.108916	0.178146	28.6	32
0.746087	0.843416	0.760335	0.850881	26.9	28.1
0.137747	0.075	0.0168188	0.0351708	25.3	20
0.793995	0.0819113	0.727821	0.821807	24.2	29.3
0.492074	0.797101	0.343762	0.104635	32	27.6
0.876406	0.116	0.762848	0.793918	25.6	25
0.853069	0.972509	0.831575	0.755245	25.1	29.1
0.883322	0.10757	0.780036	0.796551	25.5	25.1
0.253675	0.204301	0.827803	0.852822	26.7	27.9
0.0907875	0.188889	0.327052	0.678444	27.7	27
0.0974082	0.315175	0.339266	0.368427	23.6	25.7
0.733286	0.819608	0.767817	0.699974	24.9	25.5
0.325062	0.219081	0.707149	0.672833	26.9	28.3
0.60342	0.55	0.689247	0.609048	26.5	32
0.826008	0.67101	0.194338	0.0724781	25.5	30.7
0.540469	0.304	0.779686	0.85156	25.6	25
0.82434	0.93007	0.845762	0.884064	26.8	28.6
0.869274	0.244604	0.625201	0.830288	23.4	27.8
0.206451	0.383142	0.353033	0.70913	21.5	26.1
0.950007	0.148276	0.747835	0.693723	24.9	29
0.770903	0.450199	0.195914	0.122975	30.6	25.1
0.862744	0.942446	0.833895	0.762075	26.7	27.8
0.967184	0.14486	0.817687	0.544781	26.6	21.4
0.335746	0.494253	0.846822	0.807878	24.3	26.1
0.820073	0.954887	0.743848	0.557582	24.4	26.6
0.515625	0.96875	0.470584	0.225454	32	32
0.8875	0.103125	0.33634	0.231488	32	32
0.972892	0.0871212	0.677869	0.091514	24.9	26.4
0.349236	0.428571	0.807761	0.813015	26.1	25.9
0.18469	0.2	0.726897	0.646533	25	29
0.460769	0.687783	0.564433	0.409275	24.1	22.1
0.601074	0.134387	0.682713	0.250549	25.1	25.3
0.54918	0.598361	0.732628	0.513743	25	24.4
0.0784345	0.465649	0.877427	0.13701	29.1	26.2
0.404473	0.47931	0.858786	0.654939	25.9	29
0.202717	0.347826	0.684153	0.738467	24	25.3
0.94394	0.20339	0.517992	0.604333	23.9	23.6
0.160033	0.457875	0.779311	0.766568	27	27.3
0.402658	0.604651	0.490328	0.345669	24.5	21.5
0.41718	0.47541	0.825931	0.679364	25	24.4
0.499693	0.41844	0.420082	0.630826	25.4	28.2
0.487126	0.430279	0.735353	0.691128	26.8	25.1
0.310057	0.313993	0.531564	0.594912	24.8	29.3
0.939593	0.209677	0.78936	0.639635	26.1	24.8
0.591078	0.475836	0.579492	0.69422	25.1	26.9
0.335266	0.555556	0.0821345	0.0344468	21	20.7
0.557813	0.707031	0.77815	0.771842	24	25.6
0.441993	0.95098	0.567485	0.321416	27.2	30.6
0.970442	0.315789	0.60167	0.375332	27.6	22.8
0.603994	0.723485	0.750031	0.71795	24.2	26.4
0.0939463	0.374517	0.574037	0.689241	26.8	25.9
0.253448	0.378601	0.812181	0.677096	24.5	24.3
0.429451	0.170648	0.742317	0.573121	24.6	29.3
0.660694	0.453125	-0.0159398	0.150915	22.5	32
0.746875	0.378125	0.110307	0.155175	32	32
0.661865	0.652672	0.767685	0.607393	25.7	26.2
0.555115	0.92953	0.84102	0.658641	26.4	29.8
0.433645	0.474708	0.852316	0.666943	25.3	25.7
0.325046	0.48374	0.361927	0.538415	25.9	24.6
0.659385	0.596875	0.150102	0.161514	31.9	32
0.0625	0.4125	0.167627	0.099499	32	32
0.603743	0.479263	0.0575939	0.0450064	24.4	21.7
0.99854	0.5	0.10822	0.202662	32	27.4
0.0846901	0.235294	0.731075	0.572795	32	23.8
0.593882	0.503906	0.0314668	0.0376054	29.7	25.6
0.761621	0.810409	0.817838	0.58694	25.8	26.9
0.106516	0.224561	0.875631	0.761558	26.6	28.5
0.465322	0.988235	0.0773814	0.132044	24.2	25.5
0.812772	0.45625	0.151977	0.232832	23	32
0.583376	0.490625	0.113975	0.0394531	24.7	32
0.365404	0.327402	0.886201	0.718405	25.5	28.1
0.362255	0.268382	0.760298	0.744694	27	27.2
0.971509	0.0511811	0.847245	0.745904	26.2	25.4
0.7375	0.39375	0.301635	0.160603	32	32
0.0617761	0.181467	0.732153	0.801092	25.9	25.9
0.664653	0.103125	0.0980485	0.152422	23.8	32
0.1	0.505455	0.137148	0.384112	28.8	27.5
0.0493292	0.989474	0.686577	0.861195	25.5	28.5
0.828125	0.753125	0.186872	0.176377	32	32
0.22625	0.521875	0.0229328	0.118474	20	32
0.534929	0.971631	0.277609	0.282812	32	28.2
0.478034	0.684426	0.863038	0.675999	25.3	24.4
0.698845	0.712644	0.867138	0.723686	26.6	26.1
0.159375	0.321875	0.0704165	0.23696	32	32
0.360555	0.0865385	0.840197	0.466751	21.7	20.8
0.285859	0.240964	0.84959	0.726371	25.7	24.9
0.764806	0.899614	0.80499	0.821754	24.8	25.9
0.877839	0.952381	0.656667	0.720782	26	27.3
0.0407446	0.286853	0.837081	0.768757	23.8	25.1
0.16461	0.409962	0.831285	0.697054	24.4	26.1
0.488887	0.0695364	0.0644584	0.063405	32	30.2
0.248139	0.416667	0.846459	0.782614	24.1	25.2
0.995422	0.0599251	0.777831	0.80431	24.3	26.7
0.80621	0.980645	0.919309	0.75045	26.7	31
0.447647	0.387097	0.931065	0.825857	27.2	27.9
0.507235	0.514706	0.79079	0.702533	24.9	27.2
0.920751	0.151163	0.822433	0.852335	24.2	25.8
0.153043	0.423529	0.807754	0.6275	23.1	25.5
0.836189	0.120401	0.762377	0.838904	24.5	29.9
0.227555	0.293651	0.796829	0.727519	25.6	25.2
0.768429	0.70625	0.235841	0.0544078	31.2	32
0.925887	0.273148	0.755411	0.276978	23.9	21.6
0.833338	0.511811	0.741383	0.710834	25.9	25.4
0.821245	0.828897	0.766015	0.768999	23.8	26.3
0.4329	0.515152	0.835786	0.710501	25.3	23.1
1.03273	0.0689655	0.684798	0.498807	25.1	26.1
0.42479	0.328125	0.673912	0.721498	26.8	25.6
0.111444	0.131148	0.874937	0.783426	26.5	24.4
0.50044	0.505929	0.784161	0.661921	24.7	25.3
0.720678	0.726937	0.763994	0.806252	23.7	27.1
0.204168	0.214008	0.94364	0.733658	26.1	25.7
0.892106	0.00318471	0.869477	0.450713	26.4	31.4
0.342023	0.313305	0.808955	0.680409	26.9	23.3
0.240659	0.27027	0.853607	0.823685	25.7	25.9
0.597625	0.816327	0.111193	0.0967152	24.8	29.4
0.746227	0.0311284	0.826847	0.640787	26.4	25.7
0.821875	0.090625	0.0199563	0.0522302	32	32
0.194306	0.264493	0.865833	0.703744	28	27.6
0.932716	0.775439	0.741575	0.708884	27.3	28.5
0.502633	0.366412	0.881994	0.91935	25.8	26.2
0.317651	0.242424	0.807547	0.79229	27.1	26.4
0.875315	0.693277	0.0720186	0.103178	32	23.8
0.14671	0.251656	0.89339	0.834408	27.4	30.2
0.13286	0.192771	0.736042	0.875025	26.8	24.9
0.257916	0.236111	0.356612	0.45982	28.6	28.8
0.323518	0.425	0.0280656	0.0547847	25.3	20
0.916964	0.0875	0.0994494	0.0553537	28	32
1.01389	0.895082	0.828447	0.804103	27.5	30.5
0.481171	0.441509	0.851253	0.807262	24.1	26.5
0.999072	0.209924	0.102664	0.018927	29.6	26.2
0.679668	0.804598	0.748117	0.860725	26.7	26.1
0.852446	0.680702	0.245213	0.00922719	30.2	28.5
0.872544	0.653509	0.104559	0.541318	20	22.8
0.376376	0.462451	0.776237	0.803225	23.3	25.3
0.740541	0.79	-0.00924631	0.0306703	29.6	20
0.60971	0.692308	0.745905	0.783426	24.4	26
0.474552	0.00373134	0.0342857	0.177756	20	26.8
0.666846	0.832685	0.819723	0.82275	25.3	25.7
0.929895	0.00766284	0.798628	0.850231	25.9	26.1
0.934638	0.03125	-0.0380756	0.160371	27.3	32
0.536106	0.278195	0.664317	0.857271	27.8	26.6
0.551373	0.523438	0.710779	0.679482	26.4	25.6
0.196242	0.738397	0.0866608	0.0713519	31.8	23.7
0.44625	0.7875	0.0695382	0.019219	20	32
0.148033	0.37931	0.106171	0.84686	25.6	29
0.258403	0.541353	0.886907	0.739685	25.3	26.6
0.853433	0.41875	0.13156	0.100344	28.4	32
0.902378	0.880478	0.222786	0.626155	32	25.1
0.47625	0.71875	0.0276188	0.174938	20	32
0.78125	0.9125	0.0969613	0.0605417	32	32
0.22394	0.253968	0.769037	0.777477	26.8	25.2
0.162927	0.322917	0.105488	0.655075	31.2	28.8
0.644106	0.776892	0.70993	0.770834	25.5	25.1
0.308032	0.422764	0.795673	0.796447	24.1	24.6
1.03411	0.132296	0.904044	0.703118	26.4	25.7
0.422996	0.464286	0.741733	0.630671	24.2	25.2
0.11168	0.397541	0.028296	0.116015	32	24.4
0.52195	0.56015	0.602417	0.764971	24.8	26.6
0.113505	0.207407	0.794409	0.70285	26.3	27
0.871753	0.565737	0.109361	0.123799	20	25.1
0.764	0.829091	0.73731	0.738847	25	27.5
0.11506	0.222656	0.874287	0.794885	25.7	25.6
0.473972	0.617241	0.229844	0.0434495	25.9	29
0.534914	0.426877	0.773996	0.794405	26.4	25.3
0.491019	0.336735	0.88418	0.743564	26.7	29.4
0.603802	0.34965	0.850635	0.793151	25.9	28.6
0.883523	0.025	0.421048	0.747506	24.2	32
0.803966	0.802198	0.733716	0.714044	26.1	27.3
0.690061	0.934211	0.712771	0.729362	28.9	30.4
0.367463	0.372624	0.873775	0.783986	28	26.3
0.331915	0.239837	0.721713	0.659004	25.8	24.6
0.935109	0.383333	0.830732	0.681177	24.4	24
0.150159	0.262411	0.754795	0.898472	26.1	28.2
0.1787	0.134328	0.745336	0.729856	25.8	26.8
0.458271	0.372951	0.902496	0.843239	27.5	24.4
0.505566	0.62449	0.700994	0.726385	24.2	24.5
0.755882	0.49	0.797666	0.246749	25.5	20
0.796601	0.011583	0.790968	0.829014	24.4	25.9
0.0617618	0.14375	0.113741	0.280258	25.4	32
0.629268	0.691729	0.815399	0.046881	25.7	26.6
0.2851	0.456	0.910805	0.479248	25.1	25
0.486072	0.403433	0.790571	0.51774	26.3	23.3
0.8	0.30625	0.582884	0.124478	32	32
0.586873	0.559846	0.570665	0.68529	25.9	25.9
0.660466	0.739777	0.823354	0.750275	24.5	26.9
0.662818	0.17603	0.750178	0.67311	25.4	26.7
0.506115	0.369295	0.738302	0.840849	26.7	24.1
0.79854	0.718978	0.719478	0.824539	25.5	27.4
0.424176	0.36	0.614768	0.717467	27.3	27.5
0.822515	0.19573	0.457237	0.851488	22.9	28.1
0.456856	0.305842	0.708058	0.64226	21.8	29.1
0.516667	0.299242	0.796417	0.833692	24	26.4
0.457034	0.422535	0.894544	0.900468	25.7	28.4
0.371825	0.391635	0.697014	0.791925	26.2	26.3
0.348314	0.438247	0.84216	0.721926	25.3	25.1
0.550051	0.751969	0.677757	0.834219	23.7	25.4
0.53525	0.830645	0.106967	0.106361	28.3	24.8
0.275588	0.661765	0.0333946	0.25322	20	27.2
0.44979	0.845411	0.281253	0.194429	31.9	20.7
0.947603	0.166667	0.867683	0.789196	26	27.6
0.647679	0.780392	0.725616	0.891929	25.3	25.5
0.688193	0.254902	0.714497	0.767374	27.6	25.5
0.954013	0.627832	0.0236779	0.08508	20	30.9
0.82107	0.875458	0.703201	0.609552	25	27.3
0.310057	0.363265	0.803927	0.748542	24.9	24.5
0.121819	0.267176	0.569401	0.758039	24	26.2
0.189052	0.139344	0.625208	0.731368	31.1	24.4
0.566404	0.933333	0.673066	0.343347	25.4	30
0.571758	0.83391	0.110085	0.074674	25.2	28.9
0.907812	0.846743	0.0330681	0.070527	24.6	26.1
0.506677	0.53125	0.817072	0.709574	23.4	32
0.563821	0.535581	0.647711	0.645576	24.8	26.7
0.418346	0.36194	0.882916	0.888741	25.7	26.8
0.684998	0.686411	0.742923	0.818802	24.9	28.7
0.727843	0.818841	0.629807	-0.0395827	26.9	27.6
0.218358	0.181132	0.796509	0.703324	28.1	26.5
0.573643	1	0.881884	0.848368	25.8	25.8
0.370567	0.397727	0.813903	0.773405	23.5	26.4
0.688404	0.26875	0.114821	0.163185	31.1	32
0.770318	0.6125	0.774316	0.406632	26.3	32
0.97652	0.916955	0.82519	0.474018	25.2	28.9
0.93364	0.822314	0.186684	0.164281	23.7	24.2
0.643253	0.726908	0.723969	0.718231	24.7	24.9
0.913219	0.80315	0.511732	0.549232	28.3	25.4
0.365684	0.44958	0.782547	0.557148	24.4	23.8
0.484567	0.827715	0.0353741	0.157925	23.2	26.7
0.09125	0.63125	0.109834	0.172501	20	32
0.645108	0.608209	0.521891	0.596139	25.2	26.8
0.969577	0.925926	0.814275	0.36149	25.2	27
0.373365	0.974684	0.0573468	0.0573241	32	23.7
0.752707	0.218978	0.76949	0.697152	24	27.4
0.0675039	0.110204	0.652482	0.155659	27.3	24.5
0.838184	0.652174	0.81726	0.773184	24.5	27.6
0.836916	0.932806	0.807176	0.59941	26.5	25.3
0.323015	0.970037	0.0930078	0.542385	20	26.7
0.812742	0.974074	0.755625	0.884287	26.8	27
0.304967	0.391791	0.808497	0.869912	25.3	26.8
0.45604	0.713355	0.79294	0.130962	23.7	30.7
0.222137	0.130909	0.79955	0.647601	26.2	27.5
0.850515	0.284644	0.012566	0.671585	32	26.7
0.869381	0.961686	0.855069	0.874507	25.1	26.1
0.66212	0.759542	0.789752	0.771009	24.4	26.2
0.336666	0.615658	0.105767	0.435839	32	28.1
0.789151	0.822835	0.848968	0.847055	25.2	25.4
0.0691671	0.146718	0.827118	0.863001	24.5	25.9
0.779198	0.828194	0.0057225	-0.0376424	25.4	22.7
0.696674	0.760956	0.874793	0.864195	25.2	25.1
0.960345	0.0179211	0.821688	0.952901	28.2	27.9
0.582835	0.630037	0.142659	0.22103	28.1	27.3
0.384974	0.37218	0.80864	0.658848	26.8	26.6
0.858429	0.920152	0.77337	0.699904	25.3	26.3
0.882143	0.818182	0.13712	0.329832	28	30.8
0.872748	0.996296	0.850462	0.838398	25.7	27
0.99878	0.435	0.870002	0.311933	24.6	20
0.292874	0.192469	0.0985329	0.12236	32	23.9
0.950664	0.988679	0.100802	0.164378	25.7	26.5
0.393556	0.66129	0.402754	0.827139	22.1	24.8
1.01665	0.881633	0.130723	0.148509	32	24.5
0.552415	0.158491	0.780564	0.504643	27.7	26.5
1.00978	0.109272	0.757682	0.44021	25.4	30.2
0.853627	0.815603	0.842279	0.762638	23.8	28.2
0.65319	0.336	0.728311	0.757477	27.9	25
0.452339	0.451737	0.830555	0.832694	24.4	25.9
0.64135	0.472924	0.772487	0.700207	26	27.7
0.749797	0.897436	0.784976	0.616011	27.5	27.3
0.808643	0.852713	0.0248452	0.178962	20	25.8
0.740455	0.892562	0.0478841	0.32976	20	24.2
0.400344	0.44375	0.046701	0.080616	25.4	32
0.936813	0.846154	0.0815444	0.349988	31.2	27.3
0.21	0.148	0.521072	0.835986	32	25
0.17808	0.346614	0.920863	0.90154	24.5	25.1
0.259269	0.0827338	0.707733	0.744851	31.3	27.8
0.420841	0.0169492	0.648136	0.838662	22.3	29.5
0.861069	0.640625	0.00300852	0.109152	24.9	32
0.647736	0.605691	0.787616	0.758504	27.4	24.6
0.459375	0.00625	0.148928	0.0936242	32	32
0.819003	0.097973	0.275984	0.278437	32	29.6
0.875208	0.551601	0.0310246	0.872674	24	28.1
0.660884	0.992424	0.368287	0.8	24.5	26.4
0.200965	0.321875	0.0123514	0.052276	24.6	32
0.623808	0.398577	0.831805	0.924951	26.2	28.1
0.537975	0.0588235	0.0193683	0.0174136	24.3	27.2
0.571884	0.904762	0.0624943	0.0621557	20.9	21
0.680549	0.785156	0.753927	0.78933	25.4	25.6
0.0912079	0.280576	0.909187	0.926019	26.7	27.8
0.130515	0.149425	0.927707	0.846357	27.9	26.1
0.0481553	0.932432	0.0632829	0.194282	25.2	22.2
0.522133	0.551971	0.096476	-0.0882539	31.1	27.9
0.489947	0.382456	0.826897	0.713665	27.4	28.5
0.857081	0.642612	0.0262519	0.18413	28.5	29.1
0.169591	0.133333	0.7929	0.828684	24.3	28.5
0.337963	0.361702	0.141977	0.407549	23.9	28.2
0.0317774	0.8625	0.0764773	0.0290789	23.7	32
0.551772	0.9875	0.825584	0.450928	26.8	32
0.436097	0.54902	0.900929	0.775184	24.9	25.5
0.0381431	0.0603774	0.838746	0.780851	27.8	26.5
0.916426	0.908745	0.755141	0.897836	24.8	26.3
0.268398	0.495868	0.409425	0.709826	23.1	24.2
0.344552	0.929104	0.00192697	0.335997	20	26.8
0.924463	0.137821	0.830219	0.913468	29.6	31.2
0.947402	0.902439	0.876438	0.828371	25.1	28.7
0.844485	0.175	0.108072	0.115296	25.5	32
0.245153	0.434959	0.544596	0.565735	22.1	24.6
0.090625	0.67	0.180049	0.199507	32	20
1.03007	0.914692	0.0674439	0.041225	21.4	21.1
0.479316	0.492537	0.844407	0.791606	25.4	26.8
0.178125	0.135	0.267648	0.113904	32	20
0.897917	0.603125	0.183896	0.0817069	24	32
0.334965	0.621053	0.59496	-0.0453307	25.8	28.5
0.379611	0.670833	0.795802	0.0705193	25.3	24
0.583617	0.0879121	0.0531743	0.202411	22.3	27.3
0.197114	0.0853659	0.411552	0.503554	25.3	24.6
0.235741	0.037037	0.0796503	0.109896	20	21.6
0.696766	0.868421	0.737262	0.720483	27.3	30.4
0.437377	0.431373	0.121989	0.80096	32	25.5
0.27682	0.367424	0.456457	0.787285	26.1	26.4
0.449772	0.38125	0.87494	0.59169	24.7	32
0.0588225	0.238866	0.832986	0.799061	24	24.7
0.123614	0.270175	0.794926	0.842663	26.1	28.5
0.707007	0.200787	0.777778	0.584237	25.7	25.4
0.544817	0.450382	0.827961	0.817758	28.3	26.2
0.538274	0.415771	0.600842	0.583506	25.2	27.9

## Sheet: NaHCO_3 89 mM
Old_Phase	New_Phase	r2_before	r2_after	Period_before	Period_after
0.687815	0.731092	0.316645	0.243073	32	23.8
0.970857	0.59375	0.186763	0.299911	26.7	32
0.683277	0.1875	0.212764	0.211692	29.6	32
0.286436	0.313008	0.529021	0.764014	25.9	24.6
0.540098	0.408922	0.559901	0.728262	25.5	26.9
0.546963	0.337302	0.88557	0.659197	24.2	25.2
0.0870534	0.205426	0.823099	0.744014	26.1	25.8
0.510502	0.569231	0.795064	0.755396	27.1	26
0.300235	0.24031	0.729162	0.689651	26.7	25.8
0.548961	0.197581	0.485942	0.216217	26.7	24.8
0.324109	0.266917	0.714445	0.614445	26.3	26.6
0.95663	0.05	0.779267	0.221239	26.3	32
0.350011	0.278388	0.698336	0.441368	25.5	27.3
0.809387	0.102273	0.57029	0.54018	26.1	26.4
0.251039	0.446215	0.0518271	0.256817	28	25.1
0.444852	0.563786	0.512285	0.740862	28.3	24.3
0.664546	0.728745	0.70085	0.634645	27.3	24.7
0.293992	0.452675	0.649185	0.613627	30	24.3
0.33691	0.431907	0.339373	0.572351	26.8	25.7
0.398235	0.656	0.424539	0.38014	27.2	25
0.835074	0.127341	0.675927	0.842111	25.5	26.7
0.258494	0.0454545	0.712569	0.737802	28.3	28.6
0.988573	0.232639	0.727901	0.796136	25.1	28.8
0.953721	0.087108	0.520087	0.6092	27.3	28.7
0.0721805	0.218045	0.365117	0.796625	28	26.6
1.01073	0.119134	0.746366	0.764216	25.5	27.7
0.959482	0.278195	0.779743	0.682415	25.2	26.6
0.62695	0.858156	0.333165	-0.00568888	23.5	28.2
0.432612	0.198444	0.698642	0.711963	28.7	25.7
0.506784	0.30625	0.28296	0.243219	28.1	32
0.434712	0.350806	0.800871	0.633528	23	24.8
0.731061	0.260331	0.759991	0.225518	26.4	24.2
0.385428	0.41453	0.599223	0.736217	26.3	23.4
0.978915	0.392562	0.18529	0.558144	26.3	24.2
0.334642	0.417625	0.586912	0.661398	24.6	26.1
0.603233	0.609756	0.753551	0.772879	25.8	24.6
0.648641	0.734317	0.618147	0.813514	22	27.1
0.547601	0.868085	0.839557	0.370278	25.5	23.5
0.743092	0.948805	0.615809	0.391256	27	29.3
0.294765	0.353846	0.622837	0.709118	24.1	26
0.984865	0.581967	0.643243	0.41326	24.1	24.4
0.0820481	0.241758	0.741054	0.791206	23.3	27.3
0.340842	0.506024	0.779679	0.699301	25.3	24.9
0.219366	0.300353	0.869946	0.841777	27.3	28.3
0.130779	0.453571	0.841582	0.720505	27.5	28
0.428061	0.465649	0.780712	0.705446	26.3	26.2
0.207089	0.401544	0.745342	0.690075	23.9	25.9
0.2933	0.303887	0.859395	0.575843	26.1	28.3
0.59375	0.85	0.033726	0.134771	32	32
0.567753	0.360153	0.91563	0.827299	27.8	26.1
0.693758	0.225	0.374931	0.488975	26.3	24
0.876237	0.632075	0.309661	0.147518	28.6	21.2
0.527808	0.412451	0.209873	0.33779	24.9	25.7
0.581549	0.635659	0.778258	0.737044	25.3	25.8
0.102864	0.301639	0.692129	0.801036	23.3	30.5
0.934228	0.60625	0.594042	0.349243	27.7	32
0.708483	0.222222	0.228208	0.151844	24.8	21.6
0.564937	0.323529	0.701806	0.716494	26.1	27.2
1.0164	0.9625	0.385402	0.318748	26.1	32
0.479732	0.652542	0.209923	0.298673	24	23.6
0.517749	0.677165	0.0976566	0.149714	30.5	25.4
0.930219	0.165441	0.588372	0.801797	25.7	27.2
0.59162	0.988189	0.719107	0.532087	24.3	25.4
0.624573	0.87372	0.685517	0.643647	24.1	29.3
0.480807	0.626556	0.818589	0.447843	23.9	24.1
0.337004	0.6	0.135998	0.0401662	22.7	22
0.5138	0.391304	0.805465	0.615048	25.1	27.6
0.353234	0.381295	0.206041	0.252845	23.1	27.8
0.578106	0.965665	0.776305	0.614426	23.9	23.3
0.0570045	0.15625	0.854002	0.796432	26.3	25.6
0.778963	0.971326	0.644989	0.738254	25.4	27.9
0.574219	0.603125	0.745343	0.311983	25.6	32
0.664462	0.586538	0.528348	0.4021	26.9	20.8
0.167049	0.211321	0.760433	0.761849	28	26.5
0.521004	0.040625	0.498736	0.407362	24.4	32
0.562153	0.524345	0.700808	0.610449	23.2	26.7
0.691525	0.161654	0.728305	0.674376	25.7	26.6
0.616941	0.988764	0.777726	0.487791	24.2	26.7
0.623994	0.388889	0.775026	0.390031	24.2	30.6
0.7257	0.190476	0.719848	0.433554	24.1	27.3
0.189878	0.888446	0.0602351	0.295356	32	25.1
0.429263	0.591696	0.705513	0.692653	26.3	28.9
0.547696	0.607843	0.620628	0.130108	23.7	30.6
0.709969	0.01875	0.612582	0.23637	24.2	32
0.734319	0.0763359	0.417935	0.555262	24	26.2
0.826599	0.00673401	0.590846	0.380864	26.4	29.7
0.555693	0.786008	0.751082	0.285935	23.9	24.3
0.976459	0.0781893	0.707354	0.683511	25.4	24.3
0.726827	0.743056	0.825034	0.784006	28.5	28.8
0.415697	0.326996	0.64565	0.569463	27.1	26.3
0.956654	0.262238	0.709319	0.498383	25.2	28.6
0.412371	0.30855	0.618334	0.496956	26.3	26.9
0.648655	0.613027	0.834652	0.743301	27.1	26.1
0.687745	0.953947	0.639367	0.319816	24.2	30.4
0.648303	0.179931	0.606543	0.273487	24.2	28.9
0.910703	0.297872	0.770657	0.51028	26.4	23.5
0.799656	0.0876494	0.410548	0.582103	24.8	25.1
0.66654	0.843902	0.178546	0.105026	32	20.5
0.889507	0.0982456	0.550735	0.729597	26.5	28.5
0.306253	0.529644	0.717458	0.739303	25.1	25.3
0.658288	0.773973	0.0986875	0.0681702	20	29.2
0.24822	0.438931	0.778154	0.766898	23.8	26.2
0.664344	0.453875	0.733516	0.779467	24.2	27.1
0.768124	0.820896	0.759815	0.786723	25.2	26.8
0.156383	0.415686	0.794973	0.727431	24.5	25.5
0.0729775	0.520661	0.604119	0.666206	21.8	24.2
0.20625	0.521073	0.688469	0.791123	23.1	26.1
0.688545	0.435088	0.59346	0.731227	25.5	28.5
0.65	0.975	0.268343	0.264138	32	32
0.376488	0.690196	0.783476	0.682831	22.9	25.5
0.819325	0.704626	0.0336648	0.0724717	20.4	28.1
0.222488	0.431298	0.726904	0.863495	27.4	26.2
0.424701	0.469091	0.770827	0.872955	25.1	27.5
0.458623	0.53668	0.742801	0.750626	24	25.9
0.699573	0.600683	0.184012	0.433681	32	29.3
0.176838	0.169118	0.695752	0.678981	32	27.2
0.551449	0.702899	0.0970493	-0.00876119	32	27.6
0.606144	0.527675	0.736407	0.675765	24.9	27.1
0.34554	0.57265	0.212016	0.302814	32	23.4
0.858704	0.0614754	0.76446	0.443626	25.2	24.4
0.314613	0.83125	0.13519	0.294744	28.1	32
0.0579181	0.225296	0.849099	0.789223	27.4	25.3
0.0667083	0.088968	0.773972	0.854522	25.1	28.1
0.541324	0.5	0.818459	0.839882	25.4	27.8
0.707079	0.757576	0.225563	0.0968552	29.9	26.4
0.243724	0.37594	0.751588	0.877566	24.8	26.6
0.552516	0.190625	0.238113	0.343148	24.1	32
0.138753	0.578723	0.662718	0.179262	23.4	23.5
0.366316	0.287197	0.0611953	0.310052	24.5	28.9
0.39375	0.621875	0.0537169	0.0462725	24	32
0.697066	0.25625	0.462149	0.561881	24.5	32
0.991472	0.191235	0.560374	0.475215	24.9	25.1
0.191497	0.693023	0.0301365	0.0304099	32	21.5
0.995833	0.876667	0.195778	0.404107	32	30
0.958929	0.169643	0.0673066	0.0385873	32	22.4
0.888422	0.22028	0.823564	0.834048	29.3	28.6
0.397643	0.43007	0.81851	0.716206	24.8	28.6
0.127208	0.217391	0.717711	0.682112	25.6	23
0.71183	0.27	0.317745	0.163221	31.7	20
0.703805	0.275093	0.880974	0.769795	27.5	26.9
0.459375	0.053125	0.133288	0.190463	32	32
0.252754	0.377432	0.733342	0.778965	26	25.7
0.249527	0.211111	0.642487	0.787587	27.4	27
0.337965	0.40458	0.799458	0.692335	25.6	26.2
0.0798016	0.176707	0.116784	0.0526304	25.5	24.9
0.789216	0.272727	0.777285	0.732936	27.2	26.4
0.539733	0.465385	0.752393	0.802878	24.2	26
0.837065	0.113636	0.895783	0.71319	26.8	26.4
0.036847	0.93125	0.709839	0.260775	26.8	32
0.0546218	0.271429	0.286855	0.187959	30.6	21
0.642445	0.119863	0.74914	0.762231	26.1	29.2
0.412569	0.383142	0.889354	0.78114	24.1	26.1
0.785484	0.825455	0.797246	0.752632	24.8	27.5
0.54375	0.91875	0.030623	0.429162	24	32
0.396526	0.245353	0.789948	0.585677	25.7	26.9
0.914801	0.0639731	0.814893	0.864077	26.3	29.7
0.435794	0.484615	0.792783	0.807991	24.8	26
0.245372	0.455253	0.814007	0.802367	24.8	25.7
0.395916	0.355072	0.645757	0.721019	25.3	27.6
0.324338	0.926267	0.0992765	0.151629	32	21.7
0.864286	0.935	0.568563	0.193511	28	20
0.931485	0.340996	0.713866	0.802002	23.8	26.1
0.08125	0.396875	0.00549756	0.155331	32	32
0.818734	0.780591	0.709708	0.519723	25.1	23.7
0.501595	0.406015	0.576487	0.837996	27.1	26.6
0.143956	0.333333	0.871441	0.79187	25.6	25.8
0.367733	0.442029	0.732319	0.738861	26.1	27.6
0.393279	0.305556	0.714547	0.631149	23.5	25.2
0.632667	0.548263	0.660175	0.681373	24.4	25.9
0.646301	0.5	0.681105	0.780964	25.7	26.2
0.0856375	0.32197	0.25659	0.714038	21.7	26.4
0.510747	0.846743	0.110374	0.117396	23.6	26.1
0.53371	0.63141	0.814249	0.418258	25.5	31.2
0.289423	0.353846	0.729521	0.815182	24	26
0.136358	0.891566	0.129034	0.203523	32	24.9
0.875515	0.269663	0.436831	0.766506	32	26.7
0.132151	0.185965	0.702297	0.60753	27.6	28.5
0.203506	0.764925	0.104727	0.244141	21.5	26.8
0.709229	0.682432	0.0290178	0.330583	23.5	29.6
0.941338	0.5375	0.0875773	0.10051	22.8	32
0.232089	0.32549	0.689158	0.741658	31.2	25.5
0.537635	0.554656	0.616784	0.626349	23.5	24.7
0.48596	0.634375	0.381191	0.180642	27.6	32
0.895841	0.838346	0.16061	0.365305	32	26.6
0.419304	0.932624	0.0228784	0.140462	32	28.2
0.327522	0.369811	0.867363	0.846916	23.7	26.5
0.919942	0.951389	0.0864175	0.569136	26.5	28.8
0.481915	0.908297	0.0232847	0.151051	26.5	22.9
0.827083	0.856061	0.161758	0.0505926	32	26.4
0.556587	0.677524	0.0597343	0.461497	23.5	30.7
0.218179	0.330769	0.857851	0.855262	22.3	26
0.443263	0.5625	0.563429	0.782757	24.4	25.6
0.983185	0.95671	0.1117	0.150127	32	23.1
0.189528	0.0801527	0.293904	0.105372	32	26.2
0.996124	0.690554	0.26242	0.224862	31.6	30.7
0.459057	0.707006	0.183371	0.313789	32	31.4
0.546845	0.517986	0.811426	0.874191	26.1	27.8
0.333895	0.346154	0.736136	0.72817	25.1	26
0.972923	0.101695	0.78955	0.335179	24.6	23.6
0.21856	0.19244	0.728331	0.440869	23.3	29.1
0.128709	0.25	0.750973	0.832559	25.3	25.2
0.657074	0.335907	0.659696	0.638077	26.9	25.9
0.10625	0.925	0.11605	0.112463	32	32
0.206169	0.362595	0.663049	0.783712	24.6	26.2
0.253529	0.442688	0.860969	0.837506	23.1	25.3
0.402052	0.434959	0.861569	0.841766	25.2	24.6
0.119085	0.0153257	0.296379	0.0485212	25.9	26.1
0.67577	0.71374	0.853532	0.753067	25.1	26.2
0.794309	0.67	0.199904	0.243639	20.5	30
0.235538	0.744856	0.427587	0.54987	26.3	24.3
0.202255	0.0042735	0.0362575	0.118119	23.5	23.4
0.886945	0.077821	0.93149	0.869241	25.4	25.7
0.409453	0.418685	0.836731	0.85461	26.2	28.9
0.634729	0.546468	0.887392	0.796551	25.2	26.9
0.719333	0.276515	0.91529	0.666152	25	26.4
0.657895	0.849624	0.822233	0.711164	26.6	26.6
1.02532	0.018797	0.720569	0.827947	27.8	26.6
0.893627	0.0735294	0.88799	0.774839	25.5	27.2
0.249868	0.752508	0.727617	0.787616	25.9	29.9
0.432754	0.484848	0.850028	0.837792	25.9	26.4
0.97203	0.0371747	0.695042	0.76311	25.2	26.9
0.250992	0.579365	0.110071	0.409133	32	25.2
0.273323	0.781609	0.112936	-0.00523933	24.9	26.1
0.564864	0.601449	0.738176	0.485405	24.6	27.6
0.514406	0.21875	0.0606464	0.0665891	28.2	32
0.674952	0.178344	0.795219	0.894535	27.7	31.4
1.03539	0.814229	0.580417	0.618575	28.5	25.3
0.551587	0.204545	0.795949	0.530003	25.2	26.4
0.400405	0.186147	-0.000816564	0.135004	23.5	23.1
0.609193	0.842324	0.0634186	0.038968	32	24.1
0.132628	0.15625	0.131612	0.187045	25.4	32
0.225096	0.402299	0.688191	0.725297	23.2	26.1
0.559917	0.947368	0.760206	0.276033	22.6	26.6
0.520936	0.778571	0.790942	0.769588	23.2	28
0.147975	0.167247	0.491391	-0.0234064	32	28.7
0.980431	0.307359	0.722166	0.623832	21.9	23.1
0.6875	0.85625	0.226394	0.0643454	32	32
0.9655	0.322807	0.515816	0.608625	23.9	28.5
0.222661	0.413428	0.518143	0.604394	22.9	28.3
0.293017	0.269896	0.59589	0.809132	23.9	28.9
0.513543	0.521401	0.0729181	0.0965018	30.8	25.7
0.671875	0.18125	0.148147	0.160525	32	32
0.27125	0.03125	0.0607988	0.176022	20	32
0.3761	0.801394	0.038265	0.195888	32	28.7
0.498366	0.459459	0.697481	0.850874	24.7	25.9
0.359195	0.603448	0.72405	0.464498	24	23.2
0.631934	0.33101	0.77167	0.773073	26.3	28.7
0.048015	0.284644	0.38356	0.679709	20	26.7
0.315927	0.377698	0.168108	0.410328	26.7	27.8
0.924463	0.707746	0.82799	0.778803	26.3	28.4
0.326905	0.641434	0.87902	0.807145	26.4	25.1
0.475694	0.246875	-0.0607906	0.074741	28.8	32
0.0367598	0.0341297	0.912245	0.837029	27.9	29.3
0.367888	0.67148	0.0755976	0.177956	20	27.7
0.178125	0.6875	0.0157435	0.0942733	32	32
0.19125	0.678125	0.024496	0.0530226	20	32
0.610588	0.613139	0.814837	0.802112	24.9	27.4
0.0602614	0.804428	0.053033	0.120531	26.6	27.1
0.377308	0.12	0.0232977	0.142128	28.4	22.5
0.686843	0.974265	0.755255	0.58756	26.3	27.2
0.332135	0.530864	0.752782	0.801043	23.7	24.3
0.815389	0.204167	0.684466	0.696723	27.4	24
0.374107	0.682692	0.801226	-0.0125123	23.7	20.8
0.765532	0.21875	0.712729	0.368592	26.5	22.4
0.47966	0.964912	0.12547	0.109961	32	28.5
0.388126	0.977695	0.124539	0.0789341	27.1	26.9
0.155125	0.25098	0.823244	0.747285	23.7	25.5
0.491589	0.917266	0.113157	0.782126	27.5	27.8
0.543544	0.629344	0.751898	0.785613	25.2	25.9
0.454833	0.346801	0.671856	0.670033	24.6	29.7
0.416677	0.590406	0.670619	0.782574	24.8	27.1
0.611267	0.384375	0.176934	0.259313	28.9	32
0.923798	0.319231	0.277171	0.201554	32	26
1.02732	0.70892	0.162063	0.258612	32	21.3
0.428794	0.330909	0.673018	0.775701	25.7	27.5
0.318978	0.5375	0.841287	0.771215	23.8	24
0.679825	0.342105	0.873659	0.626332	24	30.4
0.793194	0.513944	0.269239	0.688419	22.9	25.1
0.319671	0.254839	0.760724	0.580348	25.5	31
0.250791	0.229839	0.0221871	0.541574	26.5	24.8
0.785282	0.0278884	0.945814	0.728561	25.5	25.1
0.96125	0.390625	0.54172	0.398421	20	32
0.777819	0.84375	0.869512	-0.111391	25.5	32
0.313086	0.588	0.840771	0.409736	24.3	25
0.584375	0.421875	0.0783411	0.146394	32	32
0.748958	0.859848	0.422781	0.758665	32	26.4
0.231332	0.46888	0.830023	0.642454	23.7	24.1
0.384796	0.288079	0.688728	0.607143	25.9	30.2
0.561753	0.370518	0.632098	0.647986	24.4	25.1
0.732778	0.35316	0.800391	0.805691	24.7	26.9
0.145129	0.323194	0.256312	0.549643	21.3	26.3
0.551267	0.0897436	0.160432	0.0577163	28.1	23.4
0.426455	0.480159	0.869653	0.681968	27	25.2
0.399346	0.813853	0.359872	0.646216	23.3	23.1
0.505739	0.611321	0.70963	0.739968	24	26.5
0.733195	0.0339623	0.611594	0.754865	26.3	26.5
0.286863	0.409253	0.834663	0.807319	28.6	28.1
0.766145	0.208904	0.74937	0.740843	25.2	29.2
0.0425847	0.287582	0.913905	0.637854	29.1	30.6
0.971131	0.289362	0.0529899	0.0986569	25.5	23.5
0.260309	0.334572	0.759067	0.711022	26	26.9
0.410084	0.432432	0.765453	0.466371	23.3	22.2
0.450565	0.353952	0.854249	0.732268	28	29.1
0.301872	0.794326	0.107319	0.183191	21.1	28.2
0.169316	0.284644	0.758837	0.818487	24.6	26.7
0.664713	0.186441	0.837218	0.55243	26.6	29.5
0.594867	0.0209205	0.837781	0.491417	25.4	23.9
0.667145	0.512195	0.759367	0.598584	23.8	28.7
0.100433	0.400673	0.255029	0.450116	27.4	29.7
0.200132	0.272358	0.897119	0.669328	25.8	24.6
0.296035	0.422053	0.724044	0.770726	23.8	26.3
0.35538	0.853982	0.0968149	0.00262714	30.4	22.6
0.593201	0.590444	0.865098	0.878384	25.5	29.3
0.655372	0.580357	0.694935	0.618653	23.9	22.4
0.346156	0.451128	0.727335	0.713364	25.8	26.6
0.187896	0.846875	0.0244808	0.0695796	23.7	32
0.104	0.290909	0.875198	0.591304	25	27.5
0.274592	0.699605	0.304354	0.520619	32	25.3
0.424605	0.337838	0.889391	0.558587	26.5	29.6
0.594273	0.685039	0.750182	0.702279	25.6	25.4
0.976429	0.176471	0.730004	0.687768	28.2	25.5
0.705842	0.229249	0.678351	0.762231	32	25.3
0.544157	0.75	0.731567	0.815175	24.4	24.8
0.246749	0.360996	0.843088	0.721123	28.3	24.1
0.849476	0.908759	0.844715	0.876993	26.7	27.4
0.969865	0.244361	0.747924	0.723363	25.3	26.6
0.190707	0.353909	0.564835	0.860258	27.2	24.3
0.896596	0.121951	0.717277	0.795514	25.6	24.6
0.39975	0.398524	0.658346	0.823672	28.3	27.1
0.773643	0.178295	0.766893	0.725137	26.5	25.8
0.919586	0.191882	0.86983	0.688667	25.5	27.1
0.243552	0.209375	-0.000365454	0.210107	31.5	32
1.00714	0.810714	0.253222	0.295787	32	28
0.780455	0.116466	0.667318	0.576775	25.2	24.9
0.841159	0.0179856	0.837685	0.485803	26.6	27.8
0.659936	0.977444	0.845695	0.834889	24.5	26.6
0.882959	0.0757576	0.736737	0.853817	26.7	26.4
1.03859	0.197581	0.741438	0.700178	28	24.8
0.236917	0.335766	0.789924	0.733036	27.1	27.4
0.685386	0.0597015	0.780357	0.506551	24	26.8
0.401104	0.55	0.78799	0.630677	24.9	24
0.310327	0.146341	0.471825	0.706991	29.7	28.7
0.370366	0.417625	0.921864	0.888517	26.9	26.1
0.803967	0.0547445	0.832757	0.737336	25.8	27.4
0.785402	0.913194	0.764797	0.755088	24.5	28.8
0.234825	0.855967	0.0745961	0.108029	32	24.3
0.4917	0.575758	0.699324	0.573325	25.1	26.4
0.108224	0.220149	0.84714	0.893291	24.1	26.8
0.483104	0.395683	0.920281	0.736499	26.4	27.8
0.975984	0.0743494	0.69985	0.814993	26.5	26.9
0.146711	0.956522	0.0266876	0.0292807	23.3	20.7
0.55026	0.396	0.411837	0.687014	30.8	25
0.836161	0.383803	0.743294	0.785813	26.4	28.4
0.375	0.74375	0.127529	0.112736	32	32
0.384102	0.467925	0.702385	0.734083	24.9	26.5
0.294045	0.065625	0.0926699	0.177311	25.4	32
0.913528	0.132075	0.7787	0.710191	28.3	26.5
0.699893	0.961977	0.317838	0.694123	23.7	26.3
0.366551	0.504237	0.864964	0.821109	24.5	23.6
0.577254	0.523256	0.855257	0.670202	27.7	25.8
0.413872	0.428571	0.867397	0.823831	25.4	25.9
0.903374	0.116197	0.602891	0.71786	25.8	28.4
0.0385385	0.2	0.814442	0.785812	29.6	27
0.0837253	0.463504	0.824758	0.715362	27	27.4
0.0524228	0.375	0.873967	0.896336	27.8	27.2
0.292627	0.414286	0.837748	0.836467	24.8	28
1.00607	0.0622407	0.0457397	0.392507	24	24.1
0.440922	0.3125	0.0417149	0.201961	27.4	32
0.793151	0.183673	0.738446	0.67909	26.3	29.4
0.0753565	0.194444	0.690245	0.819726	29.5	25.2
0.874987	0.172414	0.77819	0.761026	25.3	26.1
0.295969	0.794788	0.605807	0.695391	26.9	30.7
0.557901	0.501742	0.665547	0.770415	27.2	28.7
0.847939	0.333333	0.841046	0.764417	28.4	29.7
0.64082	0.322344	0.42767	0.799475	32	27.3
0.95483	0.454545	0.189291	0.644417	32	24.2
0.365625	0.294545	0.470508	0.708517	32	27.5
0.712741	0.326007	0.685391	0.716791	26.8	27.3
0.405633	0.32197	0.671822	0.817073	28.7	26.4
0.9374	0.0240964	0.586576	0.551298	24	24.9
0.742732	0.898876	0.0554799	0.0584759	26.5	26.7
0.282512	0.876812	0.105289	0.130897	30.1	27.6
0.708182	0.667845	0.0105535	0.188978	32	28.3
0.385194	0.973077	0.228382	0.164454	26.6	26
0.50765	0.402878	-0.188137	0.766859	30	27.8
0.310061	0.615646	0.605447	0.701471	30.4	29.4
0.676087	0.43007	0.790189	0.826427	31.3	28.6
0.755062	0.36255	0.894466	0.402806	26.9	25.1
0.971243	0.29078	0.917597	0.806629	27.4	28.2
0.557198	0.544828	0.907925	0.909233	25.2	29
0.312176	0.374016	0.809546	0.698198	26.3	25.4
0.126316	0.927273	0.177471	0.508016	30.4	27.5
0.624425	0.608527	0.603366	0.734618	25.6	25.8
0.372919	0.809917	0.674046	0.746806	28.4	24.2
0.965141	0.266187	0.559274	0.625972	29.1	27.8
0.445633	0.875	0.112817	0.0278453	22.9	20
0.238256	0.471311	0.647663	0.707723	23.8	24.4
0.208409	0.307143	0.849755	0.815803	31.6	28
0.253302	0.560484	0.785978	0.758818	25.4	24.8
0.288393	0.76875	0.256488	0.0666182	28	32
0.305426	0.378182	0.815643	0.743385	25.8	27.5
0.45	0.858182	0.166205	0.301304	20	27.5
0.508059	0.401487	0.90969	0.660305	26.5	26.9
0.732246	0.471429	0.589694	0.27518	28.9	21
0.407143	0.496429	0.630802	0.470755	23	28
0.129685	0.536082	0.78955	0.737215	26	29.1
0.283575	0.366412	0.640873	0.827459	26.3	26.2
0.561271	0.957143	0.0921779	0.207801	21.8	28
0.632175	0.809717	0.144955	0.0597018	25.8	24.7
0.524554	0.09375	0.123797	0.0993518	25.6	22.4
1.01779	0.2125	0.862801	0.638107	26	32
0.49533	0.303125	0.79127	0.750149	26.1	32
0.806341	0.0811808	0.772698	0.745105	24.5	27.1
0.55975	0.390071	0.761019	0.781576	27.9	28.2
0.510635	0.658451	0.732102	0.834424	24.5	28.4
0.590659	0.987124	0.124415	0.0901397	23.9	23.3
0.803429	0.880702	0.82519	0.891736	26.4	28.5
0.527167	0.413284	0.859206	0.724136	25.4	27.1
0.637182	0.022293	0.0260837	0.311612	32	31.4
0.302789	0.418327	0.750263	0.640577	25.1	25.1
0.930686	0.128125	0.847372	0.281475	26.6	32
0.723538	0.607717	0.616818	-0.0293086	24.6	31.1
0.30006	0.990991	0.0457869	0.111783	22.5	22.2
0.883616	0.166667	0.090401	0.675163	24.1	28.8
0.444025	0.832653	0.115166	0.099664	24.3	24.5
0.252422	0.347328	0.786869	0.411232	23.8	26.2
0.896588	1	0.61849	0.637625	26.8	30.8
0.282933	0.0826087	0.168312	0.229147	20.1	23
0.271496	0.589744	0.851874	0.469659	26.6	31.2
0.0908089	0.271186	0.827718	0.833152	24.6	23.6
0.555125	0.344961	0.673203	0.558206	27	25.8
0.327897	0.261803	0.0674402	0.133084	22.5	23.3
0.305501	0.225806	0.856213	0.825075	26.3	24.8
0.460769	0.52766	0.838652	0.670077	25.3	23.5
0.784138	0.382671	0.342146	0.723908	32	27.7
0.0934314	0.222672	0.728711	0.81182	24.5	24.7
0.245507	0.458015	0.79533	0.715139	25.4	26.2
0.867247	0.0191571	0.815243	0.727743	23.9	26.1
0.370156	0.446281	0.768174	0.725035	25.1	24.2
0.383523	0.321875	0.278203	0.245585	23.1	32
0.256963	0.391635	0.782394	0.846512	23.4	26.3
0.478472	0.39375	0.28791	0.48208	27	32
0.968897	0.277778	0.604678	0.775903	22.2	25.2
0.830865	0.468354	0.0924132	0.0795226	20	23.7
0.376516	0.538168	0.153862	0.138919	27.5	26.2
0.999435	0.40636	0.683161	0.70024	21.9	28.3
0.968878	0.42449	0.848955	0.645232	28	24.5
0.556798	0.222749	0.837467	0.27074	32	21.1
0.370783	0.627517	0.192157	0.0184735	22.3	29.8
0.451522	0.465649	0.867219	0.94403	24.1	26.2
0.179227	0.25	0.729913	0.757512	27	27.6
0.861868	0.130435	0.422836	0.865764	20.9	25.3
0.642954	0.512195	0.393737	0.415609	30.5	28.7
0.644439	0.1875	0.111308	0.217602	25.4	32
0.438153	0.010453	0.17964	0.0557259	30.8	28.7
0.417333	0.434944	0.864356	0.85607	25.9	26.9
0.122436	0.592949	0.199365	0.0657226	32	31.2
0.525665	0.624	0.0429679	0.166451	23.3	25
0.375	0.228125	0.101775	0.196501	32	32
0.57794	0.314894	0.876639	0.816294	23.9	23.5
0.601504	0.731343	0.729867	0.871074	25.1	26.8
0.72748	0.835249	0.821493	0.696043	28.2	26.1
0.231875	0.888	0.286138	0.0830454	32	25
0.0645493	0.168498	0.870839	0.798306	24.6	27.3
0.934375	0.075	0.045166	0.182278	32	32
0.33625	0.609375	0.0536802	0.392153	22.5	32
0.190394	0.302905	0.736335	0.333265	25.2	24.1
0.564261	0.682353	0.0819608	0.160742	22.9	25.5
0.503053	0.739837	0.0828481	0.244493	24.1	24.6
0.871266	0.165877	0.421001	0.046693	27	21.1
0.543685	0.0110294	0.0704044	0.172533	28.9	27.2
0.453967	0.15035	0.793971	0.639524	25.4	28.6
0.188148	0.392593	0.232192	0.565234	22.5	27
0.993868	0.302405	0.0607877	0.55641	32	29.1
0.546816	0.246875	0.180863	0.292477	26.5	32
0.10625	0.546875	0.0935606	0.292346	32	32
0.287814	0.135965	0.0864989	0.123184	22.2	22.8
0.296467	0.810277	0.229847	0.0860707	32	25.3
0.580153	0.484733	0.177972	0.314496	26.2	26.2
0.839974	0.148148	0.9157	0.752507	29	29.7
0.987528	0.193676	0.84343	0.459287	25.1	25.3
0.32387	0.477612	0.866116	0.61972	27.1	26.8
0.183893	0.809689	0.137405	0.00694093	24.8	28.9
0.438611	0.51073	0.347436	0.114841	28	23.3
0.406922	0.205674	0.831473	0.611066	26.6	28.2
1.0351	0.14786	0.737951	0.781203	24.4	25.7
0.710152	0.689139	0.149713	0.206601	26.2	26.7
0.284312	0.266447	0.750341	0.522804	26	30.4
0.559453	0.671096	0.116377	0.277305	25.3	30.1
0.18331	0.292593	0.716841	0.74531	23.7	27
0.845775	0.109434	0.678253	0.725837	25.3	26.5
0.42625	0.00625	0.0277123	0.313944	20	32
0.964286	0.405	0.668367	0.225586	31.5	20
0.249966	0.0876494	0.0067124	0.14843	26.3	25.1
0.05	0.603125	0.0423236	0.117802	32	32
0.305003	1	0.150637	0.199989	32	20.3
0.385205	0.758242	0.0265361	0.280332	23.6	27.3
0.33504	0.957447	0.0721822	0.103844	32	23.5
0.784375	0.97	0.181269	0.0739708	32	20
0.63456	0.829787	0.0354287	-0.0137403	20.3	28.2
0.895989	0.00393701	0.5354	0.742546	23.4	25.4
0.15125	0.778125	0.165109	0.217945	20	32
0.207338	0.566372	0.0537437	0.0568172	21.9	22.6
0.303125	0.5625	0.146668	0.0969145	32	32
0.496376	0.205357	0.785574	0.333078	23.9	22.4
0.0400478	0.430605	0.634987	0.753811	29.2	28.1
0.614108	0.807971	0.773163	0.66854	23.7	27.6
0.699195	0.5623	0.185898	-0.0066986	31.6	31.3
0.655297	0.467626	0.783204	0.777496	25.5	27.8
0.209076	0.203509	0.749453	0.843004	24.2	28.5
1.01959	0.930657	0.908705	0.915045	26.6	27.4
0.484902	0.545852	0.704609	0.555595	25.9	22.9
0.387281	0.392857	0.689724	0.439969	22.7	25.2
0.855659	0.128099	0.783596	0.792675	24.5	24.2
0.0811874	0.242424	0.871877	0.875445	23.3	26.4
0.980832	0.830827	0.50374	0.811141	28.4	26.6
0.043609	0.0676692	0.869603	0.769346	28	26.6
0.538107	0.43125	0.0624189	0.0809135	23.7	32
0.809335	0.901141	0.0304986	0.0512938	29	26.3
0.728236	0.277154	0.648994	0.683548	27.1	26.7
0.445677	0.537255	0.74354	0.598065	24.4	25.5
0.123188	0.235507	0.659076	0.75196	23	27.6
0.240269	0.333333	0.652418	0.699988	26.8	25.5
0.512177	0.976027	0.249663	0.138411	28.8	29.2
0.71582	0.67033	0.117965	-0.069698	32	27.3
0.848141	0.162069	0.820237	0.493732	25.5	29
0.979901	0.28125	0.0958398	0.0256685	24.1	32
0.575427	0.967391	0.775093	0.460231	26.9	27.6
0.417163	0.395973	0.860641	0.890374	24.8	29.8
0.729719	0.771875	0.0498899	0.142001	24.5	32
0.0677771	0.243028	0.779349	0.757221	24.9	25.1
0.183755	0.843284	0.0591589	0.0352085	27.6	26.8
0.487629	0.535581	0.745444	0.889917	25.9	26.7
0.571106	0.266187	0.776409	0.817518	27.1	27.8
0.160575	0.0996169	0.801987	0.847911	25.6	26.1
0.648313	0.25625	0.821807	0.298966	25.2	32
0.339845	0.281481	0.765577	0.767751	27.3	27
0.499693	0.414894	0.699177	0.797912	25.4	28.2
0.107892	0.294355	0.596553	0.772342	24.3	24.8
0.413162	0.322344	0.708311	0.825111	26.1	27.3
0.432032	0.356115	0.599767	0.71773	26.7	27.8
0.34136	0.306202	0.568626	0.747762	25.4	25.8
0.270225	0.375	0.830017	0.815491	27.9	28
0.374892	0.850993	0.136354	0.0312207	29.9	30.2
0.330947	0.340351	0.873909	0.827694	27.2	28.5
0.794907	0.010453	0.627079	0.754264	27.5	28.7
0.328595	0.567227	0.754647	0.186542	28.2	23.8
0.134375	0.01875	0.0772694	0.0452578	32	32
0.162757	0.269841	0.587938	0.614398	27.2	25.2
0.750645	0.409774	0.656529	0.689352	26.8	26.6
0.484743	0.644951	0.0819831	0.237478	22.3	30.7
0.787651	0.213178	0.752174	0.856252	25.7	25.8
0.335842	0.295455	0.737458	0.619462	29.9	26.4
0.979498	0.952899	0.784141	0.0892659	24.6	27.6
0.920677	0.0698529	0.695165	0.817561	28.3	27.2
0.199787	0.243542	0.669442	0.758128	24.6	27.1
0.0519189	0.45614	0.114104	0.033245	32	22.8
0.910096	0.210332	0.63842	0.817085	25	27.1
0.280508	0.0872483	0.156707	0.0721494	27.4	29.8
0.24989	0.65625	0.190714	0.0579318	28.3	32
0.228125	0.825	0.0766017	0.0118962	32	20
0.19748	0.207237	0.776468	0.841936	23.6	30.4
0.587506	0.400763	0.553915	0.640899	27.2	26.2
0.13687	0.7875	0.150095	0.130662	25.8	32
0.0597561	0.205674	0.673557	0.759271	28.9	28.2
0.671926	0.63141	0.203935	0.296868	24.5	31.2
0.70625	0.709375	0.118184	0.119151	20	32
0.930621	0.322222	0.520688	0.75915	21.3	27
0.425	0.603125	0.011738	0.181479	32	32
0.89354	0.992701	0.0695141	0.121666	20	27.4
0.116249	0.977011	0.471395	0.180488	30.5	26.1
0.830516	0.12	0.432792	0.736272	28.4	30
0.225926	0.858586	0.123815	0.215656	27	29.7
0.104033	0.988095	0.131098	0.141004	29.6	25.2
0.358302	0.0186567	0.0612106	0.0090491	32	26.8
0.960003	0.548523	0.368232	0.285269	29	23.7
0.398166	0.935275	0.137434	0.165467	30.1	30.9
0.225	0.8625	0.190201	0.273861	32	32
0.672806	0.421875	0.159045	0.161349	30.2	32
0.268585	0.8375	0.290595	0.184871	22.7	32
0.718056	0.694444	0.0886906	-0.0379046	32	28.8
0.0768652	0.123028	0.768071	0.609423	24.3	31.7
0.308568	0.917012	0.0997122	0.0848944	20	24.1
0.537879	0.75	0.771678	0.172672	26.4	26.4
0.357242	0.793651	0.141887	0.214675	32	25.2
0.14375	0.5875	0.106057	0.0641761	32	32
0.126807	0.260536	0.580717	0.635394	25.9	26.1
0.735325	0.206452	0.739394	0.40295	24.4	31
0.471258	0.909836	0.0384533	0.151639	23.1	24.4
0.703884	0.280576	0.837881	0.562212	23.1	27.8
0.331246	0.855319	0.123901	0.0835796	29.9	23.5
0.446875	0.415625	0.280145	0.205891	32	32
0.415443	0.821577	0.063346	0.176299	32	24.1
0.277334	0.37751	0.696082	0.772774	26.7	24.9
0.349725	0.478261	0.919451	0.929409	29	27.6
0.47979	0.978102	0.170196	0.101033	32	27.4
0.295956	0.509375	0.44252	0.131943	27.2	32
0.627888	0.736462	0.0571273	0.223822	20	27.7
0.883655	0.255639	0.673545	0.647102	24.9	26.6
0.426329	0.462451	0.652428	0.702743	25.2	25.3
0.181783	0.344828	0.697046	0.677564	24.7	26.1
0.968922	0.930147	0.601234	0.769688	22.5	27.2
0.296984	0.159533	0.0806476	0.149176	32	25.7
0.986128	0.301754	0.846626	0.618639	25.8	28.5
0.45625	0.55	0.157593	0.080711	32	32
0.882013	0.244186	0.385351	0.830574	22.7	25.8
0.314259	0.303125	0.0500742	0.370243	23.1	32
0.215372	0.240602	0.589392	0.716009	25.6	26.6
1.00613	0.105882	0.583866	0.817939	25.6	25.5
0.180297	0.230241	0.657982	0.694033	28.3	29.1
0.36443	0.441406	0.752828	0.767549	23.8	25.6
0.48189	0.295019	0.690355	0.74617	26.9	26.1
0.730867	0.597444	0.0471901	0.108919	24.3	31.3
0.284102	0.316602	0.807864	0.761282	26.1	25.9
0.784766	0.611296	0.332937	0.343493	23.3	30.1
0.853387	0.341297	0.709354	0.463704	23.6	29.3
1.03596	0.258303	0.775217	0.841332	25.8	27.1
0.302698	0.877133	-0.0248919	0.052922	32	29.3
0.108567	0.356557	0.536513	0.816187	26.1	24.4
0.123792	0.259843	0.697099	0.72957	25.5	25.4
0.696521	0.559567	0.782666	0.660202	26.7	27.7
0.169574	0.158333	0.148255	0.271296	30.1	24
0.809491	0.304498	0.605641	0.834978	26.3	28.9
0.65926	0.185874	0.711117	0.76958	26.4	26.9
0.511542	0.084	0.0786635	0.123246	22.7	25
0.471178	0.51751	0.864109	0.824757	24.8	25.7
0.914187	0.51875	0.0769144	0.335408	25.2	32
0.720104	0.703971	0.390392	0.774375	27.3	27.7
0.996906	0.0716981	0.776742	0.926087	25	26.5
0.961213	0.764706	0.239212	0.325359	32	27.2
0.603962	0.36875	0.0363366	0.361111	30.6	32
0.623776	0.234127	0.778312	0.813135	28.2	25.2
0.39854	0.755474	0.0335548	0.0578339	32	27.4
0.493471	0.837398	0.259368	0.0728675	32	24.6
0.763413	0.319298	0.285346	0.714854	24.1	28.5
0.121875	0.028125	0.446748	0.117862	32	32
0.272269	0.429091	0.471821	0.660761	23.8	27.5
1.01394	0.155039	0.796846	0.749903	26.8	25.8
0.583256	0.479021	0.803473	0.698122	24.9	28.6
0.222928	0.656388	0.792236	0.596958	25.3	22.7
0.711492	0.865248	0.68571	0.666289	25.6	28.2
0.478208	0.416058	0.780593	0.771612	24.1	27.4
0.880203	0.0407407	0.654096	0.714668	22.6	27
0.318056	0.663194	0.161125	0.163636	32	28.8
0.791995	0.030303	0.768674	0.865833	25.4	26.4
0.940844	0.225	0.887682	0.709133	24.3	24
0.368091	0.928287	0.221043	0.32178	28.4	25.1
0.810149	0.945833	0.818012	0.651659	25.7	24
0.347159	0.403125	0.207939	0.052452	27.5	32
0.131367	0.927757	0.223607	0.187111	26.2	26.3
0.69106	0.1125	0.204025	0.275319	31.6	32
0.738269	0.1375	0.247385	0.279683	31.7	32
0.430444	0.628125	0.447318	0.201676	24.8	32
0.549909	0.0783699	0.697978	0.482051	26.6	31.9
0.0787456	0.628931	0.0853518	0.292862	21.9	31.8
0.6625	0.09375	0.0123927	0.209878	32	32
0.848516	0.932836	0.65767	0.70644	25.1	26.8
0.188235	0.247059	0.77223	0.72387	25.5	25.5
0.351184	0.160643	0.129894	0.252507	22.7	24.9
0.533439	0.561837	0.0335053	0.0667136	24.4	28.3
0.752822	0.378906	0.309173	0.312425	26.3	25.6
0.483176	0.567857	0.20273	0.711104	24.2	28
0.796173	0.88417	0.797555	0.749804	24.9	25.9
0.203418	0.508197	0.308186	0.584505	29.5	24.4
0.250484	0.337302	0.657998	0.669163	24.6	25.2
0.161953	0.857143	0.225653	0.235078	29	23.8
0.613015	0.779026	0.0444942	0.424001	20	26.7
0.626927	0.133333	0.758023	0.728938	23.3	27
0.791739	0.352174	0.0242432	0.0185103	20	23
0.710725	0.01875	0.39892	0.153507	25.7	32
0.139742	0.121622	0.718642	0.766052	26.4	29.6
0.146525	0.459016	0.226529	0.520196	22.6	24.4
0.625362	0.971875	0.472577	0.0948608	25.9	32
0.828799	0.90625	0.256132	0.236842	25.5	32
0.546064	0.0325581	0.280006	0.0347356	26	21.5
0.598942	0.601974	0.0511609	0.310242	25.5	30.4
0.257782	0.722846	0.140982	0.199369	21.5	26.7
0.588165	0.725	0.156731	0.0541409	23.5	32
0.209715	0.289037	0.0401095	0.316668	30.6	30.1
0.723793	0.82	0.0805576	0.134737	23.2	25
0.35761	0.761905	0.335716	0.26614	23.8	25.2
0.436851	0.864341	0.131369	-0.0404734	21.2	25.8
0.466734	0.496875	0.804169	0.46838	24.8	32
0.781804	0.858156	0.0188162	-0.0812551	32	28.2
0.366249	0.173228	0.374225	0.188343	29.4	25.4
0.46875	0.645	0.12871	0.0596061	32	20
0.535299	0.708029	0.640869	0.694257	25.3	27.4
0.243945	0.509158	0.232968	0.753945	32	27.3
0.152704	0.315556	0.0640157	0.114342	22.6	22.5
0.198549	0.356863	0.734771	0.865036	25.4	25.5
0.382432	0.845	0.187363	0.0895591	29.6	20
0.422294	0.264368	0.0226475	0.303509	32	26.1
0.116792	0.166023	0.563348	0.555136	25.3	25.9
0.499268	0.752768	0.0854597	-0.00693194	23.2	27.1
0.789035	0.8	0.113278	0.0779083	32	28.5
0.20515	0.371324	0.908933	0.837088	25.1	27.2
0.292653	0.724576	0.854666	-0.0643072	25.7	23.6
0.23627	0.407115	0.418901	0.585117	22.8	25.3
0.181228	0.287938	0.49817	0.549795	23.8	25.7
0.921669	0.762774	0.136601	0.312488	29.4	27.4
0.521641	0.378571	0.845906	0.798995	26.9	28
0.122274	0.184466	0.84075	0.676579	27.6	30.9
0.168402	0.321285	0.651002	0.575136	23.6	24.9
0.658701	0.862319	0.827128	0.91032	26.2	27.6
0.104089	0.141264	0.703736	0.625692	26.9	26.9
0.674169	0.345528	0.805074	0.782402	27.2	24.6
0.0649891	0.333333	0.576568	0.174439	27.4	22.8
0.840604	0.945255	0.698457	0.797857	25.2	27.4
0.15	0.188462	0.539007	0.586949	26	26
0.0753822	0.16791	0.556573	0.249307	24.7	26.8
1.0172	0.118519	0.58776	0.505959	25.2	27
0.0860314	0.140221	0.676766	0.78153	24.8	27.1
0.181399	0.132231	0.434789	0.244618	21.7	24.2
0.78661	0.0682594	0.118115	0.257065	21.6	29.3
0.235431	0.285714	0.497761	0.512422	26.3	24.5
0.100368	0.879227	0.141862	-0.00667931	27.7	20.7
0.0742886	0.225681	0.831757	0.846267	21.7	25.7
0.684252	0.792157	0.128081	0.139742	32	25.5
0.0317602	0.853125	0.0379107	0.0934485	24.5	32
0.0750829	0.0296296	0.83203	0.827752	25.7	27
0.197507	0.0478261	0.133809	0.115048	29.3	23
0.441625	0.591603	0.821389	0.809983	23.1	26.2
1.00433	0.0622711	0.705055	0.702833	24.8	27.3
0.245235	0.408163	0.343191	0.424768	24.2	24.5
0.156486	0.949807	0.336245	0.167614	23.4	25.9
0.589878	0.76494	0.208228	0.0439104	32	25.1
0.0594758	0.221875	0.800382	0.230237	24.8	32
0.777309	0.33101	0.687374	0.650359	27.4	28.7
0.65625	0.846875	0.213089	0.284241	25.7	32
0.596246	0.533808	0.855662	0.749711	24.4	28.1
0.514444	0.776824	0.128146	0.209717	22.3	23.3
0.375992	0.805556	-0.0152568	0.110481	32	25.2
0.3125	0.28125	0.181239	0.087143	32	32
0.226459	0.641791	0.597179	0.220218	27.4	20.1
0.137255	0.64094	0.014637	0.039851	23.5	29.8
0.279687	0.832031	0.231555	0.0940266	32	25.6
0.382776	0.432773	0.881404	0.715777	25.8	23.8
0.734375	0.19375	0.188882	-0.00165646	32	32
0.0519947	0.69375	0.0328817	0.0215443	23.5	32
0.756735	0.332288	0.00948535	0.091731	25.6	31.9
0.228365	0.596875	0.342899	0.121421	20.8	32
0.46547	0.939815	0.0348954	0.0982768	27.7	21.6
0.759788	0.892361	0.684009	0.594651	25.4	28.8
0.855498	0.88125	0.717938	0.514269	26.6	32
0.510118	0.742647	0.742931	0.869772	23.4	27.2
0.622424	0.693798	0.864716	0.78417	24.6	25.8
1.026	0.140221	0.741722	0.777405	25.7	27.1
0.778646	0.0378788	0.0511935	0.258771	25.6	26.4
0.356175	0.428571	0.878929	0.848437	24.6	25.2
0.649904	0.386986	0.508021	0.680032	26.3	29.2
0.170575	0.697674	0.840867	0.608931	23.6	21.5
0.732761	0.333333	0.386445	0.316986	21.2	24.9
0.829651	0.831461	0.874889	0.628763	26.9	26.7
0.427334	0.6125	0.14798	0.253889	24.9	32
0.0585681	0.455399	0.120667	0.132545	32	21.3
0.419149	0.754902	0.407266	0.0442848	26.2	30.6
0.354098	0.385455	0.183848	0.254509	30.5	27.5
0.441956	0.46332	0.502053	0.58579	24	25.9
0.42125	0.546875	0.035743	0.187536	20	32
0.61029	0.383764	0.836443	0.586683	24.7	27.1
0.197129	0.579167	0.7716	0.799162	23.8	24
0.812804	0.760274	0.426835	0.394779	24.8	29.2
0.460873	0.252918	0.677035	0.397734	24.3	25.7
0.325	0.55625	-0.0360604	0.0554592	32	32
0.783062	0.825	0.482691	0.201714	27.6	32
0.364706	0.521569	0.724709	0.853314	25.5	25.5
0.723829	0.955466	0.263818	0.55058	26.6	24.7
0.485041	0.604938	0.567099	0.756325	28.9	24.3
0.804308	0.202381	0.472214	0.349049	24.5	25.2
0.999817	0.229249	0.768821	0.863151	23.7	25.3
0.735107	0.963087	0.135691	0.169575	30.7	29.8
0.122534	0.266409	0.739418	0.833673	25.4	25.9
0.495534	0.493007	0.856831	0.792844	26.7	28.6
0.876734	0.0830189	0.801596	0.679707	25.7	26.5
0.618656	0.946875	0.509251	0.64225	26.6	32
0.638248	0.444444	0.909027	0.852302	24	23.4
0.983463	0.105634	0.918921	0.819519	26.7	28.4
0.0480556	0.215278	0.609546	0.194923	20	28.8
0.486521	0.6	0.865163	0.39861	24.4	22.5
0.999676	0.745161	0.248115	0.612975	29.9	31
0.923816	0.075188	0.884636	0.690359	24.9	26.6
0.115188	0.131474	0.743211	0.770896	26.2	25.1
0.433608	0.059375	0.506883	0.315357	26.5	32
0.0806382	0.164875	0.600179	0.791391	25.9	27.9
0.972177	0.984556	0.801532	0.745004	25.7	25.9
0.848172	0.882129	0.371293	0.550831	27.4	26.3
0.847588	0.25	0.853129	0.686941	25	27.2
0.444063	0.679365	0.0717252	0.0857711	20.8	31.5
0.527763	0.398467	0.84466	0.364981	25.6	26.1
0.529827	0.378906	0.79939	0.726858	24.7	25.6
0.163031	0.34717	0.266691	0.130158	32	26.5
0.775367	0.776923	0.6687	0.670229	25.7	26
0.498305	0.827815	0.00289443	0.0837633	29.1	30.2
0.572861	0.492481	0.411101	0.858665	29.4	26.6
0.13999	0.55	0.114028	0.396565	24.6	32
0.612644	0.55	0.0601278	0.0531923	29	30
0.948507	0.00383142	0.120086	0.0592469	27.3	26.1
0.430205	0.438163	0.865143	0.764282	25.4	28.3
0.314201	0.406593	0.883624	0.829002	25.1	27.3
0.256132	0.938679	0.168652	0.129275	32	21.2
0.553538	0.460993	0.603487	0.818083	26.6	28.2
0.216856	0.3375	0.0926357	0.162196	26.4	32
0.361841	0.415638	0.825171	0.753546	24.8	24.3
1.00856	0.84	0.0424504	0.0237396	25.7	27.5
0.537829	0.36875	0.146503	0.0363643	30.4	32
0.860523	0.258621	0.770814	0.506048	25.1	23.2
0.385119	0.484496	0.802972	0.71511	24.4	25.8
0.341085	0.437984	0.568642	0.704669	25.8	25.8
0.843298	0.262295	0.854177	0.765741	27.2	24.4
0.350869	0.384615	0.817803	0.76154	26.1	26
0.745538	0.00389105	0.129223	0.114411	24.2	25.7
0.324242	0.363636	0.600564	0.782405	22	26.4
0.33109	0.549407	0.747709	0.773583	25.2	25.3
0.363201	0.45098	0.773323	0.808879	25.8	25.5
0.195299	0.328063	0.366261	0.445276	24.6	25.3
0.396398	0.127119	0.0624135	0.0520157	32	23.6
0.643003	0.334661	0.0758665	0.833274	32	25.1
0.423565	0.98913	0.0575052	0.0562206	20.8	27.6
0.0402703	0.976589	0.544253	0.673195	24.5	29.9
0.074176	0.584906	0.565853	0.77962	23.3	26.5
0.227025	0.366534	0.352459	0.520617	23.9	25.1
0.518387	0.792079	0.624707	0.535755	25.3	30.3
0.612762	0.453925	0.773903	0.683438	25.4	29.3
0.37616	0.621993	0.651794	0.734461	24	29.1
0.41221	0.410156	0.663828	0.513947	25.3	25.6
0.122717	0.643836	0.798137	0.502253	24.8	21.9
0.86562	0.0392157	0.847946	0.734969	26.6	25.5
0.840081	0.792308	0.850845	0.793894	24.7	26
0.253861	0.432432	0.898218	0.880566	25.2	25.9
0.202301	0.325503	0.886618	0.815253	28.7	29.8
0.134252	0.00784314	0.0765181	0.126038	32	25.5
0.668118	0.375	0.866636	0.92675	24.6	28
0.285018	0.456621	0.235813	0.0880409	31.5	21.9
0.723866	0.94	0.280995	0.355418	23.8	25
0.589685	0.423913	0.865969	0.176044	25.5	27.6
0.25	0.55	0.0112602	0.494656	32	32
0.662362	0.98	0.815374	0.492352	25.4	25
0.491492	0.674603	0.763572	0.822545	25	25.2
0.479033	0.311688	0.44594	0.223191	26.8	23.1
0.391963	0.40942	0.918209	0.728176	25.3	27.6
0.470203	0.23125	0.504068	0.577132	25.8	32
0.610923	0.735395	0.783482	0.860551	27.1	29.1
0.472358	0.484536	0.781158	0.721195	27.4	29.1
0.201836	0.303371	0.835948	0.479202	24.6	26.7
0.424839	0.756757	0.0844435	0.123961	22.6	29.6
0.550028	0.400685	0.893807	0.4871	27.3	29.2
0.811049	0.376984	0.888777	0.503495	30.7	25.2
0.0727105	0.437736	0.811691	0.860842	24.6	26.5
0.19951	0.131222	0.129435	0.0792521	21.8	22.1
0.0771376	0.0677291	0.496513	0.644096	26	25.1
0.375153	0.458472	0.800331	0.808065	26.6	30.1
0.475463	0.510638	0.404393	0.41838	24.8	23.5
0.404346	0.447917	0.793365	0.797147	24.8	28.8
0.637999	0.606383	0.948362	0.766901	28.5	28.2
0.678891	0.818868	0.88644	0.666994	26.6	26.5
0.52803	0.48289	0.719654	0.710884	24.2	26.3
0.838708	0.175573	0.867272	0.802296	26.3	26.2
0.662123	0.145098	0.0569816	0.0539325	24.6	25.5
0.274598	0.596708	0.188943	0.7093	22	24.3
0.609269	0.245902	0.778092	0.575888	26.6	30.5
0.31558	0.308475	0.827598	0.731217	26	29.5
0.46081	0.422222	0.67546	0.755282	25.8	27
0.122466	0.441065	0.19796	0.81315	30.7	26.3
0.143923	0.333333	0.602607	0.532727	26.3	27
0.496947	0.342857	0.347146	0.359947	24.7	31.5
0.0921352	0.313653	0.703375	0.760886	25.5	27.1
0.138996	0.409266	0.886937	0.609662	25.9	25.9
0.2663	0.382979	0.740939	0.724124	25.9	28.2
0.267318	0.448819	0.767536	0.73766	25.7	25.4
0.294551	0.591362	0.0495703	0.273674	20	30.1
0.118142	0.307692	0.781197	0.795581	26.1	27.3
0.322887	0.386454	0.859961	0.755347	24.7	25.1
0.522723	0.287197	0.199195	0.268169	26.9	28.9
0.689643	0.709302	0.673257	0.694954	25	25.8
0.34031	0.421818	0.512904	0.602872	25.8	27.5
0.958233	0.161417	0.6679	0.746408	25.3	25.4
0.80625	0.325	0.0577288	0.473157	20	32
0.771193	0.653125	0.157515	0.373583	26.1	32
0.26054	0.31203	0.797496	0.729081	27	26.6
0.667212	0.777344	0.63371	0.658	25.8	25.6
0.5375	0.71875	0.0462878	0.0500146	32	32
0.596366	0.3	0.512342	0.601275	26.5	27
0.319066	0.420233	0.644361	0.742707	25.7	25.7
0.128711	0.247232	0.658812	0.844181	26	27.1
0.592593	0.0259259	0.0612265	-0.0109821	32	27
0.84103	0.30137	0.069732	0.166838	24.8	29.2
0.778571	0.542857	0.750209	0.402702	24.5	28
0.340625	0.9	-0.0515667	0.208986	32	32
1.00454	0.270548	0.280125	0.429201	32	29.2
0.50996	0.72103	0.508831	0.543019	22.3	23.3
0.996821	0.988327	0.144206	-0.0474573	30.6	25.7
0.193591	0.326531	0.803083	0.804016	24.9	24.5
0.963574	0.885609	0.771406	0.692625	24.9	27.1
0.349135	0.45583	0.914195	0.371633	26.7	28.3
0.618519	0.367003	0.808788	0.812828	27	29.7
0.25129	0.293436	0.845975	0.530191	25	25.9
0.336806	0.378472	0.602199	0.619521	25.6	28.8
0.67775	0.597701	0.83414	0.446062	25.2	26.1
0.307471	0.443182	0.848213	0.685785	26.1	26.4
0.582747	0.367347	0.518893	0.700806	23.2	29.4
0.250609	0.40613	0.831712	0.893811	24.7	26.1
0.911057	0.723849	0.0873747	0.0478347	23.7	23.9
0.488722	0.586466	0.570907	0.741043	26.6	26.6
0.364669	0.394191	0.206842	0.726924	21.8	24.1
0.185662	0.03125	0.0821723	0.0962176	27.2	32
0.475238	0.302682	0.65719	0.780089	24.2	26.1
0.907314	0.853125	0.165212	0.16012	23.5	32
0.340054	0.516667	0.825689	0.79208	24.8	24
0.569342	0.05	0.0109348	0.104088	24.3	20
0.26297	0.559387	0.817892	0.896344	24.4	26.1
0.60311	0.67451	0.822501	0.828876	26.1	25.5
0.114722	0.971875	0.179772	0.164609	30.1	32
0.966399	0.348361	0.355592	0.753505	30.2	24.4
0.496527	0.875887	0.155999	0.0800131	29.1	28.2
0.399895	0.0858086	0.237096	0.453394	23.2	30.3
0.921669	0.951493	0.323992	0.128056	27.4	26.8
0.39787	0.909774	0.266784	0.46759	22.8	26.6
0.809275	0.474576	0.785982	0.455215	26.9	29.5
0.71352	0.106122	0.814612	0.554897	24	24.5
0.160503	0.3	0.802816	0.854235	25.3	28
0.513669	0.804511	0.548492	0.305089	26.1	26.6
0.371875	0.901818	0.162834	0.481708	32	27.5
0.09322	0.595331	0.0812555	0.15361	25.9	25.7
0.527083	0.45625	0.829749	0.793024	24	32
0.696191	0.704981	0.273742	0.586101	25.5	26.1
0.324251	0.279528	0.703426	0.211549	23.9	25.4
0.348805	0.625828	0.533975	0.489955	23	30.2
0.990493	0.648	0.215435	0.480305	22.3	25
0.538107	0.8	0.560311	0.308489	23.7	32
0.528133	0.575188	0.613787	0.663071	24	26.6
0.402	0.125	0.503198	0.126072	25	20
0.696518	0.76875	0.164507	0.0704547	29.8	32
0.41104	0.456204	0.801189	0.739411	28.8	27.4
0.191711	0.065625	0.228333	0.318415	28.2	32
0.805885	0.625	0.502935	0.515051	27.4	32
1.02864	0.565891	0.081034	0.150014	20	25.8
0.0658424	0.168224	0.149022	0.21762	28.8	21.4
0.780672	0.516807	0.574243	0.34398	28	23.8
0.220905	0.828125	0.0506088	0.177302	23.2	32
0.770466	0.596708	0.396112	0.144649	24.2	24.3
0.59751	0.663265	0.743159	0.89646	24.7	29.4
0.414725	0.640625	0.610774	0.160552	23.6	32
0.842412	0.830935	0.609529	0.0864321	27.3	27.8
0.84125	0.15	0.106232	0.199753	20	32
0.372326	0.741036	0.419972	0.596239	22.7	25.1
0.453779	0.594697	0.688333	0.783179	24.7	26.4
0.829545	0.491736	0.84438	0.631998	26.4	24.2
0.88125	0.0875	0.27746	0.0726239	32	32
0.269723	0.448148	0.122878	0.514946	22.3	27
0.504979	0.753191	0.18263	0.144948	29.7	23.5
1.0224	0.279352	0.762168	0.815322	24.8	24.7
0.344375	0.544	0.679333	0.545697	32	25
0.940625	0.684375	0.417612	0.439234	32	32
0.953968	0.365	0.222578	0.192484	25.2	20
0.800694	0.509375	0.821573	0.565649	27	32
0.838761	0.628571	0.898019	0.717049	27.2	28
0.342528	0.0786517	0.131103	0.0970412	27.7	26.7
0.146522	0.24375	0.759306	0.310367	25.7	32
1.0358	0.430435	0.74997	0.424972	24.9	23
0.783568	0.958506	0.0577137	0.130891	20	24.1
0.774284	0.773234	0.875155	0.810705	26.2	26.9
0.275536	0.416667	0.848984	0.7806	25.4	28.8
0.841588	0.780876	0.839073	0.696684	24.3	25.1
0.29723	0.515385	0.741983	0.660679	26.1	26
0.368469	0.938389	0.0443164	0.119179	24.5	21.1
0.884096	0.477477	0.861549	0.619909	24.5	22.2
0.853251	0.243028	0.793875	0.832013	24.7	25.1
0.613193	0.0974576	0.0840795	0.0432166	22.7	23.6
0.639248	0.834459	0.0692646	0.11293	27.6	29.6
0.187506	0.341549	0.44024	0.724547	29.4	28.4
0.30164	0.971875	0.0341856	0.0910337	28.2	32
0.582377	0.653137	0.796322	0.833112	25.6	27.1
0.597518	0.0757576	0.152316	0.332171	28.2	26.4
0.953486	0.34296	0.723239	0.751249	25.1	27.7
0.504735	0.146875	0.282293	0.125449	26.4	32
0.759375	0.915625	0.494899	0.089976	32	32
0.184912	0.0875	0.421024	0.279234	31.4	32
0.45085	0.894558	0.073945	0.036499	20	29.4
0.142781	0.426295	0.477934	0.832201	25.3	25.1
0.419974	0.355346	0.870097	0.381939	29.9	31.8
0.41263	0.585657	0.470829	0.486213	22.8	25.1
0.289583	0.36875	0.835942	0.88488	27	32
0.70523	0.395	0.184889	0.112	23.9	20
0.517576	0.469388	0.48683	0.813903	29.9	24.5
0.227682	0.258555	0.368573	0.334906	20.9	26.3
0.498676	0.841328	0.0882018	0.0216531	26.2	27.1
0.341991	0.376033	0.749245	0.637907	23.1	24.2
1.03059	0.450758	0.63739	0.552643	23.7	26.4
0.527121	0.00416667	0.200878	0.0982574	27.5	24
0.10758	0.362007	0.893756	0.891663	27.1	27.9
0.279719	0.563786	0.74096	0.445262	21.3	24.3
0.423701	0.463087	0.760184	0.413026	25.1	29.8
0.534551	0.797342	0.0499633	0.264992	32	30.1
0.435471	0.965625	0.0370216	0.0897762	30.8	32
0.0457828	0.209486	0.745286	0.726272	28.3	25.3
0.65625	0.525	-0.0108934	0.191719	25.5	32
0.653252	0.275	0.473725	0.108422	24.6	20
0.300988	0.924837	0.0696556	0.0371103	21.5	30.6
0.278884	0.370518	0.701733	0.84291	25.1	25.1
0.399562	0.172897	0.321004	0.0685654	24.3	21.4
0.951852	0.472727	0.865718	0.627052	27	27.5
0.629593	0.635983	0.852255	0.610641	25.6	23.9
0.837257	0.843206	0.747613	0.631109	26.3	28.7
0.701667	0.295833	0.850213	0.549733	27.5	24
0.323288	0.332192	0.0768244	0.794167	20	29.2
0.487976	1	0.155796	0.0883388	32	22.3
0.646635	0.405594	0.453398	0.770217	32	28.6
0.305696	0.353125	0.856895	0.659411	27.1	32
0.366179	0.677305	0.0122906	0.872509	32	28.2
0.73995	0.3625	0.0586176	0.186051	22.7	32
0.658414	0.335878	0.317528	0.849498	23	26.2
0.978119	0.97931	0.807375	0.64746	24.9	29
0.559375	0.478125	0.441552	0.0546007	32	32
0.362195	0.05	0.12577	0.0915985	20.5	20
0.4	0.19375	0.133492	0.177835	32	32
0.74125	0.621875	0.0848795	0.174084	20	32
0.419665	0.623077	0.890391	0.795166	24.8	26
0.509091	0.581818	0.844178	0.759342	25.3	27.5
1.00492	0.376923	0.805691	0.567419	25	26
0.887655	0.60625	0.773458	0.311858	24.2	32
0.976657	0.26259	0.336153	0.749351	28.2	27.8
0.180556	0.354167	0.10696	0.127685	25.2	24
0.394206	0.392405	0.779584	0.734892	26	31.6
0.124208	0.702206	0.371898	0.561213	29.7	27.2
0.724874	0.20979	0.00991381	0.13092	27.4	28.6
0.7	0.240625	0.112749	0.365466	32	32
0.539263	0.449057	0.539859	0.44949	24.1	26.5
0.332033	0.0664557	0.234852	0.124914	29.7	31.6
1.01819	0.18662	0.72858	0.749363	25.4	28.4
0.120364	0.019685	0.81048	0.842554	26.2	25.4
0.923182	0.175	0.80403	0.538496	25.1	32
0.800112	0.0604982	0.757221	0.234097	26.1	28.1
0.419607	0.912698	0.11509	0.0263868	27.8	25.2
0.140147	0.353659	0.786917	0.836447	25.2	24.6
0.507957	0.262295	0.532373	0.539927	27.4	30.5
0.859954	0.625	0.532303	0.297681	27	32
1.02469	0.274074	0.311931	0.0864851	24.3	27
0.127943	0.755187	0.218122	0.145063	32	24.1
0.333323	0.523622	0.82258	0.831734	24.4	25.4
0.232724	0.9375	0.0194062	0.0818222	24.6	24
0.532327	0.69084	0.5349	0.832481	23	26.2
1.01719	0.421875	0.0644516	0.157397	32	25.6
0.887845	0.417544	0.768987	0.57919	25.2	28.5
0.501134	0.846875	0.343249	0.484015	30.3	32
0.982304	0.0839416	0.821124	0.860713	27.1	27.4
0.398185	0.453125	0.0421008	-0.0403457	27.9	32
0.703431	0.595833	0.71718	0.545298	27.2	24
0.866739	0.186131	0.482436	0.282993	26.1	27.4
0.684991	0.145038	0.707337	0.722736	24.8	26.2
0.291926	0.708197	0.0636167	0.222069	21.3	30.5
0.33698	0.490706	0.830812	0.850291	24.4	26.9
0.372077	0.634375	0.450998	0.320848	27.8	32
0.664607	0.576208	0.909279	0.627577	27.2	26.9
0.522649	0.0353982	0.0383356	0.131902	32	22.6
0.0862655	0.261261	0.159749	0.206083	31.8	22.2
0.523077	0.634538	0.790311	0.733815	25.6	24.9
0.72354	0.532847	0.389264	0.605077	32	27.4
0.374444	0.45	0.846633	0.836272	24.2	26
0.372947	0.4375	0.789537	0.812529	26.5	27.2
0.0931701	0.241509	0.836378	0.817651	24.2	26.5
0.478775	0.658621	0.135488	0.25617	30.3	29
0.51079	0.408696	0.545527	0.328934	27.4	23
0.500675	0.452632	0.845636	0.795862	24.7	28.5
0.16933	0.856031	0.0782352	0.0719018	22.6	25.7
0.168247	0.326996	0.635098	0.801326	23.7	26.3
0.356627	0.443609	0.833761	0.797451	24.8	26.6
0.767188	0.638554	0.662325	0.590193	26.8	24.9
0.564174	0.342742	0.86081	0.525876	25.9	24.8
0.751354	0.92953	0.850248	0.651346	24.9	29.8
0.5	0.315625	0.113072	0.244791	32	32
0.58547	0.84127	0.146187	0.151075	27.3	25.2
0.0898305	0.405	0.498943	0.160761	23.6	20
0.184552	0.471875	0.32276	0.401015	31.8	32
0.544043	0.650165	0.0620911	-0.00777213	22.6	30.3
0.879565	0.702422	0.0132669	0.108633	31.9	28.9
0.632969	0.0128617	0.122375	0.389712	22.5	31.1
0.423885	0.1	0.135351	0.146206	24.1	32
0.473744	0.356061	0.774392	0.722442	29.2	26.4
0.45922	0.526549	0.855051	0.0930559	25.9	22.6
0.443986	0.765625	0.159705	0.105107	21.2	32
0.201429	0.319231	0.678152	0.778295	25.3	26
0.392406	0.524444	0.17609	0.0819752	27.8	22.5
0.326185	0.1	0.465597	0.339048	30.6	32
1.00645	0.850806	0.0693868	0.255298	20	24.8
0.376714	0.0485075	0.139133	0.138807	29.6	26.8
0.328966	0.297297	0.748771	0.664511	27.2	25.9
0.140385	0.933566	0.143727	0.241742	32	28.6
0.403037	0.434783	0.730186	0.655368	25.2	27.6
0.29569	0.910345	0.170062	0.222044	20	29
0.580688	0.47037	0.647607	0.683731	25.2	27
0.487849	0.462366	0.596694	0.708851	24.6	27.9
0.479526	0.569767	0.825886	0.75961	25.5	25.8
0.371825	0.376984	0.740928	0.331704	24	25.2
0.935185	0.295455	0.227564	0.629605	21.6	26.4
0.0523251	0.761317	0.207056	0.182095	20	24.3
0.294225	0.353659	0.731236	0.663976	23.2	24.6
0.769695	0.590625	0.792838	0.189149	23.8	32
0.684028	0.6375	0.692328	0.0350291	28.8	32
0.10747	0.328125	0.151497	-0.0525544	24.6	32
0.833341	0.289474	0.437979	0.423066	32	26.6
1.02271	0.307971	0.912212	0.897988	25.4	27.6
0.811313	0.759375	0.754385	-0.351647	31.6	32
0.280825	0.539535	0.804907	0.441222	26.5	21.5
0.86625	0.475	0.0932481	0.334336	20	32
0.959721	0.800738	0.30301	0.579808	32	27.1
0.287318	0.334559	0.743034	0.51293	26.6	27.2
0.272422	0.398467	0.85016	0.712377	24.5	26.1
0.65625	0.192727	0.192863	0.139671	32	27.5
0.470429	0.187251	0.179969	0.18328	21.9	25.1
1.01625	0.2125	0.106794	0.0749702	20	32
0.493513	0.891697	0.248594	0.516138	32	27.7
0.432131	0.496094	0.933647	0.755037	27.5	25.6
1.01013	0.136531	0.951536	0.528184	26.2	27.1
0.442482	0.31875	0.628008	0.718131	27.6	32
0.562629	0.708955	0.807516	0.783562	26	26.8
1.03261	0.287938	0.834807	0.684418	25.4	25.7
0.712034	0.921147	0.740658	0.860815	25.4	27.9
0.0672742	0.334495	0.818963	0.744927	27.3	28.7
0.965179	0.164706	0.612625	0.747764	23.2	25.5
0.776923	0.857692	0.465081	0.674878	26	26
0.810268	0.746429	0.350439	0.189993	32	28
0.480612	0.592857	0.75816	0.876222	24.5	28
0.364989	0.34375	0.829991	0.799335	26.3	25.6
0.184537	0.536122	0.869157	0.660998	28.7	26.3
0.356993	0.810997	0.120219	0.139607	20	29.1
0.754557	0.0700389	0.598491	0.438857	24.1	25.7
0.363709	0.419608	0.666764	0.570611	24.4	25.5
0.853883	0.709677	0.794716	0.521576	27	27.9
0.863364	0.607843	0.339767	0.741843	28.5	25.5
0.738495	0.0615385	0.443728	0.71166	22.9	26
0.436184	0.461832	0.728908	0.762798	25.7	26.2
0.954095	0.294606	0.685642	0.679123	28.5	24.1
0.623336	0.754647	0.686931	0.524547	24.8	26.9
0.839168	0.133333	0.639742	0.634628	29.2	27
0.103379	0.0833333	0.05723	0.457755	21.7	30
0.313917	0.377953	0.905957	0.863073	24.9	25.4
0.177406	0.341564	0.806861	0.804209	24.6	24.3
0.722884	0.225092	0.748008	0.471639	26.4	27.1
0.798718	0.221818	0.887921	0.809624	31.2	27.5
0.963457	0.965986	0.722677	0.482904	23.4	29.4
0.436422	0.789969	0.0617446	0.353344	32	31.9
0.183415	0.274725	0.684869	0.598589	24.9	27.3
0.415136	0.341667	0.477414	0.615735	24.5	24
0.423404	0.313131	0.822419	0.396099	25.7	29.7
0.652985	0.820628	0.219019	0.0478253	29.4	22.3
0.111062	0.492366	0.868332	0.704856	27.5	26.2
0.171936	0.018797	0.449755	0.916447	23.4	26.6
0.274718	0.516667	0.762955	0.837522	23.6	24
0.16544	0.119617	0.16673	0.20092	27.9	20.9
0.380593	0.453488	0.895637	0.905417	25.9	25.8
0.26875	0.16875	0.206667	-0.0489506	32	32
0.0787306	0.6125	0.167695	0.0899674	25.8	32
0.447739	0.034375	0.369605	0.115227	23.5	32
0.452956	0.415385	0.831125	0.410983	24.2	26
0.355092	0.253125	0.795505	0.403039	25.9	32
0.348307	0.548387	0.786438	0.832704	22.1	24.8
0.291108	0.299663	0.736156	0.761561	25.7	29.7
0.351192	0.330935	0.0945398	0.666269	32	27.8
0.474988	0.474453	0.717141	0.75928	25.9	27.4
0.561607	0.696864	0.858727	0.718412	25.4	28.7
0.736612	0.902878	0.331278	0.379417	25.7	27.8
0.319611	0.337209	0.731073	0.833536	24.8	25.8
0.23069	0.305755	0.782657	0.657447	27.3	27.8
0.437191	0.470588	0.691619	0.630403	24.7	28.9
0.68536	0.319502	0.732741	-0.0499699	26.8	24.1
0.468196	0.547529	0.84348	0.782208	27.3	26.3
0.276923	0.353846	0.84701	0.571515	28	26
0.290894	0.323843	0.844008	0.819452	25.5	28.1
0.993621	0.912088	0.496444	0.0320865	29	27.3
0.983235	0.286245	0.821846	0.86838	25.5	26.9
0.196072	0.726531	0.0731484	0.0386596	29.3	24.5
0.0515873	0.863636	0.562494	0.457563	25.2	26.4
0.942512	0.135036	0.454045	0.613269	28.2	27.4
0.350392	0.416058	0.804933	0.786948	27	27.4
0.147735	0.54067	0.251749	0.0115645	31.6	20.9
0.929287	0.0898437	0.387819	0.294851	27.3	25.6
0.966921	0.0486891	0.752785	0.482683	25.6	26.7
1.03057	0.197674	0.5951	0.830466	26.7	25.8
0.652201	0.759375	0.0807075	0.144416	24.7	32
0.495594	0.453125	0.106931	-0.0229532	30.5	32
0.601161	0.412214	0.815018	0.516395	23.8	26.2
0.408023	0.109375	0.0497951	0.12807	28.2	32
0.902412	0.244	0.773611	0.587666	25.7	25
0.700582	0.138614	0.225669	0.0302517	25.7	20.2
0.42119	0.36875	0.203222	0.0796253	25.1	32
0.741684	0.542955	0.760216	0.680176	25.9	29.1
0.516617	0.746032	0.146124	0.0725624	32	25.2
0.703104	0.442105	0.750292	0.88622	24.7	28.5
0.204052	0.359649	0.828178	0.528373	25.2	22.8
0.944567	0.988235	0.309914	0.0510799	26.6	25.5
0.906926	0.0443686	0.840253	0.268618	25.5	29.3
0.394643	0.310714	-0.0456503	0.781746	32	28
0.582011	0.29562	0.773133	0.781155	24.2	27.4
0.479311	0.47037	0.722296	0.340396	25.6	27
0.509393	0.379562	0.49146	0.611272	25.8	27.4
0.381175	0.352713	0.724151	0.795899	23.9	25.8
0.68825	0.10625	0.210442	0.314244	25	32
0.14011	0.505376	0.114567	0.143562	32	27.9
0.358483	0.309353	0.633348	0.734618	24	27.8
0.386229	0.462451	0.72902	0.776179	25.7	25.3
0.85105	0.905303	0.870108	0.764154	25.4	26.4
0.412548	0.400673	0.871439	0.828212	28.1	29.7
0.525545	0.788679	0.569965	0.831192	21.9	26.5
0.709096	0.1125	0.726014	0.745476	24.6	32
0.487538	0.5	0.77571	0.313246	26.8	30.6
0.388408	0.52381	0.860395	0.831486	25.4	27.3
0.408512	0.224215	0.0659874	0.351863	22.4	22.3
0.377285	0.314516	0.266969	0.497056	24	24.8
0.823512	0.260586	0.733163	0.582103	27.5	30.7
0.821639	1	0.723649	0.784873	24.9	25.5
0.895813	0.0383142	0.567977	0.825188	24.9	26.1
0.0897694	0.00374532	0.768329	0.719781	28.5	26.7
0.446058	0.00873362	0.170499	0.250011	23.1	22.9
0.0997596	0.741259	0.100663	0.352275	32	28.6
0.301619	0.484615	0.56101	0.76216	24.7	26
0.707141	0.816393	0.342768	0.666374	23.6	30.5
0.504317	0.71223	0.752561	0.838236	24	27.8
0.608493	0.977099	0.776167	0.821689	24.7	26.2
0.739468	0.233333	0.499202	0.706011	32	27
0.665862	0.583658	0.777445	0.325651	24.5	25.7
0.110793	0.77	0.370182	0.0978176	22.7	20
0.232388	0.430189	0.763927	0.771686	27.8	26.5
0.575309	0.472727	0.772148	0.754226	24.3	27.5
0.543095	0.91958	0.775337	0.477505	24.9	28.6
0.820043	0.703125	0.561877	0.170462	23.2	32
0.994035	0.389474	0.112449	0.301882	20	28.5
0.255229	0.230483	0.79528	0.822666	26.5	26.9
0.428794	0.403636	0.847923	0.81254	25.7	27.5
1.01692	0.206897	0.678198	0.826866	26.5	29
0.542889	0.426415	0.873128	0.843852	23.8	26.5
0.747068	0.2	0.47167	0.782478	22.2	26.5
0.931513	0.993528	0.0465348	0.186947	32	30.9
0.055957	0.4	0.50173	0.172179	25.7	21
0.588621	0.946619	0.348161	0.39551	25.1	28.1
0.452741	0.421875	0.0584739	-0.00605232	28.5	32
0.334406	0.345382	0.833669	0.821201	27.7	24.9
0.531984	0.929961	0.0371583	0.302474	20	25.7
0.451949	0.203125	0.0735108	0.38882	27.9	32
1.00786	0.364754	0.215897	0.138916	24.2	24.4
0.475693	0.464684	0.818884	0.770723	26	26.9
1.00108	0.6375	0.12198	0.00810378	20.3	32
0.798719	0.52443	0.405128	0.487414	24.2	30.7
1.01661	0.3625	0.0606064	-0.0385101	22.2	32
0.495684	0.526515	0.628442	0.665924	25.1	26.4
0.152588	0.411523	0.435386	0.782431	22.8	24.3
0.55625	0.865625	0.0901446	0.0541901	32	32
0.728899	0.29646	0.281225	0.0897725	32	22.6
0.601411	0.190625	0.255228	0.228292	31	32
0.92181	0.965625	0.345681	0.253015	24.1	32
0.97931	0.0836364	0.200284	0.313956	23.2	27.5
0.120817	0.59375	0.579672	0.359552	25.4	32
0.159637	0.274436	0.878928	0.78787	24.6	26.6
0.614194	0.140625	0.0842556	0.0444805	21.4	32
0.261134	0.273077	0.836476	0.832646	26.6	26
0.342609	0.408	0.890048	0.921231	25.3	25
0.179391	0.332016	0.793225	0.849687	25.4	25.3
0.75625	0.425	0.320505	0.0588158	32	32
1.01466	0.273077	0.887682	0.869375	26.5	26
0.409057	0.686469	0.0302916	0.156482	21.5	30.3
0.1	0.621875	0.277903	0.0914707	32	32
0.976177	0.196154	0.885472	0.850093	26.8	26
0.931923	0.243137	0.870829	0.871668	26.7	25.5
0.649894	0.441296	0.854364	0.754266	25.2	24.7
0.389533	0.762542	0.0465398	0.210146	20.2	29.9
0.95029	0.127413	0.85637	0.9079	25.6	25.9
0.250713	0.00350877	0.751607	0.388943	28.9	28.5
1.02133	0.2125	0.839235	0.438783	25.2	32
0.592593	0.222222	0.649522	0.74659	23.6	27
0.504337	0.320755	0.341985	0.207431	21.1	26.5
0.433182	0.313208	0.523399	0.751783	29	26.5
0.429136	0.266409	0.775398	0.750566	26	25.9
0.240625	0.265455	0.110967	0.82356	32	27.5
0.136106	0.261905	0.597862	0.769516	24.1	25.2
0.423357	0.478632	0.657113	0.757122	24.4	23.4
0.203997	0.981395	0.237205	0.076731	32	21.5
0.431305	0.255474	0.730132	0.639594	29.3	27.4
0.698053	0.848101	0.739627	0.772541	26	31.6
0.173404	0.222222	0.759971	0.901547	26.6	27.9
0.931094	0.172	0.864197	0.918396	25.6	25
0.399771	0.297203	0.908347	0.823492	26.9	28.6
0.0649371	0.165354	0.865396	0.777313	25.1	25.4
0.294202	0.429134	0.769393	0.662949	23.1	25.4
0.823568	0.236515	0.507598	0.716359	20	24.1
0.136556	0.298805	0.810969	0.849591	25.4	25.1
0.32268	0.280632	0.761247	0.754233	26.8	25.3
0.859929	0.29078	0.252664	0.504869	27.6	28.2
0.761078	0.743945	0.173447	0.449648	24.7	28.9
0.0993562	0.25	0.800508	0.597309	25.5	26.8
0.176053	0.089701	0.771193	0.577698	25.3	30.1
0.54375	0.25	0.269434	0.152923	32	32
0.0977511	0.972441	0.085866	0.149678	29.2	25.4
0.4	0.4	0.282983	0.202673	32	32
0.726434	0.75	0.314904	0.250581	26.3	26.8
0.971663	0.205036	0.453552	0.819242	24.5	27.8
0.956179	0.641447	0.854721	0.640887	28.3	30.4
0.978717	0.270386	0.758625	0.37221	24.4	23.3
0.298358	0.141343	0.827349	0.887958	27.8	28.3
0.123641	0.0125	0.226512	0.508758	27.6	32
0.261828	0.21875	0.47289	0.646015	25.1	32
0.04519	0.275591	0.87754	0.788218	25.3	25.4
0.648815	0.409375	0.0637179	0.071932	26.9	32
0.811553	0.176955	0.428995	0.263839	24.6	24.3
0.983605	0.170543	0.688312	0.749941	26.1	25.8
0.597804	0.292969	0.62263	0.772338	29.1	25.6
0.543025	0.389764	0.686554	0.339935	25.1	25.4
1.03434	0.0276817	0.301197	0.263832	29.4	28.9
0.512084	0.537037	0.798991	0.783081	23.6	27
0.407157	0.400763	0.858894	0.826261	23.7	26.2
0.0638387	0.163194	0.806968	0.507947	24.9	28.8
0.817378	0.547718	0.891498	0.0811061	25.2	24.1
0.0467203	0.0813953	0.496204	0.491349	26	25.8
0.5845	0.678431	0.742597	0.643795	25.2	25.5
0.0945416	0.292969	0.810958	0.7367	22.7	25.6
0.377814	0.56	0.797581	0.656543	24.7	25
0.742491	0.44795	0.635766	0.531865	25.7	31.7
0.848873	0.542169	0.13263	0.0457741	20.3	24.9
0.620705	0.785185	0.0153518	0.163001	24.9	27
0.170028	0.221843	0.83835	0.759485	25.3	29.3
0.499871	0.809375	0.498212	-0.0830657	24.3	32
0.653125	0.43125	0.0808155	0.0975767	32	32
0.9318	0.433333	0.595967	0.659853	22.7	27
0.648645	0.2375	0.418092	0.149376	26.3	32
1.03125	0.728125	0.265378	0.406164	32	32
0.667749	0.733813	0.857273	0.690323	26.8	27.8
0.444142	0.444015	0.789016	0.780604	24.4	25.9
0.886123	0.736641	0.722703	0.680033	26.8	26.2
0.471905	0.451493	0.847205	0.899749	25.5	26.8
0.493773	0.512727	0.833021	0.866495	27.3	27.5
0.413134	0.315353	0.576227	0.516629	29.9	24.1
0.324907	0.612648	0.868259	0.797993	25.8	25.3
0.975	0.74375	0.0318703	0.0393619	32	32
0.483753	0.376712	0.878089	0.528419	25.8	29.2
0.446369	0.497959	0.787186	0.429798	25.8	24.5
0.224968	0.399209	0.850756	0.791175	24.1	25.3
0.217092	0.792157	0.133075	0.218362	29.3	25.5
0.686742	0.716738	0.885816	0.582728	27.7	23.3
0.458692	0.643192	0.836528	-0.281689	20.1	21.3
0.67354	0.934307	0.153586	0.0716055	32	27.4
0.179915	0.702128	0.790676	0.633731	25	23.5
0.199905	0.268116	0.800569	0.795765	25.9	27.6
0.309077	0.408	0.780667	0.746095	27.1	25
0.185091	0.259542	0.881239	0.913083	24.3	26.2
0.818372	0.114094	0.225388	0.26057	32	29.8
0.805443	0.0187793	0.0471617	0.136481	32	21.3
0.045563	0.109375	0.1212	0.459667	26.2	32
0.691048	0.767361	0.80527	0.837933	27.4	28.8
1.02199	0.398625	0.624096	0.356538	32	29.1
0.621875	0.62	0.028752	0.10289	32	20
1.00625	0.321875	0.743946	0.45588	30	32
0.279584	0.496296	0.297591	0.53703	24.6	27
0.205341	0.090625	0.029867	0.270006	27.5	32
0.234282	0.478927	0.422334	0.572193	24.4	26.1
0.108004	0.7	0.413137	0.311181	22.8	32
0.506219	0.727612	0.712911	0.560393	26.4	26.8
0.333447	0.465306	0.387426	0.587802	23.9	24.5
0.162278	0.501845	0.730354	0.869981	26.4	27.1
0.813633	0.629482	0.23745	0.224383	26.6	25.1
0.623283	0.596875	0.203518	0.505313	27.3	32
0.567897	0.359375	0.0565984	0.065901	24.9	32
0.936018	0.314655	0.819963	0.478625	25.6	23.2
0.615217	0.577075	0.240792	0.508486	32	25.3
1.01696	0.134375	0.57834	0.116466	28	32
0.768447	0.831579	0.53975	0.453022	27.2	28.5
0.273679	0.378007	0.898769	0.863009	26.7	29.1
0.434028	0.2125	0.300216	0.181974	25.2	32
0.769128	0.664516	0.802721	0.604424	24.2	31
0.807642	0.151899	0.257088	0.254967	28.7	23.7
0.631774	0.65625	0.173147	0.0454069	28.6	32
0.623715	0.643636	0.832586	0.744575	25.3	27.5
0.611702	0.2	0.303667	0.36663	23.5	20
0.966027	0.225296	0.822113	0.561997	24.7	25.3
0.553336	0.701439	0.716809	0.705756	25.5	27.8
0.425	0.75	0.285637	0.244516	32	32
0.636723	0.66065	0.868356	0.6931	26.6	27.7
0.142115	0.0404858	0.139061	0.0324281	30.3	24.7
0.391802	0.313208	0.15638	0.719862	29	26.5
0.925	0.175	0.193429	0.141144	32	32
0.518952	0.439516	0.345923	0.914489	32	24.8
0.630971	0.739837	0.891698	0.636386	25.6	24.6
0.918513	0.584838	0.0809588	0.0822277	32	27.7
0.191603	0.421818	0.746425	0.928467	26.2	27.5
0.106445	0.300366	0.276221	0.407555	32	27.3
0.437347	0.347985	0.603259	0.392136	28.8	27.3
0.438371	0.433692	0.804911	0.430998	23.9	27.9
0.784364	0.50625	0.848041	0.360134	28.1	32
0.183349	0.365385	0.679226	0.742122	24.9	26
0.64707	0.326007	-0.204421	0.407047	32	27.3
0.943042	0.51875	0.844263	0.635269	26.5	32
1.01073	0.23125	0.851384	0.255624	26.8	32
0.733523	0.365625	0.611035	0.542954	22	32
0.548713	0.356618	0.693528	0.856957	32	27.2
0.996221	0.156997	0.91971	0.628407	26.1	29.3
0.738998	0.292763	0.519348	0.797995	23.8	30.4
0.230339	0.492701	0.29049	0.757366	23.9	27.4
0.496875	0.31875	0.0630525	0.272615	32	32
0.931559	0.152091	0.688106	0.723679	26.3	26.3
0.0554303	0.327869	0.582235	0.550932	32	24.4
0.56272	0.82996	0.0765231	0.0722335	24.8	24.7
0.477308	0.405904	0.536016	0.62933	27.4	27.1
0.620817	0.871875	0.658041	-0.0279294	25.4	32
0.759972	0.800926	0.64759	0.299301	26	21.6
0.958864	0.163265	0.296587	0.726741	25.5	24.5
0.84125	0.58125	0.126114	0.31929	20	32
0.811651	0.353712	0.301728	0.238591	25	22.9
0.857771	0.384375	0.286398	0.219919	26.3	32
0.838421	0.171875	0.161821	0.276376	25.8	32
1.00015	0.171756	0.60857	0.643209	25	26.2
0.932765	0.301205	0.837569	0.757547	26.7	24.9
0.107764	0.686411	0.828806	0.201317	27.9	28.7
0.394661	0.93125	0.0367479	0.203324	30.2	32
1.00351	0.171875	0.500124	0.606662	24.7	25.6
0.776791	0.972549	0.489498	0.431007	24.5	25.5
0.342393	0.879845	0.257731	0.0969297	32	25.8
0.112935	0.758503	0.2309	0.0308238	27.1	29.4
0.514228	0.320513	0.836348	0.734125	25.5	23.4
0.196546	0.255725	0.694335	0.655556	30.5	26.2
0.746813	0.891386	0.481735	0.406412	23.3	26.7
0.45	0.43	0.458928	0.572563	28.3	20
0.64524	0.405063	0.795127	0.718784	25.6	23.7
0.341856	0.753125	0.102616	0.406518	26.4	32
0.142194	0.453125	0.194791	0.441452	24.9	32
0.602275	0.926829	0.84737	0.695673	26.3	24.6
0.0639897	0.275735	0.720847	0.864333	26.9	27.2
0.122449	0.436735	0.473165	0.808784	22.4	24.5
0.88432	0.978125	0.018718	0.409996	28.5	32
0.301148	0.003125	0.100722	0.0450472	24.5	32
0.945301	0.277978	0.0964998	0.836341	25.7	27.7
0.925625	0.756	0.236651	0.607268	32	25
0.809147	0.055794	0.118439	0.112129	32	23.3
0.702214	0.524194	0.720468	0.69006	29.5	24.8
0.0864535	0.269388	0.553702	0.555494	25.4	24.5
0.50035	0.444853	0.264055	0.854049	27.3	27.2
0.131176	0.130268	0.104194	0.0333911	26.6	26.1
1.02102	0.171141	0.915805	0.775316	26.4	29.8
0.7772	0.215139	0.451877	0.589428	24.6	25.1
0.826578	0.208791	0.85626	0.595059	24.4	27.3
0.250412	0.214789	0.593994	0.596345	26.5	28.4
0.298929	0.317518	0.6264	0.74431	25.7	27.4
0.672246	0.148551	0.203778	0.622514	22.6	27.6
0.345005	0.380952	0.790554	0.726636	23.8	25.2
0.691404	0.554859	0.132863	0.0128019	27.6	31.9
0.939315	0.302326	0.855767	0.828318	26.8	25.8
0.179194	0.33209	0.704817	0.686182	25.1	26.8
0.820443	0.207547	0.577329	0.517306	24.2	26.5
0.79423	0.176245	0.887488	0.793608	25.5	26.1
0.173903	0.389313	0.102626	0.669831	32	26.2
0.105879	0.265734	0.797206	0.723175	26.3	28.6
0.942736	0.85	0.0963703	0.0724629	29.5	28
0.544741	0.514706	0.720093	0.635884	23.6	27.2
0.229243	0.5125	-0.0468621	0.0877431	27.4	32
0.686401	0.532819	0.905984	0.762979	25.2	25.9
0.693713	0.804428	0.736597	0.764339	26.1	27.1
0.7989	0.661905	0.893133	0.0563682	25.1	21
0.0534744	0.284519	0.825478	0.881845	25.5	23.9
0.558897	0.629921	0.85119	0.412139	24.9	25.4
0.932554	0.862205	0.143724	0.105567	32	25.4
0.590373	0.491409	0.752738	0.840555	25.3	29.1
0.420363	0.421245	0.787477	0.747648	24.9	27.3
0.408126	0.104651	0.0876791	0.125431	29	25.8
0.553262	0.738806	0.640595	0.0444517	24.8	26.8
0.652564	0.32197	0.716576	0.775651	26	26.4
0.566935	0.424812	0.794779	0.765497	25.6	26.6
0.518004	0.387833	0.858502	0.756194	25.1	26.3
0.95275	0.504702	0.211823	0.136656	28.9	31.9
0.423071	0.42	0.672889	0.813777	24.1	25
0.736708	0.363636	0.795004	0.653552	27.2	28.6
0.929317	0.913669	0.180598	0.143696	32	27.8
0.482805	0.338462	0.785036	0.704825	25.5	26
1.0202	0.626812	0.112285	0.321996	32	27.6
0.0717355	0.153226	0.619107	0.620364	22.9	24.8
0.910661	0.988506	0.780552	0.678843	27.4	26.1
0.761403	0.942748	0.038561	0.158638	32	26.2
0.367718	0.357692	0.755947	0.646423	23.9	26
0.510763	0.391144	0.780705	0.817511	25.2	27.1
0.61108	0.912351	0.171373	0.10098	22.3	25.1
0.825453	0.932384	0.741621	0.450645	27.2	28.1
0.109319	0.187023	0.687432	0.80896	24	26.2
0.982964	0.0235849	0.0212103	0.0250186	27.3	21.2
0.52549	0.0598291	0.181439	0.0485989	22.6	23.4
0.655623	0.897959	0.110866	0.331937	23.9	24.5
0.60407	0.77592	0.089078	0.107098	21.4	29.9
0.718056	0.704861	0.298773	0.0903613	20	28.8
0.203526	0.348485	0.134612	0.758567	20.8	26.4
0.603922	0.829091	0.481038	0.739411	25.5	27.5
0.635588	0.448529	0.911341	0.645931	25	27.2
0.408134	0.470588	0.7876	0.76742	24.3	25.5
0.558654	0.509615	-0.235907	0.20226	32	20.8
0.934874	0.695817	0.274791	0.0612329	32	26.3
0.498084	0.73384	0.0535438	0.0774799	25.1	26.3
0.361667	0.295833	0.533368	0.805512	20	24
0.155021	0.855072	0.53588	0.666033	28	27.6
0.313308	0.980392	0.0976212	0.256611	28.2	25.5
0.0891505	0.169118	0.81015	0.29261	23.3	27.2
0.436519	0.846875	0.0483301	0.226036	22.3	32
0.731127	0.25098	0.0843435	0.118135	32	25.5
0.927207	0.121212	0.745433	0.824713	25.3	26.4
0.949531	0.201581	0.857154	0.737563	25.5	25.3
0.109096	0.704797	0.0773629	0.0897722	20	27.1
0.34168	0.25625	0.298843	0.237297	30.2	32
0.718325	0.889831	0.815597	0.771564	24.4	23.6
0.387496	0.235521	0.502553	0.782798	21.3	25.9
0.645941	0.03125	0.101636	0.249583	29.1	32
0.11125	0.50625	0.0469125	0.0250887	20	32
0.663533	0.40625	0.658523	0.746067	23.6	25.6
0.281513	0.757282	0.0850364	0.387764	32	30.9
0.523331	0.901288	0.0597009	0.267627	21.9	23.3
0.186185	0.27027	0.604213	0.724543	25.7	25.9
0.242689	0.369403	0.863339	0.707451	27.1	26.8
1.0171	0.989691	0.792354	0.793164	28.6	29.1
0.909824	0.178832	0.766162	0.828428	25.7	27.4
0.470366	0.438462	0.810154	0.761708	24.4	26
0.839456	0.20625	0.647617	0.622878	26.2	32
0.437717	0.442804	0.812782	0.747497	24.3	27.1
0.458871	0.309091	0.856575	0.862113	24.8	27.5
0.420953	0.400685	0.870912	0.789517	25.7	29.2
0.541322	0.453184	0.807158	0.887741	25.7	26.7
0.957366	0.032491	0.866526	0.777812	26.8	27.7
0.804735	0.934866	0.861495	0.578062	25.2	26.1
0.676177	0.188925	0.37265	0.33759	31.9	30.7
0.409719	0.203448	0.859868	0.622986	23.7	29
0.0832307	0.228261	0.856894	0.800095	24.7	27.6
0.284877	0.312977	0.815401	0.791088	25.4	26.2
0.0791749	0.65625	0.191378	0.504847	25.3	32
0.385515	0.426829	0.74343	0.721348	25.1	24.6
0.384964	0.409253	0.799391	0.765917	24.6	28.1
0.106182	0.203774	0.610145	0.752707	28.2	26.5
0.0661935	0.276923	0.823334	0.72912	23.3	26
0.36875	0.54375	0.0722954	-0.0732276	32	32
0.824983	0.162544	0.282895	0.679581	23.4	28.3
0.268142	0.353791	0.774009	0.698066	23.6	27.7
0.791017	0.242537	0.555168	0.695173	27.3	26.8
0.981485	0.242915	0.750262	0.820103	24.6	24.7
0.804959	0.0916031	0.814328	0.708839	25.8	26.2
0.170536	0.059375	0.154081	0.300914	28	32
0.862763	0.0430108	0.809077	0.802193	24.9	27.9
0.298611	0.125	0.197738	0.463763	28.8	32
0.32382	0.582222	0.115099	0.285172	29.9	22.5
0.168016	0.334615	0.850519	0.826591	24.7	26
0.409828	0.288703	0.674529	0.871676	25.4	23.9
0.78605	0.235741	0.712501	0.550388	27.9	26.3
0.996352	0.216912	0.72546	0.581933	26.2	27.2
0.330318	0.420233	0.702457	0.701321	24	25.7
0.978033	0.164	0.784271	0.770268	24.4	25
0.255056	0.34981	0.8764	0.842446	25.1	26.3
0.374166	0.0996441	0.121784	0.573073	32	28.1
0.928362	0.127049	0.775575	0.384825	26.9	24.4
0.639583	0.33125	0.702195	0.329081	24	32
0.7875	0.575	0.1576	0.0601652	32	20
0.353006	0.385214	0.738326	0.771528	27.4	25.7
0.284927	0.298851	0.814137	0.729223	23.5	26.1
0.404199	0.894009	-0.0100829	0.266863	22.5	21.7
0.755556	0.647273	0.816068	0.813649	27	27.5

## Sheet: NaHCO_3 100.25 mM
Old_Phase	New_Phase	r2_before	r2_after	Period_before	Period_after
0.395521	0.0883534	-0.0558618	-0.14006	29.5	24.9
0.954466	0.0996016	0.861799	0.833389	24.7	25.1
0.622436	0.527675	0.86753	0.751191	24.7	27.1
0.113248	0.782334	0.308326	0.335739	23.9	31.7
0.932366	0.912587	0.187795	0.532788	26.5	28.6
0.644677	0.694981	0.820183	0.76601	24.5	25.9
0.925926	0.996296	0.0210411	0.073555	21.9	27
0.085855	0.29646	0.341755	0.107875	24.8	22.6
0.554825	0.757042	0.810279	0.583118	24.2	28.4
0.225885	0.349206	0.655907	0.674814	23.4	25.2
0.986878	0.913725	0.815977	0.814709	26.3	25.5
0.566543	0.485294	0.734753	0.679047	24.1	27.2
0.165625	0.28125	0.581461	0.289856	32	32
0.266075	0.353909	0.718837	0.777711	25.6	24.3
0.136043	0.282258	0.693029	0.818229	24.5	24.8
0.433681	0.270833	0.36246	0.631723	32	28.8
0.442767	0.315625	0.462779	0.320445	26.7	32
0.367878	0.246875	0.0930564	0.117827	21.5	32
0.513817	0.879699	0.652048	0.631068	23.4	26.6
0.0712425	0.263538	0.449419	0.637784	23.7	27.7
0.48263	0.972973	0.0658553	0.0707209	32	22.2
0.452562	0.514377	0.458511	0.519714	25	31.3
0.0877853	0.76875	0.112342	0.234876	24.1	32
0.918254	0.887097	0.108965	0.216546	24.9	31
0.607676	0.0669145	0.7098	0.748614	24.1	26.9
0.736542	0.303754	0.409834	0.559437	25.9	29.3
0.3382	0.178082	0.490808	0.360712	22.8	29.2
1.0253	0.196875	0.804128	0.82064	25.2	32
0.412815	0.0294118	0.208401	0.148667	20	23.8
0.593929	0.532567	0.69185	0.726643	26	26.1
0.372569	0.84083	0.150931	0.108924	23.5	28.9
0.516956	0.385496	0.800175	0.808826	26.9	26.2
0.52089	0.760417	0.23065	0.0677102	24.7	28.8
0.788308	0.73	0.0763495	-0.288406	20.1	20
0.601384	0.375	0.754342	0.606203	27.7	26.4
0.918859	0.18677	0.00824806	0.249439	32	25.7
0.428527	0.501887	0.823412	0.761643	24.3	26.5
0.964483	0.558233	0.395191	0.795083	32	24.9
0.0729575	0.239583	0.799159	0.685255	25.5	28.8
0.169896	0.332061	0.876385	0.881501	27.3	26.2
0.282927	0.832727	0.116867	0.28536	24.6	27.5
0.356503	0.564189	0.128338	0.20563	32	29.6
0.0751823	0.808943	0.0899206	0.112279	29.1	24.6
0.345455	0.504132	0.0764078	0.0768075	29.5	24.2
0.310298	0.954751	0.236635	0.067885	22.4	22.1
0.116156	0.456604	0.0443856	0.373091	32	26.5
0.339628	0.344444	0.74334	0.705717	25.3	27
0.106884	0.841667	0.0903094	0.152217	23	24
0.304153	0.360902	0.319348	0.79561	29.4	26.6
0.680208	0.0795455	0.183755	0.284612	32	26.4
0.266886	0.242915	0.243868	0.026857	27.8	24.7
0.844948	0.917749	0.301471	0.147518	24.6	23.1
0.630328	0.391489	0.319624	0.162992	31.5	23.5
0.202843	0.282528	0.835773	0.759111	25.5	26.9
0.191338	0.625	0.0471386	0.225421	22.8	32
0.80506	0.212121	0.272716	0.0846422	32	23.1
0.446094	0.435714	0.90377	0.845236	26.7	28
0.359375	0.7875	0.0798873	0.00934732	32	32
0.86875	0.94375	0.255424	0.296657	32	32
0.747596	0.740625	0.107788	0.0273243	20.8	32
0.747724	0.382979	0.846442	0.567199	25.4	28.2
0.470175	0.410526	0.873301	0.817375	28.5	28.5
0.631804	0.283688	-0.0621313	0.682529	32	28.2
0.181383	0.322344	0.860758	0.749109	25.5	27.3
0.41118	0.417625	0.728641	0.759038	23.9	26.1
0.089501	0.338403	0.718896	0.793624	25.8	26.3
0.70146	0.988281	0.701695	0.704343	24.4	25.6
0.663486	0.236641	0.764551	0.719829	25.2	26.2
0.725008	1	0.833164	0.360599	25.2	28.2
0.566929	0.984252	0.782245	0.7709	25.2	25.4
0.219331	0.345725	0.713832	0.761731	26.9	26.9
0.758242	0.958042	0.754134	0.737446	25.2	28.6
0.68302	0.102041	0.798598	0.390945	25	24.5
0.759859	0.94	0.0319946	0.0236669	21.3	20
0.542104	0.963563	0.481834	0.45913	23.9	24.7
0.147775	0.309375	0.743709	0.430401	23.6	32
0.869843	0.0167224	0.621458	0.41796	26.5	29.9
0.953648	0.096875	0.523171	0.250618	26.9	32
0.842853	0.184375	0.235851	0.0541204	20.9	32
0.326615	0.535316	0.793871	0.759574	24.2	26.9
0.903926	0.25188	0.90139	0.813393	25.2	26.6
0.0729167	0.98125	0.804557	0.41875	24	32
0.0724054	0.247557	0.736928	0.905063	26.7	30.7
0.916667	0.0113636	0.602516	0.521069	26.7	26.4
0.657508	0.498182	0.808709	0.775343	31.3	27.5
0.595528	0.397727	0.929871	0.73898	24.6	26.4
0.7375	0.00625	0.0410455	0.104674	32	32
0.560468	0.396947	0.637715	0.772957	25.4	26.2
0.754985	0.270833	0.809746	0.742455	24.1	28.8
0.979512	0.983444	0.0273426	0.0801164	32	30.2
0.855449	0.202335	0.888067	0.81496	25.4	25.7
0.751488	0.628125	0.876329	0.554545	25.2	32
0.722837	0.864151	0.613199	0.664968	26.1	26.5
0.332963	0.523026	0.254988	0.05038	30.8	30.4
0.613861	0.496183	0.934271	0.896483	26.7	26.2
0.850254	0.204778	0.88994	0.606098	25.7	29.3
0.8171	0.656489	0.852828	0.807354	24.9	26.2
0.476503	0.333333	0.517735	0.499605	24.5	26.1
0.844913	0.0241935	0.759809	0.439764	26	24.8
0.17649	0.742616	0.224467	0.117666	32	23.7
0.5125	0.47	0.0122216	0.0533013	32	20
0.593702	0.541045	0.89569	0.793266	24.1	26.8
0.178156	0.402878	0.451124	0.86232	23.7	27.8
0.750833	0.0537634	0.898319	0.632956	25.5	27.9
0.680017	0.996599	0.908904	0.469587	24	29.4
0.809402	0.118321	0.819233	0.692608	25.3	26.2
0.320043	0.49375	-0.0366536	0.18341	23.2	32
0.67225	0.36875	0.164036	0.204935	25	32
0.36326	0.393333	0.636937	0.847242	27.4	30
0.949906	0.154717	0.413494	0.575715	20	26.5
0.145402	0.334586	0.745282	0.569482	26.3	26.6
0.630844	0.768924	0.921968	0.510682	27.5	25.1
0.720536	0.3	0.173308	0.154111	28	32
0.859954	0.95625	0.929401	0.24057	27	32
0.833463	0.2	0.857687	0.502853	25.7	27.5
0.248187	0.393502	0.74811	0.725511	23.4	27.7
0.581321	0.329861	0.838887	0.683218	24.5	28.8
1.00664	0.11875	0.872334	0.666093	25.4	32
0.39368	0.648352	0.788101	0.640258	23.6	27.3
0.599291	0.537815	0.839557	0.60598	24.4	23.8
0.361168	0.629921	0.767808	0.670819	24.3	25.4
0.131213	0.304511	0.788106	0.788032	25.7	26.6
0.718265	0.675373	0.308646	0.341134	20.2	26.8
0.89664	0.07	0.76495	0.0704601	25.3	20
0.765894	0.915254	0.83451	0.808278	24.5	29.5
0.255158	0.358974	0.701033	0.720773	27.2	27.3
0.901563	0.107407	0.936035	0.227167	30.1	27
0.54918	0.758197	0.841383	0.498686	23.4	24.4
0.138264	0.503125	0.753593	0.439784	27.8	32
0.547956	0.230435	0.831725	0.424453	26.7	23
0.607015	0.412338	0.858564	0.79899	27.9	30.8
0.891806	0.396166	0.808747	0.603805	29.6	31.3
0.137542	0.66787	0.747923	0.464588	30.3	27.7
0.301935	0.0909091	0.210126	0.0600245	32	23.1
0.0811371	0.175258	0.73042	0.509716	25.7	29.1
0.958414	0.297872	0.83031	0.628284	26.4	28.2
0.937064	0.135338	0.769603	0.813305	25.1	26.6
0.996974	0.253521	0.468316	0.52598	24.2	28.4
0.279331	0.498084	0.801791	0.764566	25.4	26.1
0.538544	0.490421	0.8395	0.757049	27.5	26.1
0.329353	0.267361	0.0531336	0.13133	23.9	28.8
0.195233	0.2625	0.117319	0.428449	29.5	32
0.998349	0.122807	0.740872	0.760808	25.5	28.5
0.883578	0.0916667	0.703338	0.592304	27.2	24
0.778833	0.244635	0.668536	0.369402	26.7	23.3
0.95625	0.59375	0.2409	0.185335	30	32
0.68146	0.428125	0.356001	-0.151466	23.8	32
0.342691	0.490625	0.052481	0.374113	23.6	32
0.363168	0.517375	0.745367	0.664984	23.1	25.9
0.124175	0.50625	0.797688	0.565045	26.5	32
0.143995	0.492701	0.632037	0.706162	28.6	27.4
0.40369	0.9875	0.0542408	0.175415	29.3	32
0.871207	0.845588	0.846805	0.767053	28.3	27.2
0.867259	0.359375	0.287219	0.25868	21.8	32
0.711105	0.914591	0.878016	0.768022	27.3	28.1
0.870982	0.694805	0.286139	0.0741232	32	30.8
0.724898	0.653595	0.357436	0.0197586	32	30.6
0.895581	0.0631229	0.844776	0.886153	27.2	30.1
0.699146	0.0167785	0.928638	0.76988	24.9	29.8
0.799107	0.2	0.33819	0.339892	25.2	32
0.918661	0.34375	0.436162	0.044457	28.2	32
0.403085	0.58125	0.0566705	-0.0348112	31.6	32
0.706834	0.375	0.249326	0.302546	25.7	32
0.26875	0.990625	0.253779	0.878943	32	32
0.998992	0.746875	0.493404	0.194272	24.8	32
0.241507	0.306897	0.876079	0.759926	26.9	29
0.2125	0.14375	0.276066	0.398384	32	32
0.589552	0.376866	0.908101	0.410977	27.1	26.8
0.258192	0.353125	0.576519	0.566125	30.9	32
0.915625	0.571875	0.119764	0.0734593	32	32
0.844284	0.03125	0.102148	0.129054	23.4	32
0.498926	0.599057	0.641629	0.510923	28.1	21.2
0.313547	0.503185	0.828593	0.730055	23.8	31.4
0.0459052	0.7625	-0.089813	-0.142836	29	32
0.982705	0.665552	0.168806	0.134502	25.1	29.9
0.585512	0.571956	0.107322	0.098692	23.3	27.1
0.689552	0.567164	0.491734	0.733944	29	26.8
0.100003	0.291339	0.487204	0.505269	25.7	25.4
0.989814	0.114286	0.868807	0.584492	27.7	28
0.589348	0.318681	0.826637	0.76612	25.9	27.3
0.354734	0.455224	0.435945	0.438562	24.7	26.8
0.529099	0.363333	0.954068	0.709668	30.7	30
0.715625	0.975	0.392971	0.0853018	32	32
0.568684	0.0478469	0.0551623	0.0978072	20	20.9
0.321275	0.451852	0.900032	0.828184	25.8	27
0.75725	0.993056	0.868339	0.872069	27.3	28.8
0.30042	0.453815	0.903034	0.863672	25.6	24.9
0.49375	0.690625	0.101673	0.131924	32	32
0.15625	0.35	0.839048	0.512151	25.6	32
0.362199	0.316294	0.781162	0.676448	22	31.3
0.0449057	0.377358	0.761901	0.645508	20	26.5
0.0757908	0.126761	0.663715	0.262337	24.4	28.4
0.72381	0.268398	0.706013	0.0334001	26.5	23.1
1.01266	0.169675	0.918952	0.896265	26.6	27.7
0.928541	0.914591	0.340478	0.108903	25	28.1
0.280217	0.39375	0.65988	0.427731	24.2	32
0.931426	0.323944	0.485405	0.521588	32	28.4
0.208453	0.322464	0.390437	0.361735	25.7	27.6
0.54375	0.859375	0.471847	-0.0715286	32	32
0.536458	0.5	0.565429	0.574985	25.6	26.4
0.338362	0.952586	0.0242921	0.276748	32	23.2
0.335766	0.317518	0.21202	0.383683	27.4	27.4
0.574418	0.616541	0.0104553	-0.00636365	24.9	26.6
0.062462	0.0571429	0.445508	0.549499	23.5	28
0.272167	0.90625	0.0105304	0.180907	28.9	32
0.456596	0.690037	0.357899	0.412541	32	27.1
0.275992	0.535714	0.245473	0.30315	24	25.2
0.96825	0.19375	0.860408	0.639664	25	32
0.363506	0.368231	0.85262	0.72079	25.9	27.7
0.632625	0.643382	0.808287	0.710733	24.3	27.2
0.715263	0.561538	0.770575	0.794483	25.3	26
0.0650964	0.383721	0.825498	0.74183	23.4	25.8
0.653004	0.748387	0.805565	0.600435	25.5	31
0.323929	0.930612	0.70323	0.246847	25.1	24.5
0.297371	0.604478	0.880998	0.729155	24.3	26.8
0.288478	0.324415	0.667265	0.519812	25.9	29.9
0.321766	0.600733	0.880358	0.764566	24.7	27.3
0.370546	0.561338	0.838045	0.747399	26.3	26.9
0.47916	0.478723	0.832771	0.751441	26	28.2
1.03343	0.739927	0.576803	0.451279	27.5	27.3
0.931554	0.45	0.791582	0.627688	24.7	32
0.842697	0.130137	0.44786	0.698086	23.7	29.2
0.268768	0.556314	0.752275	0.855611	26.7	29.3
0.178376	0.250936	0.78446	0.314146	24.9	26.7
0.787315	0.784314	0.751509	0.363726	24.5	20.4
0.148459	0.47451	0.824006	0.63396	23.8	25.5
0.977154	0.491103	0.92064	0.738357	27.4	28.1
0.147567	0.290323	0.84074	0.782743	25.1	27.9
0.771575	0.0145631	0.849444	0.172269	25.2	20.6
0.154287	0.246528	0.699305	0.901809	27.6	28.8
0.898571	0.884375	0.0466068	0.184351	29.3	32
0.902968	0.97351	0.834875	0.687791	24.7	30.2
0.93084	0.975	0.742966	0.0548165	24.4	32
0.406206	0.2249	0.0149604	0.116529	29.6	24.9
0.49625	0.49375	0.494506	0.124075	27.5	32
0.1375	0.571875	0.0885737	0.149518	32	32
0.590506	0.4375	0.349663	0.0397326	28.9	32
0.535939	0.941176	0.148165	0.113241	28.5	27.2
0.231513	0.075	0.28361	0.0497563	23.8	20
0.137587	0.277778	0.103265	0.132069	25.6	28.8
1.02765	0.0148699	0.836397	0.959527	26.8	26.9
0.93076	0.24375	0.0822669	0.250577	25.5	32
0.521875	0.25	0.0267528	0.0355493	32	20
0.0510688	0.283388	0.149318	0.0439428	32	30.7
1.00121	0.915625	0.561416	0.278837	25.8	32
0.803075	0.921875	0.880528	0.469102	25.2	32
0.430981	0.0654206	-0.200063	0.220752	20	21.4
0.978125	0.21875	0.141586	0.279774	32	32
0.630153	0.278626	0.0713197	0.516905	26	26.2
0.95	0.328125	0.0129232	0.160319	32	32
0.939583	0.266667	0.0758753	0.0697766	32	30
0.108182	0.110599	0.382444	0.39757	26.5	21.7
0.33159	0.0841751	0.4161	0.502605	25.5	29.7
0.159925	0.362869	0.308594	0.282989	26.6	23.7
0.789866	0.290196	0.594731	0.49814	22.6	25.5
0.157173	0.332	0.79585	0.589361	28.3	25
0.19981	0.415584	0.421055	0.209725	25	23.1
0.565325	0.321285	0.912085	0.618862	28.2	24.9
0.0725064	0.133562	0.672556	0.379428	25.6	29.2
0.372544	0.960526	0.306467	0.351438	20	22.8
0.981647	0.925	0.527869	0.314115	25.2	32
0.318366	0.521875	0.505535	0.356044	29.3	32
0.829888	0.0423077	0.777859	0.747038	25.3	26
0.866272	0.267658	0.852241	0.330974	25.8	26.9
0.390377	0.515625	0.403859	0.0584208	25.2	32
0.940249	0.240741	0.576952	0.148724	25.6	27
0.121268	0.459075	0.907569	0.60493	27.5	28.1
0.571573	0.30625	0.609518	0.293344	24.8	32
0.312815	0.840336	0.0715426	0.15478	32	23.8
1.02781	0.268482	0.883276	0.723195	28.3	25.7
0.739928	0.417219	0.408312	0.574677	24	30.2
0.477388	0.30625	0.601402	0.289592	24.6	32
0.6622	0.244444	0.596364	0.532303	26.3	31.5
0.635567	0.190647	0.244922	0.105439	32	27.8
0.38101	0.342657	0.615256	0.865255	32	28.6
0.287094	0.390071	0.501498	0.140009	25.4	28.2
0.0449735	0.242063	0.921472	0.277391	27	25.2
0.195216	0.332046	0.84472	0.728367	27.1	25.9
0.392875	0.586667	0.0792495	0.602983	26.2	30
0.32065	0.465116	0.286214	0.39916	22.3	30.1
0.776754	0.257143	0.619671	0.62939	28.3	28
0.296143	0.680851	0.504209	0.206905	24.6	23.5
0.235949	0.505929	0.946865	0.548754	24.6	25.3
0.352318	0.829268	0.181784	0.175396	29.5	28.7
0.678254	0.75	0.0506962	0.166072	22.5	28
0.597483	0.475096	0.70879	0.636814	26.4	26.1
0.0473334	0.191882	0.799469	0.634703	27.8	27.1
0.646016	0.940476	0.183028	0.0729557	20.6	25.2
0.876824	0.228464	0.856491	0.794855	27.7	26.7
0.142265	0.647059	0.776344	0.116771	28.7	30.6
0.321311	0.832727	0.026398	0.312578	30.5	27.5
0.410041	0.853242	0.279361	0.362418	28.9	29.3
0.892346	0.109375	0.390627	0.519908	23.6	25.6
0.578197	0.381295	0.379974	0.732174	26.8	27.8
0.800771	0.77037	0.649615	0.817131	26.9	27
0.783954	0.965385	0.752926	0.653295	25.6	26
0.299751	0.329545	0.847493	0.558082	26.8	26.4
0.490389	0.606838	0.776051	0.662035	25.3	23.4
0.910507	0.936508	0.677561	0.591602	26.8	25.2
0.630555	0.474576	0.712109	0.853121	29.1	29.5
0.539938	0.594595	0.81432	0.634552	25.4	22.2
0.161679	0.445	0.857294	0.266583	27.4	20
0.341592	0.402135	0.811953	0.748499	23.6	28.1
0.303829	0.595918	0.753559	0.104485	26.7	24.5
0.249635	0.783051	0.11513	0.255518	30.2	29.5
0.596305	0.286325	0.465786	0.223419	24.1	23.4
0.80125	0.35	0.0341701	0.175587	20	32
0.554687	0.863281	0.0118456	0.160559	32	25.6
0.292591	0.632911	-0.0285215	0.0798123	23.1	31.6
0.447781	0.409375	0.211086	0.177513	30.7	32
0.32255	0.403279	0.926853	0.763587	26.2	30.5
0.785818	0.378125	0.725804	0.683412	30.1	32
0.6156	0.053125	0.708965	0.110027	24.6	32
0.855109	0.141343	0.355801	0.833636	24.2	28.3
0.50102	0.122449	0.0424853	0.0810395	32	24.5
0.912543	0.221053	0.85192	0.663352	26.8	28.5
0.680137	0.192913	0.857998	0.630963	26.5	25.4
0.476658	0.584375	0.0400298	0.116573	24.5	32
0.305139	0.5875	-0.00967611	0.170213	22.5	32
0.366974	0.446565	0.796864	0.877846	25.8	26.2
0.814931	0.992481	0.712036	0.781576	26.7	26.6
0.30042	0.0682731	0.0766867	0.562135	25.6	24.9
0.165367	0.0695364	0.39016	0.446187	30.4	30.2
0.666742	0.747253	0.801778	0.710585	24.4	27.3
0.967361	0.5125	0.0952805	0.138184	22.5	32
0.68364	0.718861	0.0836488	0.517176	25.3	28.1
0.489257	0.575646	0.580493	0.675204	24.8	27.1
0.827344	0.0992366	0.814584	0.778256	26.7	26.2
0.754826	0.763441	0.133111	0.496922	27.5	27.9
0.203125	0.82	0.110968	0.102251	32	20
0.939702	0.29393	0.137646	0.44581	23.7	31.3
0.319013	0.805825	0.080051	0.19433	28	30.9
0.0875	0.975	0.0159651	0.114008	32	32
0.795547	0.0807692	0.445981	0.454467	24.7	26
0.602325	0.0781893	0.0319341	0.0591755	20	24.3
0.08125	0.190625	0.552872	0.596369	28	32
0.306655	0.944882	0.0858718	0.278564	29.2	25.4
0.690148	0.00625	0.12191	0.255673	23.6	32
0.316362	0.151261	0.222039	0.0356087	28.9	23.8
1.0202	0.184127	0.865525	0.702148	26.8	31.5
0.5192	0.119342	0.202241	0.0924263	32	24.3
0.9	0.425	0.0894496	0.0598452	32	20
0.476511	0.42449	0.218854	0.28094	25.5	24.5
0.0956964	0.196875	0.801739	0.548796	28.9	32
0.532137	0.5	0.0147522	0.194747	28.2	32
0.573573	0.134375	0.693896	0.236383	25.4	32
0.963568	0.323651	0.0962126	0.142721	20	24.1
0.337912	0.4	0.704808	0.391117	26	28
0.70386	0.918033	0.395178	0.585772	24.8	30.5
0.203439	0.296429	0.731655	0.574693	27	28
0.766588	0.553459	0.167246	0.0828449	32	31.8
0.415715	0.814433	0.195581	-0.0192126	22.3	29.1
0.426124	0.0125	0.0599152	0.23032	23.9	32
0.413563	0.005	0.824093	0.407555	24.7	20
0.655318	0.0350195	0.269546	0.073152	25.2	25.7
0.988508	0.19375	0.269591	0.437525	31	32
1.00312	0.39375	-0.00152018	-0.0945906	32	32
0.809332	0.0557621	0.725738	0.429675	25.2	26.9
0.974938	0.1843	0.767497	0.502918	27.4	29.3
0.713483	0.0528169	0.803692	0.325543	24.8	28.4
0.841826	0.206226	0.496882	0.518387	25.2	25.7
0.400256	0.674419	0.828077	0.53877	24.8	25.8
0.681301	0.825455	0.831395	0.707793	24.6	27.5
0.238042	0.275472	0.839622	0.8271	27.1	26.5
0.383266	0.0842105	0.0773701	0.439695	23.4	28.5
0.522141	0.528169	0.81117	0.545031	24.3	28.4
0.444444	0.3625	0.458192	-0.0305941	28.8	32
0.569567	0.25	0.819487	0.392662	24.4	31.2
0.93483	0.205645	0.747789	0.739655	25.9	24.8
0.45086	0.677778	0.890828	0.564813	25.4	27
0.619504	0.5053	0.824593	0.589207	24.4	28.3
0.546759	0.718519	0.842785	0.555238	24	27
1.00459	0.231834	0.731713	0.723915	25.7	28.9
0.719368	0.446309	0.0170267	0.581108	22.6	29.8
0.430833	0.516	0.776287	0.775289	24	25
0.834447	0.535484	0.646615	0.762111	28	31
0.59841	0.722807	0.0354691	0.198931	32	28.5
0.800698	0.281139	0.821078	0.115463	25.5	28.1
0.952863	0.508897	0.81368	0.581177	27.3	28.1
0.406137	0.481884	0.871033	0.670795	25.6	27.6
0.577649	0.590909	0.712471	0.841987	26.5	28.6
0.943906	0.00630915	0.831317	0.575063	27.5	31.7
0.490247	0.483221	0.808944	0.736272	25.6	29.8
0.516132	0.657658	0.850642	0.33671	25.8	22.2
0.244	0.414545	0.831254	0.680654	25	27.5
0.910984	0.435484	0.825811	0.795866	23.7	31
0.487624	0.839506	0.158767	0.238829	26.8	24.3
0.782288	0.00369004	0.815038	0.459599	27.1	27.1
0.288552	0.60625	0.752295	0.127402	29.1	32
0.509638	0.453074	0.681178	0.712798	32	30.9
0.252669	0.690566	0.335653	0.245635	30.4	26.5
0.791722	0.180077	0.796923	0.422353	25.8	26.1
0.345588	0.386029	0.87054	0.643735	26	27.2
0.900152	0.10625	0.520046	0.575115	24.6	32
0.59041	0.368613	0.655131	0.472852	24.6	27.4
0.837042	0.0973783	0.753578	0.682995	25.7	26.7
0.785597	0.0633333	0.0900948	0.110801	24.3	30
0.120816	0.216606	0.836603	0.432017	25.1	27.7
0.467331	0.184874	0.137812	0.198267	22.7	23.8
0.209375	0.5625	0.278979	0.174961	32	32
0.43765	0.294964	0.810501	0.337922	24.6	27.8
0.610096	0.29375	0.833266	0.370329	26	32
0.760902	0.0291971	0.756833	0.80526	27.1	27.4
0.515789	0.14	0.0502894	0.00553509	22.8	20
0.271943	0.759804	0.264227	-0.0712718	23.3	20.4
0.986786	0.130742	0.777215	0.75379	26.1	28.3
0.0689797	0.150183	0.840524	0.814082	26.7	27.3
0.811168	0.757895	0.216551	0.438224	27.9	28.5
0.549787	0.371324	0.280382	0.348441	26.2	27.2
0.434906	0.28125	0.582653	-0.0735547	25.3	32
0.74707	0.785235	0.38961	0.110551	28.4	29.8
0.846875	0.228125	0.110083	0.109971	32	32
0.846822	0.557003	0.353247	-0.000165917	27.3	30.7
0.957112	0.616379	0.108452	0.101729	32	23.2
0.457899	0.586806	0.774625	0.840056	25.6	28.8
0.413961	0.446429	0.601145	0.712975	26.4	28
0.103922	0.203187	0.745588	0.818794	24.9	25.1
0.882051	0.746795	0.243675	0.019637	26	31.2
0.868275	0.840625	0.467623	0.322761	31.6	32
0.0783196	0.875458	0.144462	0.147276	32	27.3
0.516681	0.468439	0.85917	0.517113	26.3	30.1
0.240921	0.412879	0.807166	0.731472	25.7	26.4
0.110824	0.865942	0.337561	0.321367	32	27.6
0.263297	0.273063	0.746086	0.743138	26.3	27.1
0.263015	0.340824	0.848513	0.689891	24	26.7
0.48125	0.559375	0.112212	0.345144	20	32
0.394411	0.402098	0.766372	0.786844	26.7	28.6
0.739312	0.182609	0.0778993	0.156404	23.9	23
0.490721	0.580247	0.806763	0.72552	26.5	24.3
0.27395	0.372937	0.724077	0.671036	29.2	30.3
0.707797	0.995025	0.737206	0.161207	24.7	20.1
0.20634	0.391837	0.703805	0.841617	23.5	24.5
0.913174	0.0965251	0.783821	0.713821	29.3	25.9
0.846875	0.309375	0.0981817	0.16961	32	32
0.31489	0.412811	0.771379	0.76025	25.2	28.1
0.0805437	0.231034	0.832572	0.889157	27.4	29
0.390764	0.465116	0.827904	0.775749	25.7	25.8
0.596489	0.425	0.603268	0.272427	25.1	32
0.46091	0.603509	0.563771	0.743392	32	28.5
0.147244	0.261818	0.834205	0.745083	25.4	27.5
0.357442	0.856115	0.0434388	0.0824717	32	27.8
0.246637	0.332258	0.844072	0.578657	27.1	31
1.02828	0.487342	0.61816	0.353276	27.1	31.6
0.39149	0.901887	0.568247	0.146338	24.3	26.5
0.0593673	0.315603	0.821572	0.835227	26.7	28.2
0.179002	0.284133	0.501513	0.74937	21.2	27.1
0.291514	0.384615	0.618327	0.744549	25.2	27.3
0.8156	0.0965251	0.541641	0.609131	25.8	25.9
0.686066	0.465455	0.66602	0.876841	24.4	27.5
0.389905	0.493927	0.909756	0.728258	26.1	24.7
0.417505	0.615385	0.810082	0.743005	28.3	28.6
1.01027	0.257042	0.487976	0.879369	24.9	28.4
0.330166	0.4	0.739961	0.612982	26	25.5
0.0834326	0.160959	0.813792	0.585748	27.6	29.2
0.327013	0.451049	0.529063	0.420245	21.5	28.6
1.02649	0.174074	0.626445	0.709309	29.5	27
0.240468	0.406375	0.77249	0.66871	24.9	25.1
1.00522	0.00775194	0.712124	0.0746793	28.5	25.8
0.115424	0.360902	0.812626	0.779948	25.9	26.6
1.00509	0.362007	0.314379	0.379701	30.8	27.9
0.254155	0.354086	0.286202	0.0911325	25.8	25.7
0.270952	0.283019	0.884202	0.795936	25.8	26.5
0.971467	0.084375	0.776719	0.696399	27.6	32
0.487333	0.42803	0.897202	0.837094	25	26.4
0.812164	0.253571	0.815206	0.668151	23.9	28
0.169668	0.355556	0.772787	0.776771	25.3	27
0.298447	0.409449	0.872586	0.638027	25.7	25.4
0.680289	0.69685	0.74601	0.664048	24.7	25.4
0.176411	0.22408	0.717177	0.608823	23.7	29.9
0.250083	0.543253	0.130917	0.362699	24.1	28.9
0.773895	0.170819	0.848948	0.701316	25.4	28.1
0.427598	0.404167	0.753206	0.81146	26.3	24
0.410679	0.570866	0.89202	0.807932	25.6	25.4
0.396611	0.412451	0.839344	0.703923	26.8	25.7
0.336769	0.410646	0.771245	0.721598	24.9	26.3
0.763736	0.673077	0.348397	0.675806	27.3	26
0.79031	0.155039	0.563057	0.777032	24	25.8
0.366515	0.388679	0.764085	0.603681	26.1	26.5
0.0570282	0.178125	0.835189	0.533948	25.7	32
0.382598	0.394052	0.809301	0.693693	28.3	26.9
0.337376	0.416382	0.676659	0.707969	28.9	29.3
0.396875	0.403125	0.445296	0.308171	32	32
0.38126	0.400844	0.842852	0.658624	30.4	23.7
1.00141	0.907534	0.122864	0.14882	32	29.2
0.788906	0.989011	0.843699	0.855015	24.5	27.3
0.99375	0.7	0.0835374	0.0612052	32	32
0.47769	0.222951	0.857591	0.72533	26.6	30.5
0.744712	0.928125	0.433979	0.408483	26	32
0.230521	0.451362	0.75758	0.696061	28.7	25.7
0.53879	0.9875	0.0863104	0.212609	31.5	32
0.586466	0.451128	0.616478	0.648178	27.3	26.6
0.233047	0.345196	0.70504	0.867078	25.3	28.1
0.928125	0.25	0.216529	0.136621	32	32
0.626814	0.16	0.727283	0.0813207	24.2	22.5
0.640647	0.891386	0.726939	0.555169	24.7	26.7
0.745163	0.924658	-0.138792	0.217751	32	29.2
0.570513	0.475285	0.591621	0.634236	26.7	26.3
0.492312	0.354633	-0.127919	0.604281	32	31.3
0.492583	0.548263	0.787667	0.798437	26.6	25.9
0.190773	0.930657	0.0100783	0.0686655	20.6	27.4
0.893207	0.0588235	0.83327	0.736115	25.2	27.2
0.818391	0.356364	0.791315	0.532528	26.1	27.5
0.990943	0.0774411	0.827468	0.680692	27.4	29.7
0.28587	0.181185	0.743361	0.552052	26.9	28.7
0.264513	0.485714	0.858449	0.838753	25.1	28
0.833333	0.666667	0.782511	0.667693	25.6	26.4
0.935511	0.394366	0.861033	0.667997	25.4	28.4
0.162088	0.275974	0.619656	0.774653	26	30.8
0.714656	0.834008	0.667585	0.369414	25	24.7
0.812452	0.0185874	0.212634	0.27951	26.2	26.9
0.192717	0.356322	0.879861	0.713655	25.4	26.1
0.73625	0.109375	0.554765	0.283875	27.5	32
0.373103	0.0289855	0.880424	0.670492	25.4	27.6
0.257525	0.470356	0.812807	0.557843	26	25.3
0.611826	0.095	0.898236	0.162736	24.1	20
1.01557	0.360656	0.75226	0.800333	23.8	24.4
0.509465	0.687273	0.178199	0.106	24.3	27.5
0.381679	0.0283912	0.0966576	0.17569	25.8	31.7
0.363567	0.946875	0.032967	0.173009	20.5	32
0.566964	0.015625	0.275134	0.11247	22.4	32
0.94375	0.55	0.133737	0.055321	32	32
0.323671	0.818841	0.105253	0.123778	25.2	27.6
0.788742	0.734375	0.252355	0.0660097	31.7	32
0.96793	0.77459	0.0698562	0.0357577	32	24.4
0.916178	0.55	0.0945293	-0.0303254	27.7	32
0.140625	0.86875	0.207643	0.0166841	32	32
0.94707	0.00732601	0.582194	0.680479	26	27.3
1.00625	0.375	0.0507223	0.0288794	20	32
0.0961011	0.839416	0.238954	0.0466789	20.5	27.4
0.202064	0.291971	0.549507	0.527491	22.7	27.4
0.094305	0.106996	0.0276259	0.350964	29.8	24.3
0.49813	0.846154	0.826365	0.328856	24.2	22.1
0.311354	0.0201613	0.34603	0.212159	30.6	24.8
0.360637	0.503731	0.628149	0.773085	24.9	26.8
0.10085	0.105442	0.310378	0.119398	32	29.4
0.301417	0.0895522	-0.0149464	0.127041	29.5	26.8
0.117653	0.484733	0.289533	0.657688	32	26.2
0.16875	0.321875	0.154377	0.112436	32	32
0.223648	0.80625	0.0938032	0.15815	31.9	32
0.570285	0.190476	0.45513	0.285377	23.6	31.5
0.06579	0.174377	0.807577	0.688063	26.9	28.1
0.259252	0.8	0.270223	0.131858	32	25.5
0.37127	0.465704	0.800117	0.758892	27.2	27.7
0.585104	0.55	0.0298625	0.314649	25.3	32
0.611043	0.9	0.0319447	-0.136285	27.1	27
0.392712	0.431655	-0.00337745	0.716266	29.3	27.8
0.6496	0.802158	0.0371337	0.224858	26.5	27.8
0.165625	0.250909	0.229248	0.404505	32	27.5
0.653656	0.558491	0.287228	0.174278	32	26.5
1.02209	0.399281	0.435704	0.753833	22.5	27.8
0.962171	0.5375	0.558848	0.194516	30.4	32
0.236179	0.392361	0.192339	0.729685	30.9	28.8
0.274702	0.335849	0.63476	0.789317	24.5	26.5
0.383158	0.321875	0.639099	0.643239	24.9	32
0.098225	0.255725	0.806574	0.763635	24.9	26.2
0.507551	0.921875	0.160332	0.242881	26.9	32
0.430514	0.452632	0.76264	0.788524	26.7	28.5
0.401792	0.724907	0.278447	0.133393	28	26.9
0.745019	0.825	0.324035	0.368347	26.1	20
0.320525	0.782772	0.0559702	0.282884	24.3	26.7
0.567012	0.5	0.340689	0.109597	32	30.2
0.182092	0.655738	0.189792	0.221131	23.7	24.4
0.700087	0.260726	0.662437	0.318284	30.1	30.3
0.639528	0.4875	0.513536	-0.0578051	29.9	32
0.497022	0.568905	0.826019	0.599176	24.5	28.3
0.371827	0.480144	0.822699	0.810506	26.4	27.7
0.616252	0.806228	0.126529	0.218638	32	28.9
0.0817909	0.378277	0.771185	0.760844	24.1	26.7
0.298332	0.40824	0.820357	0.806547	25.2	26.7
0.243588	0.375	0.718247	0.797302	25	27.2
0.529116	0.438735	0.808946	0.505803	27.7	25.3
0.593447	0.467626	0.654233	0.633441	27.6	27.8
0.440953	0.511111	0.76524	0.687796	24.4	27
0.282938	0.469697	0.769656	0.711486	25.3	26.4
0.986355	0.881757	0.475333	0.611781	25.7	29.6
0.318627	0.517647	0.836525	0.766286	24.8	25.5
0.653125	0.728125	0.362169	0.0314362	32	32
0.913732	0.265306	0.525427	0.200077	29.5	24.5
0.403125	0.96	0.188738	0.15194	32	20
0.551979	0.663492	0.199517	0.18832	25.3	31.5
0.6625	0.43125	0.374009	0.281442	32	32
0.427581	0.925	0.442749	0.141482	29.3	32
0.202911	0.789116	0.234793	0.0470636	27.9	29.4
0.563508	0.603125	0.83586	0.499722	24.8	32
1.02778	0.458333	0.813958	0.815494	24.3	26.4
0.365309	0.454198	0.840066	0.766421	25.6	26.2
0.938312	0.11157	0.825226	0.50294	28	24.2
0.900687	0.297398	0.566887	0.421946	28.1	26.9
0.055503	0.00398406	0.116241	0.144103	32	25.1
0.299254	0.859155	0.0524554	0.145978	25.5	21.3
0.673229	0.383212	0.854768	0.673524	24.1	27.4
0.254682	0.438202	0.749765	0.83801	24.6	26.7
0.506269	0.558704	0.684046	0.810692	24.8	24.7
0.547451	0.468864	0.912482	0.837923	26.2	27.3
0.0836502	0.269962	0.863111	0.77684	26.3	26.3
0.369766	0.486792	0.81161	0.779352	25.1	26.5
0.151768	0.399225	0.262774	0.381271	25.6	25.8
0.503799	0.421053	0.813463	0.640956	25.4	28.5
0.053125	0.728125	0.226526	0.123446	32	32
0.516193	0.458955	0.817453	0.658542	25.9	26.8
0.88418	0.979508	0.0842926	0.236049	20	24.4
0.292201	0.436975	0.406726	0.515836	22.8	23.8
0.350902	0.371648	0.83626	0.805469	24.6	26.1
0.30098	0.375	0.869387	0.753317	25.5	26.4
0.231466	0.229787	0.175106	0.254533	22.3	23.5
0.257536	0.615672	0.880951	0.753695	25.3	26.8
0.0931281	0.975369	0.0410097	0.157119	20	20.3
0.0672582	0.506024	0.892047	0.567429	27.7	24.9
0.704939	0.115625	0.152182	0.382058	26.7	32
0.601559	0.505535	0.845745	0.805695	26.8	27.1
0.508992	0.536965	0.741099	0.731977	25.4	25.7
0.190625	0.7625	0.113492	0.263992	32	32
0.0602253	0.731293	0.139163	-0.107797	32	29.4
0.229429	0.897638	0.216849	0.139795	24	25.4
0.124415	0.93125	0.0757941	0.312165	26.7	32
0.488919	0.575	0.822326	0.138803	25.1	32
0.214373	0.361538	0.79021	0.699741	25.1	26
0.750408	0.81323	0.72855	0.788858	24.1	25.7
0.243246	0.339286	0.849845	0.327761	27.1	22.4
0.230547	0.88125	0.0552896	0.0720063	24.9	32
0.454656	0.510121	0.757854	0.633136	25	24.7
0.615362	0.798479	0.767101	0.677427	23.8	26.3
0.727305	0.0245902	0.0707348	0.054339	32	24.4
0.966711	0.21327	0.104159	0.0440049	20.9	21.1
0.359141	0.470588	0.827078	0.74366	25.3	25.5
0.979687	0.664062	0.107709	0.473764	32	25.6
0.369713	0.519164	0.79781	0.833709	25.1	28.7
0.262581	0.42126	0.816593	0.698432	25.3	25.4
0.119342	0.386831	0.812762	0.718058	24.3	24.3
0.652997	0.182965	0.707937	0.439683	26.2	31.7
1.01642	0.349315	0.938417	0.88004	26.2	29.2
0.413838	0.48659	0.815086	0.841686	25.5	26.1
0.482715	0.48954	0.877682	0.393316	26.3	23.9
0.394158	0.411972	0.265959	0.30909	27	28.4
0.461711	0.903125	0.0220517	0.0200071	29.3	32
0.295322	0.660465	0.662054	0.102725	25.9	21.5
0.76078	0.99375	0.808158	0.139271	28.7	32
0.595883	0.509506	0.865804	0.784843	28.3	26.3
0.325103	0.364964	0.791388	0.766792	25.6	27.4
0.383108	0.397112	0.709425	0.771268	27.3	27.7
0.765684	0.708185	0.13137	0.435891	28	28.1
0.162535	0.467681	0.0948936	0.461971	22.9	26.3
0.638463	0.512579	0.157294	0.21388	32	31.8
0.530788	0.632302	0.570797	0.408566	30.7	29.1
0.266429	0.463035	0.918385	0.798221	25.2	25.7
0.987298	0.155039	0.759429	0.56869	24.9	25.8
0.924415	0.534351	0.833328	0.627835	24.4	26.2
0.0409802	0.338776	0.63215	0.702182	24.9	24.5
0.627772	0.148855	0.669755	0.320984	27.3	26.2
0.442548	0.476923	0.617624	0.860021	32	26
0.566054	0.25	0.158474	0.336513	25.5	32
0.0463009	0.545455	0.610319	0.491857	28.9	23.1
0.35625	0.928125	0.167715	0.267944	20	32
0.40053	0.353135	0.186748	0.558657	25.8	30.3
0.753472	0.546875	0.308934	0.0689802	21.6	32
0.784375	0.94375	0.288016	0.136651	32	32
0.132467	0.24031	0.711042	0.642204	23.8	25.8
0.555752	0.780919	0.122989	0.0487324	28.8	28.3
0.558233	0.0562249	0.83004	0.55457	27.2	24.9
0.274286	0.092	0.0577692	0.172531	23.8	25
0.116905	0.281369	0.733438	0.771395	25.6	26.3
0.666926	0.41875	0.836906	0.43371	28.1	32
0.233013	0.871875	0.450556	0.191904	24.1	32
0.723624	0.743945	0.653832	0.283135	25.9	28.9
0.413699	0.490566	0.925093	0.714943	25.7	26.5
0.0653263	0.21519	0.854555	0.728598	28.3	31.6
0.638676	0.825532	0.819603	0.443252	28.1	23.5
0.73125	0.40625	0.133524	0.147526	32	32
0.838396	0.815498	0.158018	0.306797	30.7	27.1
0.371767	0.278125	0.0310276	0.148734	23.2	32
0.580485	0.766798	0.0388581	0.154348	26.2	25.3
0.380075	0.586957	0.870428	0.772191	26.2	27.6
0.356452	0.91129	0.15763	0.154089	32	24.8
0.689732	0.680702	0.145994	0.331544	25.1	28.5
0.753372	0.553125	0.0834751	0.0133899	27.8	32
0.42625	0.571875	0.0416359	0.114944	20	32
0.846089	0.937294	0.752259	0.585252	26.3	30.3
0.847163	0.73	0.0785921	0.138186	28.2	20
0.408673	0.772512	0.00801774	0.0492836	20	21.1
0.536916	0.458484	0.902715	0.78209	28.8	27.7
0.148679	0.336	0.824667	0.682692	26.5	25
0.192353	0.455782	0.290531	0.796829	20.3	29.4
0.809639	0.837545	0.103833	0.384994	23.7	27.7
0.153658	0.167883	0.781003	0.740454	25.4	27.4
0.811485	0.684375	0.0581442	0.267052	27.7	32
0.180345	0.260417	0.728877	0.209816	29.7	28.8
0.346043	0.505837	0.807615	0.913358	23.9	25.7
0.15728	0.480769	0.851339	0.527234	22.4	26
0.639309	0.138756	0.616404	0.169835	32	20.9
0.416863	0.416961	0.756072	0.698108	25.2	28.3
0.361249	0.455556	0.872203	0.666222	26.8	27
0.351488	0.690625	0.112499	0.370349	31.5	32
0.121815	0.605	-0.0208192	0.228415	25.9	20
0.333654	0.3861	0.868359	0.889474	26.9	25.9
0.0889493	0.873188	0.102346	0.0395249	32	27.6
0.631658	0.5	0.859933	0.797078	28.5	26.8
0.246875	0.578125	0.0475736	0.259576	32	32
0.188893	0.0821918	0.761258	0.494644	27.2	21.9
0.269431	0.26087	-0.0290755	0.241318	28.4	29.9
1.03778	0.604651	0.285532	0.206217	25.3	21.5
0.914617	0.0744681	0.468787	0.870808	25.6	28.2
0.469216	0.697183	0.0551227	0.269841	23.7	28.4
0.316044	0.954023	0.0528678	0.352249	24	26.1
0.729915	0.25641	0.00286203	0.0363876	32	23.4
0.81226	0.832168	0.0686966	0.416075	32	28.6
0.970065	0.236162	0.779969	0.652376	25.8	27.1
0.26194	0.184502	0.778348	0.833334	28.3	27.1
0.44293	0.0327869	0.0401161	0.115289	32	24.4
0.40204	0.441176	0.813795	0.823849	27.9	27.2
0.203876	0.236111	0.804177	0.786826	26.8	28.8
0.101117	0.015625	0.655456	0.168828	26.3	32
0.276912	0.42	0.840967	0.736843	27.2	25
0.225349	0.31058	0.782832	0.644598	25.8	29.3
0.720968	0.618182	0.564401	0.023286	24.8	27.5
0.479527	0.268939	0.158333	0.177456	28.9	26.4
0.59653	0.392593	0.876904	0.84837	25.4	27
0.38532	0.136882	0.0174733	0.0984495	22.4	26.3
0.197735	0.6875	0.120981	0.0940538	22.9	32
0.50344	0.92437	0.131592	0.224758	32	23.8
0.329139	0.834146	0.361628	0.0381819	28.3	20.5
0.320535	0.361011	0.761313	0.739868	25.5	27.7
0.318429	0.824561	0.0986886	0.270275	22.6	22.8
0.591419	0.726984	0.129258	0.357314	32	31.5
0.74359	0.123077	0.915894	0.820703	25.8	26
0.634057	0.22293	0.0860213	0.170622	32	31.4
0.502286	0.379928	0.631788	0.807213	26.1	27.9
0.237368	0.233716	0.751054	0.817513	25.5	26.1
0.727375	1	0.0674057	0.144336	22	26.6
0.0878135	0.27907	0.673264	0.806981	24.7	25.8
0.389058	0.544747	0.554265	0.455674	24.6	25.7
0.0635461	0.44	0.896382	0.651174	28.2	25
0.810349	0.0617761	0.576692	0.361031	25.1	25.9
0.424162	0.451049	0.596158	0.573899	31.9	28.6
0.175548	0.371875	0.44215	0.0747546	28.5	32
0.538843	0.361607	0.119404	0.071773	23.4	22.4
0.711815	0.346304	0.648108	0.669206	23.6	25.7
0.620105	0.3875	0.351585	0.494225	24.9	32
0.895682	0.946996	0.0254484	-0.0874536	32	28.3
0.382684	0.521401	0.862233	0.606573	24.3	25.7
0.553676	0.565217	0.756958	0.424262	25.5	29.9
0.588839	0.589744	0.679577	0.817467	24.3	27.3
0.62069	0.541379	0.804977	0.682045	24.6	29
0.464897	0.894515	0.0690506	0.106197	31	23.7
0.220353	0.5875	0.897547	0.515643	23.4	32
0.781022	0.283262	0.0542666	0.00476504	32	23.3
0.36031	0.344961	0.0925468	0.178889	22.5	25.8
0.324	0.4	0.807385	0.761007	25	25
0.953881	0.320158	0.864411	0.855368	24.7	25.3
0.35526	0.374101	0.824511	0.789661	26.5	27.8
0.346561	0.4375	0.850855	0.723215	25.7	27.2
0.0533196	0.0805861	0.164437	0.0191311	32	27.3
0.341839	0.395604	0.811411	0.676524	23.9	27.3
0.486092	0.508897	0.689965	0.659539	24.5	28.1
0.575202	0.842742	0.132617	0.104401	32	24.8
0.219073	0.0803571	0.0455009	0.160397	20.7	22.4
0.351976	0.32636	0.695649	0.439217	22.9	23.9
0.435046	0.399254	0.725053	0.593552	23.3	26.8
0.126962	0.348739	0.872034	0.877562	25.8	23.8
0.710703	0.453608	0.618296	0.439955	24.8	29.1
0.617853	0.863636	0.26071	0.110125	22.1	24.2
0.225142	0.412811	0.842261	0.743269	25.3	28.1
0.971282	0.251908	0.665216	0.797237	24.8	26.2
0.608545	0.107143	0.840586	0.293356	26.1	22.4
0.171551	0.0114504	0.0454185	0.0513057	27.9	26.2
0.317645	0.347079	0.750908	0.592999	29.9	29.1
0.12549	0.362934	0.623161	0.742221	24.9	25.9
0.0647007	0.171875	0.810438	0.511229	28.4	32
0.842251	0.915789	0.899806	0.804538	24.1	28.5
0.2375	0.15	0.13046	0.170902	32	20
0.742188	0.103125	0.797299	0.6841	25.6	32
0.048615	0.241379	0.609982	0.573009	24.4	31.9
0.972661	0.300725	0.810772	0.696097	26.4	27.6
0.334044	0.528958	0.835478	0.690462	25.7	25.9
0.152185	0.80625	0.241222	-0.0201451	24.6	32
0.353522	0.12	0.153603	0.0426151	24.7	25
0.286289	0.618123	0.682881	0.112689	24.6	30.9
0.05	0.828125	0.151206	0.258116	32	32
0.724374	0.622881	0.586725	0.286694	25.2	23.6
0.545915	0.269231	0.0455767	0.136878	25	23.4
0.936406	0.325	0.872001	0.379127	25.7	32
0.231915	0.0893617	0.0773384	0.208975	20	23.5
0.904579	0.337209	0.0669245	0.100415	27.8	25.8
0.76025	0.925	0.917553	0.530962	25	32
0.62842	0.98008	0.652716	0.121673	25.5	25.1
0.167391	0.14	0.0576016	0.0734261	23	20
0.844659	0.5	0.756456	0.687799	26.9	27.2
0.818338	0.944251	0.859477	0.609679	24.8	28.7
0.695861	0.495868	0.886449	0.864944	24.6	24.2
0.860096	0.421875	0.0479066	0.0578236	26	32
0.118929	0.57874	0.853169	0.76669	25	25.4
0.193057	0.483146	0.80663	0.622036	23.8	26.7
0.721384	0.746875	0.89252	-0.0851061	26.1	32
0.839454	0.228814	0.84621	0.487906	25.2	23.6
0.713064	0.582237	0.896169	0.816254	26.7	30.4
0.448043	0.470175	0.706456	0.653961	24.7	28.5
0.373937	0.703125	0.707162	0.107044	29.4	32
0.103895	0.922374	-0.258121	0.190726	25.9	21.9
0.209004	0.309322	0.806378	0.657163	23.7	23.6
0.515824	0.95	0.901929	0.275006	23.5	32
0.440397	0.80678	0.907793	0.649586	24.1	29.5
0.223016	0.351613	0.41608	0.377925	28.9	31
0.87466	0.981413	0.794985	0.839555	26.8	26.9
0.403578	0.446097	0.0714858	0.623486	32	26.9
0.878462	0.84188	0.0405427	0.0709588	24.1	23.4
0.577314	0.442688	0.736609	0.638797	24.8	25.3
0.709552	0.88806	0.592663	0.764448	25	26.8
0.765038	0.0586081	0.741403	0.750997	25.6	27.3
0.168289	0.191336	0.503156	0.821014	23.7	27.7
0.151709	0.440678	0.693419	0.575059	24.4	29.5
0.393284	0.469925	0.864024	0.837095	26.4	26.6
0.715322	0.85625	0.83464	0.471003	23.7	32
0.578947	0.398496	0.845559	0.48569	26.6	26.6
0.358708	0.415493	0.78445	0.842223	25.2	28.4
0.498737	0.601423	0.786105	0.592867	25.5	28.1
0.478957	0.462069	0.810838	0.642057	25.4	29
0.517104	0.634483	0.784738	0.79955	25.1	29
0.340824	0.238434	0.805434	0.438685	25.4	28.1
0.678962	0.783465	0.776512	0.774093	24.1	25.4
0.38625	0.85625	0.141436	0.13334	20	32
0.108541	0.86121	0.222867	0.0572738	28.8	28.1
0.576334	0.106299	0.132015	0.129208	31.9	25.4
0.454023	0.337931	0.299512	0.637297	28.2	29
0.899383	0.327645	0.861038	0.828448	26.2	29.3
0.521132	0.445312	0.670705	0.527361	24.4	25.6
0.585975	0.432886	0.900206	0.926127	24.5	29.8
0.164387	0.761146	0.107005	0.188044	27.2	31.4
0.971909	0.322709	0.726514	0.69189	25.6	25.1
0.102888	0.256318	0.408728	0.536765	28.4	27.7
0.413636	0.429091	0.527136	0.842666	22	27.5
0.432082	0.386617	0.800062	0.6864	23.9	26.9
0.500433	0.572954	0.807823	0.703411	25.9	28.1
0.694988	0.221344	0.872832	0.824759	26.2	25.3
0.550505	0.470803	0.871155	0.72983	22.9	27.4
0.243462	0.341637	0.877017	0.733046	25.2	28.1
0.778444	0.934783	0.73116	0.439423	26.1	23
0.396686	0.521008	0.823435	0.666474	24.8	23.8
0.523958	0.284091	0.0535734	0.622489	32	26.4
0.352863	0.356322	0.817306	0.419916	25.7	26.1
0.427377	0.493197	0.827868	0.811299	26.2	29.4
0.514178	0.469231	0.823046	0.710227	25.5	26
0.114402	0.38961	0.723238	0.725848	24.6	30.8
0.44861	0.501976	0.744737	0.301559	28.3	25.3
0.85625	0.615625	0.112827	0.111215	32	32
0.944398	0.141818	0.778608	0.757034	24.1	27.5
0.446694	0.524528	0.830915	0.729712	24.6	26.5
0.599763	0.833935	0.16689	0.111454	32	27.7
0.237637	0.388462	0.664313	0.411785	28	26
0.154795	0.339768	0.833615	0.517991	28.3	25.9
0.450017	0.406716	0.661053	0.810741	25.8	26.8
0.978327	0.633065	0.244358	0.805438	32	24.8
0.75	0.875	0.0195868	0.519158	32	32
0.687201	0.123506	0.766002	0.49385	27.9	25.1
0.734529	0.304348	0.756528	0.43593	26.3	27.6
0.690452	0.349315	0.56541	0.657397	26.8	29.2
0.403031	0.4625	0.241724	0.597934	23.3	32
0.299451	0.764286	0.0871692	0.2382	22.1	28
0.319317	0.476974	0.678162	0.801416	27.6	30.4
0.661753	0.904382	0.134532	0.0219788	20	25.1
0.536233	0.43956	0.819962	0.727641	26.3	27.3
0.991939	0.815625	0.58496	0.29434	28.3	32
0.979019	0.250996	0.779219	0.559577	27.8	25.1
0.191077	0.314815	0.76416	0.819338	26.4	27
0.498416	0.410646	0.849966	0.52522	27.6	26.3
0.110842	0.233449	0.532354	0.505743	25.5	28.7
0.337539	0.417293	0.682953	0.704638	23.3	26.6
0.322751	0.0674603	-0.130643	0.25596	27	25.2
0.602471	0.373077	0.874226	0.605218	27.4	26
0.134096	0.380074	0.394925	0.707259	25	27.1
0.486831	0.327138	0.721907	0.844698	25.9	26.9
0.746159	0.375912	0.699811	0.706697	21	27.4
0.84575	0.341637	0.454208	0.594912	21.5	28.1
0.467818	0.44358	0.869777	0.766736	24	25.7
0.343386	0.316206	0.0125937	0.223615	28.4	25.3
0.757107	0.0568562	0.196402	0.32651	32	29.9
0.362467	0.518519	0.722128	0.741378	23.9	27
0.625995	0.43956	0.898614	0.824409	24.2	27.3
0.393497	0.501859	0.824464	0.691798	24.8	26.9
0.351696	0.427509	0.736058	0.787754	25.9	26.9
0.71898	0.309013	0.112441	-0.145115	31.4	23.3
0.10938	0.220077	0.72863	0.724333	26.4	25.9
0.274417	0.567944	0.489515	0.820556	26	28.7
0.499498	0.0380228	0.00233738	0.0822919	23.1	26.3
0.886675	0.962963	0.224308	0.135529	27.7	24.3
0.995505	0.184314	0.718165	0.572591	25.3	25.5
1.00586	0.309353	0.59066	0.770599	25.9	27.8
0.260782	0.6639	0.388442	0.866236	24.4	24.1
0.873966	0.131579	-0.0323339	0.279444	32	26.6
0.391944	0.0790698	0.343554	0.135542	28	21.5
0.0446951	0.230159	0.745555	0.680054	26.6	25.2
0.784364	0.078125	0.172231	0.0731044	28.1	32
0.678758	0.41875	0.748963	0.0916785	31.1	32
0.713627	0.780392	0.0214083	0.113915	20	25.5
0.14375	0.546875	0.0515161	0.0952289	32	32
0.435557	0.519856	0.767917	0.720804	25.1	27.7
0.578049	0.0930233	0.0239469	0.18329	22.7	25.8
0.833558	0.900709	0.0998351	0.330364	23.7	28.2
0.160222	0.240143	0.347187	0.452069	31.2	27.9
0.534375	0.828125	0.0934904	0.313658	32	32
0.645084	0.439739	0.421927	0.774789	29.5	30.7
0.84636	0.799342	0.139466	0.443167	31.7	30.4
0.450866	0.758475	0.115968	0.261982	27.7	23.6
0.813067	0.742947	0.568269	0.268146	24.7	31.9
0.852644	0.552716	0.0132869	0.287765	24.5	31.3
0.298538	0.600917	0.167425	0.231755	32	21.8
0.97	0.51	0.0726319	0.0546186	20	20
0.447446	0.865801	0.685248	0.303975	27.5	23.1
0.252772	0.103306	0.235221	0.180287	28.7	24.2
0.0983452	0.11336	0.0163211	0.105275	20.6	24.7
0.539583	0.284375	0.231432	0.36539	24	32
0.0518011	0.00840336	0.0208071	0.0370167	28.6	23.8
0.873814	0.0147059	0.768473	0.646279	24.8	27.2
0.933302	0.41791	0.465878	0.359013	32	26.8
0.530491	0.575875	0.773263	0.730411	24.1	25.7
0.274872	0.619718	0.186101	0.0954437	23	21.3
0.784096	0.349593	0.022845	0.228717	32	24.6
0.583413	0.138158	-0.042028	0.17468	27.4	30.4
0.760801	0.346278	0.69126	0.244734	27.4	30.9
0.33604	0.562044	0.03564	0.602297	32	27.4
0.411806	0.796875	0.0640471	0.565903	31.5	32
0.862616	0.138889	0.0703347	0.0354663	32	21.6
0.189468	0.328302	0.822786	0.801954	26.3	26.5
0.56	0.864	0.0779493	0.344317	32	25
0.984663	0.16875	0.229485	0.203207	27.1	32
0.348016	0.327759	0.733319	0.852742	26.4	29.9
0.743721	0.874046	0.826348	0.401949	26.9	26.2
0.674333	0.894273	0.849134	0.467389	25.8	22.7
0.898903	0.164122	0.51703	0.509334	32	26.2
0.39651	0.959375	0.173028	0.289165	23.1	32
0.11679	0.299674	0.8943	0.874478	26.1	30.7
0.798051	0.791246	0.0769794	0.170102	28.5	29.7
0.190625	0.51875	0.125477	0.239197	32	32
0.350852	0.703833	0.883145	0.725116	25.2	28.7
0.671814	0.153125	0.709184	0.816209	25.7	32
0.346395	0.0170213	0.140572	-0.183659	22.1	23.5
0.374383	0.407843	0.54437	0.686338	27.8	25.5
0.304304	0.408935	0.881515	0.731435	27.7	29.1
[truncated: 373 more rows]

## Sheet: PMA 0 uM
Old_Phase	New_Phase	r2_before	r2_after	Period_before	Period_after
[truncated: 1,585 more rows]

[truncated: 16 more sheets: PMA 0.25 uM, PMA 0.5 uM, PMA 1 uM, PMA 2 uM, PMA 4 uM, LiCl 0 %, LiCl 3.125 %, LiCl 6.25 %, LiCl 12.5 %, LiCl 25 %, LiCl 50 %, CoCl_2 0 uM, CoCl_2 0.64 uM, CoCl_2 3.2 uM, CoCl_2 16 uM, CoCl_2 80 uM]
