# Supplementary material for: Circa-SCOPE: high-throughput live single-cell imaging method for analysis of circadian clock resetting
Source: Nat Commun. 2021 Oct 8;12:5903. doi: 10.1038/s41467-021-26210-1 (PMC8501123; doi:10.1038/s41467-021-26210-1)
Supplement: Supplementary file 5 — Dataset 3 [file 41467_2021_26210_MOESM5_ESM.xlsx]

## Sheet: UT
Old_Phase	New_Phase	r2_before	r2_after	Period_before	Period_after
0.197119	0.192469	0.815859	0.844022	25.1	23.9
0.538007	0.636364	0.79771	0.881123	29.4	25.3
0.742943	0.885496	0.891218	0.786779	25.8	26.2
0.152815	0.920168	0.139392	0.0611274	20	23.8
0.325409	0.381526	0.726467	0.881249	26.2	24.9
0.0900108	0.29249	0.815177	0.845943	24.2	25.3
0.969018	0.17037	0.582086	0.698764	26.3	27
0.906757	0.972851	0.670929	0.803582	26.7	22.1
0.581808	0.650206	0.872905	0.890811	26.1	24.3
0.177778	0.2	0.637704	0.663645	23.7	22.5
0.193512	0.148936	0.709696	0.784082	26.3	23.5
0.654369	0.581481	0.8784	0.906077	25.9	27
0.952878	0.894737	0.884323	0.842885	26.2	26.6
0.52381	0.692641	0.0695541	0.100485	22	23.1
0.913415	0.268293	0.310047	0.116101	32	20.5
0.730488	0.52	0.0535353	0.00806317	24.6	20
0.485679	0.838583	0.113551	0.172633	32	25.4
0.586178	0.625532	0.648955	0.847546	25.8	23.5
0.401827	0.359184	0.751304	0.869779	24.8	24.5
0.81875	0.405	0.198291	0.0873604	32	20
0.571875	0.828125	0.0925562	0.0751697	32	32
0.434289	0.383673	0.805712	0.870003	25.7	24.5
0.484969	0.519231	0.830328	0.864666	26.1	26
0.803201	0.0138408	0.630022	0.421104	27.2	28.9
0.427568	0.417355	0.759797	0.778625	24.6	24.2
0.45272	0.444	0.755153	0.925309	26.1	25
0.562364	0.43913	0.0800204	0.0398958	32	23
0.150291	0.172691	0.785873	0.827478	27.7	24.9
0.125638	0.76875	0.28623	0.221063	24.5	32
0.30466	0.807018	0.411681	0.104007	32	28.5
0.168505	0.184685	0.706869	0.562837	25	22.2
0.733507	0.267176	0.0986195	0.0287421	31.3	26.2
0.432161	0.71564	0.843452	0.534832	25.8	21.1
0.312512	0.214592	0.822618	0.800854	26	23.3
0.8375	0.23	0.083628	0.0674541	32	20
0.7625	0.94	0.0836361	0.0536828	32	20
0.41625	0.2375	0.0681451	0.0826228	20	32
0.601118	0.543269	0.719317	0.599464	27.7	20.8
0.0930316	0.521875	0.0754206	0.0322728	26.1	32
0.0468364	0.112033	0.0888196	0.238725	30.6	24.1
0.925238	0.498246	0.0574798	0.157061	24.1	28.5
0.640625	0.53	0.0137456	0.0230589	32	20
0.411563	0.5	0.788807	0.854612	23.9	24.2
0.259415	0.158798	0.778131	0.850849	25.7	23.3
0.0967687	0.145833	0.730148	0.874457	24.5	24
0.248541	0.255814	0.711807	0.846995	24.3	25.8
0.390494	0.927419	0.0469735	0.850639	23.5	24.8
0.415689	0.389121	0.770374	0.811256	26.6	23.9
0.205471	0.486486	0.0413767	0.215011	22.7	29.6
0.456915	0.387234	0.826251	0.870581	24	23.5
0.10747	0.783505	0.00732278	0.100804	24.1	29.1
0.394912	0.951049	0.0830004	0.165394	25.4	28.6
0.81125	0.09375	0.0186575	0.0771241	20	32
0.16516	0.687296	0.392011	0.0531164	27.7	30.7
0.0518296	0.106996	0.463423	0.858172	22.2	24.3
0.604503	0.731225	0.579436	0.720652	28	25.3
0.480497	0.336323	0.291608	0.177907	30.5	22.3
0.222917	0.740625	0.0994655	0.153558	24	32
0.301979	0.242424	0.0292515	0.109441	28.4	23.1
0.225995	0.897233	0.102294	0.0475859	28.3	25.3
0.738555	0.69375	0.278984	0.213648	24.3	32
0.114528	0.919847	0.0785002	0.0726683	32	26.2
0.650131	0.750916	0.71421	0.792075	24.5	27.3
0.304756	0.339056	0.481736	0.611298	24.2	23.3
0.852718	0.219731	0.0103881	0.739811	23.7	22.3
0.496979	0.317972	0.100021	0.0710344	25.7	21.7
0.737815	0.773109	0.00869281	0.0925254	32	23.8
0.536953	0.730627	0.767746	-0.102096	28	27.1
1.00097	0.949219	0.0739397	0.057458	27.4	25.6
0.928287	0.933086	0.755837	0.835971	25.8	26.9
0.561375	0.409836	0.752972	0.641285	24.6	24.4
0.705013	0.745833	0.384825	0.340429	25.1	24
0.230512	0.502092	0.708401	0.623572	24.9	23.9
0.486569	0.468254	0.690304	0.819898	23.4	25.2
0.238015	0.082397	0.0221399	0.0712638	20	26.7
0.58198	0.913043	0.563964	0.347076	24.9	23
0.442325	0.0576132	0.084682	0.122852	20	24.3
0.0957656	0.0292887	0.718035	0.827755	24.1	23.9
0.121638	0.877256	0.02644	0.117538	32	27.7
0.0727781	0.925311	0.640497	0.742883	29.1	24.1
0.456416	0.0235294	-0.00662386	0.64796	30.3	25.5
0.176725	0.285714	0.063017	0.044597	29.5	22.4
0.539592	0.476	0.713252	0.917407	24.5	25
0.409651	0.00873362	0.0750444	0.256666	20	22.9
0.175	0.403125	0.0480972	0.0531624	32	32
0.937523	0.543796	0.080642	0.143959	29.5	27.4
0.537724	0.509901	0.144537	0.0863312	31.6	20.2
0.327978	0.180769	0.555822	0.799581	23.7	26
0.754672	0.00917431	0.855319	0.607031	24.3	21.8
0.202857	0.056	0.811564	0.790363	25.2	25
0.711855	0.786822	0.846803	0.855879	24.6	25.8
0.131503	0.243243	0.0927396	0.215979	32	29.6
1.03455	0.30597	0.0935532	0.152174	20	26.8
0.474262	0.586066	0.112252	0.888532	30.7	24.4
0.681148	0.69281	0.0690082	0.124149	32	30.6
0.522065	0.490625	0.101475	0.0456816	31.3	32
0.222056	0.73617	0.0124633	0.206893	21.3	23.5
0.533381	0.190635	0.0808991	0.225083	31.4	29.9
0.428605	0.449393	0.846154	0.839949	23.8	24.7
0.820137	0.519868	0.0916806	0.163024	32	30.2
0.412023	0.95339	0.0542597	0.859536	32	23.6
0.0754808	0.553125	-0.132711	0.0872721	26	32
0.507669	0.629252	0.807371	0.875187	22	29.4
0.475	0.278125	0.0258048	0.310789	32	32
0.703125	0.76875	0.109217	0.102234	32	32
0.57626	0.708	0.876887	0.912243	24.6	25
0.645869	0.681356	0.0435926	0.109833	32	29.5
0.795459	0.711443	0.0894939	0.129955	21.3	20.1
1.00769	0.615721	0.130098	0.388597	20.9	22.9
0.590018	0.424837	0.131334	0.186541	29.7	30.6
0.896756	0.9375	0.16779	0.0362519	23.7	32
0.230574	0.14375	0.15142	0.508336	29.6	32
0.696669	0.599119	0.000744593	0.128063	32	22.7
0.0482455	0.551402	0.0373271	0.0635269	26.5	21.4
0.532444	0.586066	0.677197	0.758497	23.9	24.4
0.459067	0.404255	0.440366	0.873229	30.2	23.5
0.254118	0.276	0.69908	0.83163	25.5	25
1.00405	0.237288	0.858439	0.829164	26.8	23.6
0.562104	0.404255	0.762825	0.325773	26.5	23.5
0.726922	0.719008	0.794002	0.660089	25.9	24.2
0.1303	0.150628	0.828664	0.69428	25.4	23.9
0.702586	0.695833	0.673609	0.756441	26.1	24
0.569627	0.175299	0.720247	0.512714	25.4	25.1
0.955002	0.75	0.802944	0.595761	27.6	24.8
0.218156	0.0221402	0.83238	0.793893	26.6	27.1
0.792394	0.588	0.829815	0.878795	28.4	25
0.355708	0.126531	0.728078	0.86063	25.6	24.5
0.215491	0.561069	0.687853	0.589443	26.6	26.2
0.414038	0.408759	0.777019	0.899532	27.1	27.4
0.550993	0.566802	0.883851	0.876154	27.3	24.7
1.01897	0.34188	0.602391	0.721795	27.4	23.4
0.253735	0.200772	0.829077	0.824531	28.3	25.9
0.563519	0.490706	0.788596	0.761399	25.4	26.9
0.609565	0.692913	0.753667	0.835611	25.8	25.4
0.465927	0.316206	0.822315	0.745215	28.2	25.3
0.268661	0.332	0.804553	0.692997	25.4	25
0.809016	0.709091	0.885314	0.634986	24.4	27.5
0.345086	0.438247	0.755077	0.775366	24	25.1
0.504737	0.493671	0.795887	0.83417	25.7	23.7
0.302462	0.385892	0.840251	0.865529	25.3	24.1
0.985429	0.0124481	0.810181	0.760707	25.8	24.1
0.172813	0.263598	0.861016	0.720416	24.8	23.9
0.0778621	0.193966	0.812662	0.504911	25	23.2
0.996563	0.968254	0.815264	0.853166	25.4	25.2
0.78491	0.345865	0.879677	0.863212	25.7	26.6
0.398621	0.228464	0.887772	0.067985	26.4	26.7
0.460145	0.494071	0.714049	0.777797	27.6	25.3
0.526726	0.613821	0.669587	0.828352	26.8	24.6
0.900749	0.886555	0.892026	0.904958	25.9	23.8
0.0991453	0.246154	0.389525	0.831195	27	26
0.803125	0.903125	0.315786	0.264822	32	32
0.998196	0.839858	0.898326	0.853662	29	28.1
1.03324	0.562232	0.607621	0.744529	28.1	23.3
0.716653	0.625926	0.797338	0.881085	26.6	27
1.00092	0.791165	0.768062	0.834626	25.3	24.9
0.74672	0.867797	0.673157	0.599071	30.1	29.5
0.0738426	0.440741	0.668114	0.876449	32	27
0.69442	0.610442	0.743104	0.865586	25.7	24.9
0.662112	0.830645	0.761662	0.791655	26.5	24.8
0.395105	0.773077	0.846368	0.834858	24.2	26
0.340044	0.01875	0.672325	0.151607	25.3	32
0.429545	0.514644	0.814194	0.847572	24.5	23.9
0.586539	0.697842	0.0845236	0.203152	22.5	27.8
0.902524	0.593407	0.673841	0.926453	27.5	27.3
0.53625	0.6875	0.177379	0.027199	20	32
0.56335	0.231293	0.093831	0.332807	24	29.4
0.141587	0.536797	0.48197	0.223826	22.5	23.1
0.855255	0.965625	0.0914827	0.0838884	20.1	32
0.715474	0.988889	0.668496	0.614764	23.6	27
0.365534	0.464844	0.838286	0.616012	29.3	25.6
0.184389	0.071875	0.171646	0.16456	23.1	32
0.778125	0.88125	-0.084158	0.180028	32	32
0.726254	0.992248	0.733352	0.78009	24.9	25.8
0.727273	0.770751	0.856586	0.744146	25.3	25.3
0.636179	0.800813	0.832989	0.734856	24	24.6
0.535949	0.478125	0.0456298	0.139665	26.6	32
0.169764	0.528125	-0.0102444	0.219006	25.9	32
0.896825	0.833333	0.89197	0.881043	26.4	25.2
0.331722	0.478125	0.18932	0.225655	26.5	32
0.615438	0.495268	0.0680545	0.317735	21.3	31.7
0.771099	0.878049	0.797786	0.689723	25.2	24.6
0.527046	0.286385	0.101892	0.035784	23	21.3
0.283657	0.136546	0.818433	0.856038	29.5	24.9
0.162869	0.202952	0.819777	0.88763	26.9	27.1
0.0955882	0.966912	0.899406	0.761514	26.8	27.2
0.670486	0.688259	0.832255	0.907867	25.9	24.7
0.738465	0.741445	0.697374	0.830758	26.8	26.3
0.798366	0.756757	0.790988	0.76912	26	25.9
0.806084	0.718631	0.586568	0.900506	26.3	26.3
0.832426	0.698795	0.783772	0.884022	24.8	24.9
0.537462	0.521368	0.803847	0.811586	26.5	23.4
0.890488	0.861111	0.762609	0.793559	26.3	25.2
0.521493	0.483755	0.693997	0.885317	25.8	27.7
0.403683	0.562016	0.759744	0.854655	25.3	25.8
0.418425	0.284519	0.83794	0.818062	27.2	23.9
0.462305	0.502058	0.75744	0.793592	24.7	24.3
0.898154	0.911647	0.856927	0.771136	25.3	24.9
0.88231	0.948207	0.133591	0.0280408	28.7	25.1
0.853556	0.709163	0.687431	0.767134	30.5	25.1
0.393768	0.707483	0.135235	0.0526809	29.3	29.4
0.369932	0.433036	0.814558	0.799864	25.9	22.4
0.955136	0.0255319	0.832434	0.73038	26.7	23.5
0.770064	0.918033	0.792739	0.773394	24.9	24.4
0.267761	0.953488	0.815567	0.744918	25.5	25.8
0.420573	0.35	0.522161	0.871128	25.6	24
0.583887	0.489286	0.751031	0.232524	25.8	28
0.494895	0.502024	0.812537	0.848208	25.1	24.7
0.114035	0.00454545	0.0758229	0.0340765	22.8	22
0.0995178	0.0601266	0.172453	0.111761	21	31.6
0.307242	0.75641	0.203077	0.168016	24.7	23.4
0.681513	0.31068	0.0220661	0.119672	32	30.9
0.0894676	0.148148	0.254342	0.61804	32	27
0.249757	0.591489	0.813494	0.0295585	24.1	23.5
0.920624	0.968127	0.874505	0.862348	24.8	25.1
0.821764	0.780083	0.722232	0.821387	26.6	24.1
0.805463	0.762097	0.779048	0.528182	25.3	24.8
0.495592	0.32491	0.803956	0.415345	23.3	27.7
0.874277	0.821577	0.842016	0.87415	25.4	24.1
0.668219	0.727626	0.820484	0.732441	23.9	25.7
0.961151	0.847059	0.237522	0.744285	21.4	25.5
0.704656	0.748988	0.844893	0.742876	24	24.7
0.502439	0.730909	0.0909208	0.880864	28.7	27.5
0.381068	0.626556	0.0298667	0.682727	32	24.1
0.332696	0.614232	0.706252	0.151772	23.5	26.7
0.295267	0.287879	0.75999	0.729273	24.3	26.4
0.146528	0.960159	0.818937	0.851718	28.9	25.1
0.267044	0.833333	0.156992	0.076989	25.5	31.2
0.115341	0.4	0.0489627	0.0380381	22	32
0.93939	0.012605	0.841432	0.77529	25.4	23.8
0.132839	0.942857	0.0773275	0.657501	27.5	24.5
0.22301	0.0663507	0.0494763	0.302444	30.9	21.1
0.725079	0.604839	0.836846	0.815565	25.5	24.8
0.999797	0.371542	0.0180991	0.868751	21.4	25.3
0.523006	0.607143	0.84905	0.822842	24.7	25.2
0.804487	0.0343511	0.52626	0.769156	26.3	26.2
0.493709	0.637631	0.874277	0.135625	25.2	28.7
0.661047	0.629921	0.859722	0.868348	25.5	25.4
0.652059	0.627517	0.765883	0.761688	23.6	29.8
0.38911	0.431034	0.854717	0.877833	23.4	23.2
0.0717985	0.332226	0.858082	0.183986	24.7	30.1
0.936852	0.0851064	0.903939	0.636567	26	28.2
0.142188	0.152344	0.0499626	0.836709	32	25.6
0.392672	0.586207	0.131671	0.127229	32	31.9
0.28031	0.996875	0.658255	0.252936	26.6	32
1.04584	0.830189	0.810115	0.506594	25.5	21.2
0.145594	0.241379	0.0900307	0.0260299	26.1	26.1
0.294225	0.150407	0.220846	0.738193	23.2	24.6
0.439534	0.580205	0.307559	0.731783	25.4	29.3
0.662551	0.337449	0.694522	0.676967	24.3	24.3
0.867239	0.890244	0.645478	0.444838	26.4	24.6
0.416292	0.06	0.176676	0.0781763	26.7	20
0.368757	0.770035	0.859843	0.378034	24.6	28.7
1.02362	0.113537	0.705867	0.762399	25.2	22.9
0.981915	0.871795	0.623623	0.755331	25	23.4
0.656588	0.701754	0.0826016	0.0350528	28.2	28.5
0.0756834	0.881579	0.753912	0.725451	25.8	22.8
0.0916812	0.593525	0.814354	0.620496	27.7	27.8
1.03101	0.978992	0.343052	0.141923	29.4	23.8
0.2285	0.423237	0.625337	0.938758	21.9	24.1
0.68193	0.782222	0.334922	0.407548	28.1	22.5
0.407248	0.373077	0.841145	0.815578	27.7	26
0.242788	0.7	0.0833653	0.133613	31.2	32
0.687511	0.0714286	0.862188	0.677945	28.7	26.6
0.901517	0.779116	0.756971	0.626269	26.8	24.9
0.910537	0.83871	0.874314	0.823264	25.7	24.8
0.995118	0.836431	0.215192	0.287602	29.7	26.9
0.221273	0.200855	0.296162	0.88914	24.3	23.4
0.43345	0.292887	0.869822	0.824242	25.4	23.9
0.929901	0.901235	0.800646	0.909774	26.4	24.3
1.02669	0.792332	0.074092	0.143859	32	31.3
0.536984	0.565625	0.0621723	0.125375	21.8	32
0.74675	0.865306	0.0340736	0.0815024	28.1	24.5
0.97445	0.854671	0.13664	0.446208	27.6	28.9
0.438526	0.314879	0.162818	0.439393	28.2	28.9
0.126292	0.119149	0.72864	0.883731	24.9	23.5
0.436154	0.59375	0.0647739	0.090241	20.9	32
0.234371	0.121457	0.811926	0.829165	28.1	24.7
0.256522	0.639485	0.0438246	0.0697603	26.9	23.3
0.566487	0.909483	0.206394	0.163935	32	23.2
0.723555	0.213992	0.0184438	0.00410529	24.4	24.3
0.143975	0.856618	0.105457	0.248175	27.9	27.2
0.634013	0.269608	0.0785961	0.122674	25.4	20.4
0.678233	0.253012	0.0279851	0.78634	20	24.9
0.689543	0.515625	0.821307	0.733483	26	25.6
0.694903	0.747899	0.855284	0.845338	26.1	23.8
0.290323	0.0752688	0.851698	0.826021	27.9	27.9
0.0585613	0.366935	0.791421	0.870888	23.7	24.8
0.966556	0.526749	0.276417	0.391519	26	24.3
0.478656	0.973585	0.424114	0.50094	32	26.5
0.690249	0.692593	0.866336	0.819647	25.6	27
0.704608	0.920705	0.605751	0.235093	29.6	22.7
1.01563	0.171103	0.134233	0.699713	24.2	26.3
0.428359	0.118519	0.778333	0.845034	27.4	27
1.02259	0.532374	0.126857	0.326118	20.8	27.8
0.900113	0.204819	0.609534	0.954032	23.4	24.9
0.350959	0.350211	0.800254	0.800387	26.5	23.7
0.550076	0.594017	0.752239	0.786075	24.8	23.4
0.449708	0.643777	0.21089	0.866561	24.3	23.3
0.235429	0.309524	0.782774	0.854161	25.3	25.2
0.753011	0.645756	0.897196	0.926065	25.8	27.1
0.691041	0.638655	0.874506	0.690619	24.8	23.8
0.580323	0.696629	0.79194	0.833749	26	26.7
0.608018	0.197674	0.20386	0.888222	32	25.8
0.832727	0.796	0.921363	0.87954	25.3	25
0.733946	0.719424	0.804136	0.875583	27	27.8
0.427346	0.200837	0.283664	0.427419	25.8	23.9
0.640523	0.895425	0.192335	0.074107	31.1	30.6
0.99125	0.078125	0.0260325	0.0463427	20	32
0.614435	0.676349	0.742067	0.810504	25.4	24.1
0.685844	0.244275	0.189406	0.21077	24.6	26.2
0.96975	0.0526316	0.807706	0.737518	26.5	24.7
0.613072	0.505882	0.749895	0.826812	27	25.5
0.115801	0.316901	0.0687207	0.0474884	32	28.4
0.498113	0.430189	0.814442	0.745248	26.5	26.5
0.209438	0.480287	0.559235	0.943472	27	27.9
0.653646	0.667969	0.624018	0.736617	25.2	25.6
0.666519	0.746888	0.843026	0.874397	24.4	24.1
0.595717	0.419847	0.607602	0.909578	25.7	26.2
0.370471	0.28839	0.412693	0.0635276	28.5	26.7
0.253152	0.120773	0.631129	0.200561	24.6	20.7
0.624195	0.644628	0.930302	0.90754	25.4	24.2
0.767717	0.662698	0.467428	0.707508	28.4	25.2
0.159415	0.046875	0.643148	0.36734	31.6	32
0.479238	0.369748	0.820581	0.809442	23.9	23.8
0.867005	0.790076	0.862395	0.595882	25.1	26.2
0.387125	0.397541	0.777294	0.780327	25.3	24.4
0.526543	0.526316	0.826102	0.76567	24.9	24.7
0.499178	0.570281	0.882917	0.751635	25.4	24.9
0.584011	0.558594	0.87269	0.919201	29.2	25.6
0.302245	0.234615	0.152272	0.772528	23.3	26
0.464979	0.593625	0.633657	0.719849	24.8	25.1
0.140349	0.259375	0.82564	0.508435	28.3	32
0.539041	0.586614	0.781199	0.787711	25.1	25.4
0.960861	0.786822	0.71718	0.84448	26.6	25.8
0.109618	0.176	0.627762	0.839169	26.2	25
0.530932	0.573248	0.108887	0.0729392	32	31.4
0.479069	0.531915	0.814257	0.734806	24.6	23.5
0.825646	0.814126	0.174726	0.755061	24.3	26.9
0.971724	0.0895522	0.782003	0.802385	23.7	20.1
0.385304	0.665254	0.75819	0.363697	24.9	23.6
0.54872	0.625616	0.700421	0.602115	28.7	20.3
0.0449171	0.0288809	0.858749	0.820015	27.6	27.7
0.713287	0.596154	0.0702821	0.169741	24.2	26
0.278002	0.976471	0.175443	0.25591	32	25.5
0.380095	0.934109	0.0371359	0.0601836	27.9	25.8
0.848982	0.615385	0.426981	0.157698	28.2	24.7
0.39581	0.23431	0.698814	0.651071	26.4	23.9
0.465613	0.444444	0.781872	0.840535	25.7	24.3
0.445907	0.113553	0.103897	0.0404714	25.8	27.3
0.132637	0.397351	0.192358	0.24701	32	30.2
0.43593	0.478632	0.741867	0.699942	26.6	23.4
0.563011	0.63786	0.601249	0.753828	25.5	24.3
0.589552	0.559701	0.740574	0.830957	27.4	26.8
0.329209	0.366379	0.536007	0.767837	23.9	23.2
0.38962	0.459916	0.6537	0.727046	25.3	23.7
0.367547	0.946875	0.0914067	0.173824	23.9	32
0.529855	0.532567	0.701552	0.759865	26.7	26.1
0.865198	0.317406	0.255823	0.203997	32	29.3
0.449073	0.489451	0.772745	0.580705	26.5	23.7
0.639628	0.795918	0.789893	0.894529	23.7	24.5
0.107506	0.3083	0.0467071	0.813226	20.1	25.3
0.282964	0.253968	0.681228	0.905226	30.3	25.2
0.606019	0.725581	0.887573	0.665216	23.8	21.5
0.196875	0.709375	0.257863	0.0318276	32	32
0.766044	0.363985	0.534306	0.679828	27.2	26.1
0.334911	0.380392	0.80433	0.696319	26.1	25.5
0.420802	0.794776	0.192768	0.353455	32	26.8
0.862433	0.954918	0.829339	0.812559	24.9	24.4
0.364967	0.164794	0.886371	0.695516	26.9	26.7
0.940625	0.99	0.0885816	0.245122	32	20
0.728414	0.513274	0.704485	0.58675	25.1	22.6
0.680736	0.614286	0.57823	0.83621	26.4	21
0.478636	0.513043	0.49786	0.828244	23.2	23
1.02574	0.00749064	0.791587	0.90071	28.1	26.7
0.803909	0.347368	0.0107926	0.176598	23.7	28.5
0.59305	0.558333	0.633861	0.848389	25.3	24
0.74868	0.260331	0.0702724	0.78119	31	24.2
0.294704	0.524648	0.106104	0.0987338	21.7	28.4
0.44958	0.591743	0.733672	0.589745	24	21.8
0.69375	0.565625	0.137555	0.208595	32	32
0.328601	0.459821	0.840858	0.811334	24.4	22.4
0.946864	0.774059	0.0202257	0.134948	25.3	23.9
0.133727	0.33125	0.02419	0.147038	22.2	32
0.367772	0.915323	0.90757	0.55868	26.5	24.8
0.994542	0.501718	0.118676	0.672867	25.5	29.1
0.412182	0.034375	0.145846	0.362434	29.5	32
0.425017	0.214559	0.097814	0.897302	24.1	26.1
0.705048	0.696154	0.033803	0.175872	32	26
0.728991	0.709898	0.736071	0.908441	24.9	29.3
0.207036	0.191235	0.938608	0.983845	26.5	25.1
0.462406	0.214286	0.794856	0.861182	30.4	28
0.312336	0.223629	0.800253	0.772888	25.5	23.7
0.723708	0.675889	0.746647	0.81126	26.5	25.3
0.442609	0.50813	0.790041	0.80676	25.4	24.6
0.523461	0.587755	0.733311	0.808047	25.4	24.5
0.350102	0.0806452	0.619866	0.759771	25.2	24.8
0.3346	0.251938	0.842789	0.883773	25.1	25.8
0.132786	0.606897	0.822395	0.269112	24.8	29
0.928763	0.933333	0.814145	0.725241	24.8	24
0.321245	0.245	0.687935	0.5439	23.3	20
0.414371	0.310811	0.80077	0.699671	25.7	29.6
0.956753	0.108787	0.600721	0.562478	24.7	23.9
0.264631	0.678295	0.545932	0.768616	23.3	25.8
0.977705	0.255144	0.72956	0.866579	23.7	24.3
0.411174	0.533865	0.821525	0.900808	25.9	25.1
0.246644	0.121951	0.793491	0.886364	25.8	24.6
0.306944	0.4	0.796716	0.795777	24	22.5
0.247993	0.503125	0.0666447	0.201626	21.8	32
0.237121	0.214286	0.78593	0.685031	22.9	26.6
0.277244	0.43038	0.633306	0.918811	23.2	23.7
0.150633	0.60424	0.115367	0.0522155	26.7	28.3
0.202718	0.559375	0.236903	0.157557	26.9	32
0.576039	0.539749	0.738457	0.681535	24.8	23.9
0.73064	0.443966	0.322041	0.540229	29.3	23.2
0.199499	0.308642	0.796464	0.741684	25.3	24.3
0.0589749	0.960784	0.790176	0.83938	25.9	25.5
0.119607	0.571906	0.452676	0.722126	32	29.9
0.0680189	0.0752212	0.826426	0.660311	27.4	22.6
0.895086	0.880478	0.627038	0.704324	26.4	25.1
0.177014	0.3125	0.838117	0.84575	23.5	22.4
0.746622	0.669173	0.724343	0.87659	25.6	26.6
0.762473	0.683761	0.759785	0.85816	25.8	23.4
0.0564516	0.798387	0.702964	0.726587	26.4	24.8
0.800173	0.752101	0.832975	0.840649	26.3	23.8
0.805931	0.873077	0.823062	0.85227	26.2	26
0.302933	0.682759	0.636536	0.698035	21.4	29
0.233867	0.238494	0.616102	0.822732	25.5	23.9
0.783034	0.634146	0.655462	0.821937	26.5	24.6
0.791063	0.842294	0.814598	0.778458	25.9	27.9
0.954343	0.124481	0.367418	0.628179	29.7	24.1
0.641913	0.078125	0.162407	0.322297	27.9	32
0.333638	0.27668	0.774799	0.880621	28.5	25.3
0.310622	0.885932	0.295621	0.185938	28.4	26.3
0.377653	0.370518	0.83978	0.86876	23.9	25.1
0.482166	0.5	0.808767	0.879577	25.7	26.4
0.216062	0.156522	0.770446	0.80654	22.9	23
1.02165	0.0806452	0.884553	0.893183	27.3	24.8
0.557308	0.707424	0.806549	0.789945	23.9	22.9
1.02335	0.825397	0.61022	0.784377	27.4	25.2
0.361811	0.452991	0.650527	0.864345	23.2	23.4
0.086646	0.814229	0.648385	0.353185	28	25.3
0.384538	0.405797	0.822289	0.815393	27.2	27.6
0.722737	0.662745	0.662633	0.685036	29.2	25.5
0.765589	0.025	0.207103	0.0669054	26.3	20
0.52254	0.60687	0.607293	0.681359	24.3	26.2
0.769264	0.811024	0.59356	0.638201	25.7	25.4
0.93662	0.933099	0.771275	0.811827	28.4	28.4
0.973856	0.555556	0.762739	0.641733	26.1	30.6
0.444182	0.508403	0.840513	0.864659	26.7	23.8
0.195129	0.184906	0.0519404	0.119393	31.3	26.5
0.692486	0.72428	0.812666	0.71787	24.8	24.3
0.694277	0.833333	0.792613	0.679606	24.9	24
0.88125	0.685	0.122928	0.0972534	32	20
0.2444	0.228137	0.755295	0.686799	24.9	26.3
0.926818	0.844961	0.824064	0.558324	25.2	25.8
0.135875	0.056	0.855	0.909805	25.7	25
0.501116	0.485232	0.771423	0.859431	25.9	23.7
0.920757	0.413502	0.256759	0.475669	27.8	23.7
0.968657	0.58	0.0479013	0.0385248	26.8	20
0.583523	0.559603	0.0489688	0.106039	26.8	30.2
0.730011	0.703252	0.808857	0.795919	25.4	24.6
0.551227	0.696875	0.0264886	0.0439691	21.9	32
0.681683	0.731225	0.815094	0.771014	24.9	25.3
0.392457	0.165385	0.162072	0.191693	30.9	26
0.656062	0.17551	0.573517	0.654831	23.8	24.5
0.202052	0.809524	0.00316036	0.0457875	28.1	27.3
0.139007	0.828671	0.0321961	0.0917042	25.4	28.6
0.469465	0.6	0.812157	0.828042	24.3	25
0.322077	0.415323	0.61496	0.873244	25.6	24.8
0.944415	0.370213	0.26998	-0.00427689	32	23.5
0.0770055	0.201646	0.573692	0.86789	21.9	24.3
0.046005	0.123506	0.639707	0.679084	25.4	25.1
0.72777	0.926518	0.0944416	0.0293714	30.3	31.3
0.809375	0.553125	0.0686783	0.287493	32	32
0.516772	0.728261	0.532117	0.930395	24.8	27.6
0.400244	0.469636	0.810847	0.852737	27.2	24.7
0.312166	0.303965	0.580533	0.916473	24.6	22.7
0.505136	0.86692	0.153496	0.707805	24.8	26.3
0.907145	0.342342	0.0653489	0.0390581	30.3	22.2
0.31682	0.943548	0.14086	0.7969	21.7	24.8
0.701674	0.742268	0.805634	-0.154406	25.1	29.1
0.289875	0.622837	0.854096	0.0689373	26.1	28.9
0.215625	0.64	0.0165611	0.0280561	32	27.5
0.277791	0.321569	0.788647	0.791438	25.1	25.5
0.115341	0.2625	0.0814893	0.0769946	22	32
0.78	0.6	0.300509	0.0682219	20	20
0.353178	0.372624	0.0477822	0.835054	24.5	26.3
0.686648	0.0103093	0.138104	0.300403	23.2	29.1
0.141687	0.721875	0.155232	0.130939	20.6	32
0.601182	0.651452	0.788812	0.854607	24.3	24.1
0.172043	0.289916	0.424295	0.714403	29.8	23.8
0.343958	0.240625	0.181407	0.435327	30.1	32
1.02857	1	0.00910336	0.119432	20	24.1
0.204724	0.309091	0.831745	0.667968	25.4	22
0.098873	0.515625	-0.008682	0.292709	24.4	32
0.64125	0.778125	0.071748	0.0614749	20	32
0.584375	0.89375	0.373377	0.0864711	32	32
0.331141	0.35865	0.757296	0.902153	25.4	23.7
0.976452	0.0887097	0.729151	0.912533	25	24.8
0.307551	0.280992	0.723881	0.754115	24.8	24.2
0.466253	0.648069	0.296815	0.34492	29.2	23.3
1.02025	0.4125	0.25224	0.362626	25	32
0.85827	0.895161	0.822175	0.88031	27.5	24.8
0.817118	0.954128	0.644861	0.416561	25.8	21.8
0.333471	0.391489	0.785751	0.797371	25.7	23.5
0.65625	0.953125	0.0315886	0.330261	32	32
0.534375	0.175	0.299675	0.114369	32	32
0.410217	0.319635	0.18749	0.0818862	32	21.9
0.738294	0.687747	0.649081	0.732065	26	25.3
0.684319	0.20229	0.482032	0.55851	24	26.2
0.241012	0.296137	0.54371	0.894278	24.4	23.3
0.515556	0.48	0.746631	0.716908	27	25
0.256771	0.29845	0.724442	0.659712	24.3	25.8
0.282015	0.504274	0.413835	0.780643	23.8	23.4
1.03011	0.156398	0.819827	0.617199	24.3	21.1
0.527163	0.447581	0.883735	0.953551	23.9	24.8
0.623188	0.537549	0.529119	0.807686	27.6	25.3
0.975897	0.382716	0.139647	0.803452	20.3	24.3
0.327262	0.0497738	0.0307503	0.218593	20	22.1
0.34748	0.486486	0.83079	0.856375	24.2	22.2
0.288066	0.411523	0.635252	0.86346	24.3	24.3
0.439656	0.393574	0.639385	0.876378	25.3	24.9
0.636666	0.993151	0.272405	0.289627	29.9	29.2
0.652985	0.52669	0.852447	0.500469	27	28.1
0.920871	0.394068	0.764893	0.801664	26.1	23.6
0.896359	0.933333	0.497177	0.83809	23.8	25.5
1.00037	0.157025	0.490295	0.852466	24.4	24.2
0.223065	0.8	0.389843	0.192631	32	21
0.0419823	0.842975	0.68833	0.749823	28.8	24.2
0.295654	0.104603	0.720428	0.809357	25.4	23.9
0.569105	0.555556	0.630582	0.920134	27.3	27.9
0.67625	0.453125	0.109835	0.125186	20	32
0.323507	0.821549	0.0883083	0.0918705	29.4	29.7
0.937018	0.016129	0.461729	0.777466	24.7	24.8
0.820245	0.769517	0.623313	0.874337	24	26.9
0.676993	0.343643	0.164574	0.173026	20	29.1
0.993359	0.904215	0.624932	0.699358	27	26.1
0.911337	0.061674	0.715032	0.165006	24.5	22.7
0.965817	0.849265	0.38185	0.826219	26.2	27.2
0.87594	0.87013	0.0428846	0.106934	26.6	30.8
0.824678	0.837545	0.38735	0.405409	25.7	27.7
0.375452	0.258197	0.684555	0.699951	23.6	24.4
0.324002	0.965625	0.255347	0.344076	30.7	32
0.827679	0.40625	0.869254	0.0525999	24.5	32
0.857763	0.88255	0.121896	0.237305	23.8	29.8
0.993016	0.963855	0.552212	0.715056	25.3	24.9
0.937838	0.76	0.0205464	0.142613	22.2	27.5
0.684375	0.675	0.149967	0.205326	32	32
0.87415	0.125436	0.163899	0.0744318	30.3	28.7
0.539423	0.923077	0.0980689	0.022491	32	26
0.429694	0.384058	0.899525	0.776106	26.2	27.6
0.774946	0.816406	0.826264	0.879837	25.9	25.6
0.33504	0.991489	0.183871	0.0906395	32	23.5
0.432877	0.155	0.13536	0.116733	29.2	20
0.154625	0.289575	0.751018	0.806374	27.1	25.9
0.121039	0.890625	0.0694369	0.0258398	21.3	32
0.930848	0.82392	0.138532	0.314254	21.6	30.1
1.00036	0.929412	0.119405	0.14542	27.1	25.5
0.678544	0.613027	0.158491	0.263844	25	26.1
0.393008	0.421941	0.736383	0.788668	25.2	23.7
0.407173	0.619247	0.458556	0.44443	26.4	23.9
0.161009	0.130081	0.778086	0.87604	24.5	24.6
0.659918	0.600775	0.794103	0.865801	25.5	25.8
0.327032	0.433333	0.507554	0.946065	24.1	27
0.394007	0.28	0.840622	0.507965	26.7	27.5
0.262355	0.315789	0.819963	0.87431	25.3	26.6
0.721612	0.373016	0.231867	0.540137	23.4	25.2
0.0671591	0.940625	0.446396	0.105014	27.5	32
0.433574	0.614035	0.828448	0.799067	26.2	22.8
0.543528	0.582278	0.810369	0.711621	26.1	23.7
0.783612	0.937269	0.412419	0.793472	24.8	27.1
0.808162	0.850365	0.880939	0.832997	29.1	27.4
0.597306	0.479339	0.840911	0.862261	27	24.2
0.351676	0.259542	0.347353	0.477773	30.2	26.2
0.30177	0.292135	0.838868	0.731485	26.9	26.7
0.664852	0.933993	0.0963146	0.125266	25.1	30.3
0.201678	0.183908	0.786525	0.731347	26.8	26.1
0.803149	0.102459	0.615523	0.923682	31.5	24.4
0.319444	0.383333	0.796682	0.871512	25.2	24
0.491307	0.373134	0.0206017	0.738401	28.5	26.8
0.827731	0.630252	0.459142	0.110678	23.8	23.8
0.486436	0.440171	0.812675	0.795104	25.3	23.4
0.37678	0.413223	0.87281	0.787141	24.9	24.2
0.506195	0.491597	0.8765	0.870541	25.3	23.8
0.97844	0.890756	0.167281	0.0618596	32	23.8
0.0876419	0.188525	0.490861	0.62431	24.7	24.4
0.507553	0.0372881	0.0556665	0.196709	27.6	29.5
0.425861	0.390244	0.412912	0.885024	25.2	24.6
0.570279	0.433962	0.208085	0.087159	25.8	21.2
0.360896	0.196721	0.758273	0.83071	23.9	24.4
0.254676	0.103448	0.828912	0.983182	23.6	23.2
0.571875	0.046875	0.147823	0.454587	32	32
0.4201	0.47	0.0710596	0.0419801	30.1	20
0.501302	0.324759	0.0269597	0.112421	20	31.1
0.721216	0.702929	0.76048	0.870491	25.9	23.9
1.02096	0.93125	0.563666	0.464201	25.5	32
0.645536	0.865625	0.0201376	0.291964	28	32
0.412111	0.840796	0.134331	0.0542815	32	20.1
0.382259	0.394068	0.784499	0.823311	24.4	23.6
0.709749	0.882845	0.0134309	0.0380155	20	23.9
0.487606	0.508403	0.805136	0.761845	23.9	23.8
0.16352	0.0408163	0.663045	0.238699	32	24.5
0.0874957	0.959641	0.467963	0.58666	26	22.3
0.374919	0.387352	0.435635	0.677878	26.8	25.3
0.241809	0.116981	0.326678	0.500518	23.9	26.5
0.382721	0.5	0.806752	0.788841	24.1	24.6
0.714103	0.75	0.292099	0.77723	26	26.4
1.0289	0.338983	0.0630726	0.186993	20	23.6
0.296262	0.217213	0.691017	0.812166	25.7	24.4
0.518793	0.21875	0.196684	0.309143	29.1	32
0.982054	0.771784	0.048877	0.105781	31.7	24.1
0.140625	0.44375	0.0948443	0.146218	32	32
0.492243	0.893333	0.150513	0.109275	31.8	22.5
0.934517	0.357143	0.0767851	0.243522	28.3	25.2
0.29972	0.741176	0.0359199	0.029314	23.8	25.5
1.0219	0.806584	0.0880025	0.00277817	23.6	24.3
0.247915	0.174468	0.844946	0.777766	25	23.5
0.734755	0.979339	0.122184	0.318731	24.3	24.2
0.105177	0.376866	0.147983	0.161105	32	26.8
0.241956	0.880309	0.280613	0.179278	29.4	25.9
0.478689	0.835	0.327791	-0.00479837	24.4	20
0.136071	0.928125	0.198644	0.0748564	22.3	32
0.914669	0.618243	-0.0657211	0.148609	24.8	29.6
0.832107	0.966555	0.0108908	0.0667875	32	29.9
0.815385	0.43	0.144755	0.214647	26	20
0.426983	0.751004	0.236913	0.0896912	32	24.9
0.979508	0.954918	0.825557	0.776892	24.4	24.4
0.500291	0.483607	0.780116	0.923465	22.5	24.4
0.101132	0.746875	0.606534	0.362633	25.4	32
0.425339	0.950226	0.0740047	0.657397	28.6	22.1
0.534375	0.51875	0.041912	0.0380581	32	32
0.606061	0.706612	0.793191	0.82622	26.4	24.2
0.343638	1	0.139972	0.16025	20.4	27.4
0.163496	0.41875	0.07217	-0.148473	20.7	32
0.431285	0.39322	0.0553945	0.0707754	24	29.5
0.268817	0.693182	0.788882	0.848419	24.8	26.4
0.553813	0.710526	0.41638	0.840406	24.5	26.6
0.0495726	0.142222	0.800299	0.843108	24.7	22.5
0.321475	0.313167	0.095479	0.0550924	31.7	28.1
0.552943	0.937759	0.11943	0.0788632	32	24.1
0.142407	0.077821	0.9647	0.896207	28.4	25.7
0.406096	0.328413	0.792322	0.559872	25	27.1
0.752691	0.760504	0.886482	0.901351	24.2	23.8
0.38041	0.441048	0.255726	0.457486	23.7	22.9
1.02463	0.977273	0.817052	0.89366	24.7	26.4
0.82844	0.966387	0.525849	0.838339	32	23.8
0.631426	0.309859	0.244879	0.421166	32	28.4
0.78987	0.115044	0.0838789	0.0548088	23.5	22.6
0.195466	0.159533	0.320798	0.25258	24.7	25.7
0.0829545	0.61157	0.213725	0.4501	32	24.2
0.819313	0.8	0.784034	0.921905	24.6	24.5
0.386409	0.859375	0.0718516	0.249653	25.2	32
0.267788	0.36875	0.207265	0.0364216	26	32
0.233512	0.61086	0.0597852	0.164157	32	22.1
0.641348	0.356688	0.474167	0.622886	24	31.4
0.0531064	0.0464135	0.601995	0.566249	26.1	23.7
0.277083	0.496212	0.0395259	0.0788912	32	26.4
0.227556	0.438356	0.306527	0.182607	24.8	21.9
0.439689	0.9	0.0223117	0.299654	31.4	32
0.0430458	0.670103	-0.00455776	0.317474	26.6	29.1
0.758627	0.887446	0.546994	0.810743	24.7	23.1
0.308997	0.436242	0.317808	0.142444	32	29.8
0.123179	0.0590551	0.249522	0.247581	32	25.4
0.468513	0.274368	-0.0514248	0.795175	32	27.7
0.340904	0.382353	0.751214	0.349914	25.9	23.8
0.417231	0.0373832	0.0566707	0.568016	32	21.4
0.395976	0.196875	0.223067	0.0399642	29.2	32
0.397987	0.154812	0.638036	0.717096	26.1	23.9
0.16657	0.341772	0.141831	0.428949	24.1	23.7
0.267423	0.286275	0.757742	0.827664	24.9	25.5
0.603558	0.99	0.673953	0.190271	26.7	20
0.346405	0.141176	0.486264	0.941081	31.5	25.5
0.286835	0.323529	0.846413	0.823754	25.5	23.8
0.486499	0.462687	0.788949	0.900973	26.2	26.8
0.197917	0.95625	0.0852838	0.541803	24	32
0.410596	0.59176	0.827651	0.917873	24.8	26.7
0.252508	0.643478	0.52477	0.83323	26	23
0.599293	0.677903	0.890835	0.801954	26.6	26.7
0.221154	0.0913462	0.819528	0.872814	24.4	20.8
0.290761	0.237288	0.634665	0.62881	25.5	23.6
0.217074	0.561594	0.434707	0.743935	32	27.6
0.990671	0.901141	0.883125	0.832426	26.9	26.3
0.536171	0.850746	0.820754	0.856717	28.1	26.8
0.0775566	0.214575	0.0869139	0.904232	26.2	24.7
0.75179	0.363248	0.117063	0.656536	32	23.4
0.865533	0.712329	0.805011	0.774264	26.1	21.9
0.499827	0.330579	0.727263	0.744376	26.3	24.2
0.321753	0.361789	0.514047	0.881957	23.8	24.6
0.497649	0.438053	0.244315	0.825586	32	22.6
0.2625	0.08125	0.0677518	0.0909045	32	32
0.4875	0.515	0.706037	0.0559569	24	20
0.228088	0.23913	0.758	0.811702	25.2	23
0.410266	0.400794	0.599397	0.739018	24.8	25.2
0.878378	0.847973	0.277007	0.703374	32	29.6
0.55625	0.221875	0.0316061	0.0552171	20	32
0.889757	0.908297	0.590511	0.703123	28.1	22.9
0.226749	0.402214	0.0982428	0.763699	24.5	27.1
0.43315	1	0.395055	0.471479	29.4	31.2
0.061244	0.789256	0.571798	0.816844	28.5	24.2
0.184375	0.995	-0.00283328	0.0903883	32	20
0.690625	0.469091	0.212903	0.282894	32	27.5
0.666929	0.791339	0.106777	0.561915	20	25.4
0.779714	0.828704	0.838949	0.903783	26.3	21.6
0.902129	0.889831	0.119455	0.173413	27.7	23.6
0.331754	0.312253	0.847869	0.827617	25.7	25.3
0.936761	0.764	0.453407	0.848215	28.4	25
0.348684	0.727273	0.217604	0.0766175	28.8	20.9
0.205056	0.806818	0.554048	0.406579	26.7	26.4
1.00381	0.995726	0.582404	0.761668	24.9	23.4
0.714268	0.391473	0.0562072	0.136946	32	25.8
0.55493	0.604938	0.681487	0.847038	26.3	24.3
0.442822	0.365449	0.120975	0.465357	26.6	30.1
0.936281	0.874494	0.786723	0.810652	28.3	24.7
0.309147	0.227468	0.476778	0.704655	32	23.3
0.190772	0.219298	0.67068	0.792774	25.4	22.8
1.02591	0.98524	0.75863	0.898428	26.4	27.1
1.02215	0.126482	0.470542	0.641321	26.7	25.3
0.29983	0.157895	0.869001	0.946405	25.9	24.7
0.918577	0.876106	0.624256	0.706359	26.4	22.6
0.721467	0.758893	0.351532	0.822322	22.4	25.3
0.214274	0.106719	0.759304	0.837742	26.5	25.3
0.572772	0.591093	0.88708	0.587037	27.6	24.7
0.12382	0.2	0.0910203	0.0669158	23.3	20
0.100532	0.99635	0.760873	0.764242	25.1	27.4
0.514698	0.713115	0.697905	0.39494	26.1	24.4
0.0520098	0.988142	0.750723	0.893346	26.5	25.3
0.457307	0.378289	0.877957	0.777035	28.2	30.4
0.997867	0.0952381	0.844198	0.256233	32	25.2
0.53125	0.515625	0.170783	-0.021528	26.4	32
0.100533	0.837945	0.684569	0.724663	26.9	25.3
0.808582	0.459574	0.203052	0.108642	30	23.5
0.251673	0.0781893	0.0128567	0.120596	23	24.3
1.01562	0.73125	0.227185	0.170936	32	32
0.390625	0.365	0.417141	0.0893466	32	20
0.103125	0.665625	0.329815	0.0516519	32	32
0.871792	0.97992	0.661061	0.733185	23.6	24.9
0.454915	0.222222	0.213337	0.0667645	32	23.4
0.362132	0.628125	0.328561	0.335659	30.6	32
1.00271	0.15	0.541543	0.325205	25.4	32
0.696199	0.694118	0.825094	0.843212	24.3	25.5
0.53407	0.537815	0.687511	0.836644	26.7	23.8
0.0430096	0.159375	0.558002	0.273752	28.7	32
0.755557	0.840336	0.784538	0.817793	24.8	23.8
0.287079	0.375	0.767738	0.835195	27.1	24.8
0.437185	0.598326	0.661446	0.794405	23.4	23.9
0.338309	0.288066	0.915995	0.935415	24.4	24.3
0.64681	0.685065	0.50889	0.391062	25.3	30.8
0.296748	0.361789	0.907176	0.868456	24.6	24.6
0.10732	0.0491803	0.878227	0.875009	25.8	24.4
0.164045	0.17623	0.886511	0.913857	29.6	24.4
0.332222	0.582237	0.313392	0.732382	21.9	30.4
0.718904	0.501754	0.832243	0.855631	26.7	28.5
0.879298	0.915625	0.482636	0.0828672	26.9	32
0.300118	0.185567	0.082146	0.0468314	32	29.1
0.479817	0.677686	0.719072	0.895951	25.9	24.2
0.362683	0.309434	0.84299	0.748849	27.9	26.5
0.875428	0.828125	0.648517	0.122182	29.2	32
0.689338	0.139706	0.278695	0.463409	32	27.2
0.615346	0.711382	0.0086798	0.268282	32	24.6
0.474003	0.782007	0.416103	0.888992	22.7	28.9
0.41806	0.177258	0.00609589	0.174481	29.9	29.9
0.983054	0.958955	0.830737	0.888988	27.7	26.8
0.357769	0.276515	0.825261	0.882941	26.6	26.4
0.265303	0.615625	0.670371	0.0640755	24.3	32
0.920406	0.981618	0.872299	0.904974	27.4	27.2
1.02988	0.775	0.913232	-0.090541	27.3	32
0.370302	0.884244	0.861665	0.0470981	25	31.1
0.378786	0.345679	0.8299	0.768136	26.7	24.3
0.853632	0.825	0.68536	0.823584	23.4	24
0.704451	0.808664	0.557815	0.623814	25.6	27.7
0.100081	0.978448	0.859575	0.445665	25.6	23.2
0.29739	0.576779	0.0218749	0.0840851	32	26.7
0.866051	0.591912	0.66108	0.812171	28.1	27.2
0.393944	0.336508	0.881539	0.831911	29.2	31.5
0.737695	0.758242	0.878985	0.87525	25.6	27.3
0.908314	0.94332	0.815754	0.886769	24.6	24.7
0.57878	0.622407	0.722976	0.784808	28.4	24.1
0.709979	0.128676	0.39994	0.635734	27.1	27.2
0.90305	0.995633	0.750023	0.797057	25.3	22.9
0.285545	0.389892	0.806122	0.69718	27.1	27.7
0.209368	0.105882	0.691817	0.781776	27	25.5
0.892916	0.562278	0.102116	0.338406	32	28.1
0.104204	0.116981	0.920409	0.815027	28.5	26.5
0.799964	0.561873	0.806226	0.800241	28	29.9
0.802797	0.650177	0.654586	0.913927	28.2	28.3
0.681587	0.248252	0.165618	0.41327	28.7	28.6
0.223868	0.142857	0.762371	0.821579	25.2	28.7
0.0405245	0.0627306	0.912427	0.801838	28	27.1
0.133284	0.101449	0.756254	0.827472	26.7	27.6
0.0397036	0.195489	0.627244	0.773805	27.8	26.6
0.895651	0.852814	0.660238	0.848739	27.7	23.1
0.854407	0.709375	0.13312	0.190992	21.7	32
0.369537	0.859375	0.51737	0.0793044	28.6	32
1.03047	0.183673	0.0513836	0.126065	21.9	24.5
1.03633	0.0756972	0.767289	0.837924	23.6	25.1
0.468837	0.646226	0.856353	0.574106	24.4	21.2
0.692946	0.163366	0.104636	-0.0105839	32	20.2
0.931133	0.468635	0.547845	0.851944	27	27.1
0.181731	0.363636	0.350907	0.833588	20.8	27.5
0.731804	0.535461	0.182259	0.451371	32	28.2
0.996212	0.0666667	0.790702	0.826179	27.5	24
0.711738	0.787879	0.59424	0.830005	25.7	26.4
0.702347	0.3125	0.883669	0.638471	26.1	28.8
0.772664	0.0671141	0.159187	0.113957	26.8	29.8
0.941964	0.403125	0.0806004	0.178234	28.7	32
0.934238	0.922481	0.735213	0.766427	26.9	25.8
0.917969	0.125	0.117821	0.565149	25.6	32
0.625	0.566667	0.736395	0.864247	26.4	24
0.588393	0.629787	0.778572	0.809641	30.1	23.5
0.862657	0.479021	0.163367	0.405552	27.5	28.6
0.430312	0.496094	0.813836	0.908597	25	25.6
0.275	0.715625	0.330765	0.0316206	32	32
0.404068	0.657658	0.0241511	0.114641	22.9	22.2
0.216312	0.035461	0.141381	0.440737	28.2	28.2
0.964344	0.334426	0.406629	0.0513338	32	30.5
0.4125	0.7375	0.0356988	0.18705	32	32
0.153817	0.385113	0.119422	0.148476	20.4	30.9
1.01215	0.864	0.71016	0.83012	30.3	25
0.153251	0.902041	0.323735	0.0235705	26.9	24.5
0.804801	0.934375	0.314483	0.151067	27.6	32
0.775141	0.750988	0.378062	0.616858	26.2	25.3
0.220735	0.559859	0.0698586	0.157117	27.3	28.4
0.440285	0.176471	0.169839	0.466527	26.4	27.2
0.984375	0.2375	0.0697011	0.0934872	32	32
0.285554	0.371795	0.15062	0.657541	26.6	23.4
0.94234	0.786184	0.545278	0.399043	26.3	30.4
0.724841	0.734177	0.563179	0.776373	25.4	23.7
0.485993	0.549828	0.430192	0.717876	25	29.1
0.0985401	0.810219	0.142402	0.0966947	31.2	27.4
0.700736	0.581132	0.765304	0.683117	25.9	26.5
0.574802	0.028125	0.177996	0.141906	22.1	32
0.77879	0.161702	0.157025	0.156803	32	23.5
0.613379	0.514286	0.709044	0.814283	29.4	31.5
0.47125	0.696875	0.0789899	0.287018	20	32
0.645497	0.515625	0.867116	0.513485	27.9	32
0.149836	0.279835	0.4054	0.422885	23.9	24.3
0.718293	0.330612	0.948004	0.131172	27.5	24.5
0.394132	0.163043	0.362721	0.530696	24.6	27.6
0.1375	0.14375	0.314222	0.295586	32	32
0.746875	0.075	0.141366	0.219856	32	32
0.327049	0.87	0.084911	0.150723	24.4	20
0.767463	0.882353	0.0604095	0.0813006	25.6	27.2
0.46875	0.33125	0.0472437	0.147657	32	32
0.234363	0.0973451	0.352187	0.0853206	29.4	22.6
1.01436	0.765625	0.0843824	0.0162323	29.6	32
0.864697	0.0277778	-0.0113557	-0.0401451	24.9	25.2
0.969112	0.933099	0.121709	0.145592	20.2	28.4
0.75	0.071875	0.334135	0.246315	32	32
0.669774	0.296296	0.128329	0.921706	24.5	24.3
0.547519	0.485944	0.884567	0.513387	28	24.9
0.902159	0.692982	0.164244	0.0353339	28.6	22.8
0.0914871	0.344828	0.0586417	0.0140847	32	23.2
0.854697	0.538462	0.115059	0.116506	29.5	27.3
0.428241	0.143519	0.197612	0.778982	32	21.6
0.267242	0.548495	0.360512	0.235409	22.2	29.9
0.60364	0.659176	0.0544472	0.129482	25.6	26.7
0.385538	0.643725	0.841805	0.880319	27.2	24.7
0.309096	0.424354	0.284697	0.507646	20	27.1
0.382661	0.867742	-0.0387786	0.263231	32	31
0.877668	0.876984	0.906403	0.726852	26.1	25.2
0.509794	0.126437	0.128595	0.852624	32	26.1
0.856307	0.713781	0.028909	0.0329013	20	28.3
0.221195	0.181208	0.10024	0.143981	31	29.8
0.797379	0.13125	0.122205	0.1419	24.8	32
1.01535	0.0125	0.257825	0.403516	22.8	24
0.691676	0.7393	0.79228	0.800455	25.9	25.7
1.04857	0.434146	0.456779	0.268057	22.9	20.5
0.115506	0.880952	0.775743	0.414326	29	29.4
0.5725	0.236	0.316263	0.142206	32	25
0.271294	0.909375	0.0647368	0.216565	22.6	32
0.345428	0.550388	0.872772	0.824831	24.1	25.8
0.116438	0.101562	0.817188	0.89072	27.1	25.6
0.274598	0.221774	0.749253	0.881799	25.9	24.8
0.429381	0.596639	0.713939	0.712424	24.9	23.8
0.541673	0.673307	0.703884	0.904979	24.9	25.1
0.0579909	0.803333	0.611915	0.138969	29.2	30
0.0470802	0.937743	0.673355	0.835099	26.1	25.7
0.569883	0.577689	0.697158	0.801889	24.6	25.1
1.02454	0.730469	0.0310718	0.158563	28.4	25.6
0.428402	0.419847	0.657546	0.911892	25.7	26.2
0.439031	0.805668	0.0386981	0.151091	32	24.7
0.15044	0.351695	0.505203	0.751519	26.6	23.6
0.529626	0.909465	0.000869062	0.0806214	22.6	24.3
0.301085	0.123377	0.842696	0.624967	23.7	30.8
0.812037	0.703833	0.00647959	0.0521664	25.6	28.7
0.492871	0.512605	0.716106	0.796103	26.7	23.8
0.551043	0.55144	0.856378	0.857274	26.9	24.3
0.625219	0.728033	0.143065	0.0526573	23.4	23.9
0.286717	0.527523	0.374085	0.632327	23	21.8
0.720965	0.764463	0.31991	0.204742	24.5	24.2
0.164021	0.0740741	0.346202	0.538664	25.9	27
0.0991071	0.59375	0.133686	0.253416	28	32
0.968257	0.183267	0.385099	0.614814	24.6	25.1
0.143564	0.15678	0.332223	0.744013	26.9	23.6
0.247419	0.23348	0.547046	0.500176	25	22.7
0.382168	0.839286	0.0633956	0.0176269	21.3	22.4
0.287815	0.285714	0.81385	0.864929	25.6	23.8
0.496433	0.653125	0.0790296	0.210122	21.9	32
0.659375	0.784375	0.110466	-0.128512	32	32
0.061944	0.61875	0.863194	0.0779963	28.1	32
0.343318	0.808511	0.757837	0.850963	22.8	23.5
0.197706	0.83	0.0557181	0.118554	21.8	20
0.890042	0.239496	0.728704	0.893753	24.7	23.8
0.928125	0.865	0.0116454	0.0530079	32	20
0.880755	0.936	0.605905	0.564063	26.5	25
0.528473	0.47619	0.918169	0.924287	25.7	25.2
0.333726	0.846154	0.761534	0.727654	25.8	24.7
0.115429	0.839357	0.0349304	0.0835886	27.1	24.9
0.777271	0.218543	0.158342	0.051958	31.8	30.2
0.192372	0.996875	0.369907	0.612217	26.3	32
0.343024	0.735772	0.116102	0.0632226	22.4	24.6
0.92853	0.822222	0.553658	0.847883	25.6	27
0.447624	0.34322	0.813633	0.766301	25.5	23.6
0.0849057	0.241509	0.659556	0.893691	25.8	26.5
0.95625	0.10625	0.334934	0.167756	32	32
0.450594	0.459916	0.520712	0.932047	25.8	23.7
0.834638	0.812298	0.207652	0.137462	32	30.9
0.206837	0.0576923	0.0466963	0.063589	22.7	20.8
0.153407	0.792	0.876547	0.311117	27.3	25
0.950109	0.638889	0.549946	0.126442	26.9	25.2
0.648173	0.478088	0.8701	0.759269	24.3	25.1
0.996864	1	0.700508	0.920729	26.7	25.8
0.792971	0.65343	0.0521644	0.251319	24.2	27.7
0.214924	0.0676157	0.782527	0.594987	28.2	28.1
0.243794	0.325	0.935394	0.857026	23.5	24
0.433251	0.357664	0.802981	0.774472	24.2	27.4
0.134491	0.578704	0.014667	0.187395	32	21.6
0.325993	0.594502	0.540642	0.0169429	25	29.1
0.371706	0.3625	0.822114	0.706325	25.3	24
1.01452	0.96875	0.0325569	0.194098	25.4	32
0.0501761	0.788732	-0.0246216	0.0466918	32	28.4
0.602737	0.792829	0.710714	0.929098	24.4	25.1
0.765342	0.661417	0.142001	0.0430779	25.2	25.4
0.165625	0.915625	0.265579	0.0492267	32	32
0.697705	0.995652	0.714555	0.482764	23.3	23
0.601852	0.44	0.0525368	0.0146601	27	20
0.524616	0.582979	0.816551	0.891015	27.4	23.5
0.739552	0.347015	0.115954	0.0394877	24	26.8
0.604342	0.694118	0.0699515	0.0688449	30.8	25.5
0.794538	0.18	0.637504	0.113585	23.8	20
0.832985	0.55036	0.0257337	0.0918146	29.3	27.8
1.01364	0.815625	0.0409677	0.0295057	29.1	32
0.590048	0.178125	0.264239	0.0266273	28.7	32
0.649864	0.865217	0.122856	0.0666842	32	23
0.173794	0.65625	0.113406	0.0420602	22.8	32
0.809338	0.0566802	0.682929	0.657313	26.7	24.7
0.30719	0.384921	0.583507	0.798728	23.8	25.2
0.309247	0.471875	0.115516	0.0380084	31.7	32
1.01959	0.189781	0.844024	0.761729	26.6	27.4
0.884529	0.0761246	0.280326	0.891501	26.4	28.9
0.340316	0.361111	0.748197	0.87522	23.3	25.2
0.530656	0.437247	0.797686	0.908702	25	24.7
0.3584	0.279167	0.773877	0.589951	25.1	24
0.889254	0.787879	0.786823	0.78055	30.4	26.4
0.823991	0.861635	0.458288	0.348066	20.6	31.8
0.445833	0.185606	0.346852	0.716205	32	26.4
0.191609	0.217778	0.780729	0.798891	24.1	22.5
0.33763	0.212598	0.586041	0.865909	31.4	25.4
0.183177	0.50813	0.428428	0.726755	21.1	24.6
0.456867	0.0078125	0.116936	0.87909	23.8	25.6
0.730909	0.297521	0.137946	0.102418	27.5	24.2
0.0652964	0.870293	0.872123	0.403631	27.4	23.9
0.134664	0.00406504	0.751762	0.913369	27.5	24.6
0.110232	0.792642	0.133014	0.202045	32	29.9
0.90625	0.715	0.267009	-0.0323985	32	20
0.274987	0.286885	0.802664	0.733736	24.8	24.4
0.634375	0.487273	0.536156	0.619802	32	27.5
0.35	0.653125	0.147365	0.160444	32	32
0.148204	0.11336	0.0227112	0.173447	31	24.7
0.688034	0.568889	0.816811	0.857603	26	22.5
0.0774726	0.944238	0.732188	0.913662	29.4	26.9
0.901988	0.736842	0.162575	0.382875	23.5	30.4
0.302466	0.519685	0.749454	0.741997	24.2	25.4
0.480044	0.219298	0.119449	0.0894126	32	22.8
0.122551	0.579336	0.876757	0.11519	24.6	27.1
0.894427	0.777778	0.939185	0.947119	27.8	25.2
0.628149	0.744681	0.505471	0.741872	23.9	23.5
0.51625	0.7	0.0592685	0.0903811	32	25
0.938956	0.578512	0.614919	0.151223	27.7	24.2
0.79617	0.855263	0.484476	0.600704	26.2	22.8
0.545715	0.5125	0.59002	0.711283	24.7	24
0.505395	0.425101	0.00251502	0.00261895	20.3	24.7
0.728656	0.860377	0.0957013	0.00925778	32	26.5
0.506741	0.685185	0.751527	0.76555	25	21.6
0.150316	0.340517	0.597285	0.732007	22.9	23.2
0.112023	0.0677966	0.0792435	0.106913	32	23.6
0.181686	0.617284	0.154126	0.398809	22.7	24.3
0.802717	0.109589	0.115692	0.0956401	20	21.9
0.560087	0.592058	0.794441	0.751165	25.7	27.7
0.122195	0.153509	0.780833	0.736521	25.8	22.8
0.4227	0.368217	0.385946	0.584658	26.5	25.8
0.435061	0.279528	0.87624	0.825281	27.3	25.4
0.882242	0.31746	-0.000402166	0.34593	32	25.2
0.649261	0.72069	0.180191	0.0126946	28	29
0.252002	0.334615	0.0259483	0.556257	31.7	26
0.280497	0.371901	0.566925	0.88137	23.4	24.2
0.571921	0.70339	0.655894	0.0612559	26.3	23.6
0.385309	0.117155	0.131964	0.0964345	25.9	23.9
0.276127	0.174274	0.731509	0.840146	25.8	24.1
0.95344	0.596639	0.101544	0.0611622	32	23.8
0.831982	0.025	0.167572	0.0972874	23.9	32
0.0605978	0.084375	0.082914	0.117308	23	32
0.622044	0.731915	0.818205	0.871519	23.3	23.5
0.122853	0.803922	0.161728	0.0850325	29	20.4
0.648268	0.223629	0.146611	0.0250079	25.8	23.7
0.458576	0.403125	0.110571	0.0680677	25.8	32
0.507369	0.197917	0.217089	0.432534	26.2	28.8
0.280823	0.822526	0.0989001	0.100213	32	29.3
0.75625	0.7125	0.166102	0.1003	32	32
1.0006	0.945098	0.588786	0.880417	29.4	25.5
0.532333	0.539419	0.770519	0.910024	26.7	24.1
0.0597607	0.00793651	0.868816	0.909592	26.8	25.2
0.416401	0.0224359	0.141112	0.0972924	29	31.2
0.362419	0.364	0.685356	0.901169	24.8	25
0.250032	0.9	0.0520946	0.0335534	28.9	27
0.0470951	0.903125	0.566131	0.599395	28.4	32
0.899017	0.391459	0.182156	0.250369	21	28.1
0.683482	0.714286	0.0559791	0.0718318	32	30.8
0.431522	0.113821	-0.00884514	0.871451	27.2	24.6
0.657594	0.625483	0.762708	0.657588	24.3	25.9
0.488803	0.47541	0.71052	0.780987	26.5	24.4
0.429093	0.723849	0.819382	0.822868	24.4	23.9
0.625217	0.490119	0.814534	0.784938	25	25.3
0.245	0.47	0.172054	0.040109	20	20
1.00711	0.965251	0.710128	0.835872	26.4	25.9
0.186704	0.215447	0.826308	0.940798	25.4	24.6
0.706402	0.788961	0.0604659	0.102313	29.9	30.8
0.535527	0.508591	0.89527	0.771173	26.6	29.1
0.407152	0.469027	0.757001	0.824472	24.5	22.6
0.528369	0.782979	0.585043	0.498003	28.2	23.5
0.590781	0.564202	0.786253	0.750629	26.6	25.7
0.465724	0.341463	0.692202	0.824783	26.4	24.6
0.0426079	0.97992	0.824368	0.858141	25.6	24.9
0.341877	0.290323	0.837495	0.920069	24.7	24.8
0.123665	0.786325	0.390822	0.0591392	32	23.4
0.85769	0.835294	0.681493	0.818218	25.6	25.5
0.341144	0.277551	0.77348	0.741782	24.3	24.5
0.591611	0.646875	0.877708	0.0393342	26.3	32
0.388186	0.590717	0.725215	0.442021	23.7	23.7
0.377565	0.511628	0.691103	0.824749	25.5	25.8
0.666733	0.753138	0.746442	0.781582	25.2	23.9
0.730807	0.766284	0.751009	0.807489	24.3	26.1
0.646259	0.697959	0.742125	0.780673	27.3	24.5
0.838462	0.596154	0.781302	0.746011	26	26
0.307204	0.261044	0.78992	0.871019	24.3	24.9
0.699862	0.681452	0.710636	0.780689	25.8	24.8
0.600452	0.423387	0.610341	0.795399	25	24.8
0.967794	0.922297	0.741862	0.902581	27.4	29.6
0.426877	0.553719	0.8076	0.82573	25.3	24.2
1.00625	0.95625	0.342047	0.103799	32	32
0.564542	0.677824	0.780707	0.912668	24.2	23.9
0.365999	0.454545	0.764516	0.893796	25.6	25.3
0.622482	0.665339	0.682871	0.804888	24.7	25.1
0.26701	0.872611	0.0322627	0.196043	27.7	31.4
0.318164	0.363636	0.743934	0.788866	24.8	23.1
0.46518	0.336066	0.808448	0.911595	25	24.4
0.677577	0.328063	0.759954	0.681219	26.7	25.3
0.272892	0.216667	0.813825	0.897574	25.3	24
0.859224	0.192623	0.472258	0.890403	22.9	24.4
0.7	0.765152	0.769683	0.792704	24	26.4
0.1826	0.379747	0.162985	0.141631	22.8	31.6
0.210317	0.401515	0.898217	0.635837	25.2	26.4
0.795029	0.931298	0.900794	0.831533	24.2	26.2
0.626489	0.542636	0.788196	0.785572	24.6	25.8
0.939487	0.85283	0.77227	0.844048	25.1	26.5
0.234556	0.19917	0.755056	0.921339	23.3	24.1
0.0578623	0.865854	0.539493	0.791233	29.9	24.6
0.700571	0.860759	0.791856	0.849845	25.5	23.7
0.970156	0.964	0.753699	0.841092	25.6	25
0.118422	0.892193	0.0150088	0.067428	25.6	26.9
0.694191	0.704453	0.822781	0.700194	25.8	24.7
0.21587	0.252	0.863632	0.898056	24.7	25
0.759141	0.832061	0.908931	0.917204	25.7	26.2
0.612846	0.632	0.769827	0.701382	24.6	25
0.212854	0.646875	0.148705	0.0193832	21.2	32
0.558138	0.403922	0.656666	0.870455	28.6	25.5
0.557604	0.625498	0.778544	0.861939	24.1	25.1
0.791231	0.613027	0.881972	0.802731	26.8	26.1
0.151421	0.760369	0.77143	0.115815	24	21.7
0.17167	0.221311	0.818713	0.780878	24.9	24.4
0.511269	0.84375	0.156324	0.0912131	26.9	32
0.632015	0.794007	0.780624	0.731021	25	26.7
1.00581	0.546875	-0.00229272	0.00400213	22.6	32
0.425734	0.367188	0.731809	0.864819	24.9	25.6
0.23625	0.9	0.0756961	0.0887869	20	32
0.217319	0.971875	0.531452	0.401692	26.2	32
0.285746	0.503125	0.262685	0.336228	27.8	32
0.96483	0.895833	0.663826	0.473288	24.8	28.8
0.537634	0.604167	0.569825	0.744598	24.8	24
0.623368	0.540856	0.700832	0.808779	25.3	25.7
0.718952	0.625	0.616925	-0.0613735	32	24.8
0.622518	0.695833	0.779602	0.904941	23.5	24
0.56168	0.737705	0.856922	0.758863	24	24.4
0.9458	0.153153	0.875001	0.742278	24.7	22.2
0.382736	0.394068	0.750532	0.79923	25.8	23.6
0.337611	0.338843	0.817322	0.884262	25.5	24.2
0.8687	0.667969	0.710366	0.920609	24.8	25.6
0.181746	0.0763359	0.822746	0.85104	25.1	26.2
0.955385	0.97491	0.867839	0.848035	28.6	27.9
0.876243	0.75	0.808763	0.791992	29.4	26
0.920685	0.597403	0.0833003	0.0513377	32	23.1
0.94635	0.966102	0.574831	0.804377	25.7	23.6
0.382391	0.288618	0.767791	0.887272	26.4	24.6
0.514926	0.526104	0.583122	0.829189	25.4	24.9
0.641817	0.582707	0.617639	0.596888	27.1	26.6
0.666233	0.7751	0.706752	0.867076	25	24.9
0.68744	0.628458	0.834166	0.884307	27	25.3
1.03696	0.99095	0.827058	0.458899	24.5	22.1
0.424573	0.486957	0.797678	0.829871	24.7	23
0.44518	0.483607	0.672026	0.830135	25	24.4
0.0810811	0.190909	0.0706468	0.0837753	22.2	22
0.748636	0.846491	0.297873	0.821573	23.8	22.8
0.904183	1	0.267569	0.0188652	25.1	20
0.258337	0.285714	0.816951	0.715134	24.6	24.5
0.353248	0.199234	0.800951	0.590305	25.3	26.1
0.444664	0.353909	0.855677	0.924259	26.3	24.3
0.34375	0.940625	0.116047	0.116907	32	32
0.290047	0.126016	0.745383	0.698367	29.3	24.6
0.108117	0.0974576	0.785909	0.82477	25.6	23.6
0.0580362	0.0550847	0.745082	0.693315	29	23.6
0.0994318	0.05	0.791211	0.632302	26.4	32
0.0597604	0.211207	0.451617	0.84362	23.6	23.2
0.672187	0.463415	0.394073	0.354773	24.3	24.6
0.132345	0.0890688	0.727556	0.887391	25.1	24.7
0.575	0.095	0.0425831	0.0951046	20	20
0.30625	0.19	0.226814	0.0140486	32	20
0.329451	0.898917	0.0221316	0.136158	25.6	27.7
0.518777	0.431193	0.687233	0.610828	21.4	21.8
0.549309	0.558824	0.739805	0.864023	26.1	23.8
0.117538	0.230453	0.724818	0.891917	23.5	24.3
0.211122	0.323529	0.671425	0.903934	25.1	23.8
0.73125	0.909375	0.173931	0.112571	32	32
0.7	0.79375	0.105314	0.0286748	32	32
0.682309	0.04375	0.416837	0.11543	30.7	32
0.631848	0.596774	0.842458	0.565287	25.2	24.8
0.437321	0.746622	0.557375	0.540768	24.6	29.6
0.372296	0.421941	0.798895	0.924055	26.9	23.7
0.223732	0.203252	0.818675	0.881802	23.7	24.6
0.653866	0.714777	0.720436	0.104218	25.1	29.1
0.857442	0.553957	0.0878812	0.042666	32	27.8
0.679026	0.279476	0.202562	0.324694	32	22.9
0.121476	0.582781	0.808204	0.176544	24.5	30.2
1.02188	0.55625	0.0644369	-0.000740193	32	32
1.0028	0.10757	0.732336	0.928213	22.9	25.1
0.82109	0.149007	0.14945	0.554409	25.9	30.2
0.0396638	0.0801394	0.861111	0.308779	27.9	28.7
0.147548	0.183594	0.736324	0.723875	24.6	25.6
0.340922	0.453125	0.771388	0.48504	27.9	25.6
0.387429	0.485401	0.731861	0.810228	27	27.4
0.243882	0.172535	0.81427	0.70604	28.2	28.4
0.0791613	0.0813008	0.486082	0.522419	22.8	24.6
0.558277	0.071875	-0.0833463	0.186899	29.6	32
0.694737	0.749091	0.618351	0.856868	28.5	27.5
0.383169	0.885965	0.132674	0.102168	32	22.8
0.94425	0.7	0.529538	0.258973	25	32
0.894345	0.73125	0.112743	0.0617297	31.5	32
0.346614	0.446215	0.764777	0.812094	25.1	25.1
0.820982	0.765217	0.845954	0.621074	26.4	23
0.181137	0.634375	0.215412	0.112845	22.1	32
0.662027	0.221739	0.578158	0.176899	27.8	23
0.93873	0.00414938	0.80432	0.96407	24.8	24.1
0.134375	0.628125	0.0438258	0.00641321	32	32
0.71794	0.744361	0.867923	0.783566	25.1	26.6
0.421774	0.286275	0.0595792	0.071345	28.6	25.5
0.277133	0.377953	0.616857	0.941184	24.5	25.4
0.105363	0.0869565	0.922893	0.845432	27.4	25.3
0.769207	0.878125	0.185417	0.177984	30.1	32
0.310417	0.190625	0.658349	0.18871	24	32
0.959821	0.246875	0.846098	0.3258	28	32
0.98643	0.865741	0.086303	0.0274198	23.2	21.6
0.267072	0.0390071	0.456597	0.32839	28	28.2
0.096112	0.019685	0.804819	0.789552	25.7	25.4
0.544809	0.387352	0.823945	0.730465	24.5	25.3
0.403656	0.43254	0.815581	0.890009	24.4	25.2
0.316932	0.407563	0.838204	0.861758	24.9	23.8
0.2711	0.533597	0.747485	0.0666066	25.5	25.3
0.798134	0.884259	0.849682	0.645693	25.7	21.6
0.468015	0.58125	0.719777	0.535534	25.5	32
0.12585	0.112245	0.650835	0.592954	26	29.4
0.618211	0.511811	0.846844	0.802794	27.3	25.4
0.36875	0.065	0.119394	-0.0110818	32	20
0.0816327	0.916364	0.688173	0.613993	24.5	27.5
0.98125	0.528125	0.0761357	0.315964	32	32
0.945345	0.908425	0.846356	0.883302	29	27.3
0.710777	0.719149	0.778674	0.874513	24.6	23.5
0.697947	0.726496	0.840839	0.892536	24.4	23.4
0.249075	0.153226	0.658089	0.694997	24.4	24.8
0.655899	0.63964	0.72077	0.806136	25.1	22.2
0.869344	0.702811	0.754881	0.707076	27	24.9
0.34125	0.153125	0.021232	0.100406	20	32
0.624329	0.610687	0.770785	0.771152	24.9	26.2
0.675207	0.175	0.00364632	0.116605	21.1	32
0.623315	0.294118	0.116531	0.0460445	25.6	25.5
0.662532	0.934109	0.711815	0.642577	27	25.8
0.795546	0.795918	0.958905	0.671626	27.4	24.5
0.328189	0.375	0.72045	0.669767	24.3	26.4
0.566284	0.415441	0.65538	0.890782	27.3	27.2
0.71354	0.733871	0.745093	0.646637	26.1	24.8
0.37231	0.534351	0.758553	0.807966	25.5	26.2
0.33929	0.389961	0.798037	0.812655	25	25.9
0.729927	0.810219	0.889799	0.951962	27.4	27.4
0.790403	0.730612	0.761111	0.744631	25.9	24.5
0.66604	0.619772	0.739296	0.65477	26.1	26.3
1.00581	0.856574	0.595868	0.897037	28.6	25.1
0.566233	0.60241	0.814058	0.709317	25	24.9
0.485873	0.47037	0.536377	0.684471	25.3	27
0.354687	0.4375	0.325154	0.635412	32	25.6
0.754221	0.683794	0.550315	0.665102	29.1	25.3
0.382743	0.504348	0.640962	0.812611	25.9	23
0.713393	0.484375	0.308593	0.443698	24.5	32
0.97373	0.090604	0.800406	0.845708	28	29.8
0.417943	0.203922	0.111433	0.0866007	29.2	25.5
0.295765	0.5125	0.748801	0.940322	24.4	24
0.388187	0.455285	0.805976	0.83558	24.9	24.6
1.02951	0.893536	0.548518	0.850697	26.8	26.3
0.191461	0.0625	0.933261	0.764844	28.4	32
0.531092	0.0429185	0.196752	0.00932353	31.3	23.3
0.84677	0.859438	0.867395	0.894184	25.3	24.9
0.0579373	0.290735	0.136484	0.114767	32	31.3
0.431056	0.549839	0.0919957	0.477513	22.3	31.1
0.651042	0.641667	0.788553	0.847905	25.6	24
0.398478	0.55102	0.781805	0.719828	23.6	24.5
0.440309	0.32906	0.319816	0.386133	27.9	23.4
0.840519	0.922131	0.327659	0.73836	25.4	24.4
0.581942	0.611111	0.6312	0.672374	27.1	25.2
0.648146	0.43038	0.627972	0.750354	28.5	23.7
0.914315	0.315625	0.324611	0.284238	27.9	32
0.125958	0.28	0.17584	0.0703691	28.7	20
0.522649	0.594488	0.584985	0.612552	27.1	25.4
1.00524	0.79375	0.112047	0.114469	29.8	32
0.5875	0.725	0.0155938	0.404302	32	32
0.203426	0.221757	0.648593	0.871362	22.3	23.9
0.981299	0.873469	0.672081	0.759267	25.1	24.5
0.683395	0.76378	0.469872	0.684458	24.9	25.4
0.215781	0.874074	0.331884	0.350069	27.6	27
0.439842	0.59144	0.343317	0.703784	28	25.7
0.919481	0.809129	0.610305	0.712243	27.4	24.1
0.77875	0.588	0.136988	0.712522	32	25
0.226696	0.676349	0.405077	0.331647	24.3	24.1
1.02875	0.146429	0.194614	0.122391	28.7	28
0.0818558	0.52439	0.449064	0.291801	29.3	24.6
0.659675	0.7625	0.301247	-0.199415	29.2	32
0.496128	0.326693	0.545015	0.811984	32	25.1
0.447125	0.765625	-1.04916	-0.156956	26.3	32
0.509398	0.597345	0.763059	0.833483	25.8	22.6
0.404451	0.325	0.0501583	0.0779819	27.8	32
0.502918	0.456432	0.720363	0.859057	24.6	24.1
0.609317	0.26259	0.134234	0.17853	20	27.8
0.42061	0.50885	0.768598	0.835755	25.9	22.6
0.0646368	0.025641	0.685599	0.812593	28.8	23.4
0.489277	0.221498	0.0609658	0.101492	26.9	30.7
0.433638	0.481982	0.730668	0.593037	25.4	22.2
0.648855	0.553435	0.795439	0.826231	26.2	26.2
0.962121	0.0583333	0.710256	0.874519	26.4	24
0.864167	0.810127	0.348018	0.301721	26.5	23.7
0.184657	0.483871	0.628571	0.846675	23.4	24.8
0.634874	0.562738	0.346647	0.0248461	32	26.3
0.147328	0.557621	0.37625	0.806847	32	26.9
0.378125	0.703125	0.0341825	0.0926305	32	32
0.0561527	0.28626	0.137968	0.0955942	25	26.2
0.186929	0.413502	0.662021	0.847532	23.5	23.7
0.473167	0.373272	0.619929	0.297316	25.1	21.7
0.264791	0.488789	0.116539	0.750543	24.8	22.3
0.493067	0.642105	0.79449	0.0315881	24.8	28.5
0.38534	0.139785	0.78392	0.625966	30.4	27.9
0.723498	0.04	0.726251	0.593908	26.3	25
0.775515	0.816479	0.0451838	0.28861	32	26.7
0.733191	0.637168	0.658782	0.804266	24.1	22.6
0.352831	0.440625	0.7395	-0.0543261	23.4	32
0.791865	0.886076	0.880198	0.924407	25	23.7
0.406803	0.360515	0.799391	0.756506	25.6	23.3
0.171754	0.285068	0.0381548	0.127612	23.6	22.1
0.660553	0.691964	0.66784	0.84922	27.7	22.4
0.277496	0.962264	0.885491	0.508589	27.5	21.2
0.447954	0.115079	0.153056	0.950125	25.1	25.2
0.64513	0.837838	0.694643	0.695481	25.6	22.2
0.129895	0.760163	0.514881	0.37128	30.5	24.6
0.487979	0.575092	0.602497	0.647334	22	27.3
0.959932	0.0784314	0.797758	0.841963	27.6	25.5
0.615098	0.49375	0.0581033	0.174071	24.3	32
0.951901	0.37	0.945376	0.0672825	26.3	20
0.554651	0.0131004	0.435187	0.933646	20	22.9
0.117928	0.621993	0.861676	0.090556	24.6	29.1
0.702441	0.76652	0.700006	0.783005	26.2	22.7
0.103125	0.609375	0.0243603	0.0901948	32	32
0.704434	0.887372	0.0400584	0.190164	28.8	29.3
0.0955395	0.923077	0.04482	0.0287487	32	23.4
0.352321	0.271255	0.771599	0.880074	25.7	24.7
0.707672	0.285714	0.0702653	0.101199	21.6	21
0.592614	0.76875	0.132494	0.114562	22	32
0.31373	0.178125	0.0679119	0.171372	25.4	32
0.595588	0.878676	0.0297558	0.161181	20	27.2
0.193945	0.58	0.091686	0.104673	28.9	20
0.70573	0.748899	0.895698	0.755047	28.9	22.7
0.993159	0.5375	0.81379	0.0176584	26.8	24
0.853125	0.69375	0.0259354	0.0753969	32	32
0.981781	0.418868	0.18679	0.72595	32	26.5
0.315633	0.880769	0.117933	0.232823	31	26
0.822165	0.957529	0.0212823	0.160763	32	25.9
0.943887	0.889362	0.76337	0.784	28.4	23.5
0.902829	0.0204082	0.700403	0.547848	27.8	29.4
0.640353	0.660777	0.10464	0.0449918	24.1	28.3
0.403004	0.995671	-0.0253699	0.157905	29.8	23.1
0.131798	0.156398	0.0072586	0.0865761	32	21.1
0.480354	0.790625	0.0964803	0.158521	30.7	32
0.95552	0.89375	0.091562	0.118436	27.4	32
0.247821	0.621993	-0.112706	0.103209	30.2	29.1
0.232242	0.0753968	0.156711	0.093563	32	25.2
0.986283	0.910853	0.0330462	0.0221994	26.9	25.8
0.626061	0.753125	0.740601	0.154869	26.5	32
0.523684	0.282297	0.0347557	0.0687375	20	20.9
0.581534	0.666667	0.774359	0.809285	24.4	24.6
0.507649	0.407767	0.319092	0.763769	28.6	30.9
0.300692	0.879433	0.817657	0.0863356	24.9	28.2
0.27102	0.4	0.0421502	0.877977	20	24.5
0.385334	0.646875	0.901208	0.087637	25.1	32
0.575	0.946875	0.152453	0.110034	32	32
0.565766	0.64	0.162273	0.248669	22.2	30
0.170253	0.180392	0.780864	0.844056	24.6	25.5
0.503388	0.469256	0.188058	0.862883	32	30.9
0.725057	0.496875	0.030906	0.089718	21.8	32
0.19265	0.512739	0.00552673	0.248248	25.6	31.4
0.961815	0.962185	0.801221	0.653436	25	23.8
0.04375	0.54375	0.238382	0.128368	32	32
0.236644	0.639216	0.784639	0.176573	24.7	25.5
0.84696	0.857778	0.832656	0.224128	26.5	22.5
0.824186	0.147679	0.897657	0.296576	27.4	23.7
1.03635	0.705357	0.777969	0.827532	23.7	22.4
0.577303	0.834375	0.089705	0.072278	22.8	32
0.121714	0.87234	0.0875373	0.116906	29.7	28.2
0.65	0.375	0.0414614	0.166407	24	20
0.284963	0.31875	0.137994	0.356382	20.2	32
0.19745	0.207792	0.828003	0.58133	23.9	23.1
0.986314	0.832636	0.126005	0.206658	26.2	23.9
0.71165	0.164751	0.758011	0.465071	29.3	26.1
0.560265	0.503759	0.0598059	0.261489	22.9	26.6
0.207544	0.153509	0.0250833	0.84283	20	22.8
0.23633	0.438486	0.0701207	0.116255	27.6	31.7
1.00958	0.67037	0.11486	0.12682	25.9	27
0.236191	0.112033	0.82926	0.863586	24.4	24.1
0.799253	0.207171	0.734207	0.894437	24	25.1
0.142548	0.673077	0.0967835	0.11569	32	26
0.816815	0.666667	-0.00401127	0.149406	32	21
0.93197	0.846875	0.208326	0.157163	24.3	32
0.82048	0.831224	0.751919	0.607993	26	23.7
0.505994	0.570281	0.816464	0.923774	26.8	24.9
0.88047	0.924107	0.545539	0.35324	25.3	22.4
0.701964	0.858086	0.0637067	0.397055	20	30.3
0.348406	0.340081	0.0873312	0.014265	32	24.7
0.389106	0.841121	0.238619	0.123741	32	21.4
0.84268	0.243816	0.354043	0.430799	25.5	28.3
0.161523	0.0925926	0.693259	0.754746	24.3	21.6
0.271715	0.920792	0.165735	0.314225	28.2	30.3
0.944167	0.966981	0.79307	0.7699	25.7	21.2
0.934138	0.967509	0.108464	0.0365315	32	27.7
0.345179	0.506276	0.284776	0.679837	22.1	23.9
0.381077	0.443515	0.824086	0.750986	27.1	23.9
0.266738	0.258197	0.744233	0.807796	26.2	24.4
0.585937	0.0732484	0.0543663	0.234773	25.1	31.4
0.349345	0.344978	0.87241	0.789293	22.9	22.9
0.754878	0.17	0.45342	0.17731	24.6	20
0.307728	0.379747	0.851904	0.922407	26.3	23.7
0.3475	0.128	0.59813	0.67613	32	25
0.524599	0.724638	0.804314	0.727526	25	20.7
0.310926	0.6	0.0858206	0.135331	27.8	32
0.0436755	0.893004	0.544732	0.391934	27.4	24.3
0.421311	0.07	0.108157	0.0853551	24.4	20
0.25553	0.360656	0.889334	0.668953	25.2	24.4
0.128571	0.325	0.85045	0.609454	25.2	20
0.186899	0.0126582	0.0198123	0.238338	20	31.6
0.233299	0.996875	0.462805	0.0988388	30.5	32
0.415841	0.527344	0.812771	0.731937	24.6	25.6
0.807829	0.850534	0.811428	0.895952	28.1	28.1
0.776266	0.841328	0.440614	0.126724	25.8	27.1
0.120255	0.474747	0.388323	0.13155	32	29.7
0.261847	0.99	0.429043	0.0503402	28.7	20
0.707743	0.762097	0.156121	0.505022	27.1	24.8
0.480952	0.761905	0.119547	0.134707	21	23.1
0.742187	0.546875	0.762184	0.585933	25.6	25.6
0.751813	0.86875	0.134483	0.0624088	29.3	32
0.46125	0.51875	0.0962585	0.0020552	20	32
0.05	0.396875	0.0856785	0.219674	32	32
0.799107	0.396875	0.171868	0.244422	23.1	32
0.947909	0.574879	0.0651396	0.249939	29	20.7
0.296719	0.769231	0.556391	0.240788	25.2	24.7
0.679245	0.724528	0.661924	0.550477	26.5	26.5
0.393846	0.407563	0.678917	0.882546	25.7	23.8
0.485	0.732	0.317495	0.618664	32	25
0.223495	0.0328638	0.618747	0.347519	27.3	21.3
0.0791749	0.70625	0.156948	0.282537	25.3	32
0.584375	0.26875	0.185642	0.226049	32	32
0.448843	0.822222	0.175907	0.062941	32	27
0.73392	0.975	0.0817432	0.146819	30.9	32
0.335952	0.251142	0.0424297	0.0458979	27.2	21.9
0.525455	0.5	0.852773	0.833026	25	24.2
0.271255	0.393035	0.172814	0.0303025	27	20.1
0.428578	0.605948	0.614185	0.483344	24	26.9
0.200696	0.200855	0.833336	0.93327	24.3	23.4
0.556533	0.504098	0.690007	0.567296	27.2	24.4
0.191168	0.147679	0.539553	0.242027	26.4	23.7
0.770382	0.619608	0.763937	0.87734	22.8	25.5
0.869592	0.214612	0.155547	0.0438456	32	21.9
0.481331	0.404255	0.852213	0.709733	25.7	23.5
0.35342	0.291367	0.557072	0.447883	27.9	27.8
0.248846	0.223577	0.59448	0.804798	25	24.6
0.413079	0.481203	0.802515	0.811336	24.8	26.6
0.51781	0.628571	0.857803	0.903726	27.1	24.5
0.605723	0.724138	0.770737	0.401221	28.8	23.2
0.824059	0.546326	0.69547	0.497583	30.2	31.3
0.537789	0.542373	0.802206	0.877619	25.7	23.6
0.551385	0.505792	0.764128	0.747696	25.1	25.9
0.366466	0.64876	0.836796	0.0819655	25.7	24.2
0.334628	0.264706	0.843186	0.845765	25.1	23.8
0.996844	0.481203	0.131655	0.491938	21.2	26.6
0.600198	0.303571	0.610127	0.321015	25.2	22.4
0.234069	0.0901961	0.22578	0.571721	27.2	25.5
0.339794	0.290625	0.445273	0.532695	23.7	32
0.680155	0.58	0.794037	0.90951	25.8	25
0.720851	0.74477	0.781599	0.837303	25.4	23.9
1.03331	1	0.662185	0.503238	26.9	25.5
0.991023	0.935065	0.706252	0.824365	24.4	23.1
0.517548	0.380769	0.518958	0.73509	32	26
0.572956	0.74902	0.704861	0.902151	23.1	25.5
0.811089	0.0915493	0.645316	0.913507	25.2	28.4
0.543521	0.580645	0.799918	0.733211	23.2	24.8
0.0594415	0.120332	0.817163	0.856134	25.2	24.1
0.922673	0.16875	0.827428	0.197653	27.4	32
0.736707	0.692	0.86192	0.763792	24.9	25
0.105902	0.911197	0.877658	0.59587	29.4	25.9
0.81867	0.888446	0.896012	0.872472	25.3	25.1
0.552264	0.40458	0.84338	0.846391	25.1	26.2
0.336875	0.942446	0.618068	0.822654	25.8	27.8
0.515449	0.497817	0.818951	0.828844	23.8	22.9
0.492128	0.921875	0.476982	0.199508	26.2	32
0.945341	0.935484	0.787925	0.833983	27	24.8
0.645482	0.467857	0.656689	0.675262	31.3	28
0.625308	0.686275	0.819662	0.935975	24.7	25.5
0.398005	0.147727	0.864426	0.853552	25.9	26.4
0.853278	0.939189	0.862113	0.689776	24.9	29.6
0.300008	0.35102	0.636314	0.667682	24.7	24.5
0.0485468	0.275591	0.708878	0.879625	27.2	25.4
0.270587	0.186992	0.568033	0.550773	24.8	24.6
0.854424	0.692884	0.448104	0.347263	25.9	26.7
0.384074	0.267176	0.713252	0.693234	25.5	26.2
0.195284	0.171756	0.771741	0.877883	30.4	26.2
0.942225	0.0579151	0.558401	0.766235	24.8	25.9
0.544804	0.733068	0.411324	0.482535	23.6	25.1
0.687788	0.726908	0.540806	0.681464	24.7	24.9
0.545915	0.376923	0.727799	0.831001	25.8	26
0.329648	0.511013	0.8389	0.752582	25.3	22.7
0.880075	0.0344828	0.193578	0.206481	29.3	29
0.551895	0.488806	0.220182	0.510024	23.9	26.8
0.776305	0.83908	0.826234	0.866656	26.8	26.1
0.316049	0.407273	0.447837	0.866075	24.3	27.5
0.444413	0.452991	0.794855	0.702923	26.9	23.4
0.361114	0.480349	0.425601	0.50939	24.6	22.9
0.823905	0.893281	0.757068	0.83615	25.9	25.3
0.571088	0.568182	0.713049	0.860759	24.5	26.4
0.0991741	0.788235	0.0531195	0.181326	31.1	25.5
0.638669	0.340909	0.0688909	0.805002	25.3	26.4
0.273641	0.646875	0.151964	0.0236897	23	32
0.503708	0.134375	0.40146	0.205132	29.5	32

## Sheet: FK 0uM
Old_Phase	New_Phase	r2_before	r2_after	Period_before	Period_after
0.57839	0.731481	0.683038	0.613618	25.1	21.6
0.438151	0.468	0.793376	0.897795	23.8	25
0.0442031	0.97026	0.288689	0.486259	32	26.9
0.0529698	0.891566	0.840913	0.932656	28.5	24.9
0.533815	0.62605	0.806599	0.914282	25	23.8
0.994789	0.12749	0.399125	0.879667	22.4	25.1
0.399904	0.454167	0.91043	0.765607	26.1	24
0.320105	0.520492	0.827337	0.84395	22.7	24.4
0.413009	0.584677	0.807311	0.823812	24.4	24.8
0.31893	0.459091	0.491754	0.26362	24.3	22
0.96875	0.2375	0.221431	0.242863	30.4	32
0.227083	0.806667	0.430693	0.136838	32	30
0.627955	0.645914	0.642211	0.807408	26.8	25.7
0.332286	0.42735	0.809874	0.678507	25.3	23.4
0.585553	0.634855	0.803794	0.871633	26.2	24.1
0.37952	0.86875	0.222046	0.123607	31.8	32
0.49151	0.56962	0.803069	0.89258	24.8	23.7
0.233835	0.704	0.603956	0.697467	27.9	25
0.430794	0.752381	0.283256	0.389306	20	31.5
0.626195	0.745704	0.739869	0.530502	23.8	29.1
0.219907	0.0138889	0.656577	0.499659	21.6	28.8
0.507789	0.288194	0.748467	0.764236	26.3	28.8
0.376258	0.596567	0.875712	0.841009	24.4	23.3
0.543565	0.850394	0.0925309	0.0687286	21.4	25.4
0.97819	0.0213675	0.864866	0.875872	26.1	23.4
0.584375	0.28125	0.279338	0.200049	32	32
0.0677975	0.348548	0.641427	0.117719	22.7	24.1
0.68164	0.688259	0.900465	0.896944	25.2	24.7
0.609918	0.215625	0.740016	0.54358	25.9	32
0.628109	0.0330882	0.245568	0.540356	24.6	27.2
0.262606	0.00362319	0.653281	0.439965	24.2	27.6
0.940443	0.348548	0.307824	0.392131	32	24.1
0.463598	0.145522	0.855806	0.886873	26.2	26.8
0.642437	0.403162	0.742623	0.81929	25.9	25.3
0.0327206	0.378125	0.154497	0.0335358	25.5	32
0.544662	0.9125	0.820086	0.153103	23.3	32
0.17337	0.351464	0.14985	0.391926	23.2	23.9
0.886929	0.956693	0.874406	0.888933	27.5	25.4
0.263399	0.980237	0.372705	0.642516	27.5	25.3
0.563335	0.521073	0.852799	0.900412	26.3	26.1
0.978601	0.224215	0.294962	0.134781	32	22.3
0.186332	0.301205	0.325353	0.377982	24.2	24.9
0.954343	0.464684	0.00454047	0.0540942	24.5	26.9
0.234698	0.27686	0.581994	0.393932	25.1	24.2
0.0470389	0.261044	0.222125	0.207329	26.8	24.9
0.63125	0.40625	-0.0387939	0.25316	32	32
0.164295	0.181452	0.833655	0.915685	25.5	24.8
0.229701	0.391667	0.279804	0.475262	23.4	24
0.237398	0.249027	0.868275	0.504276	26.6	25.7
0.26961	0.143443	0.816456	0.808036	27.9	24.4
0.310744	0.19917	0.751569	0.8011	26.2	24.1
0.528542	0.570796	0.733937	0.887648	26.2	22.6
0.621943	0.367424	0.352003	0.524527	25.9	26.4
0.480208	0.537849	0.408438	0.467794	23.3	25.1
0.272192	0.173228	0.815603	0.854515	28.5	25.4
0.171836	0.237903	0.688056	0.300317	26	24.8
0.166861	0.28692	0.0853236	0.305141	27.1	23.7
0.646875	0.25625	0.412199	0.142068	32	32
0.489082	0.494118	0.899188	0.840443	26.4	25.5
0.304165	0.396078	0.83909	0.783566	24.2	25.5
0.257105	0.277344	0.900386	0.687461	26.5	25.6
0.431119	0.456432	0.795091	0.838552	24.9	24.1
0.887121	0.946281	0.659464	0.849567	24	24.2
0.458592	0.217391	0.897894	0.856716	27.3	27.6
0.190541	0.171315	0.784644	0.888251	26.4	25.1
0.547654	0.648536	0.824643	0.822757	25.3	23.9
0.52983	0.657025	0.165968	0.197101	32	24.2
0.298942	0.359259	0.867805	0.805481	25.2	27
0.627897	0.618026	0.775356	0.868561	26	23.3
0.339695	0.335878	0.900595	0.796685	26.2	26.2
0.0910511	0.0357143	0.627263	0.818498	25.4	25.2
0.623162	0.534375	0.600011	0.142533	27.2	32
0.655303	0.719008	0.682745	0.878566	26.4	24.2
0.917515	0.887892	0.868627	0.857359	24.1	22.3
0.244582	0.285714	0.785895	0.92031	26.6	23.8
0.0406682	0.03125	0.835479	0.898376	25.3	25.6
0.608333	0.595833	0.781067	0.876255	28.5	24
0.423211	0.436441	0.7746	0.842398	26.2	23.6
0.414261	0.502058	0.766544	0.811074	24.8	24.3
0.287865	0.244726	0.783327	0.843472	25	23.7
0.230109	0.298507	0.127115	0.123744	27.4	20.1
0.635865	0.316456	-0.161159	0.209703	32	23.7
0.810163	0.856618	0.846025	0.857064	24.7	27.2
0.27679	0.405983	0.370525	0.690994	32	23.4
0.990388	0.913534	0.80135	0.87577	25.5	26.6
0.479827	0.563492	0.62289	0.734668	25.1	25.2
0.98036	0.934109	0.726826	0.797185	26.8	25.8
0.0566313	0.181034	0.808662	0.933154	26	23.2
0.341869	0.271875	0.0510505	0.1073	29.9	32
0.29596	0.342857	0.698729	0.855156	24.7	24.5
0.386904	0.449339	0.790487	0.845564	24.9	22.7
0.307749	0.414226	0.795714	0.828192	25	23.9
0.461466	0.721805	0.0134874	0.0629576	32	26.6
0.959728	0.105	0.00376908	0.0703568	25.7	20
0.65129	0.640927	0.780053	0.927582	25	25.9
0.766544	0.609375	0.852807	0.369449	27.2	32
0.310744	0.340249	0.732736	0.920534	26.2	24.1
1.01198	0.247148	0.796064	0.801908	25.8	26.3
0.84251	0.770992	0.811468	0.827272	26.3	26.2
0.41192	0.375	0.681159	0.810678	25.6	24.8
0.131535	0.890625	0.61402	0.421778	26.3	32
0.376177	0.493617	0.730731	0.897657	24.4	23.5
0.398587	0.414938	0.700361	0.86728	26.9	24.1
0.326659	0.728448	0.0475705	0.0358491	25.1	23.2
0.73125	0.91	0.291248	0.285636	32	20
0.229175	0.721311	0.0689701	0.0611813	29.5	30.5
0.680942	0.640816	0.744709	0.802806	25.4	24.5
0.602487	0.34375	0.0276022	0.224226	27.9	32
1.01872	0.450704	0.402379	0.400523	29.8	28.4
0.213043	0.782609	0.146472	0.0666216	27	20.7
0.420536	0.196875	0.0188441	0.147861	28	32
1	0.889344	0.0270479	0.0952691	24.4	24.4
0.218201	0.636792	0.252054	0.0269092	23.2	21.2
0.713598	0.47	0.119961	0.0930021	23.9	20
0.333831	0.636364	0.0872601	0.0304786	30.9	28.6
0.515979	0.4	0.173405	0.389945	22.1	32
0.262808	0.432258	0.253782	0.0128505	23.8	31
0.178125	0.7	0.069791	0.225881	32	32
0.960714	0.075	0.130994	0.0643879	28	20
1.02229	0.284375	0.149449	0.4384	26.5	32
0.402591	0.445783	0.783071	0.797676	25.7	24.9
0.75563	0.634615	0.668506	0.506762	26.3	26
0.858749	0.198444	0.531381	0.331782	27.2	25.7
0.0664336	0.946154	0.397917	0.330562	28.6	26
0.4307	0.642553	0.224354	0.286872	24.7	23.5
0.820837	0.407942	0.109674	0.169464	23.4	27.7
1.01127	0.0153257	0.859305	0.90194	27.5	26.1
0.412084	0.495902	0.758628	0.877796	24.8	24.4
0.147321	0.190625	0.0840479	0.30782	22.4	32
0.561625	0.613445	0.849443	0.903507	25.2	23.8
0.905719	0.930233	0.602453	0.857668	26.5	25.8
0.106916	0.0516605	0.796166	0.799805	27.3	27.1
0.950797	0.787072	0.822914	0.875674	25.2	26.3
0.236548	0.302158	0.776348	0.770728	24.2	27.8
0.809866	0.791667	0.770756	0.66419	26.1	24
0.26778	0.439216	0.8239	0.778417	23.6	25.5
0.868481	0.934694	0.636717	0.821235	25.2	24.5
0.345999	0.391837	0.865355	0.847789	23.9	24.5
0.801118	0.729508	0.645984	0.70269	25.8	24.4
0.35311	0.337449	0.894314	0.866628	24.2	24.3
0.0665273	0.0247934	0.887422	0.845341	26.1	24.2
0.195033	0.161538	0.912236	0.904693	25.4	26
0.216074	0.962963	0.594592	0.666491	24.7	27
0.394108	0.665428	0.659042	0.75589	26.4	26.9
0.341289	0.1625	0.761439	0.14956	25.4	32
0.839583	0.80625	0.823377	0.173956	24	32
0.893433	0.840816	0.507864	0.842748	25.7	24.5
0.203172	0.0569106	0.398313	0.688081	30.6	24.6
0.234725	0.703125	0.782645	0.3766	22.3	32
0.946581	0.952991	0.786501	0.874071	25.2	23.4
0.504013	0.89644	0.85043	0.389402	25	30.9
1.02911	0.011811	0.853106	0.865027	23.8	25.4
0.397438	0.330709	0.802069	0.563246	23.6	25.4
0.569754	0.528302	0.836546	0.909808	26.4	26.5
0.259195	0.181818	0.730876	0.843872	26.2	24.2
0.0922386	0.992395	0.787742	0.832462	28.6	26.3
0.452861	0.616034	0.903966	0.797615	25.3	23.7
0.94918	0.930328	0.846925	0.833483	27	24.4
0.284375	0.04375	0.160276	0.334857	32	32
0.703906	0.795	0.930687	0.139233	25.6	20
0.692378	0.560811	0.834729	0.172039	25	29.6
0.674523	0.733051	0.886647	0.773044	25.6	23.6
0.949169	0.845188	0.161672	0.0559492	27.6	23.9
0.176627	0.180392	0.653947	0.821635	25	25.5
0.858404	0.847107	0.600746	0.874615	27.8	24.2
0.648046	0.634855	0.806021	0.874767	26.8	24.1
0.0627014	0.153846	0.832859	0.655606	24.4	23.4
0.529455	0.561983	0.860505	0.943298	25	24.2
0.838542	0.908333	0.838418	0.889104	25.6	24
0.828816	0.664062	0.622171	0.722716	29.4	25.6
0.265071	0.45	0.67251	0.850116	23.5	24
0.408979	0.816594	0.889373	0.0691547	25.3	22.9
0.632561	0.53271	0.190073	0.027385	30.7	21.4
0.823086	0.633452	0.626761	0.896512	27.5	28.1
0.47581	0.69697	0.758399	0.864865	25	23.1
0.186015	0.171875	0.83156	0.909811	24.2	25.6
0.478021	0.539749	0.886632	0.925362	24.3	23.9
0.409996	0.954887	0.0781181	0.118197	20.4	26.6
0.40826	0.394958	0.79953	0.908057	24.7	23.8
0.676927	0.717557	0.575364	0.751104	27.9	26.2
0.712416	0.768519	0.10077	0.138176	20.3	21.6
0.20332	0.13278	0.848727	0.756841	24.1	24.1
0.376307	0.865724	0.0573976	0.0641963	20	28.3
0.314162	0.345528	0.818749	0.908363	24.3	24.6
0.546624	0.506073	0.804462	0.890547	24.9	24.7
0.0509441	0.263736	0.084933	0.155105	27.1	27.3
0.931958	0.141762	0.138387	0.0837536	24.9	26.1
0.265303	0.233051	0.910721	0.968392	24.2	23.6
0.78489	0.475655	0.806272	0.781253	32	26.7
0.143892	0.341564	0.680887	0.678292	23.3	24.3
0.925808	0.0836653	0.593933	0.882958	21.7	25.1
0.593344	0.338583	0.851736	0.619988	26.5	25.4
0.285141	0.285141	0.719798	0.827195	24.9	24.9
0.960598	0.634375	0.774515	0.232666	27.6	32
0.289261	0.111111	0.867651	0.940073	24.8	24.3
0.32076	0.310638	0.842296	0.936192	25.1	23.5
0.0782411	0.106227	0.0796635	0.903933	23.9	27.3
0.495124	0.578059	0.806683	0.850475	27	23.7
0.629615	0.957806	-0.013661	0.238539	32	23.7
0.827733	0.785425	0.688354	0.741218	26	24.7
0.880742	0.735426	0.487293	0.486403	25.4	22.3
0.560751	0.05	0.0659171	0.148386	26.2	24
0.863655	0.444444	0.755883	0.768504	27.3	27
0.413903	0.385542	0.772946	0.903306	29.1	24.9
0.548987	0.737052	0.247382	0.489144	23.5	25.1
0.526986	0.746544	0.528062	0.564158	23.6	21.7
0.508236	0.115625	0.570938	0.504038	27.7	32
0.881487	0.0206612	0.745872	0.838797	24.7	24.2
0.898733	0.971774	0.0936506	0.077029	29.8	24.8
0.385634	0.419476	0.727695	0.83174	25.2	26.7
0.579069	0.8	0.292615	0.566732	29.8	32
0.40856	0.353488	0.866713	0.819615	21.3	21.5
0.959386	0.80625	0.649981	0.409449	28.7	32
0.804615	0.021097	0.0571238	0.268099	32	23.7
0.408788	0.995327	0.174628	0.190755	28.5	21.4
0.6563	0.105263	0.041409	0.133034	20.9	22.8
0.845436	0.995951	0.799378	0.607071	28.2	24.7
0.999879	0.55625	0.153673	0.31907	25.9	32
0.164896	0.876068	0.620284	0.502103	26.3	23.4
0.430952	0.425	0.825241	0.728182	28	24
0.220542	0.102459	0.0616338	0.148674	21.3	24.4
0.355986	0.449799	0.834014	0.823988	26.7	24.9
0.856596	0.210332	0.0331934	0.126946	32	27.1
0.427083	0.971875	0.541726	0.278931	24	32
0.305926	0.20614	0.538787	0.500883	24.1	22.8
0.311325	0.802469	0.776256	0.725775	25	24.3
0.942802	0.900794	0.0295188	0.0775051	29	25.2
0.703443	0.74	0.467957	0.720134	24.4	25
0.746875	0.4125	0.18086	0.125587	32	32
1.01223	0.904255	0.878428	0.795017	26.1	28.2
0.362272	0.317597	0.0302971	0.0320206	32	23.3
0.487199	0.476596	0.787806	0.884846	24.6	23.5
0.288078	0.690987	0.639617	0.681375	22.1	23.3
0.217153	0.21875	0.868608	0.903797	26.9	25.6
0.504167	0.916667	0.121598	0.0147694	32	24
0.421227	0.334375	0.0549651	0.0790542	21.7	32
0.0549809	0.98913	0.678489	0.940943	26.9	27.6
0.687044	0.398437	0.739944	0.803806	25.7	25.6
0.501121	0.130435	0.0465239	0.0850734	29.1	23
0.434375	0.703125	0.135518	0.20013	32	32
0.973402	0.603125	0.410834	0.320216	30.9	32
0.0673529	0.06	0.869547	0.850795	27.2	25
0.439865	0.452282	0.606155	0.578897	27	24.1
0.709044	0.25	-0.117292	0.115681	31.6	27.6
0.971635	0.334375	0.58632	0.107701	26	32
0.456929	0.166667	0.69223	0.63473	25.6	30.6
0.0412475	0.183099	0.0700519	0.171134	26.6	28.4
0.720591	0.725664	0.850313	0.80326	24.6	22.6
0.849021	0.878125	0.181418	0.055666	24.9	32
0.994414	0.059375	0.0913688	0.159173	20.7	32
0.315217	0.359684	0.852779	0.913249	24.4	25.3
0.254693	0.89083	0.086405	0.306543	23.4	22.9
1.00644	0.8125	0.285677	0.10683	25.7	32
0.813839	0.988372	0.00765485	0.220542	20.4	25.8
0.143805	0.221198	0.060342	0.159379	20.9	21.7
0.735139	0.651452	0.8613	0.821333	26.1	24.1
0.309239	0.308696	0.16137	0.612757	32	23
0.314595	0.356863	0.8794	0.818698	24.8	25.5
0.0867136	0.528125	0.112079	0.124139	30.2	32
0.23125	0.596875	0.299371	-0.00731072	32	32
0.0591804	0.759375	0.0958822	0.0781271	27.3	32
0.540455	0.396694	0.148898	0.145933	20	24.2
0.280416	0.825623	0.0809062	-0.106542	32	28.1
0.39375	0.309375	0.169835	0.208205	32	32
0.484375	0.796875	0.0263487	0.203469	32	32
0.750574	0.785425	0.919098	0.926244	24.5	24.7
0.226544	0.0415094	0.769192	0.906005	29.3	26.5
0.146875	0.609375	0.0757743	0.0833747	32	32
0.304684	0.746341	0.239313	0.0875193	31.5	20.5
0.946875	0.590625	0.255132	0.104228	32	32
1.0095	0.716912	0.0953925	0.0215177	30.2	27.2
0.767361	0.475	0.114364	-0.157685	24.3	32
0.62542	0.706107	0.84565	0.942499	24.3	26.2
0.986924	0.558219	0.591382	0.135578	22	29.2
0.438261	0.78	0.315853	0.546384	23	25
0.363477	0.464602	0.86754	0.90685	24.7	22.6
0.365556	0.408	0.899127	0.921655	25.2	25
0.765801	0.0166113	0.266781	0.013969	32	30.1
0.0826811	0.985348	0.937297	0.951074	27.8	27.3
0.702546	0.731707	0.831487	0.815758	26.8	28.7
0.468016	0.481618	0.828511	0.905071	24.3	27.2
0.346885	0.372	0.909367	0.896198	24.4	25
0.76943	0.945946	0.232031	0.085968	26.8	22.2
0.860385	0.870629	0.0909041	0.222041	20	28.6
0.248429	0.353414	0.850709	0.918056	25.5	24.9
0.355096	0.383966	0.920293	0.542112	26	23.7
0.182449	0.176471	0.86291	0.861494	24.6	25.5
0.714189	0.696356	0.741887	0.811977	25.7	24.7
0.217038	0.0414938	0.838064	0.897305	24.5	24.1
0.244673	0.256198	0.880778	0.844781	25.6	24.2
0.959848	0.96	0.895859	0.898429	26.4	27.5
0.40143	0.412955	0.723242	0.822976	24.8	24.7
0.26625	0.865625	0.0559817	0.226443	20	32
0.79381	0.532075	0.835269	0.709267	29.2	26.5
0.89625	0.71875	0.0684079	0.0650456	20	32
0.476047	0.567797	0.806929	0.902136	24.2	23.6
0.962221	0.956522	0.439753	0.880113	26.7	25.3
0.207021	0.2375	0.838353	0.828374	25.4	24
0.620336	0.664032	0.765008	0.846931	25.4	25.3
0.58338	0.577236	0.81218	0.844975	26.2	24.6
0.301749	0.798479	0.75736	0.760098	25	26.3
0.512674	0.357143	0.77152	0.801849	26.7	22.4
0.26694	0.0860927	0.793641	0.561974	26.3	30.2
0.153129	0.983051	0.850009	0.175253	26	23.6
0.744627	0.725322	0.728365	0.717272	26.3	23.3
0.76415	0.67433	0.820467	0.863763	26.4	26.1
0.213366	0.0711462	0.673326	0.7799	27	25.3
0.711282	0.712551	0.694824	0.874873	24.9	24.7
0.56936	0.61674	0.899968	0.866339	24.1	22.7
0.437049	0.404	0.788298	0.823535	24.4	25
0.35359	0.534351	0.849249	0.658242	25.6	26.2
0.846992	0.722656	0.806855	0.863178	25.3	25.6
0.399357	0.496	0.727165	0.905811	24.9	25
0.609693	0.561702	0.76833	0.723934	27	23.5
0.695612	0.517647	0.861608	0.797945	25.2	25.5
0.0521706	0.184211	0.617305	0.522272	31.4	30.4
0.683798	0.727642	0.881292	0.915774	25.2	24.6
0.847683	0.995	0.943091	0.293565	25.9	20
0.848418	0.914286	0.718935	0.805689	26.9	24.5
0.87167	0.72069	0.808867	0.853749	25.5	29
0.595929	0.518828	0.731965	0.817938	26.7	23.9
0.0775098	0.55	0.131201	0.0405738	25.4	32
0.0538878	0.365625	0.744188	0.380956	25.4	32
0.877718	0.9	0.858442	0.533914	24.9	29
0.683333	0.416667	0.780469	0.823405	30	26.4
0.766246	0.655172	0.785171	0.837688	30.9	26.1
0.0543792	0.0818966	0.930814	0.864408	26.3	23.2
0.413158	0.493421	0.750119	0.646145	32	30.4
0.058628	0.988048	0.551008	0.707773	32	25.1
0.548504	0.745098	0.328272	0.421908	22.8	20.4
0.472828	0.526316	0.791211	0.771089	24.6	22.8
0.531627	0.633962	0.606933	0.145405	24.4	26.5
0.669797	0.835088	0.103239	0.0960083	26.9	28.5
0.467284	0.47541	0.805939	0.873187	23.2	24.4
0.730427	0.640167	0.762915	0.754028	23.6	23.9
0.480177	0.328358	-0.00575891	0.276293	32	26.8
0.68074	0.06875	0.357126	0.573408	24.5	32
0.853713	0.75	0.733218	0.910201	24.7	25.6
0.242862	0.329167	0.852067	0.904634	25.1	24
0.531519	0.511848	0.669329	0.32877	24.6	21.1
0.591521	0.693548	0.192003	0.0684271	26.1	31
0.334804	0.273469	0.759438	0.816329	25.9	24.5
0.582955	0.762136	0.789538	0.645703	24.8	20.6
0.0488455	0.154472	0.59311	0.705911	25	24.6
0.175253	0.827703	0.0357257	0.267495	32	29.6
0.0362693	0.772277	0.859843	0.532598	28.8	30.3
0.772325	0.798354	0.290008	0.777423	32	24.3
0.714035	0.424561	-0.00488814	0.0287189	20	28.5
0.932787	0.988095	0.0979244	0.363528	24.1	25.2
0.67383	0.495652	0.840629	0.838755	26.3	23
0.181962	0.947791	0.0990622	0.392034	29.5	24.9
0.141093	0.0562771	0.821357	0.943548	24.3	23.1
0.992019	0.0165289	0.752022	0.727701	26.2	24.2
0.929346	0.785714	0.681728	0.723075	24.6	25.2
0.1125	0.4625	0.21809	0.184699	32	32
0.802419	0.791165	0.929004	0.916694	25.8	24.9
0.0742063	0.0833333	0.861745	0.888617	28	25.2
0.258997	0.597315	0.226892	0.535125	32	29.8
0.722511	0.717391	0.475892	0.138579	25.9	23
0.47496	0.623894	0.764808	0.784834	26.1	22.6
0.34211	0.474308	0.722534	0.791949	25.1	25.3
0.519518	0.688995	0.10066	0.058968	24	20.9
0.190625	0.609375	0.0768675	0.290946	32	32
0.442857	0.509091	0.798968	0.795111	24.5	22
0.779227	0.815625	0.0462676	0.11766	30.9	32
0.840625	0.41875	0.15417	0.361841	32	32
0.365735	0.412017	0.745343	0.774765	25.9	23.3
0.84777	0.608	0.288934	0.286868	27.8	25
0.296132	0.367925	0.0319058	0.146636	20	21.2
0.283011	0.190625	0.207551	0.197225	28.4	32
0.988296	0.00408163	0.774479	0.120489	27.9	24.5
0.2625	0.678125	0.0564854	0.0525299	32	32
0.623522	0.818505	0.805174	0.373623	26.7	28.1
0.549075	0.378205	0.0921499	0.0964498	30.5	31.2
0.668155	0.13125	0.275144	0.534077	25.2	32
0.281837	0.287037	0.0163878	0.237118	29.2	21.6
0.544853	0.661479	0.405353	0.343203	25.8	25.7
0.660598	0.1	0.0673794	0.0581489	23	32
0.0571416	0.0168776	0.250853	0.391863	28.2	23.7
0.484572	0.513834	0.80336	0.738021	24.8	25.3
0.712676	0.149502	0.140245	0.0641579	32	30.1
0.611952	0.429022	0.0968184	0.0345366	26.8	31.7
0.121451	0.746875	0.702615	0.140814	27.3	32
0.916923	0.696154	0.0606945	0.0806928	20	26
0.457981	0.365217	0.104867	0.157887	29.8	23
0.346538	0.390947	0.747921	0.870575	25.4	24.3
0.360294	0.488971	0.577696	0.700849	23.8	27.2
0.538587	0.549801	0.66001	0.765191	25.9	25.1
0.80011	0.95	0.367681	0.426137	28.5	32
0.941964	0.609375	0.311327	0.201115	26.6	32
0.109967	0.866667	0.758207	0.893771	25.9	27
0.24375	0.003125	0.174972	0.139692	32	32
0.0760348	0.0952381	0.761079	0.555682	27.1	29.4
0.67254	0.459574	0.136131	0.194605	32	23.5
0.661586	0.623762	0.0962979	0.172734	22.8	20.2
0.271154	0.192308	0.373313	0.0848009	32	20.8
0.17718	0.85625	0.103571	0.0642582	21.5	32
0.430819	0.169231	0.349121	0.907817	30.8	26
0.483582	0.787975	0.0924301	0.20771	30.3	31.6
0.510362	0.915709	0.846855	0.529653	26.4	26.1
0.453125	0.853125	0.2629	0.245987	32	32
0.631054	0.614815	0.879018	0.919855	26	27
0.285582	0.0608365	0.114745	0.846871	28.7	26.3
1.00187	0.734694	0.624387	0.887831	29.5	24.5
0.453125	0.835	0.0380406	-0.00627997	32	20
0.684058	0.207627	0.184622	-0.094556	31.3	23.6
0.526983	0.060241	0.0974588	0.245072	32	24.9
0.695718	0.503704	0.590454	0.902498	32	27
0.207229	0.174658	0.930001	0.95316	27.4	29.2
0.786201	0.70614	0.821794	0.750051	26.8	22.8
0.310757	0.294821	0.81151	0.904431	25.1	25.1
0.137364	0.873913	0.0540204	0.0479887	32	23
0.799233	0.452675	0.888716	0.508109	26.2	24.3
1.00346	0.816479	0.708388	0.758849	27.2	26.7
0.775217	0.0237154	0.0794559	0.414174	20	25.3
0.409267	0.123333	0.869203	0.501009	24.1	30
0.260591	0.318898	0.902175	0.760061	28.4	25.4
0.467677	0.936567	0.0748674	0.0788047	32	26.8
0.886425	0.938272	0.701998	0.932944	28.9	24.3
0.492674	0.322957	0.68889	0.886346	29	25.7
0.305257	0.59375	0.0910736	0.120158	30.2	32
0.0848214	0.7625	0.559113	0.0219057	24.5	32
0.865988	0.578125	0.73761	0.680423	26.7	32
0.246993	0.783505	0.175028	0.0732037	32	29.1
1.01286	0.624113	0.869639	0.43731	27.3	28.2
0.141098	0.8375	0.878598	-0.000151329	26.4	32
0.472538	0.356557	0.614897	0.738814	27.4	24.4
0.82125	0.303125	0.0212262	0.156413	20	32
0.829889	0.826613	0.903087	0.669247	25.6	24.8
0.504762	0.652015	0.650629	0.031	26	27.3
0.380971	0.288618	0.0731984	0.020143	32	24.6
0.203292	0.0403226	0.819789	0.898378	26.9	24.8
0.450055	0.160714	0.0584826	0.867483	26.1	28
0.364926	0.605691	0.113666	0.192425	29.8	24.6
0.533051	0.57377	0.818058	0.872615	24.8	24.4
0.986918	0.971429	0.882236	0.873704	27.3	24.5
0.0916872	0.236607	0.763523	0.472167	29	22.4
0.249389	0.334842	0.866716	0.644601	26.1	22.1
0.629684	0.0508475	0.0778093	0.0552045	26.1	23.6
0.925	0.90625	0.119704	0.0575446	32	32
0.675845	0.675	0.812196	0.759708	26.2	28
0.230323	0.535211	0.159946	0.117237	30.6	28.4
0.765625	0.08125	-0.000955213	0.277566	32	32
0.39651	0.025	0.0340817	0.20973	30.8	32
0.319159	0.269962	0.745119	0.0512701	27.8	26.3
0.558277	0.68125	0.337151	0.0628043	29.6	32
0.396875	0.365	0.0854439	0.00953405	32	20
0.315942	0.675	0.616734	0.0841742	27.6	20
0.934496	0.065	0.143214	0.0859233	25.8	20
0.634414	0.285714	0.429948	0.889808	28.2	25.2
0.599941	0.273973	0.81632	0.165106	25.7	29.2
0.605386	0.552301	0.805125	0.865538	25.9	23.9
0.652695	0.578947	0.816785	0.858696	25.5	24.7
0.702171	0.759657	0.800683	0.810274	24.1	23.3
0.443975	0.296748	0.803474	0.797701	24.8	24.6
0.534601	0.34632	0.814418	0.111635	27.8	23.1
0.675484	0.521739	0.80926	0.706005	26.3	25.3
0.524382	0.184375	0.00561111	0.184412	27.3	32
0.60489	0.422311	0.809853	0.800115	25.5	25.1
0.371875	0.563636	0.134724	0.262112	32	27.5
0.261452	0.83871	0.100915	0.529019	20	24.8
0.187174	0.471545	0.763325	0.902045	26.8	24.6
0.944679	0.797521	0.896538	0.827954	25.8	24.2
0.0550328	0.146444	0.73049	0.840277	22.9	23.9
0.648574	0.674528	0.231387	0.304113	21.5	21.2
0.0525055	0.948617	0.719357	0.907269	23.6	25.3
1.01319	0.872428	0.755694	0.360259	24.9	24.3
0.227897	0.206009	0.811489	0.832269	24	23.3
0.137816	0.0599251	0.617218	0.841795	25.1	26.7
0.839816	0.945312	0.86249	0.863275	28.2	25.6
0.509367	0.524	0.507612	0.882887	23.7	25
0.450541	0.493976	0.576651	0.771746	26	24.9
0.33268	0.364341	0.882463	0.915025	24.9	25.8
0.266033	0.262948	0.796075	0.862889	25.7	25.1
0.29918	0.377049	0.742353	0.798	24.8	24.4
0.419202	0.307087	0.801445	0.845349	26.4	25.4
0.42418	0.47541	0.662169	0.794188	24.8	24.4
0.141178	0.290456	0.798258	0.893525	25.1	24.1
0.281472	0.19917	0.848061	0.782613	24.8	24.1
0.916036	0.790625	0.157412	-0.00546602	28.1	32
0.901688	0.336032	0.327983	0.670886	21.9	24.7
0.286716	0.247967	0.727621	0.802678	24.8	24.6
0.429368	0.387352	0.816208	0.876496	26.5	25.3
0.0970496	0.889764	0.732372	0.818933	24.9	25.4
0.0937088	0.569565	0.821556	0.850682	26.4	23
0.311927	0.324895	0.749423	0.878528	25.9	23.7
0.0841935	0.145228	0.315763	0.0385534	32	24.1
0.929642	0.92766	0.876504	0.860994	26.4	23.5
0.239198	0.334646	0.581465	0.615059	23.8	25.4
0.202514	0.539474	0.159977	0.174651	30.3	30.4
0.918931	0.362445	0.709406	0.805915	27.8	22.9
0.827676	0.172535	0.108853	0.0886176	20	28.4
0.801619	0.797571	0.889116	0.849463	24.7	24.7
0.808092	0.898305	0.893031	0.835531	24.8	23.6
1.00517	0.0772532	0.625708	0.67151	26.4	23.3
0.106154	0.0817308	0.114727	0.0291061	20	20.8
0.314393	0.362069	0.886038	0.357768	27.9	23.2
0.50625	0.390625	0.18446	0.0945505	32	32
0.33899	0.0337553	0.346743	0.817675	32	23.7
1.0317	0.978723	0.889699	0.942935	29.4	28.2
0.28373	0.391667	0.53679	0.82763	25.2	24
0.0555288	0.274038	0.288075	0.0408682	32	20.8
1.02157	0.864629	0.534364	0.728424	26.1	22.9
0.551095	0.634921	0.733864	0.837246	24.2	25.2
1.01874	0.291096	0.195266	0.215195	22	29.2
0.584482	0.744275	0.539812	0.454094	23.1	26.2
0.249918	0.40249	0.678098	0.807426	25.2	24.1
0.811524	0.757937	0.861357	0.791556	25.4	25.2
0.446704	0.489796	0.828926	0.830761	27.8	24.5
0.766338	0.710744	0.674425	0.778721	24.9	24.2
1.03524	0.125	0.851446	0.850313	24.7	22.4
0.349221	0.10728	0.755276	0.873992	26.6	26.1
0.998611	0.435556	0.181597	0.218575	32	22.5
0.457952	0.360996	0.540808	0.840391	29.2	24.1
0.0871994	0.112745	0.780534	0.325192	26.5	20.4
0.569792	0.449074	0.289917	0.18069	25.3	21.6
0.893468	0.24359	0.343055	0.159514	25.2	31.2
0.104919	0.540625	-0.162533	0.154478	26.3	32
0.629243	0.67364	0.813325	0.918816	25.7	23.9
0.90404	0.160448	0.641082	0.401707	28.3	26.8
0.279702	0.0916335	0.867133	0.901311	23.4	25.1
0.121219	0.376068	0.101718	0.13639	23	23.4
0.369807	0.294776	0.404244	0.151168	31.4	26.8
0.443363	0.60251	0.822782	0.795286	24.9	23.9
0.547403	0.383966	0.848456	0.884019	26	23.7
0.128125	0.78125	0.0414839	0.0207727	32	32
0.192692	0.0447154	0.761689	0.757901	26.1	24.6
1.00328	0.934375	0.0380925	0.0427792	21.9	32
0.15645	0.171315	0.782764	0.90373	26.4	25.1
0.312258	0.151852	0.767722	0.863039	23.9	27
0.851646	0.941176	0.275379	0.134321	26.5	25.5
0.715052	0.0836013	0.0463561	0.178356	32	31.1
0.265625	0.03125	0.28171	0.147877	32	32
0.834366	0.758197	0.855945	0.91647	27	24.4
0.980495	0.136	0.475617	0.219421	28.3	25
0.379321	0.666667	0.24081	0.160798	25.9	21.3
0.190732	0.252964	0.775759	0.661228	24.3	25.3
0.674176	0.673835	0.822845	0.435999	26.3	27.9
0.975922	0.678125	0.153861	0.164415	24.4	32
0.244096	0.409594	0.154604	0.216608	24	27.1
0.653125	0.228125	0.376588	0.363626	32	32
0.67652	0.103125	0.481203	0.211304	29.6	32
0.595312	0.527508	0.00460621	0.112815	30.8	30.9
0.82602	0.220408	0.207696	0.0652562	32	24.5
0.922064	0.992278	0.727145	0.90448	24.8	25.9
0.114785	0.266129	0.817357	0.902701	24	24.8
0.965455	0.96281	0.836035	0.73846	25	24.2
0.306065	0.484177	0.123604	0.0353372	24	31.6
0.323254	0.106557	0.913797	0.854301	27	24.4
0.557889	0.84375	0.176589	0.0906357	30.5	32
0.484286	0.558704	0.872114	0.622077	27	24.7
0.994484	0.69	0.334199	0.0912605	28.1	20
0.771021	0.910256	0.757237	0.656485	25.3	23.4
0.0903244	0.12749	0.904209	0.862313	28	25.1
0.800285	0.722222	0.777616	0.93463	26	27
0.441537	0.345098	0.919044	0.878564	29.9	25.5
0.85625	0.99375	0.0847996	0.11743	32	32
0.170139	0.185606	0.900323	0.893122	28.8	26.4
0.378939	0.525	0.835107	0.246729	23.8	32
0.400386	0.345679	0.834029	0.853043	24.5	24.3
0.955634	0.881919	0.780921	0.921367	26	27.1
0.59881	0.691667	0.872944	0.827945	24.5	24
0.345492	0.0311419	0.546795	0.535632	31.4	28.9
0.126781	0.959259	0.757004	0.751153	23.4	27
0.805951	0.59322	0.786864	0.526609	27.4	29.5
0.570478	0.570281	0.848767	0.907744	24.5	24.9
1.02776	0.0162338	0.957221	0.678614	26.5	30.8
0.3	0.040625	0.0590784	0.578301	32	32
0.389666	0.46748	0.849842	0.831557	23.9	24.6
0.203913	0.0731707	0.922722	0.526075	28.1	28.7
0.0907738	0.175	0.818521	0.90612	22.4	24
0.651717	0.19	0.0421487	0.131042	23.3	20
0.95379	0.0594796	0.0407894	0.139616	29.5	26.9
0.50828	0.669421	0.874523	0.89749	26.9	24.2
0.309753	0.063745	0.801032	0.821695	25	25.1
0.125993	0.222222	0.884993	0.70875	25.5	23.4
0.677989	0.730435	0.859183	0.856018	25.6	23
0.0770299	0.0160643	0.865244	0.851995	26.6	24.9
0.941315	0.932271	0.809234	0.315602	27.4	25.1
0.55563	0.412766	0.858907	0.728618	25.3	23.5
0.326563	0.413502	0.844718	0.823052	25.8	23.7
0.533643	0.228682	0.543992	0.901115	27.5	25.8
0.724409	0.712598	0.895372	0.923919	25.4	25.4
0.496875	0.56875	0.725092	0.0583524	32	32
0.52125	0.721875	0.0936764	0.025694	20	32
0.502526	0.550847	0.843923	0.86322	25.5	23.6
1.00301	0.966981	0.119646	0.0437033	32	21.2
0.844928	0.715517	0.825109	0.742759	25.7	23.2
0.355718	0.380531	0.408622	0.111518	31.1	22.6
0.873858	0.955823	0.183826	0.0487267	32	24.9
0.950494	0.587719	0.921439	0.0110332	26.1	22.8
0.5125	0.421875	0.137074	0.350657	32	32
0.272486	0.740625	0.0400103	0.0600156	27.1	32
0.45625	0.20625	0.144375	0.232821	31.5	32
0.469219	0.294606	0.607587	0.771946	26.9	24.1
0.576788	0.729097	0.038446	0.0791983	23.5	29.9
0.839508	0.00980392	0.0331081	0.033774	23.5	20.4
0.838068	0.1875	0.25426	0.0741524	31.9	32
0.386737	0.325	0.503966	0.394881	28.4	24
0.508547	0.428571	0.819169	0.561157	27.3	25.2
0.482781	0.230769	0.326686	0.0326664	32	24.7
0.29709	0.119658	0.360027	0.714104	26.2	23.4
0.348166	0.240664	0.812882	0.843282	26.1	24.1
0.555547	0.745318	0.875665	0.704334	30.8	26.7
0.352748	0.759375	0.45475	0.0763791	25.7	32
0.503086	0.523438	0.801314	0.852223	23.8	25.6
1.00714	0.0472727	0.907422	0.966214	28	27.5
1.01073	0.874126	0.013825	0.172585	30.1	28.6
0.665625	0.89375	0.163789	0.105516	32	32
0.86507	0.94902	0.80147	0.863947	25.3	25.5
0.970648	0.0168776	0.758388	0.886711	25.3	23.7
0.750176	0.518272	0.552205	0.906159	32	30.1
0.93765	0.751799	0.891266	0.512685	27	27.8
0.792941	0.715625	0.10374	0.033789	27.8	32
0.555762	0.847518	0.0472997	0.169182	24	28.2
0.751112	0.831224	0.0837051	0.134447	22.3	23.7
0.375957	0.980315	0.102305	0.0273226	28.8	25.4
1.03592	0.858268	0.278118	0.354175	25.8	25.4
0.437893	0.770992	0.141408	0.0786744	23.9	26.2
0.152876	0.962963	0.882927	0.900615	28.2	27
0.821693	0.847737	0.761928	0.82561	27.7	24.3
0.395935	0.506977	0.090237	0.0635446	23.8	21.5
1.00532	0.0116732	0.842857	0.86125	27	25.7
0.549791	0.462963	0.118424	0.293767	25.7	27
0.106823	1	0.866068	0.79827	27.5	27.1
1.03863	0.670588	0.0769802	0.0563885	20	25.5
0.0562963	0.032	0.880474	0.866424	27	25
0.653432	0.193069	0.11285	-0.0932468	29.8	20.2
0.430053	0.678414	0.745827	0.011574	24.6	22.7
0.865031	0.71223	0.801695	0.89611	28	27.8
0.383412	0.539419	0.908949	0.654246	25.6	24.1
0.661327	0.652015	0.870088	0.929103	24.9	27.3
0.19401	0.15	0.374797	0.191711	25.6	24
0.132736	0.035461	0.898255	0.518965	28.5	28.2
0.559955	0.764706	0.222269	0.318485	27.1	23.8
0.230357	0.376623	0.385804	-0.163436	32	30.8
0.706096	0.638767	0.82969	0.901319	23.6	22.7
0.147062	0.0190476	0.00573269	0.259599	26.8	31.5
0.550547	0.00763359	0.123807	0.264558	30.4	26.2
0.697665	0.407407	0.8098	0.645201	27.6	27
0.642233	0.605042	0.596879	0.831419	24.9	23.8
0.350313	0.402344	0.214825	0.430058	25	25.6
0.544765	0.108911	0.129946	0.600281	28.2	30.3
0.119462	0.896825	0.426544	0.810889	26.8	25.2
0.930495	0.164706	0.665965	0.59619	25.7	25.5
1.02055	0.497872	0.50514	0.442645	26.4	23.5
0.624089	0.985	0.522159	0.00476871	24.7	20
0.551098	0.418251	0.538329	0.736822	26.1	26.3
0.320281	0.408907	0.717083	0.863688	25.6	24.7
0.452015	0.569288	0.715229	0.827835	25	26.7
0.963698	0.95122	0.588724	0.839958	25.8	24.6
0.125	0.975	0.863699	0.405819	32	32
1.03186	0.787313	0.528426	0.360032	26	26.8
0.629665	0.594697	0.712779	0.860993	25.9	26.4
0.401544	0.374517	0.781858	0.930564	25.9	25.9
0.75767	0.786008	0.759865	0.721861	29	24.3
0.627633	0.726531	0.773914	0.843272	24.8	24.5
0.857974	0.399293	0.481981	0.60114	30	28.3
0.517313	0.485714	0.733337	0.791135	26.7	24.5
0.63896	0.718147	0.594938	0.851085	26.7	25.9
0.621757	0.650943	-0.0974777	0.0120398	32	21.2
0.311554	0.41129	0.579379	0.863021	24.5	24.8
0.853261	0.395833	0.700287	0.877623	27.6	24
0.354691	0.43083	0.419268	0.39805	24.7	25.3
0.484678	0.61811	0.155681	0.645778	23.1	25.4
0.760737	0.740891	0.812146	0.881316	29.6	24.7
0.518002	0.216327	-0.0466753	0.213932	21.2	24.5
0.251436	0.419913	0.746794	0.893776	25.7	23.1
0.968364	0.950943	0.90023	0.817836	26.6	26.5
0.626492	0.730612	0.765618	0.825213	26.5	24.5
0.887106	0.356846	0.498737	0.854568	29.4	24.1
0.526928	0.615063	0.574509	0.771225	23.4	23.9
0.668361	0.72619	0.791859	0.887304	26.7	25.2
0.96694	0.762082	0.306644	0.360555	29	26.9
1.00674	0.0901639	0.852457	0.930206	27.1	24.4
0.0452941	0.836	0.484384	0.774483	27.2	25
0.105365	0.142857	0.84654	0.89449	26.6	25.9
0.159448	0.149194	0.872486	0.838684	26.7	24.8
0.405151	0.192171	0.0883591	0.126836	23.6	28.1
0.806162	0.767544	0.923364	0.922461	24.6	22.8
0.412039	0.802974	0.0899892	0.0521185	22.9	26.9
0.263492	0.0833333	0.424417	0.139474	32	25.2
0.131149	0.562044	0.0387608	0.0784598	27.6	27.4
0.764024	0.809322	0.926253	0.892722	23.9	23.6
0.9375	0.6	0.519276	0.276388	28.8	32
0.444619	0.386364	0.844677	0.434627	22.7	30.8
0.598551	0.719368	0.671336	0.95389	24	25.3
0.430031	0.471311	0.870539	0.741396	23.5	24.4
0.86	0.04	0.0647083	0.0534197	20	20
0.724284	0.811659	0.750909	0.803225	26.2	22.3
0.346374	0.265625	0.911794	0.920197	25.9	25.6
0.375474	0.630522	0.183584	0.127645	29	24.9
0.737611	0.396694	0.588632	0.787233	25.5	24.2
0.517107	0.665354	0.491975	0.904504	28.1	25.4
0.384257	0.443396	0.0400403	0.104855	32	21.2
0.1625	0.1875	0.19857	0.181439	32	32
0.679769	0.357724	0.788704	0.849942	26	24.6
0.665573	0.152838	0.0696749	0.0136639	23.3	22.9
0.25625	0.01	0.054117	0.0634524	32	20
0.143868	0.61512	0.228232	0.114728	32	29.1
0.498694	0.55625	0.146231	0.120067	31.1	32
0.571875	0.553125	0.0504737	0.320121	32	32
0.35	0.478125	0.0473135	0.435861	32	32
0.671246	0.713115	0.172526	0.339745	21.3	24.4
0.237565	0.8625	0.450996	0.107808	28.9	32
0.686179	0.0569106	0.838473	0.313836	25.5	24.6
0.866186	0.0865385	0.0846223	0.14004	32	31.2
1.01745	0.671186	0.767543	0.369035	26.9	29.5
0.417949	0.757576	0.218242	0.673878	26	26.4
0.480872	0.536913	-0.324316	0.0488766	32	29.8
0.999789	0.885057	0.72493	0.768891	27.3	26.1
0.686654	0.518939	0.680293	0.908943	27.1	26.4
0.485237	0.170732	0.761413	0.757309	28.9	28.7
0.0349757	0.909408	0.689062	0.377263	26.3	28.7
0.453125	0.409375	0.287994	0.1278	32	32
0.613719	0.219626	0.327641	0.702796	27.4	21.4
0.202228	0.887324	0.136079	0.122859	26.8	28.4
0.277738	0.381271	0.603914	0.637778	20.6	29.9
0.0923933	0.0413223	0.701011	0.0055083	24.5	24.2
0.861503	0.434043	0.0142711	0.139683	26.7	23.5
0.143141	0.459375	0.349962	0.200633	26.7	32
0.276451	0.239496	0.757605	0.845733	26.4	23.8
0.0836217	0.441065	0.771514	0.667105	26.7	26.3
0.440906	0.535849	0.818337	0.842343	25	26.5
0.63125	0.753125	0.049858	0.106986	20	32
0.98004	0.892508	0.845354	0.412503	26.6	30.7
0.876039	0.800725	0.735293	0.748305	24.4	27.6
0.763349	0.784232	0.0796105	0.109516	27.3	24.1
0.674175	0.626506	0.853668	0.642807	27.6	24.9
0.579014	0.630631	0.803432	0.668673	25.5	22.2
0.375462	0.847896	0.0997944	0.0904921	28.3	30.9
0.635227	0.0985915	0.0831858	0.33982	21.1	21.3
0.0474978	0.859649	0.0180819	0.251389	21.7	22.8
0.881814	0.028125	0.410068	0.342877	26.6	32
0.383333	0.579545	0.766542	0.668039	29.5	26.4
0.111169	0.125	0.866881	0.858929	26.5	24.8
0.0703448	0.164	0.895807	0.753773	29	25
0.728125	0.522267	0.675375	0.673752	29.4	24.7
0.366334	0.9875	0.121373	0.0331913	23.8	32
1.01511	0.796117	0.0427023	0.299263	25.6	30.9
0.128125	0.690625	0.215334	0.0897576	32	32
0.23125	0.809375	0.050649	0.209037	32	32
0.259821	0.109375	0.310039	0.140595	28	32
0.457623	0.580153	0.79094	0.667035	25.3	26.2
0.620448	0.972222	0.0631193	0.118853	23.9	21.6
0.362099	0.0405405	0.0246229	0.0575233	31.6	22.2
0.412044	0.679487	0.90891	0.796699	26.3	23.4
0.907593	0.367647	0.239925	0.116491	23.5	20.4
0.412382	0.163194	-0.0480371	0.207107	28.2	28.8
0.434561	0.288136	0.0790775	-0.0803426	30.2	23.6
0.103721	0.78125	0.404208	0.247486	25.7	32
0.869463	0.14	0.59323	0.58653	29.8	20
1.00852	0.9875	0.144362	0.16529	26.4	32
0.81399	0.118143	0.247787	0.120285	32	23.7
0.743347	0.728125	0.0836149	0.147757	31	32
0.280632	0.688172	0.0184456	-0.236945	24.3	27.9
0.337372	0.798107	0.338283	0.21148	32	31.7
0.3875	0.521875	0.398098	0.496853	32	32
0.54918	0.319672	0.540004	0.455253	24.1	24.4
0.431415	0.988142	0.567456	0.720018	28.4	25.3
0.953564	0.741935	0.812778	0.934149	27.7	24.8
0.207727	0.092	0.846313	0.881764	26.4	25
0.362382	0.825472	0.600543	0.111081	32	21.2
1.02673	0.115226	0.858625	0.882807	26.7	24.3
0.307155	0.273438	0.773154	0.906641	26.6	25.6
0.937247	0.199203	0.7738	0.931973	25.3	25.1
0.148352	1	0.843642	0.863496	26.6	26
0.269668	0.365314	0.826577	0.957343	26.2	27.1
0.351488	0.00625	-0.000663175	0.253292	21	32
0.964393	0.107143	0.683158	0.882908	22.2	25.2
0.946676	0.16055	0.643371	0.503107	27.7	21.8
0.545732	0.616667	0.838834	0.802721	24.6	24
0.270233	0.176707	0.845013	0.898041	25	24.9
0.212347	0.233716	0.874861	0.894674	28.4	26.1
0.566231	0.523438	0.740375	0.897431	24.5	25.6
0.298817	0.384279	0.865225	0.889484	24	22.9
0.717918	0.238994	-0.0855243	0.0570576	23.5	31.8
0.688319	0.54	0.182227	0.761169	22.6	25
0.666926	0.74812	0.863879	0.893928	26.1	26.6
1.0124	0.0719424	0.726537	0.831665	27.2	27.8
0.562986	0.503906	0.740687	0.693456	27.3	25.6
0.775325	0.631579	0.831105	0.90186	27.9	28.5
0.904752	0.865979	0.831955	0.911416	29	29.1
0.668627	0.776471	0.402901	0.893041	32	25.5
0.811724	0.660232	0.841094	0.897058	25.8	25.9
0.733878	0.773723	0.81125	0.906755	26.6	27.4
0.524746	0.412766	0.664602	0.808872	27.9	23.5
0.329502	0.452107	0.70424	0.567422	26.1	26.1
0.598324	0.539855	0.102464	0.143852	32	27.6
0.309544	0.328947	0.808415	0.833502	25	22.8
0.64057	0.898039	0.0923885	0.0691492	27.8	25.5
0.661989	0.421222	0.802532	0.627905	25.5	31.1
0.284803	0.281513	0.758834	0.860853	24.9	23.8
0.433455	0.53719	0.905176	0.898721	25	24.2
0.476511	0.296875	0.286849	0.0390448	30.6	32
0.28458	0.246914	0.874476	0.845596	25.5	24.3
0.651545	0.688976	0.839596	0.921734	26	25.4
0.296746	0.953125	0.190234	0.0454585	24.2	32
0.271493	0.529412	0.677202	0.408794	22.1	22.1
1.0339	0.00847458	0.749354	0.738635	23.6	23.6
0.182355	0.355805	0.0493331	0.355903	21.2	26.7
0.465239	0.66875	0.0567531	0.100954	26.7	32
0.427122	0.403433	0.782282	0.891204	25.8	23.3
0.323796	0.821192	0.0246542	0.301875	23.4	30.2
0.833496	0.65493	0.583647	0.929305	31.7	28.4
0.536496	0.254902	0.124568	0.22728	29.8	30.6
0.252741	0.965625	0.858934	0.585993	28.5	32
0.148924	0.274882	0.306334	0.279881	27.9	21.1
0.246199	0.694444	-0.0829143	-0.00168443	22.9	21.6
0.94512	0.557432	-0.00815432	0.228435	22.1	29.6
0.573699	0.128755	0.127775	0.226214	26.2	23.3
0.244526	0.338558	-0.0116651	0.121624	26.3	31.9
0.204543	0.2607	0.0329528	0.331092	21.5	25.7
0.084375	0.756364	0.0824279	0.163391	32	27.5
0.668239	0.70566	0.829354	0.8682	25.2	26.5
0.991923	0.203774	0.806531	0.162656	28.5	26.5
0.185459	0.239382	0.823589	0.892206	23.6	25.9
0.721931	0.55042	0.873407	0.811732	27.7	23.8
0.200794	0.184127	0.545913	0.657165	26	31.5
0.561447	0.92	0.317713	0.0499933	29.8	22.5
0.549252	0.441281	0.669998	0.655129	25.3	28.1
0.53125	0.48125	0.164361	0.445711	20	32
0.499341	0.444444	0.640131	0.588189	26.5	25.2
0.0879892	0.0445344	0.808107	0.710489	27	24.7
0.443115	0.411321	0.757472	0.762005	26.8	26.5
0.518193	0.643478	0.0646142	0.0868263	28.2	23
0.717433	0.609848	0.854181	0.516652	26.1	26.4
0.806181	0.73913	0.845983	0.891162	24.9	25.3
0.757895	0.609023	0.898022	0.869471	24.5	26.6
0.351591	0.591093	0.0393541	0.0978927	26.1	24.7
0.0739583	0.43	0.359385	0.591786	32	30
0.723614	0.932886	0.114159	0.118641	24.8	29.8
0.815613	0.45625	0.543403	0.172317	25.1	32
0.506869	0.658621	0.753362	0.532377	24.6	29
0.571479	0.626582	0.193133	0.0814354	28.6	31.6
0.481149	0.895307	0.0632649	0.0919807	23	27.7
1	0.055336	0.852678	0.921441	25.3	25.3
0.548643	0.763566	0.385082	0.865581	20	25.8
0.939483	0.0441767	0.0752292	0.880684	32	24.9
0.426434	0.68	0.43481	0.127158	24.8	22.5
0.70735	0.703125	0.648381	0.84109	27	25.6
0.905602	0.865306	0.784639	0.87395	25.1	24.5
0.736071	0.506757	0.0427829	0.0953729	26	29.6
0.484638	0.407767	0.345823	0.32801	32	30.9
0.213316	0.0235294	0.806501	0.930837	27.3	25.5
0.749746	0.18125	0.0825555	0.282147	24.6	32
0.718814	0.438944	0.117444	0.0871427	28.1	30.3
0.3625	0.1125	0.160177	0.0577956	32	32
0.49383	0.7625	0.0393781	0.0444438	31.4	32
0.304703	0.883268	0.00882852	0.0380097	21.7	25.7
0.603125	0.93	-0.0511895	0.0995997	32	20
0.681426	0.264085	0.102304	0.0285323	32	28.4
0.390962	0.350877	0.0584342	0.0488934	23.7	22.8
0.202644	0.090535	0.0643143	0.109766	23.5	24.3
0.357885	0.591111	0.0917088	0.0276341	24.8	22.5
0.500181	0.133603	0.155127	0.0894009	25.7	24.7
0.63125	0.32	-0.0381306	0.015137	32	20
0.3	0.79	0.0571721	0.238329	24	20
0.112222	0.855	0.103231	0.0517931	22.5	20
0.819564	0.763948	0.919468	0.806268	24	23.3
0.877224	0.24375	0.0564941	0.0397325	26.7	32
0.552664	0.621875	0.0126306	0.255766	25.1	32
0.495844	0.615894	0.0766808	0.0498303	24.3	30.2
0.615625	0.03125	0.056298	0.0451266	32	32
0.293627	0.952941	0.22999	0.00765245	32	25.5
0.812	0.72	0.777627	0.857122	25	25
0.850305	0.834746	0.851741	0.634585	25.6	23.6
0.454635	0.478405	0.168193	0.513663	23.9	30.1
0.0658784	0.114865	0.579395	0.673766	30.4	29.6
0.542845	0.550607	0.92989	0.831099	25.4	24.7
0.67168	0.749064	0.832683	0.770306	25.1	26.7
0.307456	0.751938	0.482543	0.179911	27.8	25.8
0.223648	0.138889	0.822311	0.89043	25.6	25.2
0.306929	0.968504	0.118992	0.11111	20	25.4
0.305504	0.28125	-0.0256831	0.269278	26.8	32
0.240051	0.0843373	0.607041	0.823641	28.6	24.9
0.33125	0.340625	0.0588429	0.507226	20	32
0.289508	0.246622	0.46221	0.384604	30.1	29.6
0.786502	0.590625	0.260307	0.224292	23.8	32
0.349564	0.316872	0.765759	0.882606	26.8	24.3
0.453849	0.433198	0.765201	0.781428	24.8	24.7
0.101236	0.864979	0.823435	0.668555	28.3	23.7
0.357606	0.0120482	0.142806	0.0469405	31.9	24.9
0.302613	0.75102	0.0923797	0.0380295	31.4	24.5
0.281896	0.878594	0.146794	0.135802	24	31.3
0.151577	0.596875	0.0265481	0.0392225	21.4	32
0.108138	0.521531	0.122184	0.130933	23.8	20.9
0.854317	0.608696	0.0335735	0.0862477	21.1	25.3
0.96125	0.9375	0.0861773	0.181756	20	32
0.964307	0.7875	0.0155904	0.0932235	21.1	32
0.493111	0.868167	0.0168211	0.235057	23.5	31.1
0.922344	0.902256	0.322822	0.583391	26.2	26.6
0.271662	0.144444	0.115556	0.0930534	21.5	27
0.366441	0.515625	0.222732	0.286027	31.4	32
0.783975	0.827434	0.209655	0.140008	31.4	22.6
0.417266	0.28777	0.739971	0.721822	27.8	27.8
0.599568	0.545817	0.81961	0.807275	23.8	25.1
0.603445	0.321875	0.494252	0.20136	30.3	32
0.283227	0.048583	0.0959142	0.121057	28	24.7
0.778552	0.526515	0.757714	0.505275	25.1	26.4
0.618275	0.009375	-9.36304e-05	0.13375	23.7	32
0.931455	0.820408	0.67855	0.686461	27.6	24.5
0.351665	0.529197	0.317236	0.0800238	32	27.4
0.595038	0.13	0.187912	0.0556744	26.2	20
0.409399	0.340764	0.957933	0.575073	28.3	31.4
0.226835	0.0224359	0.0651346	0.516582	23.3	31.2
0.253615	0.35689	0.674042	0.858128	26	28.3
0.482283	0.158273	0.810181	0.577695	29.5	27.8
0.499334	0.62844	0.813796	0.415148	25.5	21.8
0.106818	0.993333	0.9003	0.754521	26.4	30
0.364247	0.35	0.572759	0.230561	24.8	24
0.229524	0.0344828	0.700274	0.87153	25.5	26.1
0.30351	0.040625	0.12603	0.0765441	29.2	32
0.490935	0.697959	0.665106	0.833763	23.3	24.5
0.0558333	0.988	0.733089	0.754914	24	25
0.557324	0.620253	0.796632	0.891508	23.3	23.7
0.875111	0.111111	0.69301	0.580318	25	22.5
0.7457	0.907563	0.871909	0.316774	27.9	23.8
0.429104	0.768421	0.0119219	0.293518	29.2	28.5
0.87298	0.838174	0.766495	0.910228	25.5	24.1
0.353125	0.272727	0.0977805	0.210751	32	27.5
0.848118	0.822785	0.837041	0.854262	25.3	23.7
0.283814	0.302041	0.737296	0.887452	24.7	24.5
0.0955943	0.1625	0.1175	0.284231	30.5	32
0.726877	0.671498	0.0509405	-0.000936739	30.2	20.7
0.176387	0.645695	0.0828968	0.244459	32	30.2
0.846205	0.282609	0.093868	0.0808992	28.6	27.6
0.330511	0.325	0.680369	0.794572	25.1	24
0.26631	0.172285	0.827483	0.818466	25.8	26.7
0.144066	0.0117647	0.88058	0.820231	28.5	25.5
0.771271	0.747126	0.283895	0.441802	27.5	26.1
0.621267	0.670996	0.694409	0.727244	23.6	23.1
0.402712	0.274725	0.631572	0.461067	31.9	27.3
0.888878	0.926829	0.849173	0.903355	24.7	24.6
0.0603276	0.995968	0.808477	0.88076	25.8	24.8
0.56102	0.444898	0.0970601	0.0705083	20	24.5
0.965742	0.966527	0.74753	0.70566	27.7	23.9
0.374657	0.361702	0.358989	0.599793	24.8	23.5
0.533839	0.267327	0.0534529	0.0608979	32	30.3
0.910635	0.678431	0.443392	0.441381	26.9	25.5
0.663124	0.629167	0.740485	0.83635	24.7	24
0.79693	0.498305	0.437036	0.446693	26.5	29.5
1.03586	0.97561	0.704287	0.913676	26.5	24.6
0.936326	0.933852	0.742353	0.92595	25.8	25.7
0.8815	0.130952	0.348899	0.845155	26.1	25.2
0.772906	0.0371901	0.879748	0.852928	25.5	24.2
0.320308	0.632479	0.213203	0.896666	22.9	23.4
0.369625	0.580247	-0.0375944	-0.0104386	28.7	24.3
0.107878	0.0756972	0.858785	0.924603	27.1	25.1
0.0341764	0.625	0.613489	0.133384	29.9	32
0.0822917	0.429167	0.181847	0.112151	32	24
0.252358	0.452586	0.442068	0.857615	23.4	23.2
0.266407	0.125786	0.807049	0.537116	27.6	31.8
0.11582	0.179487	0.144986	0.064914	32	27.3
0.610039	0.247104	0.264396	0.429352	25.9	25.9
0.580008	0.628866	0.468829	0.804572	26.2	29.1
0.762611	0.219828	0.312872	0.134579	28.3	23.2
0.908056	0.0677291	0.470225	0.508687	25.7	25.1
0.290625	0.7375	0.341455	0.247499	32	32
0.127311	0.112069	0.316656	0.639706	27.6	23.2
0.970151	0.953125	0.155702	0.10768	22.3	32
0.459231	0.680498	0.21557	0.145306	24.9	24.1
0.451514	0.263598	0.618472	0.863494	27.2	23.9
0.159375	0.775	0.386779	0.186584	32	32
0.0982877	0.339041	0.127923	0.158247	32	29.2
0.650857	0.70903	0.092504	0.0678719	32	29.9
0.363358	0.520913	0.265514	0.278594	26.1	26.3
0.580374	0.083682	0.187167	0.111865	32	23.9
0.532338	0.472656	0.156083	0.299463	23.7	25.6
0.985345	0.199219	0.393177	0.153729	30.6	25.6
0.895612	0.314516	0.140041	0.268851	28.6	24.8
0.356099	0.275362	0.131237	0.0981331	32	20.7
0.938248	0.695167	0.82956	0.691848	26.5	26.9
0.17389	0.191489	0.745395	0.661563	24.3	23.5
0.25844	0.3625	0.530255	0.241238	27.4	32
0.614805	0.213115	0.104837	0.149662	32	24.4
0.98023	0.570946	0.744931	0.464158	27	29.6
0.59375	0.11875	0.0586014	-0.100727	32	32
0.0893142	0.231405	0.273942	0.859345	22.8	24.2
0.607781	0.615385	0.142642	0.140179	32	24.7
0.719995	0.978125	0.21911	0.440224	25.1	32
0.621875	0.65625	0.237208	0.204112	32	32
0.82529	0.76834	0.608637	0.86013	28.4	25.9
0.586382	0.6375	0.744542	0.886618	24.6	24
0.12377	0.464286	0.320185	0.285464	28.3	22.4
0.65625	0.259375	0.136702	0.22279	32	32
0.753947	0.797048	0.607178	0.867724	26.9	27.1
0.368518	0.290179	0.66455	0.790798	29.2	22.4
0.326282	0.303644	0.870406	0.396606	28.9	24.7
0.453816	0.51417	0.744695	0.937244	23.8	24.7
0.540307	0.627389	0.111876	0.185978	32	31.4
0.80844	0.52459	0.288835	0.79851	21.6	24.4
0.275453	0.981413	0.0844153	0.100666	32	26.9
0.421111	0.57508	0.779852	0.220598	25.5	31.3
0.779389	0.140351	0.709715	0.503102	25.4	28.5
0.930324	0.953125	0.734909	0.144163	27	32
0.16966	0.990625	0.916232	0.405364	26.1	32
0.513486	0.0725191	0.729553	0.593324	25.5	26.2
0.519447	0.552941	0.623481	0.793399	24.4	25.5
0.30501	0.25625	0.160282	0.277983	24.2	32
0.722685	0.0801394	0.454323	0.416734	30.2	28.7
0.396726	0.390805	0.535292	0.734785	25.3	26.1
0.973501	0.00816327	0.75334	0.563365	25.8	24.5
0.533163	0.546939	0.500176	0.622731	28	24.5
0.70625	0.284375	0.208436	0.131637	32	32
0.241067	0.306723	0.477454	0.722977	24.6	23.8
0.337583	0.387234	0.678868	0.778297	24.7	23.5
0.648265	0.686992	0.68497	0.890793	26.2	24.6
0.534194	0.430279	0.639957	0.949079	25.4	25.1
0.167652	0.740566	0.570728	0.677529	31.9	21.2
0.36924	0.305085	0.536163	0.870633	24.9	23.6
0.049862	0.807971	0.186773	0.0588753	25.2	27.6
0.782554	0.0472441	0.287677	0.903815	32	25.4
0.21985	0.0209059	0.479274	0.299032	32	28.7
1.04048	0.623853	0.0752875	0.17391	23.3	21.8
0.559539	0.809524	0.509684	0.827647	25.3	25.2
0.719353	0.72332	0.646899	0.636344	26.6	25.3
0.1726	0.995781	0.694335	0.705194	24.5	23.7
0.39663	0.406639	0.579331	0.901083	24.5	24.1
0.880909	0.800813	0.769234	0.835878	25.3	24.6
0.395086	0.366534	0.604534	0.841795	24.6	25.1
0.0719844	0.315175	0.435588	0.696448	32	25.7
0.411789	0.369478	0.426891	0.883725	23.9	24.9
0.291746	0.415323	0.735779	0.869825	23.8	24.8
0.615051	0.915625	0.500034	0.36539	26.7	32
0.655159	0.665289	0.378303	0.384585	23.7	24.2
0.627905	0.645669	0.495942	0.775505	24.6	25.4
0.214318	0.973422	0.218501	0.343279	25.7	30.1
0.0991803	0.188525	0.202305	0.0911173	32	24.4
0.332481	0.230453	0.928217	0.913425	25.6	24.3
0.877131	0.835937	0.638032	0.695098	26.4	25.6
0.966829	0.193548	0.171793	0.760425	21.2	24.8
0.416523	0.240157	0.610476	0.746272	24.6	25.4
0.937659	0.957031	0.467363	0.791335	24.5	25.6
0.882929	0.850394	0.488609	0.804251	25	25.4
0.709755	0.726562	0.485286	0.903012	25.1	25.6
0.552267	0.261029	0.805884	0.676567	27.7	27.2
0.390567	0.325	0.572987	0.277792	27.1	32
0.534482	0.515625	0.83254	0.869918	30.7	25.6
0.188311	0.188525	0.758826	0.844982	23	24.4
0.337092	0.509881	0.390975	0.865705	32	25.3
0.3643	0.383929	0.874712	0.814822	24.2	22.4
0.835348	0.969697	0.915443	0.366717	26	23.1
0.381056	0.190625	0.771194	0.666024	25.8	32
0.308835	0.306773	0.774322	0.770249	25.7	25.1
0.284847	0.177419	0.822303	0.797804	24.3	24.8
0.162783	0.0991736	0.745419	0.0533563	27.7	24.2
0.950177	0.866667	0.748922	0.856388	23.5	24
0.415885	0.383673	0.765309	0.641701	25.9	24.5
0.406858	0.204918	0.615886	0.846989	26.7	24.4
0.92907	0.227106	0.772046	0.419554	25	27.3
0.819293	0.3125	0.231487	0.141729	27.6	32
0.649646	0.63913	0.854556	0.715656	25.8	23
0.311243	0.35316	0.780273	0.877239	24.3	26.9
0.736731	0.660777	0.89653	0.683453	29.5	28.3
0.0953804	0.91875	0.477667	0.375688	23	32
0.0848251	0.193416	0.389085	0.123333	32	24.3
0.381635	0.495763	0.849709	0.899716	24.3	23.6
0.366945	0.383333	0.841541	0.759019	26.9	24
0.79977	0.837638	0.850798	0.889212	28.2	27.1
1.02318	0.367257	0.0589394	0.0618464	20.2	22.6
0.957544	0.118421	0.00342927	0.109898	20	22.8
0.53967	0.573123	0.826752	0.866798	27.4	25.3
0.31537	0.989865	0.696389	0.145326	24.6	29.6
0.722622	0.434375	0.0521415	0.128137	22.6	32
0.108149	0.0191571	0.709275	0.932383	30.4	26.1
0.207108	0.955556	0.797084	0.705801	29.3	31.5
0.202912	0.987288	0.0482751	0.0317985	28.4	23.6
0.756687	0.59375	0.111656	0.236347	22.9	32
0.0496023	0.395161	0.0638152	0.0461174	21.9	24.8
0.267591	0.953571	0.151633	0.558321	26.8	28
0.940476	0.481061	0.250358	0.0345903	26.6	26.4
0.26024	0.163265	0.752807	0.314772	28.2	24.5
0.158218	0.97037	0.0226222	0.234662	32	27
0.558333	0.741667	0.829621	0.824218	24	24
0.35379	0.148936	0.0938523	0.0628329	32	23.5
0.290008	0.36875	0.783607	0.675597	31.4	32
0.425201	0.509804	0.879844	0.792609	25.1	25.5
0.494065	0.294118	0.490437	0.486414	32	23.8
0.718995	0.403125	0.135752	0.0712894	25.5	32
0.138523	0.973978	0.706921	0.769264	27.4	26.9
0.582442	0.0472103	0.144118	0.0448846	27.5	23.3
0.323761	0.62069	0.233209	0.880656	29.3	29
0.526963	0.631579	0.113275	0.0655119	24.4	20.9
0.976151	0.00389105	0.124502	0.0875745	24	25.7
0.752028	0.0381679	0.0748974	0.328447	32	26.2
1.03359	0.363248	0.783722	0.159262	27.2	23.4
0.944138	0.917647	0.598795	0.892422	24.5	25.5
0.481663	0.437247	0.897444	0.838227	27.4	24.7
1.03257	0.0531915	0.84341	0.882998	26.5	28.2
0.840461	0.776923	0.717693	0.690564	27.7	26
0.595715	0.621514	0.882815	0.848629	26.5	25.1
0.363051	0.166008	0.804476	0.710103	27.7	25.3
0.175294	0.160305	0.79044	0.775521	24.7	26.2
0.743911	0.840304	0.840852	0.860331	25.9	26.3
0.265124	0.300847	0.695472	0.871678	25.3	23.6
0.58174	0.94375	0.0437735	0.211714	25.5	32
0.405244	0.0508475	0.182354	0.169389	32	29.5
0.943115	0.928302	0.898736	0.960264	26.8	26.5
1.03638	1	0.648273	0.861653	29.6	26
0.628234	0.679325	0.731433	0.733037	24.9	23.7
0.730237	0.514493	0.904897	0.67038	26.4	27.6
0.428955	0.413655	0.779771	0.893371	26.3	24.9
0.299578	0.679325	0.0271308	0.0675677	23.7	23.7
0.916136	0.978022	0.953792	0.956163	25.7	27.3
0.443058	0.590164	0.800517	0.861593	24.5	24.4
0.735243	0.58885	0.884368	0.943081	27	28.7
0.496475	0.541322	0.649462	0.643398	24.5	24.2
0.0758887	0.0703125	0.770746	0.923543	26.9	25.6
0.347749	0.380753	0.616529	0.912128	25	23.9
0.194585	0.229075	0.257478	0.840492	24	22.7
0.306548	0.477679	0.875288	0.832906	25.2	22.4
0.358556	0.414097	0.812225	0.796647	25.5	22.7
0.632195	0.415625	0.108165	0.223397	29.1	32
0.579085	0.817518	0.728865	0.377384	25.7	27.4
0.515625	0.071875	0.30256	0.443297	32	32
0.902574	0.6375	0.320944	0.50166	27.2	32
0.4	0.828125	0.113931	0.151848	32	32
0.122798	0.598592	0.741528	0.0325547	24.7	28.4
0.594824	0.66426	0.630403	0.737589	24.8	27.7
0.380385	0.762238	0.0297075	0.114049	20	28.6
0.501466	0.259398	0.286481	0.291406	20	26.6
0.314286	0.741818	0.13379	0.0219541	22.4	27.5
0.180235	0.0125	0.872871	0.236546	27.1	32
0.324085	0.196	0.693134	0.887443	28.4	25
0.375361	0.287234	0.22225	0.164664	24.3	28.2
0.631428	0.192488	0.0601605	0.0376048	25.7	21.3
0.769013	0.550162	0.00622379	0.167197	32	30.9
0.115244	0.777385	-0.0134587	0.0495129	25.4	28.3
0.613545	0.225	0.280318	-0.067565	28.1	32
0.697436	0.730769	0.449003	0.155108	32	31.2
0.355053	0.278481	0.782162	0.433373	27.1	23.7
0.98125	0.55	0.154175	0.229214	32	32
0.35627	0.861486	0.655508	0.688609	29.4	29.6
0.843442	0.828125	0.183902	0.272335	20.3	32
0.222917	0.109375	0.0513304	0.059143	21	32
0.737766	0.84127	0.866103	0.824364	24.1	25.2
0.845631	0.748954	0.789958	0.786914	25.5	23.9
0.10289	0.0125	0.843434	0.651624	25.3	32
0.38204	0.412698	0.759085	0.806591	24.8	25.2
0.885758	0.803125	0.785202	0.647803	24.4	32
0.250598	0.175676	0.393448	0.679075	25.6	22.2
0.942416	0.116838	0.821358	0.260149	28.4	29.1
0.310833	0.334728	0.831155	0.860857	24.9	23.9
0.243667	0.495935	0.584487	0.858415	20.7	24.6
0.388239	0.322957	0.850945	0.867092	28.3	25.7
0.911363	0.59542	0.634333	0.258006	31.4	26.2
0.39317	0.476378	0.841355	0.776704	28.2	25.4
0.588357	0.762542	0.0181299	0.0635447	32	29.9
0.745054	0.675214	0.84431	0.877085	25.1	23.4
0.420504	0.569672	0.834508	0.669496	27.2	24.4
0.699623	0.468	0.872079	0.491385	26.5	25
0.653919	0.806349	0.0770479	0.0445818	32	31.5
0.973593	0.34375	0.893306	0.0937572	27.1	32
0.683099	0.751825	0.838441	0.450488	27.2	27.4
0.992056	0.956	0.83257	0.814198	28.7	25
0.804688	0.824219	0.90695	0.790148	25.6	25.6
0.931058	0.926357	0.723453	0.542646	26.3	25.8
0.939159	0.511211	0.16903	0.0652779	25.9	22.3
0.746819	0.477099	0.338412	0.259378	31.2	26.2
0.0421123	0.0666667	0.869265	0.858602	26.4	25.5
0.155823	0.802281	0.292597	0.870528	27	26.3
0.682245	0.688525	0.769689	0.918822	24.8	24.4
1.02284	0.906475	0.507434	0.593331	27	27.8
0.663019	0.780876	0.206788	0.0645107	31.6	25.1
0.20625	0.559375	0.0470702	-0.0248412	20	32
1.00923	0.556338	0.0366672	0.326835	23.2	28.4
0.499485	0.888889	0.0561723	-0.018512	32	27.9
0.812544	0.185841	0.607883	0.211527	27.4	22.6
0.718638	0.693727	0.651331	0.526274	27.3	27.1
0.643627	0.54902	0.107678	0.231612	24	25.5
0.723444	0.471875	0.0293279	0.23892	25.3	32
0.965878	0.846442	0.797748	0.830526	26.2	26.7
0.771875	0.95625	0.159485	0.0846739	32	32
0.467045	0.46831	0.0203519	0.0732267	20.6	28.4
1.01558	0.888889	0.867416	0.873961	27	26.1
0.991046	0.996241	0.791189	0.918367	26.2	26.6
0.137725	0.723881	0.0602646	0.0688385	30.1	26.8
0.55464	0.291188	0.70229	0.18479	25.1	26.1
0.449022	0.75	0.382526	0.540408	21.8	21.2
0.528125	0.3875	0.15729	0.0451582	32	32
0.503656	0.656604	0.206484	0.00874472	32	26.5
1.00153	0.046875	0.548457	0.413855	30.7	32
0.54918	0.463115	0.664352	0.870407	26.5	24.4
0.309967	0.39916	0.714752	0.808547	23.7	23.8
0.263139	0.206349	-0.0561345	-0.0226382	28.3	25.2
0.957911	0.850806	0.655249	0.68563	27.4	24.8
0.246214	0.05	0.801954	0.914669	25.4	26
0.362682	0.284047	0.830283	0.835406	25.8	25.7
0.522329	0.456897	0.238951	0.791848	28.3	23.2
0.240556	0.184	0.321887	0.874758	28.8	25
0.082027	0.0409836	0.863948	0.805529	27.4	24.4
0.479769	0.512195	0.744243	0.866934	26	24.6
0.481713	0.836735	0.116189	0.199163	20.2	24.5
0.796467	0.946281	0.891567	0.755652	24.7	24.2
0.60209	0.236287	0.57247	0.874841	30.2	23.7
0.33756	0.228216	0.881081	0.863079	23.3	24.1
0.607744	0.614815	0.810215	0.813874	26.4	27
0.456224	0.435294	0.830228	0.897632	25.8	25.5
0.525206	0.558333	0.864367	0.846319	24.3	24
0.476217	0.44898	0.743522	0.781502	25.4	24.5
0.221793	0.403125	0.109021	0.117937	26.7	32
0.271261	0.243802	0.835773	0.863007	24.8	24.2
0.216741	0.332031	0.907447	0.527634	28	25.6
0.0625	0.340625	0.0502787	0.0661338	32	32
0.860722	0.791837	0.327306	0.867428	26.8	24.5
0.524956	0.520161	0.886832	0.844856	25.4	24.8
0.34903	0.366142	0.894006	0.930401	25.7	25.4
0.854243	0.692913	0.760463	0.770402	26.8	25.4
0.349684	0.607656	0.849771	0.288282	25	20.9
0.735258	0.758893	0.798303	0.819212	24.7	25.3
0.585482	0.446215	0.616915	0.744228	29.5	25.1
0.634081	0.717949	0.848309	0.876593	24	23.4
0.688324	0.608059	0.869188	0.915027	26.3	27.3
0.0611003	0.884615	0.449055	0.147841	31.6	26
0.84125	0.184375	0.138496	0.431338	20	32
0.121635	0.315625	0.861164	0.267624	26	32
0.89025	0.730627	0.838531	0.529875	26	27.1
0.289762	0.58371	0.861778	0.679924	24	22.1
0.659294	0.707819	0.885086	0.85902	25.9	24.3
0.48334	0.348739	0.744913	0.600383	25.7	23.8
0.792639	0.780083	0.904215	0.824358	26.9	24.1
0.524017	0.521912	0.841482	0.896928	26.5	25.1
0.591681	0.492908	0.664405	0.323508	27.4	28.2
0.918471	0.00406504	0.105517	0.78225	32	24.6
0.425933	0.46281	0.870169	0.940155	25.1	24.2
0.361911	0.142857	0.892775	0.872058	25.3	25.2
0.655159	0.531746	0.732275	0.562557	24	25.2
1.02786	0.0148699	0.780656	0.856336	26.1	26.9
0.0704003	0.971429	0.642937	0.863658	25.8	24.5
0.304576	0.909722	0.145886	0.0802887	31.9	28.8
0.800916	0.821705	0.785292	0.663794	26.4	25.8
0.682952	0.643357	0.528785	0.0174581	29.6	28.6
0.270795	0.96875	0.873274	0.537826	27.5	32
0.676632	0.510204	0.758407	0.160319	25.6	29.4
0.633658	0.770751	0.724893	0.942831	26.3	25.3
0.460504	0.294326	0.88442	0.889721	26.1	28.2
0.87207	0.362637	0.546936	0.7904	32	27.3
0.494273	0.305785	0.881364	0.511797	25.4	24.2
0.394646	0.612	0.650789	0.745636	25.4	25
0.384142	0.424908	0.827731	0.757621	26.3	27.3
0.771181	0.368056	0.471434	0.846362	32	28.8
0.142159	0.121339	0.839285	0.86906	24.9	23.9
0.409286	0.65	0.839278	0.0474769	24.7	32
0.80351	0.689516	0.00529232	0.716303	25.5	24.8
0.429941	0.490196	0.738757	0.83331	27.4	25.5
0.182331	0.177122	0.662473	0.901133	27.2	27.1
0.683809	0.4	0.829185	0.111869	25.4	32
0.412679	0.477064	0.376277	0.128915	27.8	21.8
0.0876094	0.486381	0.435271	0.803207	32	25.7
0.771508	0.42562	0.0782354	0.362178	26.1	24.2
0.212746	0.123016	0.928767	0.928445	26.8	25.2
1.02398	0.987395	0.847284	0.899941	25.3	23.8
0.456914	0.128125	0.140155	0.317265	30.1	32
0.506565	0.12605	0.362331	0.149905	32	23.8
0.871181	0.205776	0.769003	0.602996	24.6	27.7
0.842049	0.150943	0.432343	0.305515	21	26.5
0.224434	0.770909	0.364134	-0.0559783	22.1	27.5
1.025	0.23125	0.558724	0.123497	32	32
0.87129	0.899614	0.458911	0.825137	25	25.9
0.16671	0.36875	0.11051	0.0370599	23.9	32
0.209375	0.21875	0.678932	0.479861	32	32
0.669857	0.848249	0.688431	0.910603	23.5	25.7
0.930174	0.940239	0.854123	0.881574	24.7	25.1
0.224362	0.178571	0.546005	0.276803	23	25.2
0.552403	0.633065	0.870341	0.91955	24.7	24.8
0.132045	0.260274	0.77364	0.156892	26.8	21.9
0.236941	0.106122	0.87999	0.903883	27.7	24.5
0.923813	0.971545	0.82101	0.894017	24.8	24.6
0.883858	0.844262	0.756095	0.872447	24.8	24.4
0.521078	0.199153	0.0130309	0.165252	23.4	23.6
0.570476	0.632653	0.775642	0.881759	25.7	24.5
0.253615	0.3	0.57538	0.779204	26.6	26
0.576367	0.649123	0.736712	0.896131	23.8	22.8
1.02216	0.933884	0.769946	0.818009	27.9	24.2
0.54918	0.483607	0.810822	0.900107	25.4	24.4
0.927081	0.888031	0.366094	0.709801	30.7	25.9
0.981253	0.787234	0.851418	0.945087	27.2	28.2
0.672428	0.67382	0.701908	0.844051	25.6	23.3
1.00692	0.986532	0.683466	0.25131	27.3	29.7
0.850764	0.822314	0.485265	0.797039	22.6	24.2
0.940814	0.912351	0.689815	0.802563	27.7	25.1
0.644715	0.741379	0.54412	0.7141	24.4	23.2
0.996938	1	0.739423	0.834615	25.8	24.3
0.463745	0.479167	0.622676	0.893063	23.1	24
0.846511	0.535714	0.0546987	0.465277	26.5	25.2
0.79854	0.456204	0.88576	0.267608	27	27.4
0.536387	0.502183	0.708004	0.810163	23.9	22.9
0.524832	0.910781	0.278964	0.377719	31.7	26.9
0.707109	0.632231	0.551416	0.880874	26.6	24.2
0.694452	0.681614	0.4795	0.324731	27.7	22.3
0.445281	0.645833	0.601771	0.83241	24.9	24
0.347839	0.266409	0.0966212	0.406607	25.5	25.9
0.631616	0.489712	0.814106	0.900529	26.1	24.3
0.639264	0.512821	0.228988	0.545758	23.7	27.3
0.213405	0.0448276	0.158444	0.294049	30.2	29
0.347325	0.465021	0.511999	0.811358	23.5	24.3
0.852008	0.48927	-0.117309	0.167498	25.3	23.3
0.39938	0.426724	0.736927	0.9279	25.3	23.2
0.730886	0.759494	0.765105	0.686962	24.1	23.7
0.572329	0.405286	0.741978	0.786366	24.6	22.7
0.367677	0.743802	0.556612	0.830734	31.5	24.2
0.877468	0.753247	0.589439	0.590556	24.6	23.1
0.998558	0.7375	0.930699	-0.121606	26	32
0.379036	0.298039	0.836011	0.924247	26.9	25.5
0.205156	0.28692	0.571855	0.760128	25.4	23.7
0.531818	0.647287	0.229332	0.612058	26.3	25.8
0.892926	0.72766	0.502279	0.59295	27.7	23.5
0.646936	0.65812	0.647509	0.373589	28.2	23.4
0.448424	0.521739	0.820902	0.888172	28.1	27.6
0.898378	0.543478	0.306462	0.291247	29.3	27.6
0.82214	0.636364	0.574126	0.717085	25.1	30.8
0.10451	0.991416	0.864097	0.867567	24.8	23.3
0.727249	0.8159	0.342241	0.914225	32	23.9
0.247242	0.193916	0.836414	0.95878	28.4	26.3
0.222684	0.425	0.597618	0.0438764	28.6	32
0.826953	0.873874	0.887869	0.857922	24.5	22.2
0.0777391	0.163866	0.755383	0.832446	26.3	23.8
0.855876	0.589431	0.820625	0.767097	26.4	24.6
0.662167	0.456693	0.132495	0.337421	29.4	25.4
1.00352	0.95625	0.174727	0.22717	31.1	32
0.69031	0.29	0.219892	0.0734486	25.8	20
0.378125	0.70625	0.0760238	0.118921	32	32

## Sheet: FK 0.1uM
Old_Phase	New_Phase	r2_before	r2_after	Period_before	Period_after
0.347396	0.526971	0.373165	0.834988	20.9	24.1
0.915973	0.242424	0.0761953	0.060137	22.7	29.7
0.104063	0.218623	0.811838	0.733086	25.3	24.7
0.937457	0.636704	0.614107	0.494651	26.9	26.7
0.951318	0.807547	0.773811	0.839498	26.2	26.5
0.330503	0.219124	0.0861316	0.148648	32	25.1
0.661911	0.529412	0.686807	0.86992	26.8	25.5
0.548179	0.287402	0.533017	0.904118	32	25.4
0.13852	0.130612	0.862991	0.872143	24	24.5
0.44761	0.662393	0.419967	0.139105	24.3	23.4
0.213355	0.6	0.210479	0.0980791	30.7	22
0.589729	0.638554	0.745317	0.601935	25.4	24.9
0.49932	0.558704	0.843714	0.83888	25.3	24.7
0.41892	0.576132	0.86599	0.888632	25.7	24.3
0.787238	0.721805	0.680087	0.781832	25.9	26.6
0.404408	0.52439	0.88814	0.944304	25.6	24.6
0.790843	0.641304	0.50659	0.704266	26.4	27.6
0.913486	0.740458	0.347474	0.868061	28.5	26.2
0.600816	0.416667	0.691384	0.773901	28.6	26.4
0.62373	0.128125	0.124469	0.101811	24.6	32
0.212616	0.347222	0.0917761	0.113737	32	21.6
0.331518	0.52	0.276569	0.652648	25.7	27.5
0.489094	0.33195	0.690238	0.492762	25.7	24.1
0.109699	0.760518	0.115068	0.0447616	20.4	30.9
0.734173	0.345	0.0625215	0.00438773	27.8	20
0.465625	0.20625	0.175055	0.127748	32	32
0.323756	0.328859	0.271605	0.581498	26.7	29.8
0.397328	0.438525	0.824458	0.908977	27	24.4
0.574607	0.0185185	0.753688	0.898831	27.8	27
0.747395	0.733577	0.877462	0.838628	26.2	27.4
0.125	0.0625	0.282759	0.349215	32	32
0.145819	0.158273	0.515445	0.758542	25.3	27.8
0.802312	0.6875	0.864298	0.878057	25	25.6
0.630619	0.460993	0.328816	0.637324	29	28.2
0.943652	0.703125	0.86183	0.0705633	25.4	32
0.486677	0.418301	0.411895	0.701817	23.4	30.6
0.740125	0.697581	0.823402	0.871633	24.5	24.8
0.530153	0.622137	0.869336	0.883281	26	26.2
0.633643	0.884	0.869214	0.88687	25.8	25
0.511905	0.428571	0.450442	0.64747	27.3	28
0.870242	0.4125	0.624454	0.109677	24.3	32
0.181538	0.530159	0.292063	0.455594	30.9	31.5
0.120144	0.348739	0.787404	0.842234	24.9	23.8
0.995306	0.78125	0.152296	0.108555	23.3	32
0.526985	0.363934	0.683132	0.82896	26.7	30.5
0.80853	0.0604651	0.738373	0.860626	25.3	21.5
0.439468	0.0888889	0.11486	0.191628	32	27
0.979901	0.790625	0.799683	0.683567	24.1	32
0.712728	0.847328	0.80081	0.666986	26.4	26.2
0.878081	0.865385	0.825383	0.869408	25.9	26
0.257878	0.362595	0.697671	0.787188	21.1	26.2
0.530357	0.445	0.223858	0.206671	22.4	20
0.623912	0.685484	0.870533	0.806032	25.2	24.8
0.35002	0.775934	0.273192	-0.0341515	24.8	24.1
0.969251	0.0298507	0.826335	0.94393	26.6	26.8
0.264985	0.480159	0.76041	0.762794	26.8	25.2
0.762169	0.621399	0.659043	0.880306	25.6	24.3
0.612452	0.685484	0.594915	0.813313	25	24.8
0.318482	0.339623	0.705253	0.800746	27.4	26.5
0.12875	0.204	0.136942	0.156514	32	25
0.322883	0.22963	0.794494	0.614577	24.1	27
0.54918	0.487705	0.826169	0.846133	25.6	24.4
0.390723	0.191667	0.0176969	0.0236027	26.5	24
0.199901	0.73125	0.060348	0.384308	25.2	32
0.523278	0.389764	0.626056	0.840421	25.2	25.4
0.871875	0.785	0.490786	0.29829	32	20
0.734428	0.658273	0.614013	0.703657	26.9	27.8
0.275416	0.350394	0.733404	0.810477	27.1	25.4
0.0439516	0.133065	0.385458	0.672219	32	24.8
0.404558	0.474903	0.872195	0.792325	28.7	25.9
0.242852	0.404255	0.787709	0.824307	25.6	23.5
0.0951532	0.0853659	0.748669	0.594294	26	24.6
0.313358	0.212598	0.786614	0.921165	28	25.4
0.480005	0.903125	0.0535416	0.149972	26.1	32
0.437708	0.60251	0.806446	0.477692	24.5	23.9
0.232283	0.240157	0.776359	0.867465	25.4	25.4
1.02813	0.865625	0.159376	0.148011	32	32
0.741818	0.752	0.751269	0.896317	25.3	25
0.301068	0.350195	0.754562	0.779007	25.1	25.7
0.810865	0.881857	0.42684	0.663978	32	23.7
0.340091	0.396552	0.910812	0.677277	25.3	23.2
0.377679	0.996875	0.697558	0.383994	28	32
0.574512	0.532567	0.868123	0.930083	24.8	26.1
0.70522	0.209877	0.0801331	0.0807349	20.9	24.3
0.884415	0.673913	0.833992	0.773797	28.4	23
0.89249	0.13615	0.760553	0.362996	26.9	21.3
0.903125	0.85625	0.160504	0.0192938	32	32
0.665402	0.92549	0.437395	0.505752	24.8	25.5
0.348415	0.760518	0.68418	0.120326	31.8	30.9
0.875102	0.169811	0.0487328	0.200738	25.5	26.5
0.0779669	0.398524	0.700621	0.469605	27.9	27.1
0.660314	0.84252	0.078354	0.761895	25.7	25.4
0.0983988	0.215625	0.146304	0.0895975	24.2	32
0.914833	0.446429	0.60624	0.163664	27.1	22.4
0.343781	0.553648	0.802391	0.874215	27.7	23.3
0.897257	0.746875	0.0847075	0.00706052	27.8	32
0.57529	0.312741	0.061247	0.563954	32	25.9
0.598662	0.630435	0.569728	0.706339	27.3	23
0.746785	0.465625	0.0412137	0.283125	24.3	32
0.891487	0.844828	0.266302	0.543956	32	23.2
0.549731	0.520833	0.850446	0.787704	24.8	24
1.00224	0.766393	0.842019	0.855111	24.5	24.4
0.848017	0.841699	0.781019	0.781977	27.5	25.9
0.326192	0.863309	0.108203	0.174119	32	27.8
0.403701	0.314079	0.762633	0.397691	24.6	27.7
0.35493	0.32	0.0424079	0.132458	28.4	20
0.218471	0.934959	0.215145	0.286926	32	24.6
0.145455	0.177686	0.145863	0.193577	27.5	24.2
0.492572	0.5	0.79854	0.901379	24	23
0.222316	0.964286	0.900806	0.86555	25.5	25.2
0.366735	0.41453	0.828483	0.937261	23.9	23.4
0.261263	0.913534	0.0689527	0.00909537	24.6	26.6
0.413025	0.387833	0.827641	0.899473	24.3	26.3
0.905594	0.876033	0.151587	0.123001	28.6	24.2
0.816003	0.833333	0.745034	0.862312	22.6	24
0.611242	0.612648	0.662248	0.866017	23.9	25.3
0.744811	0.53125	0.877765	0.656412	27.1	32
0.338397	0.294118	0.669886	0.72933	23.8	22.1
0.468338	0.551181	0.521153	0.925556	28.4	25.4
0.22152	0.0313725	0.189741	0.289267	24.2	25.5
0.195739	0.272727	0.793536	0.910339	24.9	25.3
0.45279	0.528926	0.687587	0.886813	25.9	24.2
0.540712	0.56875	0.68642	0.203389	25.1	32
0.743641	0.818182	0.836398	0.786232	24.1	25.3
0.356334	0.464151	0.709309	0.730692	28	26.5
0.35954	0.504032	0.838684	0.916731	25.9	24.8
0.443333	0.935606	0.0857668	0.126235	20	26.4
0.830339	0.0125	0.279922	0.129982	24.7	32
0.899679	0.853061	0.638814	0.929523	26.1	24.5
0.415691	0.431111	0.582149	0.368749	26.2	22.5
0.682833	0.128571	0.191798	0.0458046	27.1	21
0.747294	0.977011	0.0515535	0.0186886	32	26.1
0.318197	0.544355	0.182155	0.304425	29.8	24.8
0.0502897	0.678125	0.158257	0.119337	30.2	32
0.339262	0.645	0.243813	0.029626	29.8	20
0.115741	0.217593	0.206351	0.0614121	32	21.6
0.20625	0.20625	0.0856794	0.204716	26	32
0.725587	0.317073	0.225663	0.0681708	26.7	20.5
1.01287	0.0213523	0.919487	0.939069	27.7	28.1
0.652961	0.651822	0.640863	0.832501	29.5	24.7
0.829715	0.768382	0.778863	0.802156	25.2	27.2
0.443409	0.460076	0.623568	0.743913	25.3	26.3
0.697337	0.617761	0.866666	0.850694	25.4	25.9
0.53372	0.128125	0.0169074	0.0383274	25.3	32
0.669237	0.661017	0.744179	0.696756	26.6	23.6
0.752852	0.699219	0.836074	0.761499	25.2	25.6
0.906404	0.0172414	0.901933	0.896671	26.6	29
0.624007	0.227642	0.597392	0.578808	26.7	24.6
0.295714	0.028	0.0943608	0.282512	28	25
0.280403	0.380952	0.363398	0.938564	24	27.3
0.832635	0.0258621	0.18131	0.079816	25.1	23.2
0.607026	0.590717	0.924023	0.391553	26.7	23.7
0.754544	0.760148	0.911451	0.877705	26.8	27.1
0.817387	0.425	0.0462561	0.13048	21.1	32
0.208094	0.940239	0.116535	0.0415079	24.6	25.1
0.849666	0.103125	0.0866422	0.066408	24.3	32
0.462343	0.231092	0.103937	0.155367	31.8	23.8
0.951016	0.918519	0.0232269	-0.139686	27.9	27
0.928599	0.169082	0.0669852	0.0783805	20	20.7
0.268627	0.341176	0.579474	0.798399	24	25.5
0.898432	0.201365	0.668504	0.32887	24.1	29.3
0.439018	0.2625	-0.251928	0.0138081	30.2	24
0.915625	0.790625	0.233451	0.17918	32	32
0.0524038	0.671875	0.801657	0.540728	26	32
0.0708361	0.888889	0.275843	0.170478	31.9	24.3
0.658499	0.0136986	0.143695	0.305713	28.4	29.2
0.0918803	0.791111	0.200592	0.233306	26	22.5
1.01802	0.378125	0.0985063	0.0688418	29.3	32
0.23416	0.228682	0.937497	0.934087	27.1	25.8
0.790743	0.536082	0.0494855	0.0470487	32	29.1
0.69296	0.644689	0.0877926	0.322735	29.2	27.3
0.395493	0.467811	0.906405	0.762153	28.7	23.3
0.134667	0.14375	0.311261	0.445257	27.8	32
0.871984	0.638132	0.387381	0.927149	32	25.7
0.634375	0.35625	0.0623792	0.269052	32	32
0.160955	0.0769231	0.79606	0.743007	25.4	24.7
0.333843	0.154412	0.830642	0.876926	29.8	27.2
0.15625	0.88125	0.215305	0.250335	32	32
0.398044	0.607438	0.595292	0.849448	25.1	24.2
0.215625	0.035	0.00279062	0.148292	32	20
0.508102	0.564103	0.703296	0.822982	28.1	27.3
0.216393	0.585	0.0685638	0.148105	24.4	20
0.0712137	0.34471	0.785372	0.303025	25.3	29.3
0.51	0.94	0.258524	-0.102649	25	20
0.0572401	0.596875	0.0738796	0.324064	20.2	32
0.155891	0.207627	0.888138	0.711202	29.1	23.6
0.182631	0.132812	0.865272	0.957468	27.6	25.6
0.267713	0.813869	0.104218	0.0305832	26.6	27.4
0.977418	0.171875	0.583284	0.449106	27.4	32
0.53372	0.509375	0.701867	0.508201	25.3	32
0.265306	0.244898	0.827735	0.884656	25.9	24.5
0.343716	0.344961	0.70725	0.902067	27.4	25.8
0.723388	0.53252	0.822769	0.810394	25.8	24.6
0.0813558	0.0282258	0.788964	0.847192	26.1	24.8
0.0878417	0.0708661	0.947656	0.957983	26.3	25.4
0.777358	0.723636	0.817395	0.940958	26.5	27.5
0.72403	0.846715	0.818515	0.909178	25.5	27.4
0.213217	0.0237154	0.788497	0.887712	25	25.3
0.754762	0.701818	0.88095	0.936651	25.2	27.5
0.533482	0.873377	0.360349	0.108755	32	30.8
0.950791	0.862191	0.802016	0.900481	27.1	28.3
0.923063	0.891775	0.747992	0.661083	26.8	23.1
0.607319	0.869707	0.0265967	0.29172	32	30.7
0.934476	0.836502	0.878635	0.866742	27.5	26.3
0.651493	0.664062	0.241843	0.904326	27.1	25.6
0.851041	0.420601	0.623827	0.923047	22.9	23.3
0.562182	0.617188	0.874858	0.823392	24.6	25.6
0.638132	0.548638	0.858019	0.937809	25.7	25.7
0.0473133	0.107438	0.768557	0.740232	26.9	24.2
0.947917	0.00416667	0.107703	0.248078	32	24
0.379433	0.4375	0.0837075	-0.0559769	28.9	32
0.266308	0.439689	0.527822	0.845171	22.9	25.7
0.13278	0.0396825	0.810167	0.873643	26.7	25.2
0.44106	0.64375	0.774615	0.583372	23.7	32
0.146925	0.105469	0.728432	0.861368	24.8	25.6
0.544747	0.548638	0.716919	0.811058	25.7	25.7
0.190355	0.342105	0.640476	0.302106	21.7	22.8
0.816705	0.792	0.658115	0.842185	26.1	25
0.590625	0.0625	0.0817142	0.0800339	32	32
0.58941	0.699647	0.835549	0.80581	27.4	28.3
0.490232	0.508547	0.826921	0.785692	25.2	23.4
0.576891	0.418972	0.694447	0.888482	25.7	25.3
0.63392	0.656126	0.868486	0.879042	26.2	25.3
0.756991	0.668016	0.829991	0.864123	25.7	24.7
0.97425	0.0862745	0.439467	0.918564	24.9	25.5
0.833117	0.857651	0.441144	0.276573	23.6	28.1
0.55915	0.507246	0.901079	0.0689381	25.4	20.7
0.806483	0.769784	0.895379	0.94893	27.7	27.8
0.757436	0.082397	0.119193	0.141505	24.2	26.7
0.828645	0.541833	0.681311	0.689718	29.6	25.1
0.410494	0.474576	0.859127	0.87699	23.5	23.6
0.174649	0.954717	0.379414	0.672183	27.3	26.5
0.745317	0.582996	0.760985	0.832134	25.7	24.7
0.768173	0.74717	0.909038	0.828448	25.1	26.5
0.480657	0.558594	0.44018	0.601174	29	25.6
0.323333	0.416667	0.886521	0.901063	25	26.4
0.989552	0.731343	0.916118	0.804549	30.5	26.8
0.272658	0.220532	0.82391	0.930674	27.5	26.3
0.626922	0.639831	0.761566	0.712412	25.8	23.6
0.369217	0.375494	0.891952	0.923424	25	25.3
0.339372	0.339056	0.78009	0.8717	24.4	23.3
0.423662	0.543651	0.850492	0.895493	23.6	25.2
0.727331	0.856	0.730831	0.932756	25.1	25
0.390644	0.532787	0.841872	0.937015	24.6	24.4
0.799688	0.658824	0.699015	0.910546	26.4	25.5
0.591185	0.769547	0.350694	0.46448	22.8	24.3
0.119835	0.171756	0.863471	0.775699	25.2	26.2
0.811321	0.722433	0.767524	0.859116	25.7	26.3
0.697399	0.671533	0.524192	0.968702	26.3	27.4
0.792698	0.611321	0.241393	0.865258	30.8	26.5
0.151421	0.158915	0.888721	0.909634	27	25.8
0.446848	0.56875	0.372295	0.0895768	23.4	32
0.855536	0.8125	0.672252	0.883147	29.1	25.6
0.82483	0.755102	0.802545	0.780119	25.2	24.5
1.02834	0.01875	0.864464	0.193639	25.8	32
0.317017	0.161765	0.326596	0.244222	28	27.2
0.365679	0.519164	0.766163	0.826215	23.9	28.7
0.21847	0.241993	0.942905	0.847666	28.2	28.1
0.474104	0.537849	0.804081	0.770299	25.1	25.1
0.40908	0.463235	0.810673	0.809473	25.2	27.2
0.677295	0.809322	0.841413	0.685844	26.5	23.6
0.597499	0.65	0.418717	0.856911	24.3	26
0.45052	0.52766	0.776719	0.782563	25.8	23.5
0.490466	0.507519	0.828409	0.944067	25	26.6
0.95928	0.728125	0.476329	0.438123	29.7	32
0.574763	0.433213	0.12165	0.796345	32	27.7
0.217861	0.297071	0.810012	0.866645	23.3	23.9
1.00883	0.262097	0.646826	0.896784	25.2	24.8
0.274582	0.0570342	0.423766	0.679613	29.3	26.3
0.920261	0.629091	0.240463	0.460879	30.6	27.5
1.0174	0.988462	0.791205	0.868535	25.2	26
0.743872	0.637066	0.788648	0.86695	26.1	25.9
0.558761	0.873786	0.063064	0.0123418	24.8	20.6
0.27343	0.218868	0.689725	0.654847	24.4	26.5
0.184495	0.178423	0.806834	0.798695	25.9	24.1
0.41028	0.42449	0.774927	0.741605	27	24.5
0.344335	0.394191	0.648604	0.850791	26.1	24.1
0.566731	0.59447	0.81062	0.683838	25.8	21.7
0.97541	0.95082	0.834051	0.856329	24.4	24.4
0.412375	0.31405	0.732592	0.816726	26.3	24.2
0.130134	0.882353	0.0815351	0.390361	27.5	27.2
0.341508	0.102236	0.793135	0.705786	24.1	31.3
0.235367	0.123016	0.154495	0.441476	32	25.2
0.160103	0.24569	0.823594	0.874646	25.7	23.2
0.464862	0.6	-0.0105621	0.0913324	20.9	32
0.994511	0.309917	0.799713	0.166443	26.5	24.2
0.747703	0.804781	0.7457	0.877802	24.2	25.1
0.481418	0.51751	0.891306	0.931547	26.5	25.7
0.566715	0.605469	0.407721	0.257366	27.8	25.6
0.923249	0.885496	0.761858	0.870347	23.9	26.2
0.890661	0.964706	0.369956	0.851618	23.6	25.5
0.148405	0.176471	0.769952	0.894996	28.4	27.2
0.243957	0.666667	0.854923	0.514166	26.2	24
0.850427	0.00854701	0.636215	0.724903	23.4	23.4
0.335967	0.347328	0.770643	0.867848	25.8	26.2
0.0492288	0.0746888	0.71565	0.874883	26.5	24.1
0.362357	0.978947	0.197803	-0.0114817	29.8	28.5
0.272646	0.328947	0.758493	0.736428	24.5	22.8
0.984658	0.937255	0.698244	0.804626	26.2	25.5
0.895553	0.869048	0.865687	0.846057	26.2	25.2
0.261392	0.340336	0.789985	0.890811	24.6	23.8
0.436469	0.564706	0.607353	0.850671	22.7	25.5
0.445545	0.537367	0.778734	0.877826	22.7	28.1
0.245625	0.255319	0.814526	0.769772	24.8	23.5
0.773753	0.800797	0.832347	0.787842	25	25.1
0.109331	0.219512	0.81586	0.865611	23.9	24.6
0.925847	0.305785	0.844112	0.695553	25.5	24.2
0.419501	0.28125	-0.477535	0.262045	28.3	32
1.01056	0.165138	0.772534	0.577434	26.4	21.8
0.110269	0.0540541	0.438267	0.710693	24.3	25.9
0.395553	0.309524	0.749781	0.819579	26.2	25.2
0.646623	0.449438	0.739944	0.461663	27.3	26.7
0.673352	0.0173913	0.0356343	0.148933	31	23
0.529266	0.0875	0.715639	0.192572	25.2	32
0.358425	0.434944	0.666694	0.675556	24.5	26.9
0.944293	0.760618	0.793066	0.847199	27.1	25.9
0.514086	0.407563	0.253484	0.755193	29.5	23.8
0.258335	0.228346	0.849332	0.891295	25.6	25.4
0.689676	0.639344	0.866176	0.940683	24.2	24.4
0.195669	0.236842	0.339849	0.0966879	32	22.8
0.907567	0.847656	0.808397	0.891165	25.5	25.6
0.64926	0.697095	0.83149	0.855577	24.6	24.1
0.36842	0.25969	0.558683	0.227709	26.8	25.8
0.62761	0.0179211	0.0782478	0.0556602	32	27.9
0.490573	0.551282	0.704332	0.724383	30.6	31.2
0.186485	0.156863	0.484183	0.89526	28	25.5
0.790767	0.62406	0.589828	0.961909	27.9	26.6
0.321875	0.17	0.187232	0.0593679	32	20
1.01744	0.842623	0.755805	0.894756	28.3	30.5
0.287243	0.377698	0.299503	0.754711	28.7	27.8
0.441964	0.484375	0.584671	0.350707	23.8	32
0.181867	0.0753968	0.62021	0.290816	28.3	25.2
0.39046	0.516129	0.797961	0.906439	24.7	24.8
0.476127	0.322222	0.739204	0.425018	24.9	27
0.488493	0.793388	0.615524	0.44734	31.6	24.2
0.199718	0.328244	0.849694	0.9547	27.6	26.2
0.178002	0.101961	0.854289	0.908673	25.6	25.5
0.334086	0.430328	0.798835	0.887967	26.5	24.4
0.370636	0.988372	0.0673693	0.149495	26.6	25.8
0.955656	0.972332	0.755167	0.832585	25.1	25.3
0.553813	0.184314	0.781872	0.810014	27	25.5
0.376402	0.460251	0.861979	0.883186	25.1	23.9
0.250244	0.177358	0.784917	0.806756	25.1	26.5
0.69902	0.587755	0.837094	0.901863	25	24.5
0.248713	0.930147	0.449403	0.163704	32	27.2
0.142548	0.973077	0.201357	0.125142	32	26
0.351571	0.409594	0.837266	0.854416	30.1	27.1
0.333175	0.147157	0.723636	0.433438	28.1	29.9
0.197799	0.603448	0.810753	0.835498	25.3	23.2
0.213389	0.244726	0.869452	0.930277	30.7	23.7
0.141222	0.972656	0.820919	0.853594	27.5	25.6
0.736336	0.65625	0.816307	0.915021	25.9	25.6
0.853353	0.599222	0.822764	0.780007	26.3	25.7
0.549153	0.429091	0.848944	0.677958	29.5	27.5
1.01087	0.940711	0.882014	0.890158	27.6	25.3
0.97347	0.954545	0.854173	0.920193	25.7	24.2
0.614698	0.622407	0.842999	0.845411	23.9	24.1
0.908587	0.80083	0.796803	0.736282	26.3	24.1
0.23869	0.323651	0.897938	0.910232	24.6	24.1
0.0957407	0.467593	-0.152489	0.110622	20	21.6
0.891959	0.742063	0.891765	0.946015	27.4	25.2
0.472426	0.303125	0.73473	0.724554	27.2	32
0.47418	0.47541	0.73863	0.8673	24	24.4
0.414108	0.827362	0.309387	0.176284	29	30.7
0.489929	0.572614	0.856378	0.874531	26.1	24.1
0.609312	0.576923	0.861728	0.93576	24.7	26
0.740789	0.630081	0.44239	0.685256	28.2	24.6
0.052938	0.734375	0.672043	0.786396	25.9	25.6
0.645783	0.699571	0.773791	0.835973	24.6	23.3
0.980245	0.0646388	0.789156	0.872514	26.6	26.3
0.928243	0.0304348	0.854894	0.435364	24.6	23
0.362265	0.412245	0.886011	0.919997	24.9	24.5
0.415712	0.620833	0.806501	0.928651	26.2	24
0.0540682	0.993548	0.644267	0.868704	24.7	31
0.96625	0.784375	0.0463355	0.178754	20	32
0.0768486	0.978992	0.76055	0.810276	26.9	23.8
0.963377	0.737024	0.756214	0.871518	25	28.9
0.88165	0.867159	0.0767322	0.239727	23.3	27.1
0.178061	0.165493	0.757978	0.845728	26	28.4
0.813012	0.748	0.739529	0.872222	24.9	25
0.747489	0.764706	0.9104	0.839677	24.6	25.5
0.841889	0.812261	0.760445	0.92026	28.1	26.1
0.796875	0.003125	0.124466	0.0570504	32	32
0.805434	0.828794	0.312359	0.856551	28.7	25.7
0.335495	0.488281	0.856933	0.911454	24.7	25.6
0.181896	0.352227	0.912105	0.852057	27.9	24.7
0.387111	0.192623	0.534352	0.791013	29	24.4
1.00897	0.332016	0.562463	0.521418	32	25.3
0.949016	0.0269231	0.829886	0.899799	25.8	26
0.28426	0.401606	0.725679	0.848364	21.9	24.9
0.721905	0.604478	0.751741	0.793903	27.2	26.8
0.344196	0.350598	0.382923	0.333333	26.2	25.1
0.0395253	0.540625	0.340346	0.597576	28.7	32
0.358189	0.378049	0.787912	0.892541	26.2	24.6
0.5375	0.613333	0.835085	0.640109	24	30
0.375082	0.106667	0.211563	0.272674	27.2	22.5
0.428125	0.15	0.32558	0.0134941	32	20
0.259707	0.290984	0.828915	0.871762	22.8	24.4
0.362348	0.0117187	0.507182	0.777088	22.6	25.6
0.637469	0.746479	0.102963	0.574366	24.2	28.4
0.755882	0.757576	0.646192	0.790646	25.5	26.4
0.770754	0.753125	0.0800758	0.0371434	26.2	32
0.885758	0.753125	0.0921198	0.403142	24.4	32
0.655392	0.758333	0.517222	0.850056	25.5	24
0.470884	0.1375	0.0443026	0.0185327	20.5	32
0.971502	0.52649	0.32239	0.186289	27.7	30.2
0.304252	0.344398	0.898468	0.929958	23.4	24.1
0.708824	0.643939	0.840964	0.823966	25.5	26.4
0.921302	0.932476	0.0427897	0.164204	32	31.1
0.627227	0.472	0.055858	0.0272547	23.8	25
0.474913	0.634615	0.871374	0.439396	26.6	20.8
0.911975	0.29375	0.829689	0.218879	26.2	32
0.311102	0.48659	0.616617	0.821337	25.8	26.1
0.99415	0.35	0.123247	0.207297	21.9	32
0.485682	0.318471	0.3456	0.469947	25	31.4
0.579875	0.648305	0.835964	0.325942	26.1	23.6
0.748515	0.514523	0.549465	0.832457	28.3	24.1
1.00087	0.720588	0.0831062	0.324109	22.7	27.2
0.566475	0.217687	0.149717	0.0320558	32	29.4
0.50379	0.225532	0.155058	0.17752	32	23.5
0.747883	0.859375	0.120198	0.413606	25.1	32
0.728702	0.631179	0.776663	0.885586	27.9	26.3
0.855374	0.158996	0.0563648	-0.0111747	32	23.9
0.68588	0.2	0.333866	0.0824618	27	32
0.212884	0.39375	0.160563	0.147775	30.9	32
0.339424	0.474178	0.602971	0.632855	22.2	21.3
0.908482	0.88961	0.42438	0.182036	32	30.8
0.755835	0.2875	0.282178	0.106861	24.1	32
0.369254	0.853125	0.0402376	0.236916	22.3	32
0.0695785	0.14	0.607082	0.863962	26.1	25
0.44214	0.478261	0.306487	0.42635	26	25.3
0.757417	0.884375	0.148048	0.282039	25.7	32
0.269293	0.665625	0.0806026	0.161829	23	32
0.710417	0.396875	0.100628	0.0735262	24	32
0.596018	0.72	0.041864	0.197399	22.6	20
0.315463	0.788235	0.158608	0.144318	23.7	25.5
0.703899	0.937743	0.053727	0.273876	23.5	25.7
0.425515	0.749064	0.0596321	0.0675615	24	26.7
0.415846	0.37931	0.782565	0.794479	25.2	26.1
0.638838	0.696	0.841041	0.913784	24.1	25
0.216435	0.51875	-0.2277	0.199032	21.6	32
0.504758	0.529183	0.803381	0.829903	23.8	25.7
0.823742	0.652672	0.388916	0.767172	31.2	26.2
0.684375	0.459375	0.28476	0.137009	32	32
0.617975	0.533808	0.232466	0.544176	21.2	28.1
0.0755747	0.10177	0.452904	0.816726	31.3	22.6
0.404196	0.435685	0.680441	0.933132	28.7	24.1
0.0879596	0.652344	0.754084	0.771508	25.5	25.6
0.694749	0.200837	0.0293958	0.175229	20	23.9
0.540401	0.474104	0.289198	0.946136	28.1	25.1
0.294641	0.291829	0.756706	0.874413	25.6	25.7
0.270204	0.308	0.863041	0.89211	24.5	25
0.802151	0.728625	0.685442	0.621599	28.9	26.9
0.488571	0.544	0.87059	0.774343	28	25
0.538355	0.0145985	0.0635196	0.0149922	21.6	27.4
0.337044	0.358268	0.848321	0.849143	26.1	25.4
0.306924	0.268482	0.835255	0.889435	24.9	25.7
0.636088	0.615686	0.825365	0.933526	25.2	25.5
0.169139	0.0355731	0.812104	0.850392	25.5	25.3
0.235797	0.940171	0.114412	0.0456961	20.4	23.4
0.319265	0.685393	0.142495	0.176807	32	26.7
0.330591	0.409639	0.855519	0.844947	24.6	24.9
0.303137	0.285156	0.851655	0.903695	26.2	25.6
0.859195	0.762931	0.827626	0.86465	23.1	23.2
0.935906	0.692308	0.527399	0.293368	32	24.7
0.377031	0.44958	0.924806	0.899095	25.5	23.8
0.922345	0.608696	0.791926	0.785463	26.8	27.6
0.303679	0.868794	0.0513344	0.480494	32	28.2
0.135523	0.183267	0.86573	0.902499	24.4	25.1
0.181212	0.174089	0.819148	0.836889	24.1	24.7
0.0830587	0.951493	0.134359	0.0174799	30.8	26.8
0.48504	0.157447	0.0506986	0.116401	32	23.5
0.521858	0.50885	0.262758	0.121065	23.3	22.6
0.170977	0.966667	0.0634601	0.114463	23.2	24
0.290383	0.265873	0.831377	0.958665	23.8	25.2
0.873791	0.588448	0.516914	0.857968	29.9	27.7
0.309577	0.0524194	0.0654821	0.0099897	32	24.8
0.0689564	0.0300752	0.653383	0.857815	25.7	26.6
0.25625	0.590625	0.459414	0.355003	32	32
0.663278	0.514768	0.875815	0.889606	25.9	23.7
0.1875	1	0.0983035	0.166827	32	32
0.245756	0.105455	0.767478	0.823978	27.1	27.5
0.400256	0.0581395	0.0105524	0.0431659	24.8	25.8
0.167393	0.356589	0.237129	0.0550378	32	25.8
0.435774	0.260504	0.15076	0.184602	29.4	23.8
0.0765241	0.889344	0.730345	0.857297	25.6	24.4
1.03581	0.988	0.825296	0.900953	24.8	25
0.470199	0.0398551	0.158736	0.134928	32	27.6
0.701924	0.740458	0.582992	0.811554	27.1	26.2
0.669922	0.634855	0.818657	0.728843	27.7	24.1
0.434445	0.971875	0.87478	0.0474967	26.6	32
0.46875	0.1375	0.152181	0.287605	24	32
0.444429	0.37931	0.156476	0.0259445	30.7	23.2
0.648562	0.586614	0.75796	0.730167	24.5	25.4
0.96695	0.271028	0.252418	0.0615068	28.9	21.4
0.976471	0.832727	0.740642	0.870095	25.5	27.5
0.0603774	0.0363636	0.858343	0.915825	26.5	27.5
0.464634	0.590734	0.588242	0.71657	24.4	25.9
0.558008	0.613546	0.702543	0.731155	26.7	25.1
0.603125	0.1875	0.19092	0.0720032	32	32
1.02928	0.983936	0.797516	0.771109	25.9	24.9
0.0466989	0.0197628	0.758483	0.909578	24.3	25.3
1.01144	0.855513	0.853463	0.860169	25.6	26.3
0.468304	0.486957	0.688154	0.835204	26.2	23
1.01433	0.003125	0.0595449	0.0421977	22.9	32
0.72243	0.726141	0.832953	0.787188	24.6	24.1
0.443829	0.475207	0.719787	0.846507	24.6	24.2
0.51106	0.606695	0.790093	0.785203	24.4	23.9
0.174036	0.15102	0.70366	0.804035	25.2	24.5
0.342102	0.45935	0.830282	0.921114	24.2	24.6
0.891771	0.7	0.263025	0.143528	25.9	32
0.59375	0.20625	0.216654	0.0980992	24	32
0.351492	0.428571	0.728102	0.813261	25	25.2
0.437885	0.772727	0.850597	0.829082	25.1	24.2
0.452925	0.376471	0.0864024	0.0226211	24.2	25.5
0.408568	0.849765	0.137135	0.00983182	32	21.3
0.241047	0.377593	0.70993	0.745783	23.8	24.1
0.438508	0.395349	0.813064	0.95954	25.9	25.8
0.829572	0.890625	0.141644	0.0599651	24.3	25.6
0.848273	0.380567	0.742242	0.869463	23.5	24.7
0.236932	0.76569	0.134792	0.238078	28.4	23.9
0.22301	0.267176	0.692913	0.910118	25.2	26.2
1.01434	0.400735	0.264279	0.787559	32	27.2
0.339607	0.604255	0.791352	0.834789	26	23.5
0.264649	0.802867	0.724152	0.489322	25.8	27.9
0.0435897	0.688462	0.923961	0.539129	27	26
0.728846	0.361111	0.868935	0.751748	25.4	25.2
0.164323	0.102564	0.780058	0.816967	27.9	23.4
0.646984	0.48249	0.799168	0.597716	24	25.7
0.511899	0.424125	0.638629	0.718149	23.3	25.7
1.02448	0.44086	0.438526	0.901347	32	27.9
0.211804	0.362832	0.113281	0.0699371	27.2	22.6
0.592317	0.628692	0.749522	0.892422	24.8	23.7
0.710149	0.410569	0.571312	0.613712	26.7	24.6
0.676687	0.961661	0.044649	0.346414	32	31.3
0.605317	0.59127	0.628199	0.799557	26.3	25.2
0.950109	0.924603	0.91315	0.919414	26.9	25.2
0.600076	0.16129	0.422728	0.556932	29.8	24.8
0.623807	0.590164	0.73476	0.693796	26.8	24.4
0.353125	0.89375	0.0168453	0.324645	32	32
0.476733	0.593625	0.837909	0.908219	24.7	25.1
0.328901	0.4375	0.83158	0.780016	23.5	24
0.5	0.14	0.096287	0.0312122	32	20
0.763758	0.693141	0.0848888	0.0580524	23	27.7
0.364933	0.502024	0.619669	0.719182	25.3	24.7
0.422506	0.444898	0.717254	0.856417	24.9	24.5
0.558989	0.640816	0.794001	0.900745	25.1	24.5
0.508028	0.491597	0.602274	0.876068	23.5	23.8
0.237032	0.0590551	0.787074	0.859557	29.1	25.4
0.632859	0.541045	0.663683	0.814827	25.4	26.8
0.485451	0.344569	0.11015	0.91466	31.2	26.7
0.305834	0.313008	0.765526	0.822999	25.1	24.6
0.437786	0.713147	0.787478	0.878611	24.2	25.1
0.414657	0.522449	0.754931	0.938122	26.4	24.5
0.59659	0.596838	0.77185	0.842225	25.5	25.3
0.492707	0.5	0.664362	0.885051	25.1	24.8
0.189911	0.676329	0.755823	0.393914	24.4	20.7
0.448781	0.71875	0.713234	0.124291	24.1	32
0.610225	0.501845	0.862051	0.800443	24.8	27.1
0.980842	0.84585	0.644038	0.900522	32	25.3
0.536107	0.576471	0.822018	0.909719	24.6	25.5
0.34514	0.573123	0.820917	0.837152	25.9	25.3
0.990592	0.196154	0.583497	0.907698	27.8	26
0.198991	0.217712	0.888104	0.887876	28.6	27.1
0.588647	0.625514	0.879359	0.863835	24.2	24.3
0.335362	0.487179	0.746602	0.836531	25.7	23.4
0.209716	0.291667	0.535751	0.806099	24.1	24
0.896663	0.874494	0.338244	0.418806	26.9	24.7
0.297264	0.809859	0.22407	0.37588	27.9	28.4
0.238348	0.278008	0.839017	0.903535	24.9	24.1
0.336806	0.715278	0.268179	0.23327	32	28.8
0.388808	0.66875	0.874017	0.391597	25.8	32
0.663713	0.734375	0.130843	0.0163132	26.8	32
0.324523	0.915254	0.117978	0.263834	32	23.6
0.828916	0.648221	0.767935	0.786799	29.2	25.3
0.386656	0.416342	0.596282	0.644883	25.9	25.7
0.0874358	0.9375	0.129141	0.38678	29.2	25.6
0.884484	0.245136	0.114655	0.173949	32	25.7
0.0801527	0.125954	0.783462	0.852531	27.8	26.2
0.234963	0.240283	0.882806	0.818413	27.9	28.3
0.898975	0.897638	0.858909	0.836887	25.9	25.4
1.0317	0.0288066	0.0901061	0.0438421	32	24.3
0.93529	0.0579151	0.172463	0.0300753	20	25.9
0.734665	0.787645	0.0804304	0.142633	32	25.9
0.21947	0.584967	0.21762	0.330881	20.9	30.6
0.30031	0.448	0.865222	0.912419	25.8	25
0.380552	0.460967	0.741101	0.826388	24.7	26.9
0.24072	0.406375	0.806025	0.907997	27.1	25.1
0.632721	0.746875	0.170444	0.173141	25.5	32
0.246611	0.646875	0.0862042	0.143635	24.9	32
0.0908879	0.229773	0.063769	0.573104	32	30.9
0.977632	0.980769	0.746983	0.833468	28.2	26
0.498585	0.417582	0.887592	0.878116	26.4	27.3
0.146576	0.241228	0.568335	0.379427	24.8	22.8
0.509375	0.55	0.256489	0.096372	32	20
0.775968	0.559375	0.450409	0.685954	28.4	32
0.146183	0.175	0.209344	0.15174	29.8	32
0.414528	0.870229	0.05871	0.095056	32	26.2
0.616011	0.0763052	0.0209064	0.0739332	22.5	24.9
0.333502	0.404255	0.854444	0.864641	25.2	23.5
0.17136	0.336918	0.129568	0.251607	32	27.9
0.432234	0.364516	0.896632	0.545994	26.3	31
0.107483	0.246753	0.856398	0.520638	24.5	23.1
0.836038	0.105505	0.122648	0.132108	32	21.8
0.436738	0.821875	0.235867	0.219108	24.6	32
0.172917	0.00416667	0.0424982	0.0961363	32	24
0.608947	0.571429	0.760898	0.883155	26.4	25.2
0.480392	0.450758	0.836992	0.921246	27.2	26.4
0.687702	0.706093	0.866092	0.7258	24.4	27.9
0.665413	0.509174	0.128319	0.0203946	20	21.8
1.00997	0.925781	0.749195	0.858318	23.2	25.6
0.45625	0.1125	0.0677482	0.207438	20	32
0.840228	0.754167	0.794037	0.849829	27.8	24
0.907226	0.0212766	0.137419	0.10681	22.2	28.2
0.423213	0.455516	0.860398	0.914235	25.9	28.1
0.966645	0.15102	0.0612313	0.0904576	32	24.5
0.417455	0.455645	0.911083	0.909834	25.9	24.8
0.352697	0.435685	0.858363	0.847587	24.1	24.1
1.01221	0.988095	0.640736	0.908334	23.4	25.2
0.612086	0.717472	0.86396	0.852082	23.8	26.9
0.91815	0.918803	0.842812	0.869917	25.5	23.4
0.383805	0.785714	0.156763	0.919924	25.6	25.2
0.261217	0.134387	0.829074	0.896038	25	25.3
0.105643	0.721875	0.819162	0.0733789	24.7	32
0.309924	0.369565	0.932972	0.912146	29.5	27.6
0.926766	0.931655	0.864115	0.897265	24.5	27.8
0.684239	0.717391	0.871008	0.892936	24	23
0.79639	0.921053	0.885633	0.911356	26.2	26.6
0.594614	0.547826	0.863593	0.875789	24.7	23
0.970372	0.860465	0.814179	0.906336	26.8	30.1
0.937221	0.113821	0.0470757	0.190458	32	24.6
0.238776	0.252874	0.892192	0.876149	25.9	26.1
0.820405	0.722892	0.517965	0.873801	26.7	24.9
0.65463	0.81457	0.254491	0.405194	21.2	30.2
1.01617	0.412639	0.906974	0.75046	28.7	26.9
0.959375	0.6125	0.227815	0.398957	32	32
0.543296	0.661479	0.852833	0.903189	24.4	25.7
0.464423	0.507692	0.451689	0.832797	24	26
0.448679	0.366412	0.758954	0.727607	25.1	26.2
0.633578	0.473856	0.283911	0.0849616	28.8	30.6
0.528125	0.290625	0.21293	0.392228	32	32
0.914603	0.192982	0.537857	0.0567401	27.2	22.8
0.137815	0.915966	0.072388	0.269628	20	23.8
0.341035	0.30137	0.0897143	0.11738	21.7	21.9
0.484014	0.518072	0.747747	0.415694	25.6	24.9
0.286584	0.376569	0.785899	0.841529	23.7	23.9
0.111269	0.834677	0.786843	0.743109	30.1	24.8
0.533374	0.552036	0.549436	0.342352	22.5	22.1
0.65835	0.757282	0.0203139	0.0780368	27.9	30.9
0.275565	0.423729	0.774174	0.812069	24	23.6
0.710062	0.775	0.191826	0.0536868	22.3	32
0.217544	0.311404	0.835823	0.813598	25	22.8
0.748067	0.823741	0.138051	0.35363	32	27.8
0.447407	0.46063	0.83022	0.92115	25.1	25.4
0.480938	0.445833	0.902656	0.726441	24.7	24
0.40413	0.492063	0.864272	0.797007	25.1	25.2
0.775536	0.554687	0.763691	0.527913	26.8	25.6
0.920122	0.789062	0.779825	0.647246	26.3	25.6
0.189978	0.303448	0.927878	0.91674	26.7	29
0.476878	0.595238	0.862297	0.881516	25.4	25.2
0.626838	0.984375	0.444666	0.5528	20.4	32
0.559763	0.680498	0.768336	0.848567	24.7	24.1
1.03657	0.346863	0.614965	0.274667	22.6	27.1
0.568388	0.538168	0.665135	0.855761	25.5	26.2
0.773362	0.762963	0.806652	0.88255	26	27
0.615252	0.576779	0.880077	0.882811	25.7	26.7
0.513085	0.541667	0.797126	0.87703	24.2	26.4
0.401008	0.589744	0.687624	0.948228	25.6	23.4
0.273278	0.122047	0.784272	0.905657	25.2	25.4
0.536222	0.539062	0.830116	0.79643	26.4	25.6
0.253676	0.216535	0.681296	0.821453	24.9	25.4
0.554466	0.503759	0.624542	0.680843	25	26.6
0.634851	0.964126	0.316537	0.143229	32	22.3
0.676129	0.7	0.713938	0.90627	25.2	26
0.459419	0.373494	0.784894	0.719134	25.3	24.9
0.955315	0.9625	0.0604835	0.0343027	21.4	32
0.106031	0.208531	0.159155	0.0715262	21.2	21.1
0.388833	0.957143	0.00459752	0.0683475	28.4	28
0.987753	0.706081	-0.00699681	0.267608	32	29.6
0.640462	0.646091	0.0832561	0.0283811	20.4	24.3
1.00451	0.817881	0.0520405	0.280283	32	30.2
0.939593	0.676768	0.10537	0.0272131	27.1	29.7
0.530972	0.534351	0.804283	0.841804	24.4	26.2
0.643042	0.707317	0.761188	0.801137	25.5	24.6
0.540549	0.643519	0.0813543	0.151045	26.1	21.6
0.607092	0.621005	0.284664	-0.0327109	32	21.9
0.274441	0.315126	0.833083	0.857895	24.3	23.8
0.662089	0.940075	0.147613	0.30183	27	26.7
0.180303	0.0332103	0.0969731	0.113327	29	27.1
0.430773	0.995763	0.125029	-0.0650979	32	23.6
0.656269	0.888087	0.174866	0.0484178	28.1	27.7
0.676572	0.292419	0.329514	0.45948	28.5	27.7
0.975897	0.0699588	0.137539	0.066943	27.3	24.3
0.889084	0.950413	0.612357	0.85126	25.9	24.2
0.259183	0.185771	0.83423	0.906667	23.2	25.3
0.653035	0.921875	0.185606	0.0250499	31.1	32
0.106505	0.966912	0.0202182	0.0978345	22.9	27.2
0.372977	0.576	0.908784	0.685806	26.2	25
0.824202	0.793233	0.827042	0.872424	26.5	26.6
0.690033	0.694215	0.263043	0.416952	24.9	24.2
0.278354	0.371308	0.753971	0.738241	23.3	23.7
0.242457	0.015625	0.113775	0.0425903	29	32
0.682258	0.799145	0.807192	0.662755	25.6	23.4
0.661274	0.0379747	0.0973808	0.0428578	32	31.6
0.775	0.040625	0.096738	0.201281	32	32
0.304505	0.504505	0.841705	0.505263	25.5	22.2
0.43125	0.071875	0.242264	0.0250376	32	32
0.587182	0.920382	0.134436	0.292587	32	31.4
0.526983	0.662651	0.858223	0.879068	25.6	24.9
0.221688	0.739286	0.354985	0.586076	27.5	28
0.310406	0.0777027	0.197925	0.133344	21.7	29.6
1.00374	0.0265152	0.722165	0.896369	24.5	26.4
0.531946	0.729258	0.575306	0.437098	24.4	22.9
0.628846	0.642276	0.779821	0.910829	25	24.6
0.0868056	0.0729167	0.397871	0.27691	32	28.8
0.463024	0.0192308	0.161018	0.0907433	24.6	20.8
0.721323	0.696356	0.768406	0.840986	25.2	24.7
0.0993425	0.0111524	0.883399	0.882826	24.2	26.9
1.04688	0.695	0.00811872	0.0298635	32	20
0.419063	0.603239	0.855477	0.919281	23.6	24.7
0.638911	0.365957	0.704457	0.839367	24.3	23.5
0.992544	0.0877193	0.0502118	0.0181367	32	22.8
0.960854	0.627178	0.0589963	0.0887983	24.7	28.7
0.95703	0.723247	0.740736	0.679653	25.9	27.1
0.732619	0.137405	0.0655834	0.404311	22.3	26.2
0.500666	0.386282	0.0618513	0.114921	22.5	27.7
0.0447744	0.963563	0.685231	0.93853	25.3	24.7
0.240403	0.927711	0.141571	0.0264234	25.8	24.9
0.710466	0.609023	0.0471025	0.126001	25	26.6
0.701768	0.0426357	0.0655444	0.0385887	32	25.8
0.984097	0.984848	0.847126	0.895438	26.2	26.4
0.218243	0.618182	0.716294	0.418442	29.6	27.5
0.860987	0.766284	0.790273	0.751482	26.2	26.1
0.173139	0.132	0.847061	0.706682	27.4	25
0.58625	0.621875	0.0977587	0.133209	20	32
0.140804	0.106464	0.810653	0.790663	25.4	26.3
0.159628	0.264463	0.728078	0.616889	25.4	24.2
0.583456	0.811321	0.0624459	0.254832	26.9	31.8
0.173378	0.608108	0.0698938	0.0513247	20	29.6
0.302187	0.752	0.838738	0.691133	25.6	25
0.268197	0.525	0.769087	0.934415	24.5	24
0.19475	0.131148	0.839354	0.941497	23.7	24.4
0.811062	0.479233	0.005645	0.222409	32	31.3
0.657941	0.845161	0.445749	0.237462	31.3	31
0.958499	0.627615	0.270521	0.642059	32	23.9
0.25899	0.490625	0.0271026	0.0779035	21.9	32
0.70883	0.0133333	0.0837382	0.0301583	26.3	22.5
0.384375	0.478125	0.091197	0.170023	32	32
0.0987809	0.638596	0.610966	0.747761	29.5	28.5
0.447045	0.59375	0.546742	0.325939	23.9	32
0.848789	0.738589	0.743895	0.887013	24.9	24.1
0.278125	0.425	0.0829096	0.135726	32	20
0.204923	0.478125	0.135633	0.285914	22.6	32
0.512843	0.870293	0.132074	0.127649	22.3	23.9
0.473243	0.465625	0.0972286	0.102742	30.6	32
0.290277	0.444068	0.914324	0.606897	28.5	29.5
0.183813	0.868217	0.310553	0.00874587	29.5	25.8
0.643273	0.775424	0.0677617	0.178283	32	23.6
0.708816	0.436275	0.89613	0.421624	25.4	20.4
0.777819	0.74717	0.820107	0.755394	25.4	26.5
0.204757	0.404682	0.156074	0.279034	23.4	29.9
1.02902	0.414286	0.222894	0.121354	32	28
0.0417668	0.0769231	0.751545	0.566874	25.6	26
0.172232	0.465625	0.0723604	0.0816454	21.9	32
0.562935	0.976654	0.088839	0.138988	22.1	25.7
0.724164	0.685714	0.468474	0.911028	28.2	28
0.347426	0.478125	0.0749772	0.160448	27.2	32
0.765302	0.683544	0.586197	0.828823	23.1	23.7
0.334195	0.25098	0.69106	0.811513	27.3	25.5
0.0885311	0.980469	0.858501	0.576202	24.7	25.6
0.510418	0.537815	0.594352	0.912197	21.9	23.8
0.623523	0.721875	0.671322	0.147814	27.5	32
0.993003	0.346614	0.107871	0.829555	32	25.1
0.694347	0.592308	0.643158	0.872673	26.4	26
0.203125	0.18125	0.184626	0.249204	32	32
0.276013	0.60251	0.768901	0.781161	27.3	23.9
0.101221	0.17551	0.560969	0.871458	24.9	24.5
0.658648	0.692946	0.82605	0.881207	25.2	24.1
0.701984	0.568465	0.537794	0.571068	30.3	24.1
0.166961	0.119231	0.819529	0.83907	26.1	26
0.805	0.535	0.0280658	-0.00959509	20	20
0.257056	0.16875	0.578034	0.339874	24.8	32
0.0593333	0.00757576	0.768892	0.803035	25	26.4
0.0933852	0.101167	0.798418	0.848473	25.7	25.7
0.702398	0.711538	0.823497	0.915106	26.3	26
0.0485511	0.847403	0.102639	0.214026	28.1	30.8
0.849076	0.734317	0.0952912	0.765957	25.1	27.1
0.887774	0.856031	0.701607	0.703225	24.7	25.7
0.438841	0.635593	0.863748	0.915398	26.3	23.6
0.566086	0.15625	0.181616	0.315452	24.4	32
0.765971	0.564576	0.709105	0.857977	25.6	27.1
0.546875	0.634375	0.0186757	0.0993225	32	32
0.947597	0.668	0.748209	0.776704	25.8	25
0.757899	0.340824	0.128186	0.281389	25.9	26.7
0.3547	0.370213	0.100779	0.210264	23.7	23.5
0.179046	0.0404858	0.215803	0.0662217	20.5	24.7
0.553012	0.599119	0.712177	0.303909	26.6	22.7
0.404684	0.0428016	-0.0301658	-0.10971	26.3	25.7
0.781155	0.0227273	0.595723	0.46532	28.2	30.8
0.509804	0.584314	0.906539	0.698367	25.5	25.5
0.933654	0.466346	0.28138	0.15912	32	20.8
0.804849	0.972973	0.126234	0.0992559	25.5	29.6
0.908088	0.867647	-0.107318	-0.0603174	32	27.2
0.745199	0.0978261	0.188123	0.191321	32	27.6
0.41125	0.45	0.0198859	0.306301	20	32
0.507747	0.168539	0.0522163	0.138446	29.9	26.7
0.47	0.0254545	0.0500071	0.502974	20	27.5
0.963015	0.865169	0.230889	0.383658	32	26.7
0.41866	0.522491	0.952524	0.550206	27.9	28.9
0.648657	0.871795	0.146009	-0.0259088	25.2	27.3
0.497552	0.526119	0.838026	0.905377	25	26.8
0.414225	0.511538	0.65914	0.774022	25.2	26
0.406966	0.414062	0.698189	0.790975	25.1	25.6
0.981608	0.924837	0.821153	0.93265	25.8	30.6
0.611789	0.704545	0.684304	0.888046	24.6	26.4
0.666989	0.883803	0.123824	0.308766	31.3	28.4
0.640377	0.875	0.122132	0.0369952	25.2	32
0.103125	0.8125	0.28302	0.0807287	32	32
0.904549	0.815625	0.319134	0.208735	29.4	32
1.0276	0.169291	0.750022	0.913204	26.7	25.4
0.831855	0.700787	0.805803	0.891562	26.8	25.4
0.542494	0.899642	0.0651757	0.0699016	25.3	27.9
0.518411	0.479167	0.684664	0.575846	28.1	28.8
0.899814	0.917969	0.784068	0.870781	26.1	25.6
0.704353	0.759336	0.849914	0.941989	25.5	24.1
0.545212	0.597561	0.387178	0.876299	26.2	24.6
0.955365	0.809717	0.627292	0.860043	28.2	24.7
0.925559	0.835249	0.857307	0.864464	26.8	26.1
0.0746439	0.0629371	0.913762	0.873144	27	28.6
0.682266	0.47619	0.726956	0.917074	26.1	25.2
0.749889	0.992248	0.174724	0.162316	26.1	25.8
0.167614	0.021875	0.607252	0.539818	26.4	32
0.650959	0.662602	0.859774	0.862154	26.5	24.6
0.879913	0.638211	0.874138	0.794056	26.6	24.6
0.2625	0.296875	0.0769505	0.216622	32	32
0.62077	0.601626	0.861548	0.942155	26.5	24.6
0.935615	0.840625	0.0565943	0.149734	31.5	32
0.626346	0.376812	0.125075	0.17352	24.1	27.6
0.190169	0.279245	0.692353	0.816684	26.6	26.5
0.540862	0.522059	0.131101	0.116041	20.1	27.2
1.017	0.817844	0.174731	0.356151	27	26.9
0.488095	0.401515	0.738859	0.891699	25.2	26.4
0.604078	0.0551724	0.342048	0.0483546	30.1	29
0.21735	0.66782	0.183902	-0.00634238	29.6	28.9
0.478032	0.09375	0.126271	0.0274157	30.3	32
1.0239	0.0858369	0.891979	0.733781	25	23.3
0.54125	0.925	0.109677	0.0791575	20	32
0.80259	0.631373	0.856819	0.732037	26.5	25.5
0.645306	0.0483092	0.833636	0.19195	24.9	20.7
0.144622	0.2875	0.0525804	0.271531	25.8	32
0.408158	0.065625	0.0380899	0.0349554	26.2	32
0.705518	0.753036	0.802086	0.927953	23.2	24.7
0.956892	0.298246	0.17261	0.0211785	24.5	28.5
0.383084	0.478261	0.619839	0.886597	23.8	23
0.254445	0.272085	0.534925	0.322114	25.5	28.3
0.886507	0.829181	0.0410305	0.0464403	29.5	28.1
0.477733	0.502024	0.502443	0.824168	26	24.7
0.467737	0.641667	0.610575	0.828489	25.7	24
0.147173	0.0597015	0.427846	0.44071	26.9	26.8
0.470833	0.375	0.0366224	0.224303	32	26.4
0.771651	0.932331	0.489499	0.786065	24.3	26.6
0.370656	0.312741	0.886853	0.902403	25.9	25.9
0.969975	0.49375	0.0910705	0.0546389	30.6	32
0.427128	0.611111	0.507596	0.765887	24.2	25.2
0.17007	0.169725	0.0364348	0.15533	29.2	21.8
0.618945	0.612245	0.876189	0.963386	26.5	24.5
0.217447	0.97235	0.541955	0.497827	31.2	21.7
0.268158	0.469388	0.811967	0.888414	26	29.4
0.170956	0.965625	0.860314	0.222391	27.2	32
0.42625	0.71875	0.147816	0.174375	20	32
0.329027	0.51751	0.744371	0.772847	28.4	25.7
0.570695	0.114815	0.199281	0.039354	27.4	27
0.170267	0.2	0.150085	0.495413	23.9	24.5
0.820381	0.811715	0.857328	0.834789	25.3	23.9
0.440292	0.128205	0.0446164	0.137525	21.2	23.4
0.709409	0.597458	0.767972	0.917931	24.5	23.6
0.947196	0.876289	0.0825887	-0.015352	24.6	29.1
0.399823	0.397112	0.934343	0.891117	26.1	27.7
1.01429	0.879377	0.293974	0.36283	26	25.7
0.919508	0.751938	0.704576	0.697203	26.6	25.8
0.68529	0.0829268	0.604518	0.0771455	32	20.5
0.741274	0.119469	0.0852707	0.0862837	25	22.6
0.665665	0.938697	0.747484	0.154335	26.4	26.1
0.775164	0.726087	0.735412	0.63444	29.2	23
1.00613	0.862745	0.0700926	0.127916	32	25.5
0.866986	0.804878	0.0987244	0.0374724	28	20.5
0.462328	0.666667	0.893526	0.898625	25.4	25.5
0.194276	0.70339	0.142467	0.023329	31.8	23.6
0.687856	0.639847	0.860071	0.877085	24.7	26.1
0.933629	0.663793	0.28034	0.0621852	30.9	23.2
0.730649	0.639286	0.875214	0.83237	25.1	28
0.859532	0.0153846	0.177771	0.134783	27.6	26
0.779604	0.620209	0.829313	0.832683	26.4	28.7
0.446302	0.495177	0.130996	0.0974724	32	31.1
0.290204	0.101887	0.193812	0.0960551	30.2	26.5
0.67527	0.7125	0.890249	0.923889	24.7	24
0.891025	0.851133	0.109666	0.336324	25.1	30.9
0.609454	0.131356	0.0308189	0.0399301	22.5	23.6
0.406445	0.985348	0.352426	0.181364	32	27.3
0.147436	0.195455	0.468696	0.157901	31.2	22
0.566181	0.554264	0.556225	0.789353	26.8	25.8
0.117839	0.392857	0.0105813	0.0345132	20.2	22.4
0.662121	0.945	0.848586	0.0117078	26.4	20
0.752593	0.111111	0.0218599	0.0453325	25	27
0.875803	0.986425	0.571999	0.710688	25.7	22.1
0.373375	0.761905	0.114098	0.103846	20.2	29.4
0.964261	0.88	0.817407	0.877353	29.1	27.5
0.983019	0.865	0.117224	0.0543339	21.2	20
0.106875	0.648	0.140938	0.0281555	32	25
0.455038	0.425287	0.852932	0.820994	25.1	26.1
0.496121	0.637555	0.782586	0.552149	25.5	22.9
0.286953	0.321033	0.760362	0.874081	28	27.1
0.0435996	0.24918	0.658288	0.769599	23.5	30.5
0.405727	0.541485	0.878905	0.927533	23.7	22.9
0.868873	0.9	0.751154	0.810111	27.2	24
0.745455	0.801653	0.763899	0.76951	25	24.2
0.539161	0.577519	0.788949	0.830002	26.1	25.8
0.791694	0.130293	0.0965871	0.197431	28	30.7
0.23125	0.065625	0.0164958	0.0859551	32	32
0.584753	0.635246	0.826508	0.886284	25.3	24.4
1.00557	0.983673	0.765469	0.731949	25.3	24.5
0.555069	0.497959	0.783337	0.885148	24.7	24.5
0.587824	0.633065	0.809536	0.8785	25.5	24.8
0.235772	0.156794	0.780404	0.807193	27.3	28.7
0.185755	0.959459	0.0501523	0.110227	32	22.2
0.805503	0.665254	0.782397	0.819274	24.3	23.6
0.898529	0.789474	0.623577	0.906615	25.3	24.7
0.233947	0.206349	0.806142	0.833065	26.4	25.2
0.397556	0.476703	0.781012	0.69823	26.9	27.9
0.182176	0.89375	0.171343	0.0981077	27	32
0.411977	0.277778	0.65371	0.714022	26.4	25.2
0.34125	0.840625	0.0533082	0.0858161	20	32
0.366614	0.688797	0.305938	0.222248	24.3	24.1
0.284602	0.228125	0.00420655	0.212228	26.1	32
0.746875	0.45	0.0942505	0.0562277	32	20
0.145211	0.0689655	0.830011	0.876391	24	26.1
0.731485	0.921875	0.0615805	0.0291456	27.3	25.6
0.325	0.875	0.0779538	0.377561	32	32
0.344932	0.371025	0.523113	0.815715	22.9	28.3
0.293003	0.115538	0.0780573	0.0834861	32	25.1
1.00156	0.386617	0.613787	0.684366	22.9	26.9
0.996624	0.665468	0.778193	0.722079	26	27.8
0.797548	0.64	0.761792	0.846102	26.1	25
0.350377	0.277567	0.898576	0.823007	25.5	26.3
0.0470696	0.362637	0.385146	0.106242	32	27.3
0.171409	0.976959	0.0340626	0.124889	28.6	21.7
0.432813	0.585938	0.665947	0.883152	24	25.6
0.784906	0.055	0.110152	0.0186439	21.2	20
0.63125	0.809375	0.157154	0.165726	32	32
0.747753	0.784375	0.14425	0.199966	30.6	32
0.191501	0.235772	0.513101	0.637085	23.8	24.6
0.702836	0.491909	0.557266	0.570366	27.2	30.9
0.882056	0.053125	0.0774073	0.0934966	27.9	32
0.143273	0.0254237	0.154853	0.12989	32	23.6
0.618629	0.963134	0.00972858	0.0503131	23.1	21.7
0.0418841	0.881423	0.0362724	0.0784232	30	25.3
0.326157	0.0222222	0.03159	0.0524547	28.9	27
0.849379	0.751938	0.770843	0.856205	27.2	25.8
0.541925	0.699275	0.529201	0.51379	25.2	27.6
0.59589	0.662651	-0.0571477	0.736714	23.9	24.9
0.268836	0.95941	0.276858	0.361665	28.9	27.1
0.300528	0.40625	0.887704	0.715878	27.8	25.6
0.845733	0.598394	0.419487	0.822417	32	24.9
0.792714	0.510549	0.41392	0.753728	29.2	23.7
0.193511	0.759615	0.109661	0.195164	29.3	31.2
0.671695	0.0117187	0.0919468	0.0958081	21.7	25.6
0.296699	0.61875	0.144776	0.36966	26.7	32
0.873334	0.2	0.544164	0.770107	24.2	24.5
0.896213	0.147465	0.114285	0.127144	32	21.7
0.803539	0.597656	0.537794	0.91952	31.3	25.6
1.01284	0.833333	0.712822	0.926846	30.5	26.4
0.17109	0.12766	0.049696	0.148583	29.1	23.5
0.91182	0.723577	0.810571	0.901078	31.2	24.6
0.735478	0.698745	0.857006	0.835456	28.1	23.9
0.350153	0.365759	0.896806	0.815144	28.4	25.7
0.375658	0.39834	0.749468	0.681772	26.8	24.1
0.394749	0.694561	0.160502	0.881059	20	23.9
0.929752	0.309091	0.504726	0.565872	24.2	22
0.869792	0.2	0.0638803	0.0385622	32	24
0.30379	0.2	0.311956	0.295063	32	23.5
0.0660061	0.65	0.0792235	0.201186	20.5	32
0.550725	0.541502	0.518659	0.672701	27.6	25.3
0.440579	0.46124	0.82245	0.714285	24.8	25.8
0.762464	0.640741	0.814384	0.855145	31.2	27
0.658233	0.614458	0.819026	0.81879	24	24.9
0.262704	0.284483	0.597771	0.788832	26.6	23.2
1.01769	0.171429	0.715817	0.817968	25.5	24.5
0.900343	0.680769	0.882364	0.762391	26.9	26
0.269635	0.383673	0.670546	0.927791	23.1	24.5
0.412281	0.570175	0.660566	0.783579	22.8	22.8
0.840548	0.492537	0.899794	0.553571	25.1	26.8
0.53521	0.55102	0.797656	0.918899	25.3	24.5
0.508236	0.803125	0.815278	0.57519	27.7	32
1.03111	0.459821	0.264485	0.616104	29.3	22.4
0.611261	0.461224	0.793728	0.890377	24.9	24.5
0.64747	0.296943	0.0149615	0.119245	26.6	22.9
0.813532	0.84589	0.127173	0.0112261	20.5	29.2
0.790734	0.0428016	0.178448	0.0639829	32	25.7
0.866395	0.75	0.102664	0.168553	27.6	32
0.540179	0.502075	0.627403	0.898392	29.5	24.1
0.609113	0.611765	0.86373	0.894269	24.7	25.5
0.57625	0.7875	0.0111175	0.0347337	20	32
0.715821	0.66055	0.808617	0.809329	24.5	21.8
0.0519676	0.87037	0.26135	0.199316	32	27
0.260714	0.821818	0.0509668	0.317991	22.4	27.5
0.857407	0.632576	0.725948	0.706754	27	26.4
0.779847	0.659919	0.688217	0.583029	26.2	24.7
0.65898	0.698113	0.740782	0.856829	24.3	26.5
0.23781	0.365625	-0.0789156	0.178619	28.2	32
0.58608	0.173554	0.00594777	0.207881	32	24.2
0.310428	0.268199	0.741364	0.764056	27.6	26.1
0.494278	0.04375	0.175719	0.218791	28.4	32
0.99707	0.769231	0.115845	0.0528622	32	27.3
0.34596	0.285714	0.630488	0.85412	23.7	26.6
0.632317	0.646809	0.741392	0.884145	24.9	23.5
0.257231	0.270833	0.744735	0.46593	29.1	28.8
0.883065	0.766129	0.515846	0.789824	24.8	24.8
0.905882	0.905455	0.441389	0.133461	25.5	27.5
0.278125	0.7875	0.0920272	0.198849	32	32
0.224343	0.125	0.574552	0.463804	25.7	32
0.93312	0.00925926	0.741751	0.435374	26.9	21.6
0.622054	0.774411	0.067514	0.430791	26.4	29.7
0.984375	0.321875	0.228747	0.0442693	32	32
0.927078	0.769517	0.857572	0.902748	25	26.9
0.272776	0.0436681	0.0279801	0.0985436	32	22.9
0.2511	0.383275	0.143686	0.290998	32	28.7
0.286726	0.860987	0.0360669	0.303591	20	22.3
0.659548	0.914286	0.0483965	0.125453	25.8	24.5
0.73125	0.421875	0.162363	0.0868824	32	32
0.0625	0.784375	0.0368684	0.171073	32	32
0.806059	0.72973	0.830318	0.844742	26	25.9
1.02909	0.996241	0.694028	0.880691	24.4	26.6
0.943015	0.75625	0.782401	0.562947	27.2	32
0.958057	0.43	0.587908	0.592181	27.1	30
0.4875	0.0125	0.109706	0.254513	32	32
0.198912	0.4	0.375623	0.0284888	29.3	32
0.978597	0.961538	0.756588	0.870138	23.9	26
0.295632	0.176	0.830435	0.542788	26.1	25
0.268317	0.163347	0.755406	0.865831	25.9	25.1
0.256053	0.429787	0.699944	0.62396	23.2	23.5
0.064696	0.178138	0.740789	0.882843	24.9	24.7
0.729469	0.178744	0.239691	0.0899576	25.3	20.7
0.604656	0.226721	0.336577	0.672287	32	24.7
0.0770056	0.0912698	0.189629	0.80363	22.2	25.2
0.105024	0.190661	0.694147	0.721504	22.7	25.7
0.899743	0.883333	0.145765	0.0899907	25.9	30
0.884375	0.05625	-0.12663	0.040601	32	32
0.303125	0.421875	0.181094	0.136082	32	32
0.518275	0.589641	0.610914	0.803124	25.3	25.1
0.428125	0.696875	0.316858	-0.0721937	32	32
0.572696	0.161871	0.573981	0.227224	25.3	27.8
0.279371	0.317647	0.831267	0.841217	24.2	25.5
0.185101	0.268199	0.674276	0.819837	24.4	26.1
0.396087	0.28125	0.660874	0.351621	24.6	32
0.667458	0.730769	0.849995	0.816718	24.3	26
0.508923	0.65	0.527988	0.776215	25	26
0.56069	0.886207	0.0473664	0.1277	20	29
0.694071	0.224576	0.157424	0.00840313	23.1	23.6
0.184375	0.34375	0.0548111	0.140912	32	32
0.11157	0.317597	0.602031	0.692918	24.5	23.3
0.858746	0.139706	0.679351	0.641733	26.6	27.2
0.554656	0.433198	0.324764	0.839228	30.3	24.7
0.193082	0.27451	0.577606	0.830545	22.9	25.5
0.0394636	0.0433333	-0.00657543	0.368447	26.1	30
0.795	0.970833	0.28992	0.29167	22.5	24
0.108547	0.33125	0.107635	0.0283627	28.3	32
0.806863	0.145	0.0603531	0.0451308	25.5	20
0.724563	0.0306122	0.059081	0.126017	23.3	29.4
0.967188	0.0325203	0.788234	0.795469	25.1	24.6
1.03953	0.940239	0.845884	0.907573	27	25.1
0.503644	0.420833	0.681827	0.895516	26.3	24
0.93469	0.859316	0.18293	0.249603	28.9	26.3
0.536762	0.576923	0.912742	0.87547	24.9	26
0.197974	0.958861	0.295906	0.0855799	29.3	31.6
0.416753	0.416988	0.62489	0.789173	24.6	25.9
0.370663	0.8625	0.097004	0.0370361	26.9	24
0.430222	0.494163	0.766586	0.780288	26.1	25.7
0.330878	0.275591	0.663301	0.626139	23.3	25.4
0.325238	0.354582	0.699881	0.838791	24.1	25.1
0.523619	0.522059	0.804571	0.892424	26.4	27.2
0.208615	0.1893	0.708409	0.795201	24.8	24.3
0.414749	0.686192	0.0974608	0.021795	32	23.9
0.294291	0.387597	0.876156	0.919478	24.7	25.8
0.787996	0.847328	0.877756	0.743561	25.5	26.2
0.150201	0.272727	0.617811	0.550824	24.9	27.5
0.501654	0.507692	0.675667	0.80984	27.9	26
0.337091	0.460581	0.715937	0.860863	24.7	24.1
0.0896648	0.793478	0.780439	0.681534	29.7	27.6
0.470718	0.277778	0.24124	0.861737	32	27
0.983823	0.137652	0.800092	0.882357	24	24.7
0.61919	0.738636	0.810265	0.748566	25.1	26.4
0.0493967	0.0745098	0.0738252	0.0379972	20.8	25.5
0.430742	0.330709	0.537053	0.138074	25.7	25.4
0.182566	0.75625	0.0425599	0.153214	28.5	32
0.49457	0.492308	0.667085	0.82906	25.5	26
0.325	0.096875	0.0129367	0.0360492	32	32
0.760637	0.572	0.560499	0.326188	31.4	25
0.526089	0.466165	0.724658	0.824525	26.5	26.6
0.565625	0.021875	0.128093	0.309006	32	32
0.133263	0.185185	0.79045	0.855449	25.6	24.3
0.331785	0.587302	0.611927	0.816054	24.6	25.2
0.579014	0.646875	0.791115	0.499423	24.6	32
0.635226	0.618677	0.569773	0.765307	25.3	25.7
0.829682	0.915625	0.507141	0.457244	27.1	32
0.609794	0.754789	0.751483	0.805185	25.6	26.1
0.584282	0.589147	0.860383	0.823498	28.2	25.8
0.191606	0.099631	0.855743	0.564352	24.1	27.1
0.33515	0.372093	0.550789	0.741854	23.9	25.8
0.351178	0.0899654	0.846625	0.439406	26.1	28.9
0.715569	0.587786	0.639546	0.874861	28.8	26.2
0.0660036	0.421429	0.683873	0.803219	31.6	28
0.403445	0.607595	0.385845	0.812724	21.9	23.7
0.23112	0.263374	0.733813	0.866341	25.3	24.3
0.509653	0.374517	0.768092	0.691898	25.9	25.9
0.792517	0.0714286	0.637039	0.152577	24	29.4
0.772534	0.667984	0.826434	0.670896	24.6	25.3
0.481722	0.641026	0.728841	0.70427	24.9	23.4
0.705549	0.625874	0.624533	0.64263	24.4	28.6
1.01782	0.367133	0.280761	0.694993	24.6	28.6
0.438376	0.522634	0.750941	0.825939	25.7	24.3
1.02337	0.0990991	0.0531368	0.0462561	21.2	22.2
0.271402	0.312236	0.83745	0.881704	24.2	23.7
0.526021	0.346715	0.743366	0.536917	26.2	27.4
0.48388	0.406504	0.758883	0.903008	26.1	24.6
0.177769	0.291513	0.813111	0.86773	24.5	27.1
0.9167	0.95625	0.225991	0.0470659	31.1	32
0.43239	0.482759	0.814154	0.67582	26	26.1
0.780112	0.520661	0.453696	0.317391	27.7	24.2
0.410763	0.309375	0.0821499	0.0665418	27.7	32
0.925189	0.428125	0.822313	0.382336	26.4	32
0.434783	0.387352	0.657687	0.608042	27.6	25.3
0.369917	0.546559	0.469146	0.763449	24.9	24.7
0.305741	0.554502	0.849665	0.438959	26.6	21.1
0.848662	0.506667	0.857452	0.622624	27.4	30
1.02195	0.87218	0.576993	0.460629	24.8	26.6
0.439528	0.0839695	0.410331	0.73962	32	26.2
0.589645	0.301754	0.624974	0.821978	28.7	28.5
0.779035	0.873684	0.232294	0.773369	20	28.5
0.775772	0.70625	0.852202	0.318099	25.1	32
0.71638	0.0105634	0.330202	0.565794	27	28.4
0.810096	0.396875	0.409174	0.398802	28.6	32
0.918013	0.33	0.0755819	0.182288	29.7	20
0.476565	0.357692	0.784142	0.829712	27.9	26
0.24838	0.710438	0.33644	0.519774	32	29.7
0.336985	0.489796	0.272892	0.751198	28.5	24.5
0.280244	0.766102	0.103276	0.0571839	32	29.5
0.16438	0.06875	0.316504	-0.0274337	24.6	32
0.289344	0.053125	0.0842472	0.143357	27.8	32
0.375462	0.559375	0.225052	0.184011	20.3	32
0.636005	0.775934	0.457453	0.81653	23.8	24.1
0.525992	0.031746	0.159601	0.278212	32	25.2
0.097513	0.0769231	0.787697	0.868764	24.5	24.7
0.0967265	0.327354	0.055924	0.115379	20	22.3
0.6758	0.775591	0.460303	0.558404	24.8	25.4
0.217305	0.0629921	0.843301	0.875332	26.6	25.4
0.515688	0.525	0.0818209	0.0256448	24.9	32
0.916723	0.901575	0.505694	0.851732	24.3	25.4
0.599838	0.496183	0.786908	0.836824	25.4	26.2
0.866441	0.05	0.172406	0.0240657	31.4	32
0.782668	0.820312	0.758181	0.880187	25.9	25.6
0.976649	0.847015	0.800643	0.805134	24.8	26.8
0.69254	0.83125	0.820494	0.472458	24.8	32
0.276685	0.446215	0.70959	0.788077	22.1	25.1
0.454325	0.0986547	0.170127	0.0501049	22.9	22.3
0.925469	0.963899	0.102854	0.370258	21.7	27.7
0.19075	0.316406	0.830982	0.874179	27.4	25.6
0.245509	0.127869	0.875066	0.934049	29.2	30.5
0.64507	0.826087	0.083384	0.0358518	25.5	20.7
0.633322	0.0557491	0.339673	0.721975	24.1	28.7
0.151261	0.142857	0.799206	0.860166	27.2	28
0.716528	0.773381	0.0375809	0.191911	30.3	27.8
0.0925595	0.978355	0.145726	0.0447027	32	23.1
0.372033	0.842857	0.325774	0.120291	31.9	28
0.232902	0.484163	0.888031	0.4755	29.7	22.1
0.939651	1	0.698526	0.16795	24.7	32
0.41713	0.037037	0.069504	0.287111	32	29.7
0.906466	0.804511	0.781657	0.748296	25	26.6
0.119048	0.0545455	0.213463	0.0936291	27.3	22
0.168928	0.211604	0.0693044	0.409339	24.8	29.3
0.612813	0.654167	0.846968	0.88732	25.3	24
0.833147	0.0219298	0.625291	0.252309	28.2	22.8
0.415625	0.765625	0.265138	0.0439664	32	32
0.0815374	0.378125	0.594075	0.156291	26.1	32
0.259375	0.471875	0.352114	0.117956	32	32
0.153275	0.389313	0.517512	0.616838	25.3	26.2
0.507107	0.602007	0.727807	0.909346	25.6	29.9
0.891606	0.395	0.149357	0.0490045	27.4	20
0.169957	0.370492	0.145215	0.235409	24.5	30.5
0.983739	0.223108	0.216845	0.0851264	28.2	25.1
0.255158	0.981685	0.353363	0.617483	27.2	27.3
0.709193	0.721239	0.81493	0.879473	24.5	22.6
0.091488	0.0655738	0.577479	0.786373	26	24.4
0.718744	0.600791	0.854107	0.60848	24.1	25.3
0.165442	0.188976	0.381919	0.52072	26.9	25.4
0.0487373	0.484018	0.461936	0.483433	24.5	21.9
0.836482	0.769547	0.818661	0.820748	24.9	24.3
0.296509	0.483471	0.523424	0.662765	23.7	24.2
0.50123	0.251938	0.168347	0.414034	29	25.8
0.14431	0.437063	0.779472	0.571084	24.2	28.6
0.70741	0.644	0.766158	0.926998	25.1	25
0.860929	0.84375	0.777292	0.873021	25	22.4
0.509446	0.322176	0.504689	0.728087	29.7	23.9
0.566365	0.60181	0.840689	0.872321	23.4	22.1
0.505765	0.884375	0.0829974	0.158112	20.6	32
0.933333	0.498039	0.670741	0.771649	25.5	25.5
0.301379	0.372	0.78044	0.75745	23.2	25
0.77418	0.651639	0.327013	0.593507	32	24.4
0.646494	0.478599	0.318634	0.495274	25.5	25.7
0.0779243	0.19403	0.79217	0.81025	25.8	26.8
0.471773	0.856209	0.270019	0.426427	32	30.6
0.660576	0.501859	0.339445	0.708699	25.9	26.9
0.300901	0.310044	0.398021	0.198144	32	22.9
0.765217	0.652174	0.311759	0.556532	32	25.3
0.935749	0.669456	0.738865	0.923188	25	23.9
0.0629921	0.980315	0.631787	0.788843	25.4	25.4
0.6125	0.23	0.162674	0.061042	32	20
0.549618	0.564885	0.432352	0.673076	26.2	26.2
0.329878	0.116592	0.320351	0.0674261	31.1	22.3
0.375	0.834375	0.134047	0.120168	32	32
0.303834	0.199187	0.837326	0.891051	25.3	24.6
0.0536457	0.00722022	0.814966	0.965458	26.4	27.7
0.322646	0.372	0.703969	0.378985	25.7	25
0.725241	0.338521	0.257747	0.559751	26.1	25.7
0.431669	0.766284	0.182741	0.0752414	32	26.1
0.311047	0.422642	0.880225	0.883021	24.1	26.5
0.460357	0.636029	0.866472	0.381216	28.1	27.2
0.64025	0.703125	0.580768	0.75451	25	32
0.818622	0.562264	0.482689	0.511963	26.1	26.5
0.841595	0.600733	0.269743	0.116858	27.4	27.3
0.66558	0.538983	0.687162	0.621326	26	29.5
0.446875	0.975	0.334503	0.0268275	32	32
0.734853	0.684375	0.0763472	0.169263	22.9	32
0.846702	0.76779	0.729447	0.829258	25.9	26.7
0.343969	0.21875	0.201554	0.288533	28.5	32
0.754757	0.576	0.239641	0.392757	26.7	25
0.455872	0.0536913	0.25772	0.430197	32	29.8
0.54918	0.606557	0.447693	0.817065	20.2	24.4
0.10043	0.189474	0.044675	0.320769	29.4	28.5
0.440132	0.426778	0.617209	0.681513	26.1	23.9
0.986804	0.686747	0.761463	0.764283	25.2	24.9
0.49375	0.715625	0.112404	0.00431182	32	32
0.972757	0.0724638	0.666832	0.767361	23.7	27.6
0.201705	0.140625	0.785775	0.270516	25.3	32
0.114354	0.542857	0.226644	0.286043	30	24.5
0.51875	0.075	0.290912	-0.0194412	32	32
0.918075	0.677291	0.777441	0.764925	26.1	25.1
0.670088	0.903226	0.793484	0.710289	26.4	24.8
0.274462	0.42562	0.80107	0.845146	26.2	24.2
0.786586	0.528302	0.807384	0.746306	23.8	26.5
0.813327	0.785978	0.851749	0.940261	26	27.1
0.753742	0.656126	0.644844	0.710902	24.4	25.3
0.386458	0.166667	0.149816	0.399039	32	30
0.228441	0.246269	0.884945	0.708395	25.2	26.8
0.883018	0.170543	0.098241	0.117948	32	25.8
0.404018	0.742857	0.235422	0.58164	32	28
0.882237	0.263566	0.799764	0.684701	25.6	25.8
0.258027	0.273469	0.287291	0.16816	31.4	24.5
0.0616803	0.0901639	0.138374	0.270356	32	24.4
0.102295	0.815603	0.805508	0.79978	26.2	28.2
0.103386	0.175781	0.137657	0.0620098	25.7	25.6
0.289583	0.871875	0.143747	-0.192807	21	32
0.503399	0.509881	0.814657	0.474854	27.5	25.3
0.041753	0.183267	0.1011	0.126682	20	25.1
0.38715	0.545817	0.849463	0.955726	25.2	25.1
1.03179	1	0.423964	0.548881	24.9	23.8
0.748061	0.732283	0.796441	0.89866	26.5	25.4
1.00032	0.867424	0.875607	0.834788	25.9	26.4
0.566045	0.514056	0.857663	0.823596	25.6	24.9
0.849589	0.65371	0.85449	0.907323	25.6	28.3
1.03179	0.367347	0.459484	0.722538	31.2	24.5
0.729274	0.938053	0.748458	0.61653	25	22.6
0.145312	0.113281	0.118968	0.133549	32	25.6
0.675102	0.70566	0.62867	0.935843	25.5	26.5
0.95091	0.902344	0.77211	0.867227	26.8	25.6
0.567281	0.702041	0.759417	0.89899	24.6	24.5
0.113779	0.127753	0.681506	0.569399	24.4	22.7
0.503662	0.624	0.747184	0.738518	28.4	25
0.545549	0.534375	0.577832	0.2527	27.1	32
0.52494	0.529412	0.149695	0.0793056	23.3	23.8
0.263418	0.350877	0.281695	0.18401	30.3	22.8
0.355495	0.634855	0.572584	0.751289	21.8	24.1
1.03318	0.350649	0.249395	-0.103151	32	23.1
0.953643	0.0620155	0.214183	0.317014	25	25.8
0.065625	0.845	0.0421575	0.114739	32	20
0.413037	0.65272	0.696167	0.614699	29.2	23.9
0.428172	0.85214	0.0412842	0.0788072	29.9	25.7
0.823643	0.825581	0.753549	0.944246	24.8	25.8
0.887221	0.849593	0.320784	0.672027	32	24.6
0.668372	0.860465	0.142835	0.374212	20	21.5
0.600402	0.582677	0.777152	0.863164	23.9	25.4
0.313083	0.245614	0.927732	0.911074	26.9	22.8
0.944183	0.921233	0.1502	0.0505923	26.8	29.2
0.693223	0.537879	0.859932	0.882668	27.3	26.4
0.313781	0.352697	0.495489	0.346248	23.5	24.1
0.32048	0.283525	0.878953	0.844372	24.8	26.1
0.067762	0.991701	0.831715	0.925973	24.8	24.1
0.668461	0.693617	0.695661	0.884164	24.9	23.5
0.086069	0.78125	0.0808985	-0.00473981	29.7	28.8
0.459384	0.504098	0.874838	0.930606	24.5	24.4
0.334694	0.407258	0.694498	0.833336	23.9	24.8
0.406459	0.457983	0.830676	0.910494	23.6	23.8
0.101508	0.992095	0.841455	0.858712	24.8	25.3
0.188819	0.208511	0.808616	0.845131	23.9	23.5
0.7778	0.738397	0.77817	0.910746	24.8	23.7
0.973992	0.795082	0.826679	0.917949	26.6	24.4
0.814465	0.976415	0.729308	0.664451	25.8	21.2
0.118092	0.24498	0.926425	0.556333	28.4	24.9
0.686885	0.708861	0.807609	0.825558	24.5	23.7
0.181734	0.323404	0.893021	0.869893	27.7	23.5
0.274084	0.246875	0.0426421	0.028672	31.4	32
0.399485	0.709677	0.409943	0.489437	32	27.9
0.293595	0.230126	0.900566	0.858321	26	23.9
0.873488	0.675889	0.768367	0.780742	26.6	25.3
0.383887	0.474104	0.90037	0.890191	25.3	25.1
0.344338	0.377953	0.79951	0.937326	30.1	25.4
0.494773	0.824074	0.151763	0.114812	24.8	21.6
0.339349	0.522088	0.840167	0.868306	23.3	24.9
0.0711437	0.985348	0.842843	0.761885	27	27.3
0.298187	0.314741	0.78595	0.823932	25.8	25.1
0.57724	0.4625	0.74285	0.836805	25.3	24
0.531773	0.598425	0.827224	0.799102	25.6	25.4
1.03802	0.0711462	0.641752	0.897623	23.9	25.3
0.764923	0.627803	0.874637	0.853846	24.4	22.3
0.952528	0.961686	0.754505	0.865717	24.6	26.1
0.604048	0.657025	0.809759	0.951249	25.6	24.2
0.312799	0.307054	0.83461	0.834047	24.7	24.1
0.797693	0.714286	0.834908	0.795499	26.9	25.2
0.937364	0.634783	0.0778019	0.041861	32	23
1.00618	0.0252708	0.770467	0.718528	24.3	27.7
1.02855	0.116935	0.722644	0.879171	23.3	24.8
0.797826	0.565	0.303904	-0.0135213	27.6	20
0.397645	0.420601	0.814509	0.845187	23.8	23.3
0.498989	0.545852	0.80067	0.838253	24.2	22.9
0.833868	0.981132	0.199175	0.636222	24.1	26.5
0.323643	0.341085	0.731722	0.72166	24.8	25.8
0.0605176	0.257261	0.123901	-0.0818427	23.6	24.1
0.159	0.342975	0.872077	0.612034	25.1	24.2
0.2146	0.115702	0.460817	0.404546	26.9	24.2
0.97399	0.78169	0.465379	0.672655	27.4	28.4
0.385904	0.379845	0.780803	0.873783	26.1	25.8
0.262082	0.335907	0.895235	0.833308	26.5	25.9
0.425299	0.423077	0.848228	0.891418	27.7	26
0.2442	0.371795	0.85841	0.888887	25.2	23.4
0.984505	0.434307	0.646152	0.819869	28.5	27.4
0.661189	0.625	0.837518	0.690171	25.1	24
0.270014	0.213439	0.506848	0.648273	27.1	25.3
0.50155	0.612903	0.816481	0.887856	25.5	24.8
0.88125	0.228125	0.0487996	0.210563	20	32
0.986059	0.707317	0.281439	0.248174	27.7	24.6
0.0884921	0.130952	0.16616	0.596873	20	25.2
0.718471	0.48374	0.263535	0.711375	32	24.6
0.74125	0.928125	0.0387633	-0.0199897	20	32
0.453603	0.427386	0.794151	0.71619	28.9	24.1
0.452407	0.530249	0.290503	0.18055	26.9	28.1
0.253432	0.193416	0.515253	0.419246	26.2	24.3
0.0909146	0.104247	0.761969	0.828148	25.6	25.9
1.01174	0.0766284	0.562109	0.750831	24.7	26.1
0.847697	0.796078	0.819983	0.858723	25.8	25.5
0.394913	0.508065	0.845828	0.850365	26	24.8
0.600224	0.577093	0.618455	0.807903	28.3	22.7
0.0442067	0.105058	0.911292	0.880243	25.2	25.7
0.142232	0.150794	0.879468	0.884011	25.4	25.2
0.250055	0.216117	0.441988	0.581711	26.8	27.3
0.758929	0.5125	0.079927	0.0739284	22.4	32
0.0965054	0.168033	0.840001	0.860967	24.3	24.4
0.429048	0.288	0.858304	0.911299	25.2	25
0.24463	0.010101	0.0943258	0.604447	20	29.7
0.433798	0.414634	0.887393	0.747658	24.6	28.7
0.358366	0.666667	0.757124	0.793999	23.9	23.4
0.647773	0.325175	0.148716	0.45743	24.7	28.6
0.743689	0.821561	0.0406341	0.319569	24.9	26.9
0.976088	0.890625	0.0792362	0.287653	24.7	32
0.465217	0.0750988	0.243204	0.29618	32	25.3
0.745099	0.852459	0.723163	0.682804	24.5	24.4
0.745389	0.651515	0.902489	0.873063	25.3	26.4
0.908305	0.860902	0.832411	0.83647	26.1	26.6
0.197395	0.705224	0.422032	0.701654	20.4	26.8
0.62311	0.663934	0.908118	0.773637	25.7	24.4
0.267722	0.325203	0.814416	0.768238	24.2	24.6
1.00829	0.851724	0.193929	0.254328	25.8	29
0.821094	0.215	0.0364338	0.0695916	25.6	20
0.113157	0.943609	0.891675	0.897619	28.1	26.6
0.771588	0.507353	0.847579	0.815246	25	27.2
0.210123	0.218391	0.849457	0.948804	26.6	26.1
0.146245	0.121569	0.879625	0.887398	27.7	25.5
0.455797	0.591093	0.687427	0.820488	26.3	24.7
0.21845	0.269663	0.869068	0.753181	27.6	26.7
0.152593	0.355556	0.877678	0.667326	27.5	27
0.861884	0.944664	0.0518865	0.0784022	30	25.3
0.716012	0.759494	0.680583	0.529565	27.2	23.7
0.657382	0.666667	0.0891928	0.156981	24.1	26.1
0.796493	0.993711	0.0397911	0.142734	31.6	31.8
0.0727886	0.221757	0.019555	0.0827887	22.7	23.9
0.071207	0.928302	0.750344	0.814014	29.2	26.5
1.02101	0.687783	0.563504	0.895534	32	22.1
0.749564	0.569811	0.54185	0.868598	24.9	26.5
0.629672	0.64	0.940221	0.974236	24.4	25
0.749435	0.628571	0.747479	0.904943	25.3	28
0.569744	0.327068	0.621872	0.317313	29.9	26.6
0.452404	0.290625	0.78745	-0.300716	26	32
0.336817	0.46888	0.468293	0.827153	23.7	24.1
0.614771	0.445693	0.531969	0.580924	29.9	26.7
0.58174	0.965625	0.0459245	0.0741786	25.5	32
0.606183	0.645833	0.87287	0.872353	24.8	24
0.675893	0.0357143	0.276408	0.149222	32	28
0.695594	0.757377	0.0487235	0.123153	32	30.5
0.534992	0.629032	0.932383	0.892533	23.3	24.8
0.57476	0.755245	0.0542619	0.0567404	32	28.6
0.913942	0.99375	0.104708	0.0488146	26	32
0.346735	0.519531	0.845853	0.872149	24.6	25.6
0.407412	0.421053	0.0210935	-0.0791428	29.6	26.6
0.797649	0.438053	0.178491	0.0178197	32	22.6
0.19622	0.458333	0.610449	0.659155	29.2	21.6
0.830065	0.87931	0.118994	0.060329	32	29
0.230184	0.290984	0.843986	0.896092	27.9	24.4
0.96985	0.501742	0.183898	0.071276	32	28.7
0.730668	0.0501931	0.0355057	0.179219	25.1	25.9
0.471509	0.547244	0.824786	0.94627	26.2	25.4
0.717642	0.575397	0.798863	0.892896	25.3	25.2
0.920486	0.146667	0.136952	0.154577	32	22.5
0.961049	0.69378	0.919315	0.584094	27.7	20.9
0.652722	0.925651	0.69732	0.819755	29.2	26.9
0.701164	0.896694	0.0615429	0.0319695	28.9	24.2
0.607656	0.405498	0.6552	0.616531	27.9	29.1
0.862676	0.806338	0.0667072	0.193258	32	28.4
0.742115	0.156118	0.384532	0.156492	32	23.7
0.187763	0.97411	0.240549	0.156917	32	30.9
0.659567	0.644	0.753916	0.939656	23.1	25
0.97956	0.916667	0.519334	0.656254	31.8	26.4
0.971612	0.90458	0.653414	0.775674	28.1	26.2
0.557727	0.540984	0.402029	0.708315	23.4	24.4
0.553594	0.435606	0.844161	0.933341	26.9	26.4
0.39019	0.555921	0.551045	0.743458	24.6	30.4
0.977565	0.786822	0.742971	0.790856	25.5	25.8
0.768835	0.744	0.89379	0.935381	24.9	25
0.549682	0.713376	0.135627	0.184791	32	31.4
0.850315	0.558824	0.902977	0.36722	25.6	23.8
0.907279	0.564784	0.335525	0.242001	27.5	30.1
0.905685	0.762082	0.741412	0.842287	26.7	26.9
0.577636	0.665306	0.577761	0.874251	26.3	24.5
0.108628	0.0517928	0.0331737	0.0699246	32	25.1
0.421044	0.602564	0.461575	0.16622	24.8	23.4
0.488604	0.462451	0.62457	0.700455	24.8	25.3
0.362562	0.25	0.617406	0.499114	26.8	24
0.403125	0.578125	0.0109442	0.0788377	32	32
0.0903702	0.117409	0.598858	0.475942	25.2	24.7
0.388046	0.631336	0.381983	0.342371	23.8	21.7
0.682756	0.659193	0.691933	0.867131	26.7	22.3
0.921511	0.905512	0.726664	0.776866	25.1	25.4
0.10938	0.0733591	0.732474	0.795294	26.4	25.9
0.868772	0.817427	0.707391	0.666024	24.6	24.1
0.889893	0.837945	0.315376	0.633923	23.1	25.3
0.837382	0.657895	0.55602	0.908098	24.7	22.8
0.240914	0.281106	0.0471648	0.0430038	23	21.7
0.311152	0.734375	0.111282	0.145043	25.5	32
0.289344	0.67541	0.0513579	0.145272	20	30.5
0.337792	0.165975	0.550247	0.890921	27.7	24.1
0.823223	0.714286	0.806333	0.656572	24.2	25.9
0.0609586	0.989247	0.663145	0.800093	26.8	27.9
0.556359	0.634241	0.87743	0.9662	25.6	25.7
0.0560685	0.141079	0.225892	0.585928	32	24.1
0.126663	1	0.709704	0.783085	26.1	27.1
0.502672	0.598425	0.726511	0.819914	24.9	25.4
0.789907	0.797619	0.741062	0.851541	26.5	25.2
0.321383	0.274131	0.841052	0.821243	25.6	25.9
0.145978	0.195021	0.784247	0.808913	24.9	24.1
0.394418	0.496377	0.227068	0.200135	25.6	27.6
0.723815	0.455172	0.141713	0.217228	32	29
0.325625	0.38	0.691745	0.855691	25.6	25
0.604993	0.511029	0.203063	0.766068	31.9	27.2
0.255443	0.404858	0.833741	0.86336	25.4	24.7
0.488047	0.62931	0.418317	0.767769	23.8	23.2
0.493303	0.513208	0.830932	0.753738	26.2	26.5
0.893295	0.607595	0.489915	0.311615	24.9	23.7
0.200206	0.290196	0.771175	0.811812	26.6	25.5
0.6401	0.490566	0.05427	0.230681	30.8	26.5
0.4696	0.620553	0.895473	0.888653	25.1	25.3
0.617916	0.209964	0.083587	0.0278374	32	28.1
0.615625	0.29375	0.0532224	0.04432	32	32
0.33096	0.373494	0.88946	0.975768	22	24.9
0.235714	0.114286	0.64819	0.558622	31.5	28
0.913266	0.62605	0.860467	0.405823	27.7	23.8
0.566344	0.632812	0.34281	0.532317	25.2	25.6
0.853706	0.735931	0.883409	0.481481	29.1	23.1
0.797838	0.828829	0.884776	0.876408	22.5	22.2
0.447295	0.371875	0.741818	0.37468	26.8	32
0.804898	0.788	0.698209	0.764305	24.5	25
0.160979	0.14652	0.787233	0.920895	26.6	27.3
0.427879	0.409266	0.772013	0.823752	25.1	25.9
0.552522	0.404959	0.830633	0.753064	28.3	24.2
0.714672	0.646091	0.859703	0.814451	24.5	24.3
0.365278	0.400862	0.436826	0.658805	27.4	23.2
0.194115	0.339552	0.797548	0.343424	26.3	26.8
0.265069	0.746622	0.219722	0.165076	27.8	29.6
0.658105	0.148148	0.138347	0.0629807	23.9	21.6
0.535217	0.513834	0.499325	0.789852	30	25.3
0.507196	0.581967	0.734586	0.749559	26.2	24.4
0.636758	0.498113	0.878662	0.772785	27	26.5
0.97929	0.368821	0.132032	0.252292	24.4	26.3
0.458233	0.409639	0.812886	0.852128	26	24.9
0.277743	0.311538	0.784938	0.874914	24.4	26
0.256452	0.278226	0.775808	0.877185	24	24.8
0.543805	0.309804	0.574306	0.674037	28.2	25.5
0.578544	0.685824	0.798863	0.69037	26.9	26.1
0.429418	0.324675	0.301489	0.267764	25.3	30.8
0.515625	0.684375	0.143114	0.0336235	32	32
0.455229	0.502008	0.806608	0.856931	23.3	24.9
0.314842	0.338521	0.816214	0.776987	24.5	25.7
0.694887	0.742424	0.890922	0.864277	25.1	26.4
0.528656	0.196226	0.0854656	0.0124514	32	26.5
0.637398	0.647059	0.247723	0.197843	32	30.6
0.477556	0.859375	0.0327825	0.0262345	29.1	32
0.688006	0.690476	0.835491	0.830941	25.7	25.2
0.469842	0.605691	0.866227	0.87456	25.3	24.6
0.560242	0.70073	0.375126	0.499003	23.5	27.4
0.66237	0.837736	0.210416	0.132065	28.4	26.5
0.497261	0.910377	0.38379	0.377639	24.8	21.2
0.174196	0.37931	0.697217	0.484982	23	26.1
0.875	0.345	0.0464286	0.0479221	32	20
0.316082	0.245059	0.742653	0.818299	28.9	25.3
0.899336	0.698039	0.590142	0.644288	25.4	25.5
0.187707	0.171315	0.250459	0.110529	26.2	25.1
0.162272	0.927039	0.254604	0.751848	32	23.3
0.0963983	0.0805085	-0.0027985	0.0414431	24	23.6
0.497815	0.407563	0.599191	0.348329	25	23.8
0.31726	0.472574	0.669288	0.820963	21.5	23.7
0.644582	0.675889	0.698532	0.931231	25.2	25.3
0.252632	0.375	0.173269	0.157296	30.4	20
0.544265	0.307116	0.383312	0.407073	32	26.7
0.076087	0.700758	0.11976	0.0970465	20.7	26.4
1.02393	0.860377	0.850646	0.868835	28.7	26.5
0.190621	0.291498	0.702848	0.816551	22.8	24.7
0.211427	0.593284	0.195011	0.230033	32	26.8
0.082082	0.125506	0.615819	0.759956	23.7	24.7
0.498397	0.594714	0.838232	0.917084	23.5	22.7
0.4125	0.128125	0.367044	0.238899	32	32
0.0853839	0.125	-0.0235929	0.429298	25.4	32
1.03533	0.486726	0.0453131	0.298879	27.2	22.6
0.769072	0.748954	0.402797	0.335947	26.6	23.9
0.984954	0.980392	0.691257	0.84558	24.5	25.5
0.813211	0.680162	0.771418	0.6892	26.3	24.7
0.60203	0.548872	0.850602	0.836563	25.7	26.6
0.0606776	0.0769231	0.726914	0.858904	27.7	26
0.890574	0.735632	0.900873	0.827326	26.6	26.1
0.62	0.36	0.092843	0.0939968	20	20
0.944318	0.845528	0.841475	0.875487	25.8	24.6
0.559114	0.452555	0.724837	0.691806	27.9	27.4
0.871787	0.72332	0.746944	0.785445	27.4	25.3
0.854312	0.75	0.786574	0.876552	25	25.6
0.74799	0.844898	0.760922	0.863689	26.4	24.5
0.502679	0.328125	0.542759	0.490214	28	32
0.102677	0.257028	0.832682	0.873263	27	24.9
0.976962	0.263345	0.514947	0.689564	24.7	28.1
0.993258	0.972973	0.804852	0.913247	25.6	25.9
0.332012	0.489796	0.787014	0.857283	24.2	24.5
0.0534211	0.103448	0.913003	0.519685	25.4	23.2
0.690455	0.983471	0.402507	0.846552	20	24.2
0.868492	0.815126	0.88928	0.91147	25.1	23.8
0.4625	0.403125	0.224848	0.120556	32	32
0.325263	0.799353	0.256043	0.367803	32	30.9
0.428403	0.025974	0.235468	0.402804	28.3	23.1
0.491304	0.574297	0.713032	0.857678	25.4	24.9
0.777009	0.674242	0.816616	0.871932	25.3	26.4
0.820312	0.65	0.849862	0.492974	25.6	32

## Sheet: FK 0.25uM
Old_Phase	New_Phase	r2_before	r2_after	Period_before	Period_after
0.0676722	0.133333	0.0990639	0.297704	22.1	22.5
0.186466	0.296992	0.72545	0.871022	27.5	26.6
0.102818	0.031746	0.839451	0.915249	26.7	25.2
0.125891	0.0919118	0.878504	0.571304	26.4	27.2
0.895794	0.143443	0.431013	0.581199	25.1	24.4
0.217725	0.725	0.489428	0.322382	24.4	32
0.190104	0.150215	0.608202	0.57307	29.9	23.3
0.993945	0.754579	0.637772	0.906342	32	27.3
0.909616	0.768683	0.871338	0.436471	27.9	28.1
0.214286	0.405	0.558304	0.0922488	28	20
0.716023	0.763578	0.877891	0.163307	25.2	31.3
0.884882	0.731801	0.839333	0.928458	28.4	26.1
0.377047	0.137931	0.0514433	0.122865	32	31.9
0.677561	0.599206	0.824123	0.82383	26.3	25.2
0.685753	0.229437	0.0530231	0.104656	24.7	23.1
0.975629	0.433333	0.768572	0.669219	26.5	24
0.748474	0.686792	0.887815	0.916565	26.9	26.5
0.671231	0.936803	0.219665	0.291781	26.2	26.9
0.908393	0.891791	0.695779	0.48597	27.6	26.8
0.872867	0.0119048	0.0105286	0.322091	32	25.2
0.245376	0.497797	0.785063	0.782148	23.7	22.7
0.277485	0.231092	0.563026	0.807088	24.2	23.8
0.927677	0.00413223	0.657339	0.914224	22.5	24.2
0.611701	0.0349345	0.0857023	0.137295	23.9	22.9
0.934375	0.06875	0.0427357	0.340187	32	32
0.367653	0.0419847	0.161586	0.152408	32	26.2
0.610237	0.599251	0.732519	0.725879	27	26.7
0.585491	0.841667	0.657041	0.678134	25.1	24
0.627936	0.07	0.0963185	0.0636008	28.1	20
0.562132	0.50625	0.185333	0.211479	25.5	32
0.839923	0.196875	0.772888	0.22391	24.5	32
0.552042	0.52381	0.88544	0.949302	26.2	25.2
0.502826	0.548263	0.894172	0.88102	27.6	25.9
0.520691	0.414634	0.205565	0.749472	31.1	24.6
0.56589	0.632653	0.825288	0.946856	26.9	24.5
0.441948	0.524194	0.790532	0.894981	26.2	24.8
0.241413	0.524715	0.58539	0.866867	23.8	26.3
0.702223	0.668122	0.850737	0.82699	24.1	22.9
0.529467	0.507752	0.79323	0.782986	24.9	25.8
0.483875	0.356	0.441906	0.782359	28.9	25
0.64275	0.667954	0.819229	0.870742	25.2	25.9
0.121224	0.689243	0.520746	0.654643	22.7	25.1
0.158634	0.269841	0.827292	0.849563	24.7	25.2
0.249219	0.164502	0.847507	-0.0810347	24.4	23.1
0.441157	0.442748	0.835705	0.73559	25.9	26.2
0.290803	0.369748	0.798336	0.802879	25.1	23.8
0.316101	0.210762	0.113898	0.0975711	32	22.3
0.328293	0.216	0.606025	0.694739	24.6	25
0.181929	0.011811	0.0450752	0.0032905	20	25.4
0.359719	0.160535	0.696448	0.592157	26.8	29.9
0.556987	0.385496	0.816168	0.837922	25.9	26.2
0.529528	0.0350877	0.0411411	0.0215138	21.3	28.5
0.593126	0.641434	0.663744	0.664328	25.5	25.1
0.868056	0.153125	0.247341	0.0762575	28.8	32
0.858305	0.54375	0.0969305	-0.0317857	29.2	32
0.294213	0.366255	0.536915	0.871694	24.1	24.3
0.980717	0.725275	0.828906	0.828411	31.8	27.3
0.131529	0.479245	0.217483	0.355816	31.1	26.5
0.170995	0.516949	0.654237	0.7585	24.8	23.6
0.0997354	0.0518519	0.20068	0.110297	28	27
0.859375	0.16875	0.241986	0.508754	32	32
0.459662	0.795	0.0720107	0.0520379	20.7	20
0.546925	0.15	0.294534	0.259111	31.1	32
0.670649	0.996835	0.107843	0.0495189	32	31.6
1.01746	0.09	0.0599086	0.00333336	25.2	20
0.510217	0.936759	0.0116474	-0.138927	20	25.3
0.702762	0.675	0.473901	0.324606	30.1	32
0.571111	0.0933333	0.0385554	0.142239	20	22.5
0.620119	0.577689	0.600046	0.879387	25.7	25.1
0.854609	0.0882353	0.195179	0.207581	26.2	23.8
1.00612	0.911672	0.125992	0.215582	32	31.7
0.0891063	0.728972	0.0451568	0.100128	32	21.4
0.104192	0.299517	0.631572	0.500843	23.6	20.7
0.347495	0.361868	0.874005	0.893145	24.5	25.7
0.331875	0.16	0.116307	0.190736	32	25
1.01851	0.0826087	0.057493	0.10533	31	23
0.164322	0.0819672	0.123009	0.169711	31.7	24.4
0.969035	0.0842105	0.0150872	0.156155	20	28.5
0.26861	0.409449	0.747014	0.826997	23.8	25.4
0.513193	0.520755	0.736045	0.853642	25.1	26.5
0.470945	0.442149	0.235364	0.252109	25.5	24.2
0.801619	0.663968	0.884078	0.699022	24.7	24.7
0.119104	0.819048	0.222599	0.100651	28.4	31.5
0.733617	0.673387	0.806419	0.778266	25.4	24.8
1.03608	0.652893	0.185659	0.0771189	32	24.2
0.327846	0.260163	0.0845843	0.253276	32	24.6
0.75201	0.168103	0.0950935	0.115429	28.3	23.2
0.492031	0.104418	0.12162	0.125267	28.7	24.9
0.334592	0.321138	0.768609	0.823426	25.2	24.6
0.31875	0.18125	0.196907	0.117861	32	32
0.717305	0.749104	0.923915	0.879978	24.2	27.9
0.0866496	0.807018	0.422466	0.251117	24.6	22.8
0.407233	0.38189	0.802615	0.876318	26.3	25.4
0.196086	0.652733	0.331344	0.435104	23.1	31.1
0.343019	0.264	0.523143	0.463661	31.8	25
0.403125	0.275	0.0186109	0.028506	32	20
0.984709	0.786517	0.639777	0.86627	24.2	26.7
0.745139	0.88125	0.671107	0.339813	27	32
0.710602	0.685484	0.828703	0.819053	25.3	24.8
0.998427	0.0209205	0.777213	0.748981	24.2	23.9
0.241164	0.331984	0.81196	0.790196	25.2	24.7
0.529194	0.570248	0.817373	0.889442	24.6	24.2
0.408626	0.479839	0.763974	0.859261	23	24.8
0.976056	0.0166667	0.682676	0.825146	22.1	24
0.284912	0.849057	0.00207696	0.09741	27.9	31.8
0.905977	0.239216	0.637212	0.856696	24.9	25.5
0.121063	0.390511	0.0842001	0.0148058	22.2	27.4
1.0289	0.439716	0.719298	0.47702	25.3	28.2
0.459472	0.599138	0.785937	0.912941	24.1	23.2
0.258335	0.488189	0.81673	0.888819	25.6	25.4
0.396825	0.511905	0.813123	0.79239	25.8	25.2
0.56095	0.357759	0.0521599	0.00682338	22.8	23.2
0.864875	0.663968	0.785003	0.835017	27.4	24.7
0.913892	0.13125	0.0994544	0.181795	22.9	32
0.0689156	0.0669456	0.678683	0.565301	24	23.9
0.904792	0.711538	0.729018	0.820043	24.4	26
0.309708	0.536585	0.89443	0.846263	25.5	24.6
0.191632	0.987055	0.0740692	0.0623375	25.2	30.9
0.379749	0.48927	0.801344	0.633816	24.3	23.3
0.118127	0.896947	0.208515	0.086247	31.6	26.2
0.519267	0.101266	0.216069	0.114831	24.1	23.7
0.372857	0.576132	0.812229	0.792609	23.5	24.3
0.173339	0.0912863	0.729268	0.800336	26.2	24.1
0.91098	0.740458	0.866379	0.642274	26.6	26.2
0.169569	0.0883534	0.719948	0.834105	24.7	24.9
0.186399	0.326531	0.876853	0.913738	27.7	24.5
0.172525	0.180258	0.659774	0.80317	24.2	23.3
0.466629	0.465385	0.596512	0.674318	27.2	26
0.331804	0.26556	0.728248	0.846792	25.5	24.1
0.223948	0.0711462	0.709897	0.840829	25.2	25.3
0.306878	0.272358	0.711822	0.780636	24.8	24.6
0.757146	0.819328	0.540413	0.523345	26.9	23.8
0.371394	0.398374	0.771572	0.784257	24.8	24.6
0.226773	0.840909	0.732952	0.434622	28.6	30.8
0.403986	0.487395	0.820141	0.852727	26.9	23.8
0.406833	0.419118	0.561607	0.436091	24.9	27.2
0.784821	0.05	0.860733	0.171507	28	32
0.883519	0.0483871	0.622054	0.470797	26.6	24.8
0.857639	0.625	0.0213601	0.283355	28.8	32
0.207469	0.240664	0.787749	0.782599	24.1	24.1
0.312009	0.263158	0.750448	0.916692	27.2	24.7
0.975642	0.034375	0.448132	0.22282	26.3	32
0.719792	0.158333	0.0562794	0.164734	32	24
0.149794	0.370044	0.415591	0.455179	32	22.7
0.385336	0.316239	0.871647	0.906319	24.9	23.4
0.0891251	0.448718	0.162351	0.0712917	30.4	23.4
0.977433	0.787072	0.770092	0.902352	27.8	26.3
0.573562	0.518382	0.318549	0.180308	22.7	27.2
0.0574534	0.4	0.740449	0.889635	22.4	23
0.584147	0.128755	0.147174	0.119019	32	23.3
0.9441	0.789831	0.363169	0.220026	26.5	29.5
0.668495	0.54375	0.288553	0.17001	24.5	32
0.68179	0.759184	0.865398	0.888846	26	24.5
0.4722	0.605691	0.915494	0.938652	24.8	24.6
0.412314	0.0846154	0.165754	0.235664	24.3	26
0.321653	0.385593	0.81037	0.656985	24.5	23.6
0.0493534	0.678125	0.557969	0.354514	29	32
0.46716	0.157895	0.270205	0.291363	32	28.5
0.690579	0.0224719	0.0212192	0.107998	27.3	26.7
0.331594	0.354582	0.892859	0.863469	25.2	25.1
0.393753	0.282258	0.820769	0.52904	25.2	24.8
0.726083	0.698842	0.853367	0.814107	25.2	25.9
0.411891	0.538153	0.849107	0.870103	24.6	24.9
0.0488759	0.975806	0.933275	0.887172	26.4	24.8
0.18125	0.346875	0.16339	0.119658	32	32
0.268568	0.0746888	0.0897866	0.177505	20	24.1
0.180271	0.230469	0.82684	0.862838	24.1	25.6
0.438926	0.332046	0.791548	0.969356	26.4	25.9
0.910401	0.0265152	0.398402	0.0996702	26.6	26.4
0.897853	0.661355	0.896462	0.727403	24.1	25.1
0.526478	0.00649351	0.103602	0.175564	23.2	30.8
0.827421	0.225	0.0373782	0.0803415	22.2	32
0.908172	0.735507	0.317115	0.0781742	23.8	27.6
0.220865	0.0759494	0.0185238	0.153256	20	23.7
0.417168	0.551237	0.830359	0.852242	27.3	28.3
0.44083	0.498182	0.899436	0.938611	28.9	27.5
1.00336	0.298805	0.238291	0.596874	27.4	25.1
0.182796	0.25	0.73763	0.848914	24.8	24
0.80023	0.05	0.0229647	0.0972262	21.7	20
0.043527	0.0722892	0.894493	0.521131	27.2	24.9
0.725241	0.673152	0.791332	0.768478	26.1	25.7
0.646041	0.466192	-0.0859395	0.721762	24	28.1
0.0923933	0.309917	0.895227	0.443727	24.5	24.2
0.681705	0.0651163	0.467154	0.0918076	30	21.5
0.217949	0.589744	0.769106	0.563	23.4	23.4
0.591179	0.882979	0.237389	0.0519565	32	28.2
0.0477229	0.165625	0.0650272	0.438535	25.8	32
0.095915	0.995851	0.414511	-0.0523773	27.7	24.1
0.145582	0.453925	0.099782	0.0806721	23.8	29.3
0.83125	0.234375	0.0768992	-0.150202	32	32
0.81023	0.291803	0.0315971	0.562518	31.6	30.5
0.678058	0.620553	0.0585125	0.552529	25.7	25.3
0.236719	0.345679	0.832362	0.750163	26.4	24.3
0.279036	0.264228	0.891809	0.919066	25.2	24.6
0.960136	0.0329218	0.369315	0.346371	28.1	24.3
0.899758	0.0538462	0.85625	0.924304	25.4	26
0.0842614	0.732899	0.627627	0.908066	29.6	30.7
0.507888	0.0722022	0.012241	0.251931	20	27.7
0.658319	0.544118	0.650468	0.876642	27.1	27.2
0.604986	0.603774	0.736336	0.558925	24.9	26.5
0.508523	0.315625	0.915229	0.252954	26.4	32
0.658568	0.630705	0.166623	0.72105	20	24.1
0.743997	0.714286	0.782424	0.857764	27.5	28.7
0.637511	0.809524	0.897804	0.853809	27.2	27.3
0.478472	0.521875	0.189577	0.266937	22.5	32
0.738095	0.714286	0.232631	0.412946	27.3	30.8
0.902562	0.604317	0.350835	0.280818	28.5	27.8
0.254491	0.230769	0.782901	0.871461	23.6	23.4
0.727396	0.48125	0.585809	0.668518	25.3	32
0.322171	0.412639	0.0868868	0.0329139	23.8	26.9
0.84125	0.99375	0.0180386	0.205016	20	32
0.630591	0.827586	0.799103	0.735588	30.3	29
0.245	0.45	0.0818986	0.193493	20	20
0.735425	0.662921	0.79513	0.911386	25.1	26.7
1.02381	0.930736	0.11155	0.414297	31.2	23.1
0.340625	0.74375	0.160719	0.375365	32	32
0.148604	0.619048	0.873781	-0.000996584	29	21
0.61875	0.355	0.461757	0.155049	32	20
0.482226	0.507692	0.849706	0.84509	26.4	26
0.811012	0.084375	0.105249	0.152346	25.2	32
0.0467911	0.92963	0.834114	0.83087	26.2	27
0.711459	0.935743	0.413961	0.887616	24.8	24.9
0.933562	0.955466	0.810539	0.618865	25.6	24.7
0.360449	0.427451	0.804541	0.880499	26.9	25.5
0.863479	0.834008	0.780313	0.561795	27.2	24.7
0.289977	0.869416	0.0869968	0.0918899	25.3	29.1
0.332049	0.140625	0.055332	0.147922	21.9	32
0.0915285	0.115672	0.756673	0.887423	25.3	26.8
0.959335	0.97931	0.528104	0.854785	25.1	29
0.0569087	0.00784314	0.805737	0.845565	25.6	25.5
0.721875	0.109375	-0.0823008	0.268358	32	32
0.226508	0.189723	0.716708	0.845652	24.8	25.3
0.835572	0.743295	0.69428	0.855818	24.9	26.1
0.817376	0.727273	0.7813	0.817272	28.2	26.4
0.321109	0.288462	0.856649	0.87308	25.8	26
0.7046	0.741935	0.839494	0.872574	27	24.8
0.293436	0.42471	0.738731	0.829556	25.9	25.9
0.817953	0.828571	0.867714	0.856434	25.1	24.5
0.583227	0.595142	0.778613	0.899258	24.5	24.7
0.714257	0.586081	0.896314	0.582295	25.6	27.3
0.949537	0.815261	0.789596	0.808281	25.3	24.9
0.573924	0.606557	0.0262687	0.0347157	21.4	30.5
0.871875	0.105	0.165059	0.156931	32	20
0.302823	0.266949	0.676529	0.838731	25.1	23.6
0.40625	0.472656	0.870358	0.874341	25.6	25.6
0.25288	0.30315	0.770919	0.867344	24.2	25.4
0.703351	0.709302	0.0957782	0.535412	23.9	25.8
0.838992	0.979424	0.384269	0.526148	24	24.3
0.425481	0.5875	0.0836645	0.0865975	22.1	32
0.515523	0.0392157	0.0164641	0.159036	32	30.6
0.379252	0.291228	0.252932	0.535653	23	28.5
0.198344	0.905	0.0728554	-0.000278059	30.2	20
0.620732	0.04	0.0266544	-0.0369451	20.5	20
0.831785	0.698039	0.696905	0.616388	26.6	25.5
0.440762	0.758278	0.0893641	0.130256	20	30.2
0.747023	0.712	0.815266	0.916027	26.2	25
0.254487	0.224576	0.0885491	0.141694	27.2	23.6
0.768367	0.925	0.734445	0.239114	24.5	20
0.368926	0.813953	0.352399	0.290225	32	30.1
1.01045	0.63522	0.757701	0.0345514	27.5	31.8
0.259467	0.223529	0.799218	0.875741	26.2	25.5
0.25999	0.297619	0.805406	0.837507	25.7	25.2
0.625747	0.657025	0.431988	0.583676	27.4	24.2
0.648759	0.253125	0.527894	0.403462	26.7	32
0.441368	0.443609	0.786658	0.860329	25.5	26.6
0.693969	0.619048	0.696554	0.825758	25.8	27.3
0.543665	0.684211	0.765651	0.808383	25.7	26.6
0.7	0.78	0.704491	0.252471	24.8	20
0.395871	0.899123	0.477088	0.1603	26.3	22.8
0.346323	0.0451128	0.676194	0.78041	27.9	26.6
0.11338	0.120332	0.248257	0.432023	26.5	24.1
0.558113	0.338776	0.764481	0.906271	28.2	24.5
0.412868	0.253205	0.785394	0.733008	24.3	31.2
0.427599	0.471483	0.360917	0.507999	25.3	26.3
0.690106	0.365772	0.320655	0.405569	28.7	29.8
0.921079	0.886076	0.934357	0.949461	25.7	23.7
1.00884	0.327935	0.849374	0.803982	25.1	24.7
0.686022	0.583333	0.803442	0.78134	25.3	25.2
0.195612	0.286275	0.81195	0.724239	25.2	25.5
0.43254	0.448413	0.570255	0.609794	25.2	25.2
0.557968	0.563218	0.750272	0.681696	24.3	26.1
0.796094	0.879668	0.45871	0.549546	29.7	24.1
0.745072	0.593023	0.397749	0.793961	24.5	25.8
0.571909	0.66805	0.45489	0.483243	24.7	24.1
0.44293	0.102459	0.121106	0.165325	32	24.4
0.362296	0.397638	0.654052	0.818175	25.9	25.4
0.365581	0.436782	0.386815	0.947311	21.6	26.1
0.408623	0.501931	0.125941	0.366147	27.6	25.9
0.776624	0.746988	0.885948	0.954705	26.1	24.9
0.410302	0.490566	0.757746	0.629527	25.2	26.5
0.387008	0.685	0.209599	0.0590801	25.4	20
0.245812	0.357414	0.741741	0.56302	25.6	26.3
0.51065	0.568548	0.478866	0.693112	26.2	24.8
0.6192	0.625514	0.278743	0.748901	32	24.3
0.682571	0.711934	0.346026	0.549936	24.4	24.3
0.334897	0.278388	0.680469	0.664649	26.7	27.3
0.807143	0.892857	0.0923019	0.103339	24	28
0.806359	0.108949	0.014299	0.0670092	32	25.7
0.336627	0.195652	0.545822	0.389785	25.3	27.6
1.00994	0.0403226	0.0687347	0.0798141	25.8	24.8
0.286739	0.238095	0.724317	0.79016	27.1	25.2
0.63705	0.552632	0.766733	0.720784	25.7	26.6
0.0993056	0.100694	0.349988	0.218731	32	28.8
0.2875	0.66875	0.267399	0.382355	32	32
0.0585441	0.0306513	0.0548915	0.0732308	20	26.1
0.288612	0.416961	0.927848	0.931695	28.2	28.3
0.770174	0.13125	0.188747	0.217095	23.7	32
0.250269	0.289796	0.943285	0.699404	26.6	24.5
0.48062	0.616279	0.659873	0.872532	25.8	25.8
0.445117	0.992248	0.316592	0.166084	31.9	25.8
0.17894	0.12749	0.851982	0.884714	25.6	25.1
0.178854	0.241107	0.828164	0.947109	26.4	25.3
0.771132	0.722656	0.827587	0.890734	24.4	25.6
0.305208	0.890152	0.0366532	0.233268	32	26.4
0.333537	0.49004	0.783761	0.776123	24.1	25.1
0.330865	0.384314	0.673125	0.720518	28.6	25.5
0.823582	0.634043	0.624349	0.889075	28.8	23.5
0.244334	0.194853	0.798116	0.783447	27.9	27.2
0.310037	0.423868	0.677101	0.868077	23.6	24.3
0.463022	0.404858	0.707055	0.845184	25.1	24.7
0.225	0.676364	0.262406	0.089685	32	27.5
0.310335	0.314815	0.757412	0.920547	24.8	27
0.879523	0.671875	0.856192	0.8995	30.4	25.6
0.239409	0.25498	0.742771	0.926906	27.3	25.1
0.625759	0.431452	0.525058	0.660113	30.3	24.8
0.758576	0.18125	0.109136	0.354545	21.5	32
0.724574	0.681633	0.518286	0.952726	24.2	24.5
0.319952	0.873786	0.584389	0.170266	26.7	20.6
0.657554	0.251969	0.100021	0.184847	32	25.4
0.834375	0.990625	0.229819	0.0664893	32	32
0.688956	0.674897	0.267249	0.319639	23.3	24.3
0.382114	0.51626	0.856691	0.835929	24.6	24.6
0.513896	0.591304	0.56325	0.471208	25.5	23
0.381164	0.881356	0.121931	-0.0581095	30.9	29.5
0.115031	0.809375	0.177642	-0.0801412	27.9	32
0.561667	0.520833	0.747497	0.763504	25	24
0.892857	0.295455	0.812566	0.81909	27.2	30.8
0.475102	0.352941	0.842539	0.94808	27.8	25.5
0.205373	0.318627	0.288518	0.125887	23.1	20.4
0.707649	0.605166	0.786821	0.815571	27.3	27.1
0.391825	0.488372	0.739245	0.78502	27.5	25.8
0.613416	0.449219	0.464291	0.56289	23.2	25.6
0.444788	0.550201	0.363382	0.508547	23.8	24.9
0.194836	0.149635	0.598213	0.779919	27	27.4
0.582085	0.615702	0.217328	0.495091	27.3	24.2
0.117337	0.0875912	0.725405	0.802289	26.6	27.4
0.608569	0.684444	0.463153	0.357917	23.6	22.5
0.615385	0.563636	0.781883	0.636278	26	27.5
0.611421	0.633962	0.727491	0.857815	26.4	26.5
0.980438	0.920168	0.311423	0.415826	24.4	23.8
1.0129	0.576744	0.586568	0.461731	26.5	21.5
0.385383	0.576923	0.725534	0.2438	25.6	23.4
0.390593	0.587045	0.849583	0.808674	25.6	24.7
0.416284	0.298039	0.862041	0.921922	25.6	25.5
0.257421	0.943333	0.130293	0.341644	27.4	30
0.970931	0.863454	0.460873	0.538011	25.2	24.9
0.959484	0.85214	0.421866	0.822658	32	25.7
0.958436	0.506173	0.453638	0.817462	27	24.3
0.439399	0.85443	0.124493	0.220535	32	31.6
0.468427	0.542017	0.761652	0.879632	24.5	23.8
0.872587	0.459459	0.230585	0.593223	29.6	25.9
0.446926	0.61991	0.823431	0.715697	25.3	22.1
0.765625	0.89	0.485062	0.19106	32	20
0.084375	1	0.0663858	0.141202	32	32
0.321875	0.3875	0.0596856	0.243625	32	32
0.404792	0.461538	0.637536	0.756465	24.4	26
0.967347	0.718367	0.368902	0.476621	24.5	24.5
0.669079	0.724806	0.785243	0.834477	24.1	25.8
1.03364	0.0503876	0.76174	0.951945	25	25.8
0.265885	0.551887	0.243332	0.281023	22.3	21.2
0.2225	0.932	0.108117	0.268407	32	25
0.154226	0.565625	0.0728828	0.163852	24.7	32
0.0526457	0.384314	0.164312	0.293295	21.9	25.5
0.310528	0.440476	0.807581	0.603743	25.3	25.2
0.328187	0.0625	0.704615	0.334791	25.3	32
0.326411	0.407115	0.308731	0.711935	26.8	25.3
0.483644	0.535714	0.690773	0.826274	26.3	25.2
0.753929	0.200893	0.0755792	0.163629	20	22.4
0.952953	0.896875	0.858125	0.408259	27.3	32
0.0629418	0.827869	0.213368	0.477726	21.8	24.4
0.344373	0.616788	0.0878067	0.314937	24	27.4
0.106121	0.14786	0.801345	0.855033	24.9	25.7
0.473328	0.492063	0.783116	0.828253	24.4	25.2
0.701343	0.615385	0.788035	0.900179	24.5	23.4
0.339963	0.503968	0.789257	0.715432	25.5	25.2
0.278774	0.451128	0.625346	0.58429	23.4	26.6
0.302284	0.35	0.802744	0.875205	25.9	24
0.979839	0.979839	0.103124	0.119366	24.8	24.8
0.978914	0.0416667	0.834109	0.902606	24.7	24
0.265886	0.104839	0.76853	0.88302	26.5	24.8
0.422328	0.0743494	0.0669853	0.228639	32	26.9
0.268984	0.542636	0.874046	0.920984	27.9	25.8
0.286344	0.7375	0.632063	0.513121	31.9	32
0.910119	0.196653	0.0638156	0.159178	24.3	23.9
0.996282	0.918803	0.106498	0.173714	22.3	23.4
0.705434	0.844371	0.0889725	0.123821	24.4	30.2
0.975062	0.920168	0.742547	0.76554	24.7	23.8
0.163242	0.0762712	0.71295	0.841434	25.9	23.6
0.970935	0.440678	0.838016	0.652077	27	23.6
0.105525	0.709375	0.755482	0.584465	27.6	32
0.28836	0.425532	0.68802	0.962723	25.5	28.2
0.0727885	0.357414	0.87572	0.611386	27.9	26.3
0.579861	0.667897	0.733699	0.885022	28.1	27.1
0.536088	0.0619469	0.0555304	0.137325	26.3	22.6
0.967463	0.0698529	0.795771	0.903658	32	27.2
0.617513	0.460265	0.864195	0.917006	27.4	30.2
0.429394	0.819355	0.364633	0.299766	24.1	31
0.421875	0.784375	0.290277	0.157627	32	32
0.64625	0.453125	0.0482139	0.341311	20	32
0.397228	0.379195	0.16202	0.624292	21.4	29.8
0.325315	0.180672	0.110539	0.138795	32	23.8
0.505991	0.61597	0.76516	0.944656	26.4	26.3
0.94531	0.813492	0.873799	0.872473	27.5	25.2
1.00421	0.484375	0.182237	0.0220307	31.9	32
0.240767	0.285156	0.889645	0.915288	26.4	25.6
0.624218	0.687764	0.758773	0.859414	24.9	23.7
0.389489	0.438163	0.943622	0.765533	27.5	28.3
0.726336	0.71371	0.736504	0.847388	25.9	24.8
0.464492	0.433198	0.786853	0.884044	24.4	24.7
0.487984	0.213043	0.0961223	0.0849407	23.7	23
0.537497	0.551471	0.824346	0.771987	24.1	27.2
0.945189	0.0562249	0.431278	0.804412	23	24.9
1.02649	0.744939	0.588594	0.637397	28.4	24.7
0.64065	0.658182	0.780008	0.891731	24.6	27.5
0.184045	0.301587	0.772299	0.868032	25.3	25.2
0.457554	0.492126	0.835547	0.891111	25.6	25.4
0.993482	0.17193	0.921252	0.444773	25.3	28.5
0.990314	0.134831	0.708575	0.801336	26.1	26.7
0.223027	0.922222	0.0516519	0.183339	23	27
0.450611	0.445614	0.877545	0.875861	25.7	28.5
0.430773	0.911017	-0.181926	0.520124	32	23.6
0.636007	0.0625	0.412095	0.500369	24.7	32
0.781044	0.938326	0.0813604	0.0141159	32	22.7
0.893333	0.592593	0.503093	0.729492	26.3	24.3
0.442431	0.556314	0.572051	0.594822	28	29.3
0.515419	0.585903	0.890082	0.725273	23.2	22.7
0.231829	0.45977	0.321075	0.868713	27.4	26.1
0.957612	0.77037	0.838608	0.893005	26.3	27
0.992249	0.762097	0.886573	0.672793	25.7	24.8
0.419522	0.568548	0.84975	0.92695	24.1	24.8
0.740284	0.48125	0.139301	0.425802	23.8	32
0.939942	0.99187	0.558004	0.907667	24.8	24.6
0.671705	0.492908	0.880054	0.920545	25.9	28.2
0.804615	0.8	0.87371	0.90681	25.1	24
0.812092	0.233202	0.106636	0.179042	32	25.3
0.839244	0.839695	0.137022	0.170833	22	26.2
0.508219	0.722449	0.670116	0.889112	25.7	24.5
0.586458	0.0766667	0.204509	0.14332	32	30
0.429753	0.486056	0.869266	0.873327	25	25.1
0.538852	0.606178	0.746913	0.91879	24.7	25.9
0.163541	0.0676157	0.154918	0.208301	20	28.1
0.882057	0.76569	0.770558	0.763863	26	23.9
0.249972	0.0852713	0.18385	0.482406	20.7	25.8
0.987302	0.939024	0.854566	0.866406	26.7	24.6
0.721655	0.293878	0.332123	0.225254	25.2	24.5
0.0507141	0.911647	0.84234	0.891683	26.6	24.9
0.36706	0.347656	0.781334	0.858193	24.6	25.6
0.0739662	0.0150376	0.100402	0.405156	32	26.6
0.324675	0.398268	0.926198	0.936516	23.1	23.1
0.371875	0.6375	0.0439563	0.0516937	32	32
0.341227	0.50655	0.734167	0.864753	24.1	22.9
0.817118	0.489655	0.939228	0.939935	28	29
0.264806	0.0434783	0.638699	0.895743	24.3	25.3
0.659354	0.523438	0.818265	0.856715	29.2	25.6
0.486343	0.429688	0.740571	0.918361	26.2	25.6
0.994311	0.878205	0.0170367	0.0396558	32	31.2
0.542332	0.384615	0.255506	0.274693	31.8	26
0.432299	0.478927	0.797349	0.925089	25.3	26.1
0.182153	0.355731	0.690377	0.897964	24.8	25.3
0.208523	0.235772	0.851666	0.869653	27.3	24.6
0.49718	0.512295	0.725672	0.686604	25	24.4
0.824301	0.0691824	0.0416069	0.0374447	28.2	31.8
1.00852	0.132404	0.407327	0.367609	26.8	28.7
0.144697	0.860627	0.172955	0.120431	28.6	28.7
0.6992	0.637405	0.863788	0.868274	25.2	26.2
0.413951	0.372549	0.811332	0.874364	27.8	25.5
0.157196	0.967273	0.0893161	0.430904	27.1	27.5
0.74538	0.42126	0.619837	0.899265	29.7	25.4
0.12788	0.258065	0.187148	0.370171	25.9	24.8
0.911684	0.794393	0.891685	0.712311	24.9	21.4
0.958898	0.911017	0.940739	0.749115	28	23.6
0.228505	0.863469	0.227486	0.17891	27.9	27.1
0.922466	0.746032	0.710011	0.904939	27.3	25.2
0.342722	0.292373	0.203423	0.2799	27.2	23.6
0.967535	0.712551	0.892083	0.881463	26.4	24.7
0.330162	0.914826	0.802884	0.590605	25.4	31.7
0.647888	0.808664	0.0745482	0.316503	20	27.7
1.03366	0.592058	0.874078	0.712906	26	27.7
0.850453	0.408922	-0.00801279	0.480404	32	26.9
0.597294	0.452107	0.128826	0.295917	32	26.1
0.56636	0.188462	0.211161	0.184992	28.4	26
0.193824	0.509363	0.649551	0.398249	24.1	26.7
0.768643	0.647287	0.587326	0.904162	20	25.8
0.750191	0.726531	0.797039	0.783387	24.1	24.5
0.0491393	0.19469	0.864772	0.387704	23.7	22.6
0.460873	0.428016	0.87195	0.958398	26.1	25.7
0.0675493	0.502041	0.797952	0.679441	24.2	24.5
0.109252	0.333333	0.341037	0.87768	32	25.5
1.02479	0.964744	0.295479	0.0992831	26.5	31.2
0.644115	0.617886	0.888607	0.849957	25.2	24.6
0.537581	0.615702	0.635043	0.740391	25.4	24.2
0.323283	0.327935	0.833799	0.960838	25.5	24.7
0.33125	0.103125	0.148609	0.0971919	32	32
0.695673	0.588462	0.451187	0.797415	32	26
0.337781	0.363636	0.762232	0.867412	27.7	25.3
0.188031	0.935849	0.00626686	0.133596	32	26.5
0.274492	0.400763	0.76466	0.874422	26.5	26.2
0.322429	0.561702	0.756575	0.777326	25.3	23.5
0.249331	0.655	0.0439909	0.152674	29.9	20
0.651545	0.572034	0.650806	0.728839	28.9	23.6
0.195498	0.390511	0.76004	0.793856	26.3	27.4
0.844929	0.096875	0.289223	0.0268729	26.5	32
0.405971	0.46748	0.821142	0.861761	32	24.6
0.293863	0.662393	0.18599	0.327665	23.3	23.4
0.38943	0.374486	0.513487	0.803586	24.7	24.3
0.437531	0.33463	0.936501	0.793757	23.8	25.7
0.670802	0.0559701	-0.118641	0.689511	32	26.8
0.964308	0.451923	0.395992	0.462856	24.3	31.2
0.76558	0.987755	0.822338	0.82216	26.1	24.5
0.630763	0.433213	0.516242	0.843365	28.7	27.7
0.484572	0.478261	0.615675	0.641334	24.8	25.3
0.753674	0.876543	0.639015	0.718113	25.2	24.3
0.285417	0.472441	0.724994	0.907743	23.8	25.4
0.2553	0.217391	0.754125	0.863671	24.2	25.3
0.582382	0.793427	0.489638	0.72284	25.3	21.3
0.361505	0.742222	0.786799	-0.0443405	25.4	22.5
0.202891	0.627049	0.666045	0.772351	28.3	24.4
0.535018	0.515625	0.753904	0.826677	25.5	25.6
0.584418	0.64794	0.441933	0.739357	27.8	26.7
0.930475	0.122951	0.492956	0.688799	27.8	24.4
1.03905	0.253968	0.126263	0.748008	22.5	25.2
0.525378	0.84375	0.164021	-0.0957664	29.8	32
0.62207	0.010989	0.276167	0.089575	32	27.3
0.614423	0.203846	0.138868	0.148665	32	26
0.215625	0.959375	0.419642	-0.00806675	32	32
0.159926	0.00625	0.0424992	0.155926	27.2	32
0.523292	0.102564	0.136356	0.193345	30.2	23.4
0.320534	0.261905	0.866025	0.918359	28.4	25.2
0.429531	0.385417	0.439073	0.424846	24.4	28.8
0.39749	0.594142	0.597691	0.453505	23.9	23.9
0.634306	0.100386	0.0834627	0.0480332	30.5	25.9
0.727164	0.596078	0.818499	0.564892	24.6	25.5
0.357346	0.607287	0.0292261	0.148806	22.3	24.7
0.784854	0.67803	0.267726	0.530913	26.3	26.4
0.844452	0.866397	0.815648	0.911148	24.5	24.7
0.478442	0.224561	0.0938977	0.094001	29.5	28.5
0.398718	0.416667	0.80953	0.88142	26	30
0.870547	0.90795	0.928872	0.569826	26.3	23.9
0.510479	0.862348	0.804796	0.877511	24.9	24.7
0.421287	0.383621	0.0145378	0.0153516	30.6	23.2
0.685865	0.603376	0.686825	0.903157	32	23.7
0.836298	0.684615	0.132764	0.420312	32	26
0.240576	0.995951	0.127872	0.113648	27.7	24.7
0.357592	0.053125	0.0945323	0.387574	29.8	32
0.0540195	0.0625	0.0321872	0.232726	26.9	32
0.478079	0.570248	0.924199	0.908589	28.2	24.2
0.461458	0.9	0.46196	0.438396	32	30
0.203016	1	0.766066	0.794084	25.4	26.5
1.03419	0.239044	0.803874	0.898679	25.4	25.1
0.635256	0.501976	0.0522152	0.893854	25.7	25.3
0.677873	0.695652	0.58708	0.72033	26.9	23
0.0559016	0.984	0.779176	0.848203	24.4	25
0.174523	0.483051	0.353103	0.352134	32	23.6
0.688165	0.625	0.9155	0.117079	28.2	32
0.0434527	0.953975	0.43742	0.207065	27	23.9
0.799442	0.875	0.437394	0.14985	26.9	20
0.254769	0.317597	0.703286	0.926586	22.7	23.3
0.226535	0.849123	0.106917	0.16592	32	28.5
0.34379	0.488971	0.835134	0.85176	27.8	27.2
0.0943735	0.0772201	0.826049	0.919761	26.2	25.9
0.41875	0.759375	0.25793	0.17657	32	32
0.496641	0.36478	0.720802	0.326209	23.5	31.8
0.438047	0.457045	0.859389	0.833338	29.9	29.1
0.262523	0.268293	0.633742	0.824794	24.8	24.6
0.945152	0.729084	0.856396	0.935458	25.3	25.1
0.46012	0.417671	0.854233	0.793506	26.5	24.9
0.144238	0.451613	0.717476	0.71173	26.2	24.8
0.146771	0.400709	0.847164	0.890835	28.5	28.2
0.917016	0.468085	0.840566	0.673206	25.4	28.2
0.29236	0.373391	0.80924	0.861097	24.2	23.3
0.64006	0.58296	0.782162	0.624355	27	22.3
0.792496	0.694561	0.834886	0.887927	27.3	23.9
0.267398	0.195219	0.817569	0.866505	24.8	25.1
0.373943	0.92053	0.0605042	0.170543	27.5	30.2
0.905931	0.765957	0.750708	0.90856	25.4	23.5
0.311796	0.471698	0.830262	0.845406	23.8	26.5
0.165408	0.084375	0.831836	0.654213	27.3	32
0.310684	0.420601	0.803473	0.938207	24.4	23.3
0.810854	0.692308	0.730942	0.833298	24.2	24.7
0.56883	0.553097	0.748331	0.598724	27	22.6
0.319477	0.415638	0.764335	0.845744	23.7	24.3
0.95922	0.402655	0.167672	0.674154	22.2	22.6
0.262273	0.925532	0.676167	0.81895	25.6	28.2
0.395514	0.03861	0.362431	0.719437	26.7	25.9
0.947284	0.0550847	0.602902	0.782668	25.4	23.6
0.976409	0.74216	0.616585	0.459478	25.3	28.7
0.321875	0.8125	0.0249358	0.123387	32	32
0.673877	0.62931	0.798046	0.883639	27.7	23.2
0.276574	0.423488	0.518404	0.519052	24.4	28.1
0.125649	0.134831	0.813715	0.884592	27.9	26.7
0.066507	0.538136	0.474678	0.731735	27.6	23.6
0.737676	0.668085	0.620253	0.782347	24.3	23.5
0.9644	0.310078	0.272192	0.813563	23.8	25.8
0.227287	0.272374	0.884784	0.825179	26.4	25.7
0.650686	0.011583	0.129946	0.364807	25.2	25.9
0.282762	0.37594	0.84712	0.860435	27	26.6
0.0660454	0.839357	0.783179	0.148923	25.6	24.9
0.534901	0.537634	0.722121	0.818351	24	27.9
0.586219	0.413115	0.166363	0.050078	32	30.5
0.556633	0.421875	0.2384	0.116437	26.1	32
0.996799	0.0236486	0.0626767	0.0380342	20.9	29.6
0.36315	0.204	0.811705	0.853061	25.4	25
0.488608	0.455319	0.844239	0.92963	25.4	23.5
0.222763	0.0352941	0.707358	0.840421	26.6	25.5
0.397187	0.405512	0.490461	0.765411	27.1	25.4
0.211307	0.0318021	0.0236519	0.214476	20	28.3
0.726361	0.66875	0.10684	0.0430264	27.1	32
0.354726	0.853333	0.122585	0.213067	20.1	30
0.47952	0.645	0.159296	0.12755	27.1	20
0.50323	0.221374	0.126421	0.0749703	27.3	26.2
0.561666	0.988506	0.173062	0.238123	23.7	26.1
0.965625	0.934375	0.0543689	0.0792571	32	32
0.294551	0.384615	0.160429	0.236792	24	28.6
0.0977179	0.184783	0.847877	0.831704	26.8	27.6
0.91409	0.825	0.474129	0.292819	28.7	32
0.432554	0.165354	0.105823	0.0191745	32	25.4
0.525392	0.0795848	0.25311	0.118467	26.6	28.9
0.349217	0.996835	0.118776	0.0587572	26.1	31.6
0.878233	0.00401606	0.0363528	0.13642	20	24.9
0.582257	0.51626	0.854671	0.884264	27.2	24.6
0.999485	0.924731	0.286487	0.13496	32	27.9
0.0751419	0.806557	0.0644292	0.144625	25.7	30.5
0.229779	0.2375	0.837276	0.282733	27.2	32
0.21029	0.119691	0.0702318	0.182	20	25.9
0.154445	0.26875	0.680897	0.121907	27.7	32
0.902116	0.0714286	0.125414	0.195223	27	21
0.975862	0.0387931	0.204104	0.0973699	32	23.2
0.998898	0.792373	0.0472694	0.340869	20	23.6
0.411152	0.06875	0.106756	0.240364	20.4	32
0.88608	0.793388	0.266632	0.930576	32	24.2
0.975554	0.189873	0.833256	0.871025	25.7	23.7
0.301436	0.424125	0.74348	0.723896	29.2	25.7
1.02122	0.502058	0.760364	0.91446	24.9	24.3
0.574617	0.46875	0.0549466	0.237925	29.4	32
0.0736434	0.860465	0.681475	0.852519	26.8	25.8
0.2999	0.273092	0.80916	0.839207	24	24.9
0.339144	0.337553	0.776239	0.880843	24.4	23.7
0.151029	0.135802	0.753686	0.91902	27	24.3
0.512505	0.540541	0.750571	0.653734	25	22.2
0.24089	0.522088	0.0948962	0.188217	27.1	24.9
0.52529	0.131274	0.151191	0.12267	32	25.9
0.580773	0.611765	0.805852	0.914765	24.7	25.5
0.678969	0.151394	0.13543	0.139279	27.3	25.1
0.299873	0.0241935	0.155351	0.361332	30.4	24.8
0.405218	0.260377	0.870243	0.816205	25.6	26.5
0.425036	0.37551	0.829595	0.8617	25.4	24.5
0.0699251	0.690141	0.800843	0.716853	26.9	28.4
0.406208	0.3875	0.657527	0.843944	25.1	24
0.947917	0.10625	0.11048	0.093512	24	32
0.387375	0.350943	0.749599	0.764559	24.3	26.5
0.481186	0.348178	0.794135	0.743066	24.5	24.7
0.129621	0.169811	0.0690426	0.292598	24.6	26.5
1.02467	0.121875	0.155679	0.133543	28.5	32
0.521073	0.444444	0.416319	0.899331	26.1	26.1
0.315126	0.445378	0.707898	0.829415	23.8	23.8
0.251115	0.262948	0.740356	0.807159	23.5	25.1
0.0803293	0.15035	0.824678	0.884442	27.1	28.6
0.686494	0.145763	0.125477	0.194494	32	29.5
0.837336	0.78481	0.798859	0.760278	27.2	23.7
0.441506	0.375	0.318703	0.437241	31.2	32
0.309171	0.31875	0.740721	0.434644	29.1	32
0.0499508	0.475	0.211113	0.254126	25.4	32
0.259233	0.213178	0.767579	0.813511	22.9	25.8
0.295137	0.420168	0.721248	0.845193	23.9	23.8
0.135729	0.963303	0.456232	0.0309354	25.3	21.8
0.425325	0.707143	0.0633493	-0.0765451	28.6	28
0.313393	0.275862	0.759423	0.870751	26.4	26.1
0.858564	0.516746	0.0651148	0.0180205	29.1	20.9
0.174629	0.917266	0.269015	0.208607	25.6	27.8
0.872262	0.709434	0.862716	0.871585	26.1	26.5
0.556648	0.540625	0.743113	0.29673	25.1	32
0.0741071	0.03125	0.0285256	0.0592911	28	32
0.428332	0.121528	0.097866	0.203335	25.3	28.8
0.28366	0.238683	0.450098	0.727523	31.1	24.3
0.62218	0.614286	0.789684	0.451203	26.6	28
0.471548	0.860068	0.0923473	0.146949	28.1	29.3
0.143966	0.857143	0.17292	0.087024	27.6	29.4
0.335033	0.634868	0.0135531	0.153072	32	30.4
0.39375	0.82	0.226565	-0.183444	32	20
0.287051	0.55144	0.571353	0.868375	21.9	24.3
0.138718	0.318182	0.209013	0.176316	30	28.6
0.934868	0.731707	0.762119	0.860888	26.7	24.6
0.913031	0.562264	0.241707	0.827857	32	26.5
0.363492	0.416667	0.839854	0.803483	27	25.2
0.429145	0.208163	0.173962	0.0912963	32	24.5
0.0768893	0.141732	0.914234	0.511593	25.1	25.4
0.0578983	0.211864	0.0520399	0.120142	25	23.6
0.615032	0.605578	0.765892	0.859674	24.4	25.1
0.860294	0.904412	0.0523177	0.0837017	23.8	27.2
0.725822	0.599237	0.448606	0.731042	25.4	26.2
0.14375	0.321875	0.0866751	0.0661265	32	32
0.965458	0.0158228	0.0647997	0.165368	23.6	31.6
0.713568	0.178423	0.0167355	0.0967439	20	24.1
0.603125	0.034375	0.189423	0.052137	32	32
0.329861	0.995556	0.117732	0.0733929	32	22.5
0.321752	0.486275	0.0600549	0.819059	32	25.5
0.0424632	0.238971	0.246651	0.0560912	32	27.2
0.26582	0.710623	0.116142	-0.0373781	32	27.3
0.128213	0.577358	0.610715	0.509183	25.4	26.5
0.669064	0.628458	0.819747	0.872309	26	25.3
0.675202	0.197581	0.0877441	0.192072	32	24.8
0.43967	0.408922	0.753593	0.845498	28.4	26.9
0.0520067	0.1	0.0785678	0.0243962	29.9	20
0.957267	0.8659	0.276192	-0.039366	23.5	26.1
0.864343	0.615	0.560739	0.117794	25.1	20
0.287364	0.304348	0.330654	0.148344	32	23
0.973259	0.350515	0.553321	0.420489	31.6	29.1
0.48002	0.60793	0.177102	0.295253	22.6	22.7
1.03246	0.585366	0.883897	0.61189	26.7	28.7
0.318	0.952381	0.0495342	0.130314	25.8	27.3
0.51689	0.69	0.255676	0.0949996	29.9	20
0.286723	0.910638	0.163978	-0.0174013	20.8	23.5
0.242968	0.441296	0.687174	0.426297	30.8	24.7
0.620639	0.629771	0.806268	0.827948	24.7	26.2
0.764583	0.471875	0.175531	0.0227757	24	32
0.996875	0.50625	0.468054	0.815075	32	32
0.652355	0.614754	0.776437	0.775124	25.2	24.4
0.51384	0.611336	0.630233	0.801022	24.5	24.7
0.597467	0.673307	0.769753	0.673915	25.2	25.1
0.509938	0.660194	0.0950724	0.0475522	29.6	20.6
0.467565	0.424138	-0.0637089	0.29438	32	29
0.798321	0.136929	0.125923	0.260802	26.3	24.1
0.506548	0.488806	0.769046	0.780649	25.3	26.8
0.339995	0.351351	0.759086	0.81207	23.8	25.9
0.442149	0.628099	0.800577	0.82416	24.2	24.2
0.564198	0.372197	0.905889	0.05334	26.1	22.3
0.342233	0.309237	0.822566	0.842422	25	24.9
0.400171	0.0471014	0.218797	0.217505	31.3	27.6
0.852971	0.303125	0.691669	0.462868	30.5	32
0.945069	0.768382	0.582022	0.907877	28.9	27.2
0.375	0.19375	0.0274941	0.247137	32	32
0.546869	0.449799	0.816787	0.754954	26.4	24.9
0.321944	0.518248	0.7885	0.853061	23.5	27.4
0.828552	0.861111	0.76807	0.875427	24.9	25.2
0.533999	0.507407	0.8589	0.80441	25.6	27
0.396145	0.452381	0.810049	0.836681	24.5	25.2
0.383375	0.487395	0.843958	0.828819	25.9	23.8
0.487084	0.699588	0.834065	0.920188	24.9	24.3
0.404973	0.601594	0.614997	0.769239	23.6	25.1
0.563166	0.604082	0.791489	0.873179	24.7	24.5
0.830533	0.71831	0.871738	0.924097	28	28.4
0.538476	0.556777	0.801054	0.841329	25.6	27.3
0.902031	0.738351	0.832306	0.797073	27	27.9
0.618754	0.492647	0.798009	0.60447	25.9	27.2
0.599591	0.760504	0.832653	0.860183	25.9	23.8
0.444686	0.605364	0.743634	0.807754	25.4	26.1
0.675269	0.682171	0.756348	0.774525	24.6	25.8
0.524963	0.673554	0.691962	0.841298	24.4	24.2
0.650879	0.605072	0.806813	0.933951	26.3	27.6
0.650583	0.743083	0.783518	0.793504	24.6	25.3
0.386795	0.512605	0.701246	0.749108	24.5	23.8
0.772535	0.616236	0.747263	0.54959	26.9	27.1
0.192393	0.0972763	0.816696	0.896553	24.5	25.7
0.897746	0.949275	0.682897	0.480942	21.6	27.6
0.575855	0.716667	0.79613	0.792137	23.4	24
0.437645	0.537549	0.662051	0.77443	24.3	25.3
0.631429	0.668	0.661226	0.8206	25.2	25
0.434375	0.159375	0.328465	0.176491	32	32
0.747867	0.674603	0.200854	0.876308	32	25.2
0.956118	0.913208	0.574987	0.86947	26.4	26.5
0.841007	0.618182	0.85994	0.836894	27.8	27.5
0.509438	0.616858	0.749517	0.883108	24.6	26.1
1.01717	0.870036	0.735831	0.744898	28	27.7
0.461253	0.0678733	0.561003	0.590373	31.7	22.1
0.586302	0.560484	0.795	0.757305	26.8	24.8
0.948544	0.927757	0.797161	0.878534	25.9	26.3
0.641342	0.415638	0.347865	0.110062	23.4	24.3
0.578313	0.610442	0.780155	0.763932	24.9	24.9
0.589584	0.586498	0.436416	0.780914	24.2	23.7
0.6815	0.559441	0.830761	0.707118	24.2	28.6
0.364946	0.05625	0.0696403	0.125352	23	32
0.484532	0.413386	0.481058	0.789568	26.7	25.4
0.832855	0.819608	0.765252	0.799842	24.6	25.5
0.886848	0.424	0.634376	0.239894	25.7	25
0.813178	0.458182	0.80384	0.464606	25.8	27.5
0.587421	0.559055	0.76725	0.747047	24.4	25.4
0.52939	0.590909	0.803796	0.837327	24.9	24.2
0.809716	0.724907	0.876755	0.743245	27.9	26.9
0.134126	0.015625	0.334523	0.116627	22.6	32
0.561584	0.661157	0.796748	0.843513	24.8	24.2
0.549741	0.686347	0.840208	0.902462	24.8	27.1
0.591747	0.66537	0.780297	0.781683	25.3	25.7
0.335119	0.166102	0.240454	0.22668	25	29.5
0.19463	0.026936	0.162887	0.116901	20	29.7
0.293668	0.418327	0.82945	0.853832	23.5	25.1
0.0791367	0.996403	0.936396	0.924721	27.8	27.8
0.701245	0.724576	0.808084	0.87205	24.5	23.6
0.609721	0.0811808	0.156469	0.142059	32	27.1
0.678002	0.721569	0.825218	0.844469	25.6	25.5
0.52913	0.650407	0.812198	0.875882	25.3	24.6
0.253693	0.366812	0.861559	0.805183	28.2	22.9
1.0035	0.953405	0.850562	0.941977	26.9	27.9
0.93728	0.813953	0.809245	0.804368	26.4	25.8
0.189902	0.271255	0.795357	0.858153	24.4	24.7
0.540882	0.545082	0.665289	0.800585	24.1	24.4
0.754888	0.753138	0.890657	0.8865	25.1	23.9
0.617936	0.28125	0.208081	0.00936239	26.1	32
0.694444	0.730159	0.82338	0.918	25.2	25.2
0.150238	0.117188	0.870776	0.895269	26.9	25.6
0.863995	0.881148	0.747786	0.784448	27	24.4
0.10833	0.429952	0.794928	0.220327	29.7	20.7
0.581753	0.207171	0.174284	0.0564566	20	25.1
0.640964	0.51046	0.559653	0.708406	24.7	23.9
0.0936449	0.947183	0.887046	0.896325	28.9	28.4
0.954531	0.896	0.86477	0.864324	25.6	25
0.495695	0.571429	0.722244	0.755308	23.6	25.2
0.495842	0.528777	0.494082	0.87622	29.5	27.8
0.35463	0.357414	0.145887	0.162222	29.5	26.3
0.294592	0.511719	0.779681	0.865249	24.3	25.6
0.537305	0.494297	0.825217	0.921737	27	26.3
0.13444	0.0996016	0.605674	0.762117	22.7	25.1
0.628772	0.654618	0.765227	0.801368	24.1	24.9
0.269117	0.29588	0.853491	0.707791	25.4	26.7
0.16875	0.159375	0.0162954	0.0510588	32	32
0.228125	0.145	0.223215	0.0467607	32	20
0.486839	0.605932	0.910498	0.705507	25.5	23.6
0.386219	0.937705	0.191907	0.148598	32	30.5
0.25212	0.15	0.0586418	0.095262	28.3	20
0.45392	0.960573	0.141145	0.212504	30.3	27.9
0.153251	0.671875	0.738535	0.816561	21.1	25.6
0.360784	0.4	0.838528	0.844847	25.5	25.5
0.0702276	0.442231	0.628308	0.724709	23.6	25.1
0.619198	0.139241	0.05359	0.0820894	20.4	23.7
0.606949	0.711628	0.755854	0.496215	25.3	21.5
0.521429	0.48	0.582654	0.0502209	25.2	20
0.326983	1	0.0972027	0.0900302	32	24.9
0.77793	0.639216	0.819136	0.674071	25.8	25.5
0.69376	0.603376	0.763404	0.758243	26.6	23.7
0.514814	0.737288	0.554703	0.628142	26.2	23.6
0.664627	0.658824	0.776961	0.821982	25	25.5
1.01747	0.179687	0.850892	0.780183	24.6	25.6
0.20625	0.890625	0.491287	0.300294	32	32
0.839216	0.737255	0.891319	0.926454	25.5	25.5
0.487263	0.898917	0.0515194	-0.0386962	32	27.7
0.0688061	0.075	0.0431746	0.169999	22.3	32
0.982546	0.953846	0.0292592	0.0639628	24.9	26
0.0623775	0.827451	0.70526	0.828011	32	25.5
0.802354	0.661355	0.714491	0.921714	26.6	25.1
0.37457	0.594142	0.65129	0.837184	22.4	23.9
0.464995	0.615702	0.883796	0.884622	26.1	24.2
0.770084	0.814159	0.93295	0.80634	25.7	22.6
0.706027	0.65748	0.84059	0.913114	26.6	25.4
0.640573	0.429658	0.842232	0.662374	25.5	26.3
0.774059	0.774059	0.861924	0.867986	23.9	23.9
0.573561	0.539855	0.805541	0.914179	25.1	27.6
0.185621	0.422222	0.895211	0.898583	25.5	22.5
0.460462	0.396947	0.733661	0.920872	25.9	26.2
0.610542	0.704348	0.88759	0.879531	25.9	23
0.282765	0.915556	0.0223578	0.150208	25.4	22.5
0.835134	0.584112	0.68181	-0.033457	29.5	21.4
0.109375	0.996875	0.0863256	0.21561	25.6	32
0.847149	0.693548	0.872124	0.885384	25.8	24.8
0.503325	0.625514	0.836819	0.90267	25	24.3
0.530152	0.621094	0.799221	0.814494	24.9	25.6
0.419281	0.101887	0.0381339	0.0781544	32	26.5
0.5725	0.652	0.82356	0.784407	24	25
0.288303	0.240157	0.783767	0.836694	26.2	25.4
0.36025	0.73125	0.0459615	0.0864228	25	32
0.487084	0.506329	0.836514	0.179164	24.6	23.7
0.341445	0.275424	0.0168431	0.192097	26.5	23.6
1.03238	0.785	0.0216342	0.0238208	26.1	20
0.645455	0.520661	0.766764	0.747955	32	24.2
0.782305	0.755814	0.817142	0.847261	25.4	25.8
0.371212	0.326848	0.838247	0.441694	25.9	25.7
0.689552	0.910448	0.0745629	0.214496	32	26.8
0.291687	0.225941	0.846921	0.703631	25.8	23.9
0.125202	0.491935	0.235899	0.881082	32	24.8
0.923077	0.25	0.650977	0.575595	26	26
0.865217	0.0513834	0.151742	0.155274	32	25.3
0.0889937	0.257576	0.83973	0.327762	26.5	26.4
0.401554	0.326531	0.717441	0.716144	28.1	24.5
1.02071	0.486607	0.647533	0.431498	29.7	22.4
0.850312	0.722656	0.0142683	0.26871	20	25.6
0.367929	0.975	0.12297	0.137329	27.4	32
0.104008	0.489627	0.3226	0.391846	27.3	24.1
0.99953	0.397059	-0.00311415	0.0637207	27.1	20.4
0.480148	0.669421	0.841114	0.853867	24.5	24.2
0.451821	0.559055	0.745883	0.839195	27.8	25.4
0.181082	0.326446	0.182956	0.0632108	24.7	24.2
0.439518	0.608	0.81965	0.935508	24.9	25
0.619304	0.985816	0.0378557	0.198759	32	28.2
0.504934	0.921875	0.0439134	0.205907	30.4	32
0.831805	1	0.0664999	0.154128	21.1	27.8
0.590229	0.635628	0.778293	0.902232	25.3	24.7
0.318147	0.328185	0.830301	0.681121	24.5	25.9
0.592621	0.592593	0.452616	0.206194	28.7	24.3
0.342632	0.506944	0.327858	0.523843	23.6	28.8
0.438877	0.795238	0.623436	0.11729	26.8	21
0.685862	0.767241	0.663947	0.622351	27.5	23.2
0.344844	0.955823	0.0603863	0.0948669	23.9	24.9
0.167677	0.742537	0.0472039	0.121045	32	26.8
0.64005	0.802326	0.742234	0.716094	25.6	25.8
0.430313	0.209402	0.0591685	0.0980613	25.1	23.4
0.163194	0.071875	0.705533	0.336494	28.8	32
0.527025	0.45339	0.710161	0.593591	29.1	23.6
0.901683	0.0365854	0.0495072	0.0434245	25.8	24.6
0.542217	0.636042	0.680287	0.78432	27.5	28.3
0.204512	0.672185	0.108822	0.159258	32	30.2
0.131716	0.585938	0.405199	0.824363	22.8	25.6
0.894943	0.864341	0.816799	0.714816	27.7	25.8
0.536519	0.626016	0.510482	0.875175	24.5	24.6
0.954889	0.244813	0.319249	0.117177	26.5	24.1
0.577412	0.715625	0.0273451	0.186396	24.1	32
0.46145	0.59	0.808389	0.393529	26.2	20
0.103136	0.91875	0.282246	0.135135	27.3	32
0.531622	0.489177	0.879418	0.285715	25.6	23.1
0.483568	0.140845	0.161491	0.0523914	22.8	21.3
0.646022	0.456	0.922243	0.942778	27.9	25
0.578579	0.397683	0.209485	0.618776	30.4	25.9
0.458824	0.505882	0.787562	0.883548	25.5	25.5
0.188057	0.455882	0.0243077	0.0915409	26.4	20.4
0.47381	0.74026	0.306584	0.646036	24	23.1
0.840924	0.642023	0.848406	0.922669	26.4	25.7
0.426474	0.449612	0.79087	0.920541	26.5	25.8
0.518731	0.62605	0.703477	0.920515	26.2	23.8
0.0491695	0.881295	0.0311882	0.000960626	27.2	27.8
0.426927	0.91875	0.0519037	0.0220599	26.6	32
0.589749	0.635983	0.864376	0.846375	26	23.9
0.605455	0.644	0.365911	0.454523	26.4	25
0.530735	0.442688	0.858237	0.614138	26.1	25.3
0.93125	0.865625	0.0543316	0.386519	32	32
0.84375	0.625	0.335949	0.00603934	32	32
0.517412	0.48374	0.685725	0.628401	25.4	24.6
0.589248	0.663755	0.819014	0.838682	27.3	22.9
0.45	0.09375	0.0636472	0.0662133	32	32
0.208489	0.303125	0.089587	0.0374448	20.1	32
0.0731104	0.793893	0.910848	0.869837	28.4	26.2
0.298851	0.233716	0.898598	0.841712	26.1	26.1
0.405785	0.795848	0.195533	0.300977	20.6	28.9
0.148352	0.0884615	0.798742	0.831388	26.6	26
0.686437	0.704	0.854027	0.870003	26.1	25
0.377711	0.540625	0.0353327	0.185978	21.9	32
0.198276	0.426724	0.292677	0.309825	23.2	23.2
0.206451	0.084375	0.191812	0.101982	24.9	32
0.808502	0.692308	0.373423	0.812772	26	24.7
1.00242	0.99569	0.857163	0.850515	25.6	23.2
0.150033	0.564593	0.658227	0.596606	24.1	20.9
1.02858	0.555556	0.896897	0.597984	32	24.3
0.922917	0.425	0.119273	0.068053	30	32
0.848107	0.939286	0.81124	0.868285	24.9	28
0.157498	0.160643	0.831007	0.838295	27.2	24.9
0.904937	0.783582	0.820395	0.749755	26	26.8
0.240435	0.301653	0.669855	0.878434	25.9	24.2
0.203002	0.00784314	0.112288	0.0647728	32	25.5
0.872562	0.95	0.0553118	0.145211	28.2	32
0.61123	0.703863	0.799453	0.803865	25.2	23.3
0.591988	0.60241	0.730295	0.824052	23.7	24.9
0.537997	0.153153	0.0296044	0.085051	20.9	22.2
0.351242	0.473077	0.861929	0.857116	25.7	26
0.712041	0.854671	0.11463	0.0272771	25.9	28.9
0.502488	0.557377	0.725635	0.812188	25.7	24.4
0.436282	0.441767	0.724193	0.898627	24.6	24.9
0.941575	0.104762	0.291383	0.13768	26	21
0.75	0.0181818	0.0126292	0.0901273	20	27.5
0.0688939	0.98419	0.0853242	0.278387	27.2	25.3
0.879867	0.714801	0.725814	0.893029	27.8	27.7
0.15898	0.577406	0.716738	0.807008	26	23.9
0.459834	0.291304	0.0364813	0.139556	21	23
0.661754	0.656	0.595111	0.779317	28.5	25
0.149131	0.858736	0.0607715	0.82092	26.7	26.9
0.733531	0.799242	0.824583	0.918373	25.3	26.4
1.00518	0.905512	0.637546	0.799082	25.1	25.4
0.243403	0.163498	0.730403	0.895401	26.6	26.3
0.283975	0.494024	0.565681	0.879165	23.4	25.1
0.389154	0.386076	0.821301	0.68126	25.5	31.6
0.481907	0.443662	0.83139	0.693555	26	28.4
0.42253	0.311644	0.804856	0.823835	26.4	29.2
0.558474	0.747826	0.810243	0.774554	24.5	23
0.757723	0.608108	0.415848	0.82983	23.3	22.2
0.568907	0.581028	0.843493	0.894203	27.1	25.3
0.207636	0.40873	0.450567	0.911277	22.2	25.2
0.637624	0.709924	0.707559	0.836931	26.1	26.2
0.193992	0.0944882	0.694077	0.935707	30.3	25.4
0.940901	0.687732	0.573819	0.765327	28.3	26.9
0.701878	0.756303	0.852608	0.845143	25.6	23.8
0.399403	0.589844	0.796614	0.792561	27.5	25.6
0.512783	0.470356	0.542447	0.745427	26.7	25.3
0.55957	0.613169	0.874972	0.814196	24.5	24.3
0.210773	0.46371	0.671792	0.899204	24.3	24.8
0.379383	0.792	0.328873	0.661477	22.7	25
0.809743	0.857708	0.616915	0.815456	27.4	25.3
0.872906	0.868313	0.880568	0.700662	25.8	24.3
1.01394	0.478125	0.0240599	0.0114193	26	32
0.340363	0.668067	0.487637	0.694146	31.4	23.8
0.465585	0.395522	0.769441	0.588913	24.2	26.8
0.9375	0.046875	0.115092	0.389815	32	32
0.773858	0.0481928	0.0110291	0.153881	32	24.9
0.182442	0.0539568	0.0333132	0.195135	32	27.8
0.932261	0.182573	0.135677	0.0202854	28.3	24.1
0.825951	0.529412	0.291798	0.405094	29.5	23.8
0.80125	0.009375	0.0213272	0.358171	20	32
0.60411	0.685	0.196824	0.159852	29.2	20
0.937676	0.806338	0.180194	0.253325	32	28.4
0.21875	0.578125	0.0796314	0.213007	32	32
0.673935	0.819277	0.31385	0.530958	24.2	24.9
0.93726	0.0839161	0.0775625	0.365781	32	28.6
0.63625	0.540625	0.043856	0.360939	20	32
0.272088	0.639498	0.00638724	0.290734	20.1	31.9
0.771414	0.237736	0.0985647	0.0435106	25.2	26.5
1.00332	0.380952	0.292631	0.339194	32	27.3
0.897917	0.00833333	0.167528	0.00242613	32	24
0.676901	0.949527	0.0583313	0.359644	25.1	31.7
0.808666	0.384375	0.204966	0.548364	26.9	32
0.291806	0.278125	0.06384	0.0560806	22.5	32
0.92048	0.185654	0.0501587	0.303065	26	23.7
0.570341	0.1125	0.0527668	0.16626	27.9	24
0.865927	0.11875	0.0943816	0.119645	24.8	32
1.02125	0.53125	0.042004	0.0305194	20	32
0.858596	0.942238	0.315426	0.45758	21.9	27.7
0.3625	0.10625	-0.162767	0.182461	32	32
0.0756997	0.92803	0.0686265	0.0900824	26.2	26.4
0.384244	0.277311	0.181506	0.338029	28	23.8
0.469385	0.352227	0.349624	0.282842	25.8	24.7
0.459693	0.184211	0.0881353	0.16676	24.2	22.8
0.963337	0.271875	0.102137	0.0465252	25.4	32
0.402935	0.467213	0.817731	0.835545	25.3	24.4
1.02083	0.761364	0.0651104	0.201275	32	26.4
0.788325	0.415625	0.180825	0.237556	31.8	32
0.516419	0.909375	0.19832	0.141995	23.6	32
0.221178	0.141221	0.0414381	0.148239	23.4	26.2
0.315639	0.634375	-0.0473089	0.399674	22.9	32
0.0774577	0.0364238	0.0375944	0.202606	28.3	30.2
0.0467468	0.712934	0.554992	-0.0667137	32	31.7
0.101931	0.0897436	0.131137	-0.042624	24.3	23.4
1.0066	0.837638	0.0487297	0.137667	32	27.1
0.390625	0.0625	0.147638	0.196821	32	32
0.165625	0.3625	0.191365	0.0526893	32	32
0.0610435	0.927632	0.0893271	0.402617	20.1	30.4
0.741397	0.740876	0.177849	0.251949	28.7	27.4
0.961307	0.989399	-0.00944015	0.0623132	22	28.3
0.509801	0.649289	0.16404	0.00490271	25.7	21.1
0.740903	0.0833333	0.0641096	0.118592	25.1	30
0.608968	0.15942	0.0252961	0.111065	26.6	27.6
0.933638	0.858209	0.23929	0.066364	27.9	26.8
0.626983	0.104418	0.0340675	0.091005	32	24.9
0.0752896	0.953668	0.0437051	0.1258	23.4	25.9
0.535333	0.473485	0.598429	0.401995	25	26.4
0.899672	0.141264	-0.00911562	0.0866449	25.6	26.9
0.355208	0.950758	0.022153	0.252415	32	26.4
0.52571	0.555556	0.518132	0.324165	27.4	22.5
0.609375	0.1125	0.145816	0.252129	32	32
0.463372	0.0274914	0.0616545	0.0989503	29	29.1
0.121875	0.246875	0.0951216	0.34385	32	32
0.367188	0.0585938	0.0430049	0.265237	32	25.6
0.1625	0.105	0.0211785	0.049052	32	20
0.909798	0.201878	0.555801	0.1204	24.4	21.3
0.11875	0.0375	0.0542369	0.215124	32	32
0.190625	0.965625	0.15944	0.196615	32	32
0.0773087	0.418519	0.10988	0.353916	22.9	27
0.2475	0.388	0.409078	0.660527	24	25
0.198412	0.148437	0.0487248	0.110777	24.2	25.6
0.493728	0.564394	0.753862	0.8506	27.9	26.4
0.0900651	0.947581	0.0462432	0.0206397	23.8	24.8
0.958532	0.585	0.196551	0.110999	29.3	20
0.309375	0.121875	0.0846019	0.083986	32	32
0.448781	0.52381	0.750689	0.845126	26.3	27.3
0.65625	0.75	0.122204	0.00842466	25.1	32
0.971491	0.942623	0.848505	0.837858	25.1	24.4
0.458867	0.506276	0.850337	0.79297	27.2	23.9
0.258492	0.346304	0.788239	0.760041	25.2	25.7
0.496875	0.865625	0.00203227	0.419516	32	32
0.334309	0.97786	0.1207	0.0718094	28.1	27.1
0.3853	0.454198	0.841023	0.828477	27.2	26.2
0.118653	0.264822	0.261337	0.905812	26.2	25.3
0.566538	0.486207	0.47651	0.60701	27.7	29
0.0701801	0.751773	0.24368	0.778698	23.9	28.2
0.244521	0.945	0.0864125	0.0361351	21.9	20
0.64375	0.695	0.0223	0.156722	32	20
0.934216	0.825	0.0659459	0.0737461	29.5	32
0.51719	0.0267176	0.0809158	0.148323	27	26.2
0.770993	0.722656	0.7652	0.642654	29.4	25.6
0.491694	0.267101	0.344383	0.0588052	32	30.7
0.378741	0.77193	0.157913	0.23646	30.6	28.5
0.760276	0.471154	0.584086	0.539688	25.7	31.2
0.459375	0.434375	0.0580417	0.31217	32	32
0.434302	0.476793	0.871801	0.891945	25.6	23.7
0.807245	0.647541	0.383049	0.554642	27.9	24.4
0.223749	0.309623	0.601913	0.860423	25	23.9
0.712092	0.521739	0.303522	0.800844	32	25.3
0.706157	0.0340426	0.165589	0.110264	26.4	23.5
0.705698	0.121849	0.0713623	0.123911	27.4	23.8
0.508743	0.536965	0.841807	0.869124	25.3	25.7
0.243476	0.161765	0.583178	0.917452	28.4	27.2
0.187621	0.383764	0.785382	0.728127	27.8	27.1
0.4453	0.625442	0.652047	0.129195	25.3	28.3
0.69935	0.525097	0.146577	0.741501	26.6	25.9
0.230971	0.211382	0.572033	0.818238	32	24.6
0.841595	0.4	0.036015	0.392494	23.2	32
0.873443	0.48227	0.33833	0.488403	29.6	28.2
0.775653	0.49375	0.0710132	0.0777236	20.1	32
0.505178	0.699219	0.754112	0.753862	26.1	25.6
0.569264	0.661157	0.792778	0.805405	25.2	24.2
0.0760701	0.425606	0.874923	0.867571	25.4	28.9
0.568784	0.0781893	0.0243672	0.209563	23.3	24.3
0.315034	0.165625	0.151475	0.296078	29.6	32
0.568914	0.178125	0.143146	0.20492	22.9	32
0.112943	0.265873	0.809172	0.925153	27.3	25.2
0.129309	0.932624	0.0241042	0.129993	25.8	28.2
0.392593	0.514815	0.735017	0.633997	24	27
0.485653	0.558052	0.75996	0.87096	25.4	26.7
0.508372	0.458515	0.264921	0.123334	26.6	22.9
0.0636985	0.2749	0.569044	0.719981	25.7	25.1
1.03233	0.315574	0.816599	0.77173	26.7	24.4
0.547601	0.655602	0.728922	0.86822	24.8	24.1
0.5875	0.70625	0.0969518	0.0535061	32	32
0.0993536	0.256303	0.830007	0.511826	26	23.8
0.497149	0.595652	0.76829	0.757938	24.4	23
0.510052	0.637931	0.721673	0.664047	25.3	23.2
0.625844	0.748	0.786289	0.723482	24.3	25
0.480186	0.703297	0.521103	0.543043	23.1	27.3
0.697753	0.7251	0.796212	0.718634	25	25.1
0.93642	0.76259	0.600073	0.792204	27.1	27.8
0.0699463	0.246154	0.245725	0.707625	21.5	26
0.233628	0.904382	0.055147	0.136425	32	25.1
0.73755	0.675325	0.687517	0.768776	26.2	23.1
0.535268	0.578571	0.454459	0.625029	32	28
0.0403046	0.975904	0.847866	0.934329	25.1	24.9
0.923783	0.65587	0.0975175	0.80762	29.8	24.7
0.529521	0.583333	0.843489	0.772499	24.7	24
0.68918	0.758197	0.810192	0.824791	25	24.4
0.900695	0.298113	0.15811	0.599241	20.9	26.5
0.729831	0.771127	0.70711	0.837837	23.9	28.4
0.148865	0.620155	0.0464454	0.810706	22.6	25.8
0.777244	0.666667	0.890235	0.227125	26.1	23.7
0.176793	0.421053	0.716201	0.838298	26.2	24.7
0.529934	0.320574	0.271052	0.0474206	32	20.9
0.279889	0.856115	0.718308	0.49195	26.2	27.8
0.33243	0.49004	0.748688	0.702663	26.6	25.1
0.163502	0.512821	0.753126	0.847841	26.2	23.4
0.133424	0.222628	0.77524	0.865937	25.8	27.4
0.0622252	0.356846	0.818835	0.894319	26.8	24.1
0.708623	0.694981	0.845101	0.846193	25.5	25.9
0.306233	0.337349	0.825058	0.873817	25	24.9
0.102962	0.104478	0.706361	0.77419	26.1	26.8
0.726192	0.244604	0.112237	0.096189	32	27.8
0.943045	0.896694	0.860513	0.872942	24.9	24.2
0.362888	0.617329	0.430794	0.8514	20	27.7
0.595855	0.709434	0.780387	0.945429	27.4	26.5
0.658622	0.830769	0.0806361	0.105336	30.6	26
0.791724	0.701107	0.788178	0.834362	25.3	27.1
0.64275	0.606178	0.865729	0.958569	25.2	25.9
0.528153	0.561069	0.830977	0.844401	25	26.2
0.985232	0.275316	0.856464	0.555371	26.4	31.6
0.261171	0.245763	0.0482121	0.135715	27.5	23.6
0.981909	0.663717	0.844583	0.490585	27.1	22.6
0.54375	0.646875	0.274621	0.484691	32	32
0.142801	0.897163	0.165985	0.0775371	28.9	28.2
0.853781	0.784375	0.672335	0.33726	24.3	32
0.405327	0.271875	0.60263	0.291779	27.1	32
0.269551	0.471761	0.0900518	0.348603	20	30.1
1.02342	0.777003	0.106838	-0.00017811	20.9	28.7
0.850419	0.785441	0.0456391	0.0802124	32	26.1
0.69069	0.552817	0.36974	0.499376	28.2	28.4
0.186631	0.0614754	0.75347	0.820398	25.1	24.4
0.217469	0.895082	0.0412672	0.0230827	32	30.5
0.206099	0.497585	0.170524	0.0295219	32	20.7
0.405126	0.589641	0.82466	0.622021	24.9	25.1
0.307519	0.2827	0.732063	0.833274	25.4	23.7
0.18701	0.350746	0.270705	0.444291	23.6	26.8
0.229118	0.478261	0.272648	0.662637	24.1	25.3
0.464211	0.5	0.406776	0.575134	27.6	26.2
0.341164	0.0586081	0.461826	0.240354	25.4	27.3
0.0627039	0.496377	0.840463	0.788963	27.1	27.6
0.926724	0.271698	0.0170837	0.208624	27.5	26.5
0.176909	0.327511	0.169819	0.0220909	24.8	22.9
0.909939	0.244726	0.0253834	0.189644	27	23.7
0.888643	0.0581395	0.053455	0.173075	20	25.8
0.884906	0.958491	0.108524	0.131247	25	26.5
0.680627	0.538462	0.770969	0.862545	27	26
0.845	0.12	0.0181548	0.0394488	20	20
0.901859	0.821918	0.151991	0.113926	28	29.2
0.145339	0.530159	0.487896	0.648968	27.5	31.5
0.76888	0.700361	0.824629	0.872643	24.7	27.7
0.584375	0.146875	0.0351907	0.243096	32	32
0.721782	0.708171	0.77563	0.917485	24.7	25.7
0.531861	0.495968	0.744885	0.716156	24.4	24.8
0.652321	0.693333	0.742753	0.973785	31.6	30
0.69478	0.729958	0.790735	0.822027	25.8	23.7
0.100079	0.20398	0.125368	0.0829722	20.7	20.1
0.441632	0.085	0.0300929	0.0471902	23.9	20
0.943232	0.786885	0.890972	0.610587	26.9	24.4
0.49375	0.2375	0.0503676	0.341878	32	32
0.546441	0.584	0.484457	0.761409	29.5	25
0.337525	0.59375	0.8339	0.577526	25.1	32
0.877315	0.593886	0.890935	0.42002	27.4	22.9
0.917752	0.964286	0.648193	0.812784	22.3	25.2
0.333772	0.34413	0.835199	0.493314	24.9	24.7
0.973297	0.0980392	0.830227	0.893567	25.7	25.5
0.423833	0.621324	0.8356	0.828208	26.2	27.2
0.590028	0.077551	0.0691643	0.112937	28.2	24.5
0.562702	0.209677	0.0756675	0.168885	32	24.8
0.882719	0.562992	0.733516	0.80846	28.5	25.4
0.200096	0.184549	0.781793	0.819533	24.1	23.3
0.608817	0.590361	0.596756	0.855991	25.7	24.9
0.960598	0.128125	0.468536	0.277129	27.6	32
0.491078	0.193309	0.046613	0.0687921	20	26.9
0.673686	0.666667	0.878325	0.884971	25.7	25.5
0.864822	0.850909	0.787983	0.729628	25.3	27.5
0.464878	0.972112	0.0511262	0.187328	32	25.1
0.742893	0.5	0.56103	0.393596	26.7	27.8
0.6652	0.977778	0.11935	0.2659	30.3	27
0.632362	0.657588	0.4901	0.841662	26.5	25.7
0.133375	0.101266	0.701549	0.81178	24.1	23.7
0.132937	0.913738	0.246578	0.166608	32	31.3
1.02914	0.685259	0.848248	0.79413	27.6	25.1
0.42812	0.684982	0.484907	0.502075	21.9	27.3
0.541933	0.578358	0.507806	0.837957	29.4	26.8
0.621647	0.759657	0.344969	0.383406	25.6	23.3
0.8578	0.8125	0.453584	0.407305	25.8	32
0.502415	0.544402	0.616945	0.350534	24.7	25.9
0.429874	0.587234	0.800631	0.66554	24.5	23.5
0.82993	0.482759	-0.00654164	0.418623	30.9	31.9
0.232157	0.267399	0.914816	0.733736	28.5	27.3
0.515851	0.545161	0.331692	0.216515	23.2	31
0.251578	0.473913	0.635533	0.872173	24.8	23
0.452378	0.375	0.561586	0.404909	25	29.6
0.255528	0.6625	0.0673291	0.191467	27.7	32
0.478784	0.495614	0.410764	0.557206	25.8	22.8
0.715695	0.373737	0.305843	0.142165	24.4	29.7
0.522153	0.762295	0.590273	0.340574	25.9	24.4
0.692307	0.662551	0.428814	0.206354	26.9	24.3
0.624302	0.0722433	0.140076	0.161792	23.5	26.3
0.864263	0.942085	0.832722	0.752253	26.3	25.9
0.825112	0.768924	0.774112	0.823924	26.2	25.1
0.950696	0.774194	0.901264	0.937822	25.8	27.9
0.89752	0.0280374	0.904423	0.456961	26	21.4
0.673052	0.588889	0.497271	0.593843	26.1	27
0.75015	0.694245	0.654413	0.808129	24	27.8
0.743541	0.625	0.804533	0.775481	25.4	25.6
0.876756	0.6917	0.770505	0.828808	26	25.3
0.425209	0.544304	0.764812	0.892534	24.4	23.7
0.425567	0.551282	0.465301	0.727344	23	23.4
0.44	0.468	0.50065	0.17393	25	25
0.990827	0.737288	0.93452	0.835681	26.7	23.6
0.683586	0.862069	0.350338	0.289246	23.8	26.1
0.36532	0.100402	0.226239	0.0787037	25.4	24.9
0.241012	0.403433	0.849803	0.911297	24.4	23.3
0.976628	0.503876	0.759825	0.575125	26.8	25.8
0.348555	0.638225	0.369821	0.661041	22.1	29.3
0.556612	0.603376	0.799338	0.784714	24.1	23.7
0.673073	0.0763359	0.0819579	0.200027	22.6	26.2
0.72905	0.642857	0.692025	0.786207	25.1	23.8
0.790661	0.56	0.893443	0.683327	25.7	27.5
0.531169	0.549587	0.495671	0.867143	21	24.2
0.642742	0.655602	0.877846	0.757248	24.2	24.1
0.870832	0.769231	0.663419	0.310597	27.2	24.7
0.740683	0.734375	0.609592	0.651296	27	25.6
0.851307	0.567766	0.799133	0.877427	29.5	27.3
0.0639259	0.19305	0.801112	0.85841	26.4	25.9
0.524832	0.512915	0.888104	0.918425	23.1	27.1
0.859039	0.0409836	0.328053	0.821615	21.3	24.4
1.03397	0.0882353	0.0268446	0.083476	26	23.8
0.536434	0.1125	0.0711167	0.573891	21.7	32
0.515316	0.662393	0.810076	0.893769	27.4	23.4
0.405285	0.55042	0.7206	0.682861	24.9	23.8
0.73272	0.760331	0.79188	0.368923	26.7	24.2
0.845696	0.841727	0.858296	0.900083	23.2	27.8
0.137054	0.205357	0.125428	0.0547172	32	22.4
0.11137	0.892	0.0789391	0.199063	29.2	25
0.496073	0.659574	0.765452	0.927649	27.9	23.5
0.781049	0.845238	0.842663	0.852587	26.2	25.2
0.65838	0.847458	-0.00528499	0.474454	24.1	23.6
0.460865	0.531646	0.778973	0.831342	24	23.7
0.789911	0.606498	0.401292	0.410918	26.2	27.7
0.235659	0.0926518	0.358688	0.382704	31	31.3
0.905108	0.895582	0.21526	0.908766	32	24.9
0.499735	0.507874	0.851176	0.876543	25.3	25.4
0.472183	0.740132	0.0193639	0.0901952	24.1	30.4
0.165	0.938182	0.0654888	0.25955	20	27.5
0.954026	0.759843	0.748923	0.873204	24.8	25.4
0.18671	0.156489	0.103393	0.00326352	30.5	26.2
0.919139	0.368966	0.52225	0.621522	25.8	29
0.995768	0.0639098	0.0627969	0.101819	21.5	26.6
0.948662	0.246637	0.103274	0.0647601	31	22.3
0.365179	0.567686	0.676138	0.819993	24.6	22.9
0.946845	0.684564	0.158571	0.0717934	28.8	29.8
0.576192	0.670732	0.834588	0.779379	25.7	24.6
0.335204	0.526984	0.355184	0.654838	26.3	31.5
0.225215	0.609442	0.853808	0.335378	26.1	23.3
0.155675	0.339806	0.137512	0.0762114	31.9	20.6
0.280706	0.476395	0.608107	0.404838	26.7	23.3
0.915082	0.821293	0.670849	0.831991	25.8	26.3
0.575638	0.690476	0.853404	0.889763	24.7	25.2
0.899767	0.713311	0.816347	0.869326	25.8	29.3
0.994278	0.827338	0.71994	0.909425	25.9	27.8
0.0847889	0.981685	0.911706	0.917144	28.5	27.3
0.268076	0.258475	0.172331	0.245744	23.7	23.6
0.199813	0.441048	0.841552	0.759011	24.7	22.9
0.812775	0.990909	0.38859	0.610291	22.7	22
0.802874	0.738095	0.784812	0.772372	25.9	25.2
0.56254	0.26	0.346773	-0.0475539	31.1	20
0.464761	0.35	0.660405	0.42776	28.2	32
0.787046	0.780488	0.381694	0.69902	26.9	24.6
0.250195	0.263736	0.762944	0.421328	32	27.3
0.175475	0.97551	0.0638254	0.00767817	22.9	24.5
0.827679	0.778125	0.076877	0.111713	31.5	32
0.728317	0.761538	0.754569	0.885518	25.1	26
0.663077	0.742063	0.774323	0.824882	24.1	25.2
1.0279	0.987124	0.25399	0.0151869	27.2	23.3
0.724782	0.834951	0.0154553	0.0988091	26	30.9
0.90625	0.1125	0.0551254	0.0749429	32	32
0.10625	0.203125	0.198858	0.315569	32	32
0.656199	0.772532	0.561201	0.74598	26.5	23.3
0.563087	0.556364	0.798995	0.746277	29.8	27.5
0.511596	0.646875	0.0806807	0.0964592	31.8	32
0.940423	0.003125	0.241096	0.295897	27.8	32
0.548864	0.651064	0.805888	0.800531	23.6	23.5
0.337569	0.471074	0.625784	0.783017	27.9	24.2
0.8875	0.034375	0.167361	0.202093	32	32
0.597112	0.697183	0.739218	0.939375	25.7	28.4
0.533958	0.635135	0.903867	0.850934	23.3	29.6
0.372935	0.52459	0.839151	0.921888	26.1	24.4
0.669355	0.584677	0.821219	0.898011	24.8	24.8
0.0791685	0.327731	0.8696	0.855178	26.6	23.8
0.794898	0.434783	0.24872	0.23328	30.1	29.9
0.765923	0.759542	0.861225	0.88822	25.3	26.2
0.900286	0.79932	0.729404	0.905616	26.6	29.4
0.346015	0.384354	0.825085	0.405256	24.3	29.4
0.36633	0.0693431	0.298682	0.878521	26.7	27.4
0.946688	0.781022	0.852423	0.733987	27	27.4
0.0688018	0.15748	0.855761	0.859225	26.7	25.4
0.772328	0.509294	0.200377	0.24504	32	26.9
0.452404	0.425	0.82208	0.193731	26	32
0.227855	0.657588	0.672642	0.839091	24.7	25.7
0.47625	0.446875	0.147148	0.534759	20	32
0.762168	0.728682	0.850923	0.779144	24.4	25.8
0.16656	0.118243	0.836095	0.91852	27.5	29.6
0.474632	0.207171	0.0298181	0.132151	26.4	25.1
0.0654847	0.409483	0.65614	0.858755	26.5	23.2
0.380752	0.987234	0.127533	0.186921	25.8	23.5
0.333082	0.359833	0.073203	0.208259	30	23.9
0.631543	0.634783	0.879702	0.783964	25.5	23
0.61875	0.675	0.0284022	0.236235	32	32
0.814201	0.301435	0.336697	0.0603084	23.2	20.9
0.854291	0.889286	0.801444	0.908336	26.3	28
0.370841	0.857143	-0.0423984	0.303754	32	26.6
0.384375	0.015625	0.130589	0.484136	32	32
0.361078	0.516729	0.294348	0.516595	20	26.9
0.134874	0.0798479	0.119101	0.183707	32	26.3
1.00518	0.015748	0.719722	0.730099	25.1	25.4
0.940307	0.88172	0.11229	0.166131	26.9	27.9
0.439303	0.493776	0.577552	0.881759	21.1	24.1
0.191042	0.795987	0.315793	0.168952	26.3	29.9
0.50625	0.285	0.0496539	0.0671834	32	20
0.634115	0.640152	0.853294	0.785317	25.6	26.4
0.652448	0.390625	0.783922	0.296971	26.3	32
0.413496	0.54375	0.290554	0.346621	27.6	32
0.81279	0.522436	0.0111571	0.236772	25.4	31.2
0.438492	0.440476	0.759157	0.830763	26.4	25.2
0.219457	0.305221	0.886004	0.902324	24.5	24.9
0.2982	0.471311	0.880763	0.560779	25.5	24.4
1.01867	0.786517	0.922809	0.91788	27.4	26.7
0.505614	0.743802	0.84425	0.865506	25.1	24.2
0.604497	0.711297	0.832019	0.828943	27.8	23.9
0.288031	0.203774	0.143309	0.149909	32	26.5
0.630961	0.680162	0.804401	0.933969	24.9	24.7
0.35741	0.404669	0.828405	0.913912	24.7	25.7
1.02825	0.925	0.165546	0.0986076	25	32
0.271698	0.267148	0.176048	0.187562	31.1	27.7
0.432679	0.461255	0.773516	0.808507	25.4	27.1
0.663586	0.772	0.754396	0.787254	25.1	25
0.257732	0.0138889	0.783537	0.639449	24.7	28.8
0.403125	0.94375	0.0969793	0.24411	32	32
0.75864	0.688525	0.672673	0.869992	29.6	24.4
0.507044	0.605691	0.777994	0.861103	26.2	24.6
0.424873	0.443548	0.77396	0.778655	26.6	24.8
0.663718	0.903226	0.0558423	0.108483	28.9	24.8
0.0719314	0.433333	0.796677	0.80798	24.2	27
0.575194	0.586614	0.894885	0.892636	24.2	25.4
0.99092	0.988142	0.588381	0.88059	24.9	25.3
0.411166	0.784314	0.715987	0.528103	26.2	20.4
0.487635	0.452107	0.48743	0.632543	24.2	26.1
0.385689	0.514599	0.711668	0.720268	24.9	27.4
0.592292	0.702128	0.817635	0.880253	26.5	23.5
0.264112	0.684426	0.225609	0.326687	22.1	24.4
0.598351	0.760148	0.66049	0.825959	23.5	27.1
0.386552	0.445344	0.512178	0.783367	23.2	24.7
0.064525	0.94382	0.784055	0.732532	29.8	26.7
0.157137	0.996109	0.656457	0.339327	22.9	25.7
0.927346	0.736402	0.759361	0.778166	25.8	23.9
0.958087	0.189873	0.30163	0.731677	22.5	23.7
0.957907	0.477816	0.494348	0.6607	28.5	29.3
0.28573	0.896552	0.135201	-0.00374771	30.4	23.2
0.529695	0.429508	0.733946	0.3231	22.8	30.5
0.629376	0.710037	0.316646	-0.017152	23.5	26.9
0.768866	0.5	0.0413055	0.110003	32	21.6
0.992914	0.65251	0.62582	0.338326	26.1	25.9
0.51904	0.984556	0.130793	0.155859	32	25.9
0.310542	0.331933	0.746051	0.578701	24.2	23.8
0.220685	0.5671	0.235767	0.0383866	32	23.1
0.620037	0.523404	0.474567	0.834568	26.1	23.5
0.112434	0.118519	0.816435	0.809417	25.2	27
0.30775	0.5	0.530879	0.79044	24.4	24.2
0.262272	0.055794	0.265944	0.0954602	32	23.3
0.683338	0.684874	0.956776	0.949507	26.8	23.8
0.232292	0.2625	0.265298	0.819446	32	24
0.880465	0.5	0.164092	0.327751	22.3	32
1.03722	0.28629	0.786624	0.658245	26	24.8
0.737116	0.201681	0.448423	0.272084	28.6	23.8
0.694474	0.553719	0.732297	0.848462	25.5	24.2
0.268803	0.414847	0.159879	0.63877	29.5	22.9
0.355738	0.456897	0.812557	0.395346	24.1	23.2
0.839552	0.593284	0.620472	0.496691	25.6	26.8
1.02147	0.70751	0.139986	0.294458	32	25.3
0.0692193	0.003125	0.125452	0.506561	29.3	32
0.757217	0.58216	0.0793709	0.0191136	29.6	21.3
1.02172	0.362319	0.313352	0.175837	32	20.7
0.761459	0.148594	-0.00919215	-0.0449446	31	24.9
0.595461	0.645418	0.578997	0.916648	26.7	25.1
0.280698	0.278689	0.649553	0.929362	25.7	24.4
0.5	0.496154	0.690164	0.793742	26	26
0.59502	0.638767	0.665534	0.839702	20.1	22.7
0.0456456	0.670068	0.919536	0.411786	29.3	29.4
0.915231	0.429054	0.795658	0.767878	25.1	29.6
0.0449543	0.9	0.845484	0.716737	30.1	32
0.448858	0.558233	0.681191	0.880229	25.6	24.9
0.548811	0.603846	0.827722	0.839517	24.9	26
0.226834	0.976351	0.107168	0.35668	25.9	29.6
0.698444	0.5625	0.766755	0.502375	23.7	32
0.853343	0.642553	-0.00182294	0.769988	30.8	23.5
0.130807	0.143885	0.392158	0.372057	30.2	27.8
0.872105	0.186275	0.286988	-0.0361922	26.5	20.4
0.718575	0.430108	0.580725	0.830095	25.7	27.9
0.337316	0.295082	0.277171	0.758031	23.6	24.4
0.937255	0.698529	0.722208	0.676708	24	27.2
0.335906	0.761134	0.150477	0.304783	32	24.7
0.137293	0.207171	0.176612	0.188796	27.8	25.1
0.520802	0.440299	0.610345	0.630207	32	26.8
0.400502	0.569106	0.754569	0.886137	25.6	24.6
0.873893	0.0970464	0.28568	0.213473	28.4	23.7
0.930007	0.76834	0.60446	0.687969	26.5	25.9
0.33125	0.096875	0.222846	0.123437	32	32
0.628907	0.305755	0.710461	0.33467	24.4	27.8
0.82939	0.712177	0.76057	0.924021	27.2	27.1
0.0611376	0.822835	0.729094	0.74959	25.9	25.4
0.244618	0.221698	0.132201	0.0523906	24.1	21.2
0.165625	0.090625	0.248209	0.143429	32	32
0.84035	0.7375	0.486345	0.580526	23.9	32
0.671875	0.6875	0.0756566	0.127281	32	32
0.339531	0.338645	0.757301	0.88876	24.3	25.1
0.680714	0.986799	0.205202	0.268266	32	30.3
0.473323	0.386719	0.591808	0.901104	29.9	25.6
0.415801	0.479705	0.86799	0.90424	25.8	27.1
0.183594	0.278125	0.570126	0.13835	25.6	32
0.895173	0.885827	0.252245	-0.00648514	26.2	25.4
0.700312	0.0898437	0.0603681	-0.102122	20	25.6
0.394013	0.909385	0.15984	0.240052	32	30.9
0.158022	0.440945	0.721019	0.833754	24.7	25.4
0.25	0.43125	0.120549	0.547032	32	32
0.282922	0.36965	0.553328	0.908901	25.6	25.7
0.787031	0.00701754	-0.0755958	0.122947	23.7	28.5
0.229018	0.85	0.237055	0.0396494	32	28
0.885229	0.62249	0.817407	0.813881	26.3	24.9
0.939397	0.85214	0.207745	0.0388663	31.3	25.7
0.555287	0.717842	0.854388	0.865852	25.6	24.1
0.0704804	0.244726	0.0684197	0.0818691	26	23.7
0.490137	0.36875	0.254321	0.0823235	30.1	32
0.979377	0.858871	0.85748	0.845831	25.3	24.8
0.0488394	0.80427	0.864767	0.46143	26.8	28.1
0.128764	0.0769231	0.034285	0.119177	24.1	31.2
0.683333	0.950758	0.578021	0.163989	24	26.4
0.630499	0.675	0.147805	0.558815	23.3	32
0.0864658	1	0.862051	0.919903	28.4	30.2
0.626714	0.645161	0.860079	0.874498	28.6	27.9
0.243207	0.261905	0.771512	0.227043	28.1	25.2
0.925683	0.786561	0.52479	0.857975	25.8	25.3
0.702406	0.696629	0.691972	0.674097	27.1	26.7
0.0656434	0.984496	0.796004	0.729905	25	25.8
0.789031	0.813765	0.189405	0.795879	32	24.7
0.0669162	0.977011	0.73328	0.826881	25.8	26.1
0.746875	0.765625	0.055212	0.484913	32	32
0.900625	0.62	0.0617693	0.780899	32	25
0.784722	0.921875	0.147372	0.20627	28.8	32
0.822127	0.221875	0.0454535	0.10288	21.1	32
0.782642	0.717742	0.899145	0.822489	25.2	24.8
0.511867	0.569767	0.845334	0.918866	25.9	25.8
0.681753	0.0159363	0.0909303	0.133208	20	25.1
0.72625	0.94375	0.0608086	0.0437258	20	32
0.0918459	0.634409	0.320768	0.0525248	21.6	27.9
0.548331	0.629252	0.828024	0.877406	25.8	29.4
0.75364	0.535581	0.557548	0.805929	32	26.7
0.384575	0.78125	0.132158	0.0620432	22.7	28.8
0.262234	0.834586	0.116405	0.0295203	29.3	26.6
0.768219	0.55625	0.711798	0.625321	25.9	32
0.740625	0.609375	0.139221	0.0457686	32	32
0.474824	0.59919	0.566467	0.865999	23.8	24.7
0.503945	0.702479	0.850886	0.649732	26.5	24.2
0.641667	0.208333	0.269096	0.352264	32	24
0.58299	0.521875	0.802433	0.398078	27.3	32
0.873088	0.666667	0.844169	0.915034	27.1	23.4
0.943087	0.759542	0.741485	0.84459	25.9	26.2
0.570999	0.640167	0.787559	0.843207	25.6	23.9
0.268088	0.364341	0.443051	0.560218	25.2	25.8
0.531915	0.523404	0.799902	0.885546	24.6	23.5
0.903125	0.0272727	0.554024	0.609096	32	22
0.535753	0.481633	0.683419	0.819347	26.2	24.5
0.287143	0.0607143	0.66782	0.249963	25	28
0.365842	0.420601	0.619933	0.766731	25.3	23.3
0.877717	0.893281	0.849249	0.826208	25.6	25.3
0.742232	0.728814	0.681048	0.843875	28.8	23.6
0.186988	0.678112	0.733107	0.805909	22	23.3
0.671672	0.747706	0.611405	0.267209	27.8	21.8
0.350315	0.252101	0.0604966	0.732186	32	23.8
0.945083	0.903704	0.221843	0.317319	26.1	27
0.712679	0.613169	0.560397	0.905427	25.4	24.3
0.935602	0.215625	0.264317	0.106782	24.7	32
0.906218	0.761134	0.848476	0.920254	25.6	24.7
0.0473251	0.0534979	0.137469	0.107627	32	24.3
0.32702	0.322449	0.759059	0.508399	25	24.5
0.456153	0.706107	0.735267	0.766678	25	26.2
0.938166	0.707746	0.743689	0.72875	25.5	28.4
0.520141	0.665272	0.642127	0.763026	25.5	23.9
0.380449	0.316176	0.718513	0.591737	25.1	27.2
0.33033	0.407843	0.519765	0.519216	23.5	25.5
0.345781	0.525	0.950495	0.751743	27.7	32
0.129431	0.0826087	0.794585	0.810241	26	23
0.29625	0.7875	0.099983	0.104414	20	32
0.3067	0.709402	0.433139	0.452533	22.4	23.4
0.535063	0.36014	0.566167	0.352627	24.9	28.6
0.156229	0.0814815	0.595343	0.864855	27.5	27
0.733208	0.581967	0.386062	0.833311	28.8	24.4
0.925515	0.168539	0.483877	0.452902	32	26.7
0.36352	0.404082	0.668259	0.504742	25.6	24.5
0.0681121	0.992674	0.925409	0.835664	25.9	27.3
0.38	0.135	0.162943	0.142116	30	20
0.427498	0.369231	0.60618	0.522774	26.1	26
0.301089	0.319672	0.612149	0.212298	26.2	24.4
0.959527	0.779468	0.650576	0.833353	27	26.3
0.971875	0.51	0.130363	0.161899	32	20
0.0978495	0.364055	0.0466036	0.0777778	21	21.7
0.376674	0.360465	0.856816	0.956911	26.4	25.8
0.931373	0.504167	0.865533	0.787689	27.2	24
0.816308	0.219697	0.22308	0.0954833	27.9	26.4
1.02601	0.536842	0.865851	0.618771	28.4	28.5
0.157344	0.909747	0.134505	0.216925	20.2	27.7
0.127229	0.628571	0.692625	0.793877	26.9	24.5
0.370133	0.387681	0.746034	0.861273	28.1	27.6
0.806418	0.874459	0.711098	0.759001	23	23.1
0.700182	0.914163	0.0727845	0.0889862	26.7	23.3
0.203849	0.232068	0.810478	0.906148	25.3	23.7
0.052354	0.937238	0.70978	0.817889	23.8	23.9
0.512316	0.365672	0.807165	0.670506	24.6	26.8
0.618637	0.442857	0.6473	0.234543	26.1	28
0.819111	0.719231	0.795211	0.76193	25.6	26
0.132703	0.236287	0.760975	0.822414	25.3	23.7
0.756692	0.726562	0.724682	0.948383	27.9	25.6
0.731917	0.647287	0.91069	0.92456	27.8	25.8
0.438542	0.522088	0.864301	0.721946	25.9	24.9
0.52735	0.0651341	0.150845	0.0853435	29.3	26.1
0.0503568	0.904762	0.830262	0.912422	28.9	27.3
0.307021	0.399209	0.625374	0.672425	24.4	25.3
0.880969	0.046875	0.240309	0.157703	26.7	32
0.533725	0.558491	0.806017	0.674709	25.4	26.5
0.545721	0.578947	0.193439	0.202905	23.8	30.4
0.560568	0.0813008	0.161999	0.205774	25.9	24.6
0.578656	0.924528	0.0401927	0.347841	32	26.5
0.282683	0.2749	0.789922	0.775006	25.8	25.1
1.01131	0.0865801	0.861632	0.898565	24	23.1
0.624687	0.637405	0.718004	0.821853	24.7	26.2
0.083114	0.150862	0.831452	0.672669	26.2	23.2
0.578643	0.0426357	0.105318	0.265642	20	25.8
0.305627	0.293436	0.86576	0.9432	26.7	25.9
0.780323	0.861423	0.829539	0.925447	26	26.7
0.225091	0.059375	0.0925984	0.375532	27.6	32
0.699325	0.625514	0.716072	0.963723	25	24.3
0.616964	0.709571	0.0550651	0.274359	20	30.3
0.466114	0.452381	0.551515	0.601618	26.7	25.2
0.994278	0.880769	0.760197	0.763959	24.2	26
1.0368	0.174089	0.890797	0.502243	28	24.7
0.481068	0.614108	0.762404	0.926899	24	24.1
0.202165	0.106557	0.874032	0.895996	26.8	24.4
0.809775	0.574913	0.787907	0.892629	25.9	28.7
0.994944	0.00396825	0.900778	0.930818	24.8	25.2
0.459163	0.592437	0.839743	0.904691	26.7	23.8
0.874094	0.648649	0.779009	0.899143	25.1	25.9
0.854853	0.697095	0.814389	0.306948	25.7	24.1
0.498169	0.321555	0.134193	0.225554	27.4	28.3
0.988702	0.478431	0.71764	0.60081	26.9	25.5
0.239985	0.459916	0.878363	0.83421	26.7	23.7
0.575	0.225	0.308089	0.25708	32	32
1.02992	0.678125	0.205468	0.0796759	28.1	32
0.0778455	0.837398	0.303504	0.122801	32	24.6
0.262023	0.305085	0.238088	0.0783853	32	23.6
0.94496	0.93913	0.944254	0.773938	26.7	23
0.961719	0.372881	0.136539	0.120393	26.3	29.5
0.796846	0.801471	0.191974	0.060451	31.8	27.2
0.750774	0.3829	0.750506	0.155307	26.3	26.9
0.553357	0.400794	0.393394	0.71709	29.6	25.2
0.672213	0.612648	0.733015	0.849915	24.3	25.3
0.946175	0.688581	0.949758	0.406159	30.6	28.9
0.110687	0.790036	0.247832	0.194885	23.3	28.1
0.624368	0.977477	0.104971	0.0518595	29.2	22.2
0.636488	0.703833	0.0873561	0.363307	25.3	28.7
1.04052	0.742222	0.0564615	0.0456732	23.8	22.5
0.313502	0.0430464	0.0566958	0.173265	30.1	30.2
0.505171	0.421875	0.00962807	0.126879	27.8	32
0.116364	0.210909	0.0324828	0.03093	27.5	27.5
0.751923	0.634615	0.644952	0.79221	28	26
0.75	0.981481	0.126709	0.0257793	21.6	27
0.989583	0.35625	0.0688229	0.0441406	28.5	32
0.148897	0.0375	0.0934865	0.0441256	27.2	32
0.407717	0.173516	0.0813908	0.0988233	20	21.9
0.388396	0.53527	0.699954	0.774004	23.2	24.1
0.959375	0.340625	0.169883	-0.0128665	32	32
0.44038	0.205357	0.0443129	0.0674953	24.8	22.4
0.664317	0.507194	0.427956	0.363533	30	27.8
0.468504	0.425197	0.808718	0.869868	25.4	25.4
0.68512	0.63786	0.825562	0.857682	25.4	24.3
0.230782	0.787234	0.035541	0.316048	21.1	28.2
0.986062	0.779553	0.18228	0.154514	32	31.3
0.883662	0.71246	0.0864726	0.407154	30.2	31.3
0.835714	0.045	0.116867	0.0970859	21	20
0.545869	0.888136	0.163894	0.438111	32	29.5
0.196598	0.0843373	0.777611	0.81806	31.8	24.9
0.145999	0.305439	0.0110233	0.0943825	32	23.9
0.369225	0.504132	0.773337	0.765299	24.4	24.2
0.229926	0.329167	0.812574	0.901255	24.7	24
0.733949	0.608527	0.843852	0.837147	26.2	25.8
0.958812	0.247012	0.130392	0.0979659	27.2	25.1
0.768754	0.670782	0.861199	0.691743	28	24.3
0.43938	0.5	0.741331	0.812398	24.3	23.4
0.179777	0.363636	0.157987	0.134274	27.9	20.9
0.935937	0.128906	0.0685811	0.292705	32	25.6
0.7	1	0.0431252	0.119108	32	32
0.114125	0.153125	0.174756	0.220626	27.3	32
0.268025	0.233051	0.670882	0.866573	25.2	23.6
0.643645	0.603053	0.852595	0.789559	25.2	26.2
0.23927	0.0905797	0.644022	0.763568	31.2	27.6
0.48429	0.513725	0.861121	0.897842	24.9	25.5
0.638234	0.683128	0.806975	0.878214	26.4	24.3
0.979231	0.276	0.0765027	0.228993	26	25
0.243961	0.93913	0.798123	0.473303	25.2	23
0.417931	0.525692	0.413997	0.509998	25.8	25.3
0.200627	0.183391	0.368843	0.15728	32	28.9
0.577141	0.495968	0.829579	0.65034	29	24.8
0.927701	0.954693	0.229873	0.284782	28.2	30.9
0.627119	0.306931	0.13697	0.0923406	23.3	20.2
0.430359	0.846416	0.0629219	0.235388	24.2	29.3
0.343087	0.597403	0.868211	0.916339	24.9	23.1
0.668435	0.554307	0.844486	0.946114	28.6	26.7
0.690645	0.709559	0.457151	0.154794	26.3	27.2
0.468254	0.583333	0.788444	0.881883	25.2	25.2
0.24007	0.798587	0.131063	0.277346	29.9	28.3
0.743382	0.541818	0.709536	0.605156	27.2	27.5
0.487616	0.0694444	0.020509	0.0486571	32	21.6
0.215281	0.0354331	0.291376	0.566396	27.3	25.4
0.15767	0.0592885	0.562166	0.6081	26.5	25.3
0.245897	0.564202	0.148778	0.550397	23	25.7
0.203515	0.15415	0.280297	0.37244	23.5	25.3
0.130365	0.199187	0.393972	0.450429	25.8	24.6
0.173538	0.848624	0.0845048	0.115281	32	21.8
0.230793	0.960145	0.416647	0.500956	25.9	27.6
0.962345	0.530864	0.516	0.261394	25.3	24.3
0.695886	0.638596	0.433947	0.366797	28.1	28.5
0.2137	0.442857	0.475697	0.355283	24.4	28
0.601565	0.566901	0.35599	0.547931	27	28.4
0.573614	0.464789	0.334958	0.422326	25.6	28.4
0.44147	0.461268	0.825116	0.701985	25.7	28.4

## Sheet: FK 0.5uM
Old_Phase	New_Phase	r2_before	r2_after	Period_before	Period_after
0.493004	0.46383	0.646361	0.775742	25.7	23.5
0.883006	0.343972	0.591142	0.746165	26	28.2
0.467703	0.470149	0.930022	0.839223	23.8	26.8
1.012	0.0218182	0.841587	0.823956	25	27.5
0.332362	0.564315	0.882797	0.877375	23.2	24.1
0.59507	0.214047	0.225494	0.41402	27	29.9
0.826834	0.207965	0.653633	0.70002	23.6	22.6
0.934828	0.219331	0.160559	0.0657649	32	26.9
0.651038	0.135531	0.114811	0.244235	31.5	27.3
0.462642	0.587719	0.826123	0.811971	25.5	22.8
0.0848214	0.50625	0.0836863	0.312799	31.5	32
0.594656	0.1	0.210691	0.339825	27.6	32
0.471279	0.556017	0.759977	0.822169	24.9	24.1
0.48923	0.632231	0.838818	0.86111	24.9	24.2
0.326307	0.183206	0.425162	0.366802	26	26.2
0.719521	0.656604	0.811346	0.828627	26	26.5
0.318814	0.502183	0.780407	0.883202	23.9	22.9
0.179932	0.381743	0.887414	0.9388	25.3	24.1
0.659637	0.642857	0.238205	0.26259	24.6	26.6
0.833902	0.713208	0.803927	0.869964	24.9	26.5
0.554066	0.551601	0.889184	0.919091	25.7	28.1
0.382434	0.48855	0.93442	0.869672	26.3	26.2
0.513022	0.458904	0.887014	0.915423	26.3	29.2
0.721531	0.862903	0.0746419	0.162197	31.5	24.8
0.201694	0.437276	0.706893	0.580919	29.7	27.9
0.784897	0.69112	0.835083	0.922588	22.9	25.9
0.862813	0.706522	0.591037	0.734911	26.4	27.6
0.317557	0.473498	0.018342	0.168079	32	28.3
0.562284	0.509579	0.224814	0.47552	24.6	26.1
0.209484	0.55642	0.558426	0.566437	32	25.7
0.571784	0.679389	0.314879	0.735305	23.9	26.2
0.573619	0.638783	0.571888	0.818595	24.6	26.3
0.842861	0.323529	0.0332213	0.116292	27.5	27.2
0.27694	0.984375	0.0851933	0.401152	23.2	32
0.29304	0.515152	0.84287	0.473894	26	23.1
0.0376172	0.768382	0.90765	0.89382	27.6	27.2
0.800408	0.746154	0.933823	0.933969	26.4	26
0.751488	0.046875	0.209627	0.158115	31.5	32
0.975556	0.911647	0.776259	0.880376	25.4	24.9
0.130048	0.188841	0.85894	0.495324	27.9	23.3
0.76793	0.172131	0.142006	0.105489	32	24.4
0.872173	0.699187	0.725812	0.747126	23.8	24.6
0.660429	0.697872	0.769059	0.853358	24.9	23.5
0.727961	0.745174	0.901237	0.928945	26.2	25.9
0.678728	0.957364	0.0180363	0.2673	29.5	25.8
0.726319	0.689796	0.768796	0.849351	25.1	24.5
0.554413	0.676471	0.521482	0.632192	24.1	23.8
0.866146	0.795918	0.607168	0.861731	23.8	24.5
0.194899	0.883408	0.149943	0.413996	27.9	22.3
0.741588	0.783019	0.0894578	0.423958	32	31.8
0.914038	0.544248	0.0845218	-0.0811943	26.2	22.6
0.585234	0.723577	0.788577	0.856826	24.7	24.6
0.163929	0.1875	0.0486958	0.10926	20	22.4
0.254541	0.65	0.777337	0.199003	23.4	32
0.116728	0.380228	0.225257	0.523578	24.3	26.3
0.64	0.582645	0.509684	0.330382	27.5	24.2
0.908651	0.621951	0.860037	0.865262	26.7	24.6
0.522017	0.545455	0.723153	0.78657	25.6	24.2
0.369221	0.534799	0.00591834	0.25568	23.7	27.3
0.403862	0.396761	0.414663	0.674028	25.2	24.7
0.362472	0.834921	0.0304812	0.155584	27.4	31.5
0.466947	0.370629	0.846614	0.392758	25.6	28.6
0.549821	0.679687	0.83352	0.878338	24.4	25.6
0.196812	0.490991	0.887075	0.888344	24.7	22.2
0.325	0.228125	0.0806221	0.0625004	32	32
0.264199	0.302041	0.808143	0.797189	25.8	24.5
0.68707	0.586614	0.669876	0.721911	28.3	25.4
0.8	0.0875	-0.0407969	0.46034	32	32
0.0868985	0.449664	0.809558	0.805123	30.7	29.8
0.158249	0.0661157	0.0522749	0.0383942	29.7	24.2
0.589503	0.584416	0.772766	0.813397	27.4	23.1
0.27547	0.335593	0.380132	0.522497	27.3	29.5
0.291341	0.390681	0.815206	0.949799	26.4	27.9
0.310745	0.376984	0.830213	0.895617	27.3	25.2
0.705932	0.522293	0.0168976	0.0314776	32	31.4
0.759375	0.296875	0.0624329	0.15445	32	32
0.328037	0.469636	0.691712	0.843933	27.8	24.7
0.70527	0.648	0.592	0.796907	29.6	25
0.816247	0.561056	0.458793	0.492822	25.1	30.3
0.683156	0.2125	-0.0277064	-0.148195	22.3	32
0.398467	0.624138	0.788835	0.71639	24.3	29
0.362695	0.00732601	0.304338	0.202246	32	27.3
0.97529	0.868726	0.685103	0.823469	23.5	25.9
0.378415	0.355212	0.558771	0.833029	32	25.9
0.807143	0.53	0.252792	0.122044	23.8	20
0.451304	0.508	0.695502	0.794891	27.6	25
0.393901	0.400709	0.891789	0.72156	28.7	28.2
0.586056	0.642276	0.83693	0.856883	27.1	24.6
0.964409	0.877743	0.0234575	0.135214	24.9	31.9
0.471392	0.66	0.679391	0.861606	23.7	25
0.506509	0.773663	0.31788	0.28375	24.5	24.3
0.0895833	0.065625	0.222986	0.318444	27	32
0.542491	0.422131	0.751094	0.704853	29.9	24.4
0.435007	0.639216	0.440976	0.204904	23.2	25.5
0.608163	0.559184	0.76023	0.320845	24.5	24.5
0.375969	0.472868	0.806103	0.787402	25.8	25.8
0.510581	0.984375	0.0625901	0.0867811	25.4	32
0.436992	0.568182	0.735866	0.916107	24.6	26.4
0.66385	0.511785	0.312982	0.193866	26.3	29.7
0.0707373	0.0846774	0.837017	0.903876	24.5	24.8
0.303544	0.0114943	0.122148	0.0114463	20	26.1
0.972034	0.0145985	0.609528	0.357592	24.9	27.4
0.826745	0.359736	0.21506	0.354437	27.4	30.3
0.59638	0.658273	0.82358	0.677294	25.2	27.8
0.446811	0.564655	0.901941	0.916707	25.3	23.2
0.3766	0.707317	0.80196	0.267651	26.1	24.6
0.734721	0.622711	0.820522	0.887082	24.7	27.3
0.547791	0.626459	0.717217	0.775692	24.8	25.7
0.333523	0.00625	0.269947	0.403918	22	32
0.916983	0.816143	0.805993	0.424358	27.3	22.3
0.968784	0.670412	0.557982	0.382952	26	26.7
0.887305	0.0912548	0.0736141	0.124823	28.8	26.3
0.931579	0.959514	0.768261	0.869793	26	24.7
0.644298	0.48125	0.0812871	-0.111885	25.1	32
0.575441	0.672199	0.775415	0.838793	25.1	24.1
0.466867	0.484848	0.880917	0.864994	24.9	26.4
0.886545	0.776119	0.7486	0.834177	26.6	26.8
0.762555	0.756757	0.644699	0.84818	26.7	25.9
0.0989027	0.652672	0.389684	0.534225	32	26.2
0.883413	0.732075	0.734321	0.841991	26.8	26.5
0.462554	0.605469	0.670991	0.895135	23.2	25.6
0.682148	0.670455	0.746352	0.860426	25.3	26.4
0.543551	0.644351	0.906197	0.894612	26.3	23.9
0.672324	0.788382	0.0629999	0.309259	23.3	24.1
0.894591	0.523404	0.286774	0.0655382	28.4	23.5
0.275489	0.291498	0.673466	0.878434	24	24.7
0.0514981	0.0530303	0.81141	0.887716	26.7	26.4
0.873067	0.831967	0.834479	0.902759	24.7	24.4
0.36212	0.520161	0.834945	0.904484	24.7	24.8
0.513334	0.728033	0.610592	0.747235	26.5	23.9
0.460485	0.538776	0.810674	0.756583	24.3	24.5
0.536626	0.625984	0.661609	0.838844	26.4	25.4
0.431954	0.612903	0.867477	0.819978	24.9	24.8
0.565643	0.565891	0.85737	0.720402	25	25.8
0.865207	0.778571	0.767156	0.894328	27.9	28
0.612922	0.533101	0.894056	0.688695	26.3	28.7
0.416373	0.465021	0.885788	0.884205	25.2	24.3
0.721475	0.685259	0.21312	0.83937	28.8	25.1
0.362866	0.694118	0.76254	0.864015	24.3	25.5
0.611827	0.625984	0.852013	0.835105	24.5	25.4
0.50164	0.667939	0.821292	0.752723	24.2	26.2
0.229987	0.6	0.158495	0.0350046	24.9	22.5
0.425158	0.571875	0.441875	0.526906	23.8	32
0.371439	0.755556	0.228433	0.34587	20.8	27
0.598798	0.561538	0.208673	0.866706	32	26
0.669044	0.688797	0.78701	0.899018	26.3	24.1
1.02662	0.699248	0.883059	0.936544	25.9	26.6
0.280063	0.470833	0.789405	0.60758	23.7	24
0.387371	0.548736	0.922503	0.839327	23.2	27.7
0.342088	0.473485	0.878787	0.867941	25.7	26.4
0.21955	0.98893	0.796476	0.741258	27.5	27.1
0.193186	0.495968	0.823769	0.898492	24.5	24.8
0.592105	0.532143	0.689758	0.897526	26.6	28
0.648851	0.505618	0.581244	0.81137	26.3	26.7
0.68528	0.669173	0.71862	0.863565	25.3	26.6
0.986318	0.871212	0.837645	0.904286	26.8	26.4
0.326824	0.376471	0.802936	0.656708	24.4	25.5
0.151372	0.672131	0.550856	-0.068565	29.1	30.5
0.760854	0.69962	0.633239	0.834427	26.8	26.3
0.278015	0.165493	0.815536	0.680038	25.1	28.4
0.73325	0.770751	0.844391	0.633035	24.4	25.3
0.486967	0.169492	-0.0096748	0.152143	27.7	23.6
0.31424	0.316547	0.759125	0.881515	26.2	27.8
0.44833	0.609959	0.857354	0.838107	23.1	24.1
0.991078	0.802974	0.863636	0.855793	25.5	26.9
0.739174	0.391837	0.088528	0.0737337	28.7	24.5
0.770437	0.953125	0.274965	0.0788932	28.9	32
0.687428	0.675439	0.859979	0.50463	25.9	22.8
0.562132	0.778125	0.192635	0.409699	25.5	32
0.873212	0.632509	0.818458	0.778638	25.2	28.3
0.844169	0.590625	0.902743	0.345427	29.8	32
0.890196	0.912214	0.626493	0.900207	22.9	26.2
0.176329	0.26087	0.45472	0.688723	28.8	25.3
0.85098	0.813688	0.786923	0.872404	26	26.3
0.386136	0.597902	0.831616	0.693599	25.3	28.6
0.970233	0.995902	0.790472	0.841905	24.7	24.4
0.190448	0.152263	0.438802	0.335002	26.9	24.3
0.661708	0.766816	0.656124	0.408766	27.1	22.3
0.782252	0.540773	0.859889	0.260897	28.7	23.3
0.430677	0.0289389	0.106995	0.205397	32	31.1
0.422813	0.669456	0.774998	0.918901	24.8	23.9
0.944974	0.924603	0.678717	0.834834	27	25.2
0.751545	0.695652	0.812685	0.594483	25.8	20.7
0.807012	0.748	0.875057	0.68368	25.1	25
1.00342	0.609375	0.813093	0.671286	26.5	32
0.150909	0.308017	0.764331	0.939502	22.6	23.7
0.468452	0.653226	0.792383	0.860443	25	24.8
0.491101	0.121076	0.476889	0.165662	32	22.3
0.788157	0.672414	0.649438	0.867295	24.4	23.2
0.368707	0.419913	0.70224	0.828512	24.5	23.1
0.923485	0.48	0.843134	0.109487	26.4	20
1.01875	0.340625	0.176844	0.105844	32	32
0.498288	0.523973	0.833829	0.744262	28	29.2
0.115394	0.171875	-0.0246172	0.42884	25.7	32
0.132317	0.404255	0.679354	0.714876	26.8	28.2
0.983554	0.579661	0.703621	0.341158	30.3	29.5
0.132536	0.46696	0.660545	0.846575	22.2	22.7
0.628726	0.586066	0.531233	0.738041	26.4	24.4
0.831182	0.738281	0.823073	0.921427	25.3	25.6
0.829781	0.726236	0.748505	0.771621	25.4	26.3
0.854106	0.656126	0.589898	0.692569	27	25.3
0.470673	0.111538	-0.0444047	0.0913059	32	26
0.490457	0.730769	0.352907	0.781763	26.6	26
0.971523	0.0982456	0.118711	0.033244	20.7	28.5
0.627499	0.459227	0.88219	0.790461	25.1	23.3
0.356078	0.0666667	0.532906	0.454152	24.1	27
1.03222	0.608856	0.606979	0.626652	29.9	27.1
0.745673	0.0153846	0.0411259	0.164538	32	26
0.51109	0.734848	0.729266	0.78404	26.3	26.4
0.296695	0.594828	0.806335	0.899424	24	23.2
0.438508	0.491803	0.676484	0.843383	25.3	24.4
0.667341	0.928082	0.250531	0.118618	22.7	29.2
0.578247	0.634043	0.718113	0.845723	25.9	23.5
0.624389	0.444444	0.642219	0.822576	31.2	25.2
0.472567	0.459016	0.679127	0.917472	24.8	24.4
0.459598	0.664	0.796551	0.876784	24.9	25
0.262128	0.653386	0.540696	0.662371	26.7	25.1
0.709138	0.642599	0.456193	0.783641	32	27.7
0.15102	0.306122	0.830739	0.764505	23.5	24.5
0.779512	0.655629	0.645607	0.538081	32	30.2
0.80844	0.688525	0.68372	0.865278	27	24.4
0.80867	0.846743	0.104891	0.795765	23.9	26.1
0.350395	0.523438	0.832364	0.928905	24.1	25.6
0.6493	0.637736	0.604172	0.856534	26.4	26.5
0.726922	0.118143	0.0830586	0.275233	24.6	23.7
0.743514	0.634981	0.76761	0.937365	27.2	26.3
1.02604	0.845833	0.206649	0.633523	32	24
0.58467	0.633745	0.777349	0.851309	24.1	24.3
0.0759875	0.194757	0.748861	0.748122	29.1	26.7
0.559616	0.626984	0.816097	0.840506	25.8	25.2
0.830929	0.0708661	0.192456	0.0925943	25	25.4
0.863449	0.0458333	0.386614	0.924657	20.2	24
0.826944	0.820144	0.859337	0.917983	27.4	27.8
0.126056	0.028777	0.530539	0.726396	25.3	27.8
0.186259	0.0806452	0.0858842	-0.111756	20.8	24.8
0.451899	0.772152	0.0442865	0.301877	20	31.6
0.978502	0.836	0.353304	0.708087	22.7	25
0.674714	0.672862	0.654788	0.819451	27.5	26.9
0.36995	0.608163	0.771065	0.854841	24.3	24.5
0.403652	0.430894	0.783447	0.843369	24.8	24.6
0.214373	0.150376	0.665728	0.707008	25.8	26.6
0.474688	0.520408	0.040919	0.803403	25.8	29.4
0.334777	0.418605	0.76325	0.804985	24.7	25.8
0.436547	0.550388	0.770562	0.848893	24.8	25.8
1.01303	0.787234	0.687072	0.389899	25.8	28.2
0.367544	0.0350877	0.0426316	0.0826313	32	22.8
0.827464	0.682731	0.820485	0.91616	26	24.9
0.931984	0.256809	0.0263283	0.0717374	20	25.7
0.496164	0.603704	0.335156	0.210031	28	27
0.105108	0.064257	0.853284	0.875065	25.6	24.9
0.35852	0.4329	0.694791	0.817845	24.2	23.1
0.455274	0.530172	0.657247	0.887471	25.5	23.2
0.244859	0.196491	0.856487	0.736581	27.9	28.5
0.734096	0.219512	0.375288	0.625532	32	24.6
0.173985	0.238971	0.765269	0.795261	28.7	27.2
0.126935	0.0763052	0.725464	0.83505	26.2	24.9
0.454009	0.459854	0.836968	0.879789	25.6	27.4
0.933404	0.155844	0.794216	0.268063	27.1	23.1
0.503982	0.889632	0.247094	0.116286	32	29.9
0.531179	0.644898	0.810389	0.865722	25.2	24.5
0.126394	0.824627	0.809963	0.644792	28.5	26.8
0.967715	0.0844444	0.627712	0.517516	26.5	22.5
0.503119	0.546875	0.832165	0.844505	25.3	25.6
0.916667	0.757576	0.719078	0.511981	26.1	26.4
0.771825	0.674603	0.78637	0.733953	24	25.2
0.413217	0.418972	0.837606	0.898904	25	25.3
0.918997	0.433198	0.889254	0.883322	25.8	24.7
0.889344	0.586885	0.528677	0.635491	27.6	30.5
0.98395	0.537445	0.580661	0.830447	28.6	22.7
0.321675	0.655039	0.828814	0.785865	25.4	25.8
0.836423	0.428	0.794751	0.625376	24.6	25
0.651677	0.709544	0.0440806	0.762628	22.2	24.1
0.957472	0.51004	0.380924	0.710573	26.3	24.9
0.255499	0.889401	0.0459711	0.109489	28.2	21.7
0.972759	0.821862	0.516834	0.777143	23.2	24.7
0.87069	0.909091	0.853733	0.717168	26.1	26.4
0.774493	0.749035	0.655967	0.950081	25.1	25.9
0.548693	0.604255	0.0905821	0.808867	29.8	23.5
0.104701	0.703846	0.3659	0.90901	25.2	26
0.347572	0.636735	0.844786	0.809924	29	24.5
0.460509	0.578125	0.692469	0.75246	25.5	25.6
0.763861	0.613281	0.525805	0.522733	24.8	25.6
0.779702	0.613546	0.627065	0.778725	23.4	25.1
0.508281	0.591065	0.788001	0.857754	29.9	29.1
0.0534096	0.245283	0.85744	0.719348	25.4	26.5
0.772032	0.60251	0.458884	0.629726	25.4	23.9
0.523077	0.685315	0.805563	0.896694	26	28.6
0.553979	0.600746	0.849039	0.790492	25.3	26.8
0.435621	0.564885	0.846329	0.890198	25.6	26.2
0.915393	0.734694	0.849859	0.771023	24.7	24.5
1.03372	0.786822	0.888499	0.879179	26.3	25.8
0.0554552	0.106996	0.797085	0.892023	24.6	24.3
0.0743161	0.213675	0.481008	0.718423	25.9	23.4
0.11977	0.595918	0.280212	0.514074	32	24.5
0.511905	0.65873	0.830456	0.705202	25.2	25.2
0.755861	0.0348259	0.0804561	0.0613172	32	20.1
0.789878	0.0358566	0.0347204	0.0664771	32	25.1
0.287767	0.487069	0.415393	0.655153	23.1	23.2
0.947513	0.769231	0.625726	0.898749	25.2	24.7
0.527167	0.656827	0.827535	0.866096	25.4	27.1
0.780895	0.721683	0.856141	0.873538	26.3	30.9
0.73992	0.72069	0.861005	0.898057	26	29
0.35625	0.375	0.114083	0.106416	28	32
0.556061	0.355	-0.0627805	0.000658214	26.4	20
0.912277	0.733051	0.794873	0.774913	25.9	23.6
0.734638	0.97411	0.0506546	0.217012	32	30.9
0.519375	0.551867	0.336448	0.763372	24.8	24.1
0.237801	0.485597	0.661121	0.936691	25.2	24.3
0.17773	0.361538	0.844937	0.85502	24.8	26
0.956963	0.861314	0.940716	0.978397	27.9	27.4
0.296834	0.359833	0.784609	0.86798	24.7	23.9
0.635032	0.724138	0.797311	0.786809	22.9	23.2
0.840254	0.87218	0.886733	0.921991	26.4	26.6
0.115596	0.738776	0.807833	0.788108	27.1	24.5
0.932667	0.790441	0.724838	0.907794	26.7	27.2
0.107758	0.395918	0.904981	0.913746	28.2	24.5
0.645865	0.687243	0.793761	0.840067	27.4	24.3
0.649655	0.814126	0.189037	0.216135	23.9	26.9
0.352328	0.953125	0.132745	0.143807	30.6	32
0.325397	0.428571	0.802724	0.830318	25.2	25.2
0.587778	0.539474	0.566124	0.882846	29.9	22.8
0.223807	0.862191	0.30155	0.482176	32	28.3
0.118175	0.135802	0.801348	0.852799	24.7	24.3
0.367676	0.785211	0.0624637	0.171322	20	28.4
0.466924	0.484496	0.754094	0.816226	25.3	25.8
0.990309	0.673077	0.762782	0.825877	25.4	26
0.878472	0.515625	0.175729	0.0825185	25.2	32
0.456447	0.319066	0.74793	0.845106	25.1	25.7
0.57516	0.700787	0.813645	0.904155	24.3	25.4
0.334694	0.416327	0.815181	0.840797	24.5	24.5
0.0653061	0.959184	0.846845	0.800712	24.5	24.5
0.800176	0.996479	-0.0635762	0.0625492	32	28.4
0.52625	0.507194	0.92524	0.937373	26.9	27.8
0.391713	0.561753	0.795885	0.799169	24.7	25.1
0.685897	0.964744	0.0721229	0.184458	26	31.2
0.638871	0.546392	0.792317	0.886827	23.7	29.1
0.658054	0.638783	0.757939	0.87044	24.9	26.3
0.557013	0.91875	0.816252	0.309614	26.2	32
0.887492	0.761905	0.702244	0.705035	25	25.2
0.615888	0.54023	0.734793	0.752581	24.1	26.1
0.560142	0.544355	0.70944	0.736518	27.1	24.8
0.0934854	0.405941	0.840049	0.638079	27.6	30.3
0.603323	0.498141	0.885962	0.681262	24.5	26.9
0.212758	0.114625	0.838605	0.865389	24.4	25.3
0.201304	0.408	0.844242	0.857259	27.6	25
0.344856	0.421818	0.822391	0.866679	24.3	27.5
0.775	0.86	0.0533431	0.00305144	32	20
0.471928	0.477366	0.866056	0.907925	25.2	24.3
0.996875	0.109375	0.109249	0.0314292	32	32
0.503002	0.286275	0.276946	0.211578	32	25.5
0.116114	0.234375	0.935876	0.829281	26.2	25.6
0.0763263	0.203704	0.113426	0.0594147	22.2	21.6
0.874021	0.301887	0.58715	0.82444	29.4	26.5
0.12977	0.858156	0.40894	0.872934	25.2	28.2
0.367821	0.741313	-0.0351623	0.914013	24.1	25.9
0.560632	0.14375	0.139763	0.296609	25.1	32
0.277609	0.475	0.307082	0.302113	30.9	32
0.321984	0.190661	0.863933	0.89264	25.2	25.7
0.855699	0.712177	0.451001	0.883705	23.7	27.1
0.181503	0.800676	0.128095	0.34369	32	29.6
0.421715	0.454887	0.636846	0.927527	26.1	26.6
0.69953	0.637736	0.814985	0.880433	25.3	26.5
0.0820312	0.1	0.864101	0.242523	25.6	32
0.399651	0.623616	0.839026	0.895978	25.2	27.1
0.253456	0.250936	0.814944	0.890803	27.2	26.7
0.964494	0.4375	0.766226	0.804816	27.9	32
0.0514253	0.0944882	0.821703	0.930819	25.8	25.4
0.796596	0.987805	0.288513	0.048507	32	24.6
0.988609	0.762264	0.677832	0.894937	27	26.5
0.500872	0.44375	0.0944287	0.351056	25.1	32
1.03713	0.0588235	0.911153	0.943636	25.4	25.5
0.254429	0.401575	0.891872	0.832701	27.2	25.4
0.317744	0.155932	0.0454105	0.265439	32	29.5
0.640144	0.405622	0.718515	0.719929	29.3	24.9
0.328518	0.336996	0.821253	0.897273	28.3	27.3
0.328919	0.974603	0.0921633	0.154241	32	31.5
0.519095	0.0860927	0.036959	0.0660869	24	30.2
0.0793706	0.966038	0.825138	0.804584	27.1	26.5
0.332135	0.134387	0.786626	0.871121	26.6	25.3
0.397094	0.565737	0.90326	0.930078	24.9	25.1
0.185993	0.742268	0.793939	0.605206	25	29.1
0.383554	0.46748	0.791821	0.83075	25.4	24.6
0.1628	0.459375	0.209587	0.259912	22.9	32
0.460525	0.509363	0.810606	0.752537	25.1	26.7
0.0853977	0.303846	0.837497	0.839775	23.6	26
0.261798	0.208494	0.862586	0.482973	25.2	25.9
0.374592	0.687747	0.101879	0.179614	32	25.3
0.584579	0.655738	0.836281	0.855367	22.6	24.4
0.284615	0.2	0.764982	0.76835	26	26
0.418497	0.815789	0.310512	0.192468	25.6	26.6
0.787695	0.531136	0.0875768	0.0272691	32	27.3
0.75625	0.971875	-0.0109787	0.238364	20	32
0.297118	0.162544	0.172384	0.0714843	29.6	28.3
0.571875	0.95625	0.103191	0.114524	32	32
0.57079	0.602362	0.847398	0.861156	25.9	25.4
0.664646	0.648551	0.530859	0.872593	26.9	27.6
0.989583	0.715625	0.125234	0.18695	28.2	32
0.105825	0.52	0.0515561	0.219758	22.7	22.5
0.373922	0.658307	0.126954	0.167956	25.6	31.9
0.371335	0.428571	0.703406	0.732976	25.5	25.2
0.444281	0.0301887	0.00763371	0.209423	32	26.5
0.690553	0.719008	0.799052	0.780545	25.5	24.2
0.760728	0.290625	0.116917	0.0893313	20.1	32
0.380403	0.509158	0.561399	0.841816	24	27.3
0.396596	0.0691057	0.101253	0.149029	32	24.6
0.669434	0.623529	0.817257	0.876468	24.8	25.5
0.699544	0.907216	0.0235279	0.148343	24.5	29.1
0.524729	0.586081	0.798375	0.915292	23.5	27.3
0.603327	0.00403226	0.177791	0.0578067	25.6	24.8
0.409375	0.81875	0.0547216	0.0653206	32	32
0.384375	0.2625	0.144072	0.258859	32	32
0.386809	0.403922	0.864089	0.898369	25.3	25.5
0.724175	0.346875	0.261152	0.155406	26.5	32
0.0855004	0.103704	0.789844	0.827468	28.2	27
0.178063	0.0811966	0.853726	0.586181	27	23.4
0.784776	0.660232	0.605499	0.502957	25.3	25.9
0.796601	0.496875	0.0747453	0.0267135	28.5	32
0.611036	0.463115	0.70487	0.867845	29.1	24.4
0.426407	0.0887097	0.109894	0.241461	22.3	24.8
0.305936	0.276151	0.850672	0.655981	27.8	23.9
0.0620235	0.10917	0.775685	0.894751	23.6	22.9
0.175907	0.416667	0.82896	0.479333	28.1	22.8
0.873186	0.730337	0.765662	0.771231	26.3	26.7
0.534299	0.959375	0.694907	0.184557	28.7	32
0.997616	0.980769	0.399782	0.134962	27.7	31.2
0.11125	0.58125	0.07071	0.0706301	20	32
0.248483	0.41875	0.0741579	0.0749905	30.9	32
0.481753	0.482072	0.696496	0.762359	25	25.1
0.526087	0.325	0.0762567	0.107118	27.6	20
0.133603	0.109312	0.0421818	0.0497087	26.6	24.7
0.198319	0.29572	0.825994	0.961096	28.1	25.7
0.764578	0.669421	0.743479	0.761094	25.1	24.2
0.981326	0.054902	0.2456	0.138919	31.5	25.5
0.817888	0.981949	0.00525364	0.0818949	20	27.7
0.120451	0.916667	0.139472	0.0540722	22.9	26.4
0.786164	0.833333	0.792306	0.836919	24.7	25.2
0.102531	0.621875	0.116823	0.292579	24.2	32
0.60659	0.231405	0.125837	0.0257326	22.9	24.2
0.351404	0.279461	0.245205	0.124525	24.8	29.7
0.720766	0.578125	0.13343	0.0960309	24.8	32
0.0580471	0.833333	0.836959	0.873534	27.5	27
0.692716	0.975904	0.0857214	0.0785819	29	24.9
0.578156	0.679687	0.665514	0.856727	25.5	25.6
0.478125	0.99375	0.0829232	0.0576973	32	32
0.565588	0.930147	0.0488142	0.225095	20	27.2
0.815612	0.388514	0.535926	0.688758	23.5	29.6
1.03191	0.536184	0.229132	0.134215	32	30.4
0.720851	0.656904	0.745967	0.829866	25.4	23.9
0.337284	0.403125	0.401265	0.385799	23.2	32
0.695308	0.645669	0.715644	0.884714	29.6	25.4
0.65111	0.113043	0.185137	0.15654	28.6	23
0.959665	0.177606	0.289885	0.808618	32	25.9
0.596405	0.498039	0.759366	0.636858	25.2	25.5
0.618432	0.703863	0.64551	0.872265	24.3	23.3
0.248155	0.373494	0.794154	0.876724	25.8	24.9
0.378752	0.559184	0.598826	0.793943	23.8	24.5
0.829889	0.532258	0.938952	0.907354	25.6	24.8
0.175	0.496875	0.272336	0.378899	32	32
0.546143	0.690678	0.7714	0.804459	24.5	23.6
0.419197	0.479839	0.880375	0.940107	25.5	24.8
0.501355	0.598425	0.744683	0.872882	24.4	25.4
0.326429	0.572034	0.786971	0.778073	24.1	23.6
1.02743	0.315972	0.0695125	0.307898	32	28.8
0.382391	0.403125	0.840762	0.51084	24.1	32
0.339286	0.533333	0.852156	0.79616	25.2	24
0.261905	0.993651	0.308594	0.740807	28.8	31.5
0.677377	0.581897	0.840083	0.803295	26.4	23.2
0.146875	0.0690909	0.631843	0.0633249	32	27.5
0.108793	0.613027	0.82952	0.649248	28.1	26.1
0.592538	0.705628	0.547143	0.323214	29.1	23.1
0.539683	0.697778	0.539759	0.817489	24.5	22.5
0.955235	0.824138	0.911569	0.705279	27.5	29
0.835025	0.665272	0.854435	0.848525	25.4	23.9
0.537073	0.99654	0.0089571	0.237662	24.3	28.9
0.109864	0.527897	0.881407	0.778445	24.4	23.3
0.640056	0.52549	0.626402	0.790712	26.6	25.5
0.166509	0.409836	0.844214	0.840049	27.7	24.4
0.134769	0.208738	0.0583696	0.0790016	32	20.6
0.343962	0.342975	0.882085	0.941779	26.8	24.2
0.636921	0.69962	0.613919	0.29807	29	26.3
0.845616	0.871094	0.64778	0.833572	24.7	25.6
0.188571	0.181467	0.74824	0.94062	25.6	25.9
0.974264	0.214575	0.109443	0.479886	25.5	24.7
0.383765	0.539474	0.677597	0.584107	29.9	22.8
0.40311	0.513725	0.672378	0.792707	29	25.5
0.761466	0.793233	0.359553	0.521988	32	26.6
0.0721387	0.375465	0.179779	0.197366	26.4	26.9
0.403073	0.605809	0.555879	0.808547	24.2	24.1
0.987364	0.0608696	0.124098	0.0987437	32	23
0.575504	0.612	0.891376	0.724417	25.8	25
0.0752534	0.0743243	0.313993	0.0116653	32	29.6
0.695776	0.031746	0.225798	0.0635288	28.9	31.5
0.342577	0.383513	0.918256	0.909681	26.6	27.9
0.545119	0.619772	0.803013	0.903657	27.3	26.3
0.591579	0.588	0.898035	0.85976	28.5	25
0.12864	0.531835	0.472843	0.525357	32	26.7
1.03385	0.42437	0.175688	0.29094	25.2	23.8
0.57664	0.640693	0.835637	0.594645	26.5	23.1
0.055	0.254545	0.0692749	0.166259	20	22
0.887554	0.648438	0.863116	0.852618	29	25.6
0.161666	0.846975	0.274351	0.337996	32	28.1
0.427933	0.566929	0.942777	0.869668	25.9	25.4
0.741813	0.672862	0.900343	0.91227	27.2	26.9
0.601961	0.368627	0.414223	0.498686	24	25.5
0.52598	0.541667	0.848874	0.825829	25.5	24
0.592367	0.315385	0.318136	0.552654	25.9	26
0.218926	0.989437	0.14271	0.179263	32	28.4
0.679863	0.645418	0.745853	0.884477	25.4	25.1
0.661753	0.705179	0.0308165	0.786562	32	25.1
1.03846	0.176923	0.198702	0.407512	27.3	26
0.542145	0.621514	0.878538	0.914536	25.5	25.1
0.155125	0.0736434	0.770855	0.877543	27	25.8
0.600775	0.724806	0.806791	0.738253	25.8	25.8
1.02547	0.273063	0.715002	0.474355	25.5	27.1
0.209026	0.298805	0.812722	0.542624	27.5	25.1
0.17288	0.868421	0.192783	0.266477	28.8	30.4
0.164286	0.12	0.731724	0.0546857	25.2	20
0.963328	0.74502	0.395831	0.57632	25.4	25.1
0.761614	0.672199	0.678322	0.591943	26.6	24.1
0.231512	0.550607	0.828647	0.762552	22.9	24.7
0.695058	0.466667	0.621275	0.725016	29.9	22.5
0.776247	0.810606	0.789207	0.609447	25.4	26.4
0.751983	0.144578	0.297851	0.18344	32	24.9
0.298453	0.992509	0.185639	0.229045	29.7	26.7
0.775941	0.221875	0.315561	0.39561	25.9	32
1.03939	0.518367	0.639567	0.768791	25.8	24.5
0.369998	0.490119	0.689706	0.505613	25.1	25.3
0.414319	0.437008	0.841294	0.898134	24.9	25.4
0.182739	0.444444	0.795274	0.560386	23.9	25.2
0.47652	0.477509	0.189003	0.354512	22.4	28.9
0.287441	0.375546	0.761346	0.81584	26.7	22.9
0.99718	0.57377	0.63879	0.819128	25	24.4
0.202242	0.606557	0.83006	0.623455	24.5	24.4
0.330595	0.535849	0.575063	0.908961	23.2	26.5
0.039878	0.669323	0.659051	0.691331	32	25.1
0.659704	0.560311	0.588915	0.811118	28.5	25.7
0.52555	0.842324	0.00101146	0.0854475	22.2	24.1
0.517088	0.900958	0.374128	0.0901989	25.1	31.3
0.987301	0.824219	0.701298	0.830725	25.9	25.6
0.832328	0.97619	0.0742172	0.0673011	24.7	29.4
0.235061	0.451883	0.69083	0.861054	25.6	23.9
0.95625	0.959375	0.522051	0.0787608	25	32
0.154655	0.208494	0.69827	0.802363	25.2	25.9
0.409286	1	0.091977	0.198912	24.7	32
0.60625	0.6125	0.0514285	0.26702	20	32
0.857554	0.0984252	0.0182114	0.255755	32	25.4
0.521875	0.885	0.361726	0.0676194	32	20
0.081616	0.0772532	0.964027	0.873115	24.2	23.3
1.00919	0.434375	0.835704	0.139025	27.2	32
0.366566	0.73494	0.377366	0.12311	24	24.9
0.685609	0.643137	0.787041	0.83338	26.5	25.5
0.711599	0.0689655	0.0547401	0.0838489	26.4	29
0.673683	0.652542	0.399859	0.342961	27.9	23.6
0.271389	0.985981	0.06902	0.0102969	23.3	21.4
0.808559	0.2125	0.257092	0.0518585	29.6	24
0.950901	0.183406	0.0534252	0.0839584	32	22.9
0.301348	0.399015	0.0159673	0.0872609	23.6	20.3
0.887996	0.229508	0.0623519	0.106103	30.4	24.4
0.951371	0.992593	0.905324	0.887804	26.2	27
0.217629	0.659574	0.511459	0.878673	21	23.5
0.406078	0.141264	-0.0174252	0.239971	20	26.9
0.321875	0.409375	0.107413	0.546046	32	32
0.368898	0.148305	0.104912	0.104335	20	23.6
0.657255	0.594017	0.62373	0.847198	26.7	23.4
0.987036	0.893281	0.714435	0.679674	27.5	25.3
0.844755	0.836431	0.721038	0.240851	27.2	26.9
0.751814	0.0445205	0.0792209	0.296951	31.9	29.2
0.815625	0.235	0.0695814	0.081158	32	20
0.25625	0.0125	0.205639	0.315411	32	32
0.585062	0.726141	0.689467	0.599388	24.1	24.1
0.328187	0.975	0.0716258	0.169648	25.3	32
0.880971	0.719512	0.719249	0.68491	25.6	24.6
0.979236	0.596429	0.22303	0.552978	21.5	28
0.0572638	0.627451	0.739262	0.402009	26.4	25.5
0.729195	0.978723	0.0259492	0.0325724	21.8	28.2
0.356494	0.415584	0.874601	0.212353	25.7	23.1
0.746658	0.760784	0.45193	0.860025	26.4	25.5
0.938468	0.260331	0.0185735	0.205641	22.9	24.2
0.726119	0.81875	0.0637073	0.187369	22.9	32
0.141929	0.566929	0.141343	0.110682	32	25.4
0.95916	0.559727	0.839538	0.396775	26.6	29.3
0.777922	0.285	0.124286	0.0487062	30.8	20
0.328125	0.32	0.0371153	0.0935105	32	20
0.977701	0.834615	0.736494	0.838115	25.7	26
0.987261	0.72973	0.732549	0.852841	28.4	25.9
0.928287	0.855769	0.00829487	0.0595525	23.5	31.2
0.961598	0.199134	0.0135892	0.00134067	21.7	23.1
0.068599	0.333333	0.000317978	0.124287	20.5	20.7
0.420727	0.52988	0.567854	0.778881	23.4	25.1
0.412419	0.697581	0.12855	0.166052	24.3	24.8
0.204888	0.90625	0.80353	0.126356	25.7	32
0.240846	0.203252	0.0434543	0.138585	25	24.6
0.084183	0.0901961	0.125669	0.242238	22.5	25.5
0.518432	0.828025	0.0877174	0.3142	32	31.4
0.446875	0.153125	0.110592	0.0683437	32	32
1.02813	0.196875	0.000666322	0.122935	32	32
0.111466	0.109756	0.137419	0.283378	29	24.6
0.310045	0.0426357	0.0421382	0.359618	23.9	25.8
0.343836	0.56	0.0730283	0.0572748	29.2	20
0.699194	0.656	0.853414	0.905672	27.3	25
0.18161	0.168675	0.24174	0.217918	23.1	24.9
0.090625	0.028125	0.0754772	0.186191	32	32
0.538364	0.1625	0.0350406	0.271672	24.6	32
0.240625	0.5875	0.12361	0.0999411	32	32
0.657739	0.347826	0.237553	0.0123179	25	23
0.468508	0.10084	0.179246	0.128879	30.3	23.8
0.336901	0.283019	0.121526	0.112738	31.2	21.2
0.509414	0.829493	0.288	0.264373	24.5	21.7
0.745763	0.135135	0.150675	0.165721	28.6	22.2
0.733898	0.762712	0.718049	0.369525	26	23.6
1.01466	0.96875	0.174018	0.104495	22.6	32
0.908848	0.131579	0.153469	0.148997	29.9	22.8
0.518525	0.996047	0.0964403	0.25091	25.7	25.3
0.369003	0.209877	0.107343	0.204889	28.6	24.3
0.286717	0.490826	0.760229	0.350273	23	21.8
0.408916	0.675325	0.627342	0.873901	23.5	23.1
0.230664	0.59164	0.861583	0.697625	24.3	31.1
0.120886	0.985	0.0735084	0.0528114	23.7	20
0.492676	0.503521	0.0985455	0.171621	22.5	28.4
0.434915	0.0897436	0.133879	0.29818	20	23.4
0.45	0.13125	0.176977	0.183053	32	32
0.561753	0.880478	0.348718	0.280489	32	25.1
0.268558	0.497778	0.666215	0.719492	23.5	22.5
0.506544	0.478927	0.0808607	0.0824924	25	26.1
0.245733	0.116466	0.0880029	0.215824	32	24.9
0.348515	0.441176	0.788091	0.816142	24.3	23.8
0.831575	0.1	0.163467	0.189895	30.8	32
0.101723	0.930328	0.101018	0.0464037	29.5	24.4
0.529648	0.484962	0.15488	0.268622	26.4	26.6
0.432143	0.890411	0.678693	0.466456	24.4	21.9
0.408409	0.510638	0.718882	0.767936	25.1	23.5
0.469444	0.204444	0.0736192	0.0906466	24	22.5
1.01056	0.434783	0.791705	0.890316	24.7	25.3
1.0217	0.875	0.135277	0.127335	30.1	32
0.49296	0.653226	0.869873	0.879829	25.2	24.8
0.646457	0.553279	0.858811	0.876879	25.7	24.4
0.926873	0.778723	0.838626	0.724574	23.8	23.5
0.145701	0.366812	0.722806	0.87531	23.8	22.9
0.819587	0.871369	0.60591	0.825191	22.1	24.1
0.368474	0.565217	0.792955	0.675886	27.9	27.6
0.704278	0.133065	0.0867044	0.12424	23	24.8
0.726535	0.0491228	0.143377	0.193595	32	28.5
0.255186	0.550781	0.755333	0.784575	23.8	25.6
0.805182	0.276018	0.13304	0.0947046	27.4	22.1
0.807613	0.739777	0.799164	0.869339	25.4	26.9
0.280622	0.641732	0.741066	0.793891	24.1	25.4
0.720856	0.962547	0.159041	0.154649	27.1	26.7
0.195247	0.0916031	0.869986	0.895556	26.5	26.2
0.183555	0.0942623	0.0795417	0.0484695	32	24.4
0.664921	0.586066	0.602334	0.911861	21.6	24.4
0.130108	0.630522	0.141422	0.481504	32	24.9
0.317606	0.35124	0.831398	0.845229	23.7	24.2
0.972907	0.757085	0.813726	0.769758	26.3	24.7
0.52068	0.642586	0.91082	0.880755	26.2	26.3
0.730051	0.95	0.157216	0.0401738	27.1	32
0.794408	0.907895	0.879501	0.0760983	25.6	30.4
0.238851	0.650558	0.677124	0.840232	24.7	26.9
0.786891	0.75	0.576399	0.521941	27.2	23.2
0.729082	0.670498	0.668552	0.813449	27.9	26.1
0.633804	0.168385	0.676607	0.668834	25.4	29.1
0.827143	0.246429	0.0850502	0.0406985	20	28
0.778958	0.652542	0.819285	0.413108	25.3	23.6
0.674153	0.574074	0.769691	0.843638	28.2	27
0.525896	0.545817	0.675779	0.842794	25.1	25.1
0.91289	0.821429	0.801416	0.788156	24.9	25.2
0.871605	0.578182	0.453187	0.736759	24.3	27.5
0.580727	0.519313	0.821824	0.894766	26.5	23.3
0.284484	0.194553	0.290986	0.865388	32	25.7
0.74879	0.73251	0.766421	0.881013	27.3	24.3
0.54341	0.228137	0.682946	0.785859	31.3	26.3
0.476935	0.575758	0.410817	0.782229	32	23.1
0.676069	0.973941	0.0901887	0.0568695	32	30.7
0.128549	0.307054	0.820882	0.816389	25.3	24.1
0.919868	0.707965	0.535455	0.528204	27.3	22.6
0.789528	0.954198	0.000956342	-0.114004	32	26.2
0.348344	0.713115	0.575681	0.426425	23.9	24.4
0.731085	0.471698	0.240996	0.478566	30.1	26.5
0.947368	0.842105	0.0579325	0.124947	23.7	28.5
0.863794	0.749004	0.780605	0.772787	24.5	25.1
0.40252	0.468	0.720461	0.88105	25.4	25
0.939344	0.204545	0.0917646	0.069206	30.5	22
0.939168	0.943548	0.755573	0.686666	24.3	24.8
0.693332	0.549801	0.295616	0.785989	30.4	25.1
0.87603	0.003125	0.698612	0.162261	27.3	32
0.205818	0.925197	0.0811921	0.126866	25.2	25.4
0.967934	0.0233333	0.833954	0.748686	26.3	30
0.853371	0.674912	0.870437	0.68677	25.2	28.3
0.984375	0.96875	0.307436	0.0706596	32	32
0.490557	0.62963	0.764021	0.849875	22.9	24.3
0.253803	0.428016	0.0453349	0.53606	24.2	25.7
0.810564	0.737089	0.588958	0.493351	26.3	21.3
0.831122	0.800905	0.357901	0.391025	29.8	22.1
0.377201	0.399177	0.871369	0.729611	24.1	24.3
1.05	0.205	0.154462	0.140914	24.5	20
0.791825	0.162162	0.0422821	0.4762	25.4	25.9
0.0843036	0.0818966	0.417964	0.522647	23.1	23.2
0.356417	0.448276	0.247382	0.320508	24.1	31.9
0.605694	0.62931	0.69825	0.806768	23.8	23.2
0.0696879	0.755187	0.854722	0.784325	26.8	24.1
0.497296	0.365759	0.459825	0.449312	24.1	25.7
0.12936	0.760252	0.219003	0.075088	27.5	31.7
1.02598	0.987179	0.849067	0.734133	25.4	23.4
0.245739	0.647826	0.692	0.887271	25	23
0.118293	0.631799	0.876685	0.400579	26.1	23.9
0.419059	0.615063	0.652704	0.855391	23.2	23.9
0.490547	0.0840708	0.229954	0.192957	26.4	22.6
0.332248	0.497925	0.911141	0.707768	26.5	24.1
0.337083	0.828671	0.0730803	0.183745	21.2	28.6
0.678864	0.666667	0.639078	0.640306	25.4	25.5
0.466089	0.571429	0.603953	0.794327	30.8	25.2
0.134225	0.783784	0.124239	0.293201	26.3	25.9
0.520148	0.684783	0.494692	0.178365	24.6	27.6
0.708197	0.453925	0.49773	0.689107	28.7	29.3
0.127594	0.508711	0.549334	0.54736	27.6	28.7
0.413284	0.671587	0.136791	0.116691	27.1	27.1
0.327659	0.508333	0.543213	0.138487	25.7	24
0.483555	0.463115	0.713291	0.844383	32	24.4
1.00541	0.729412	0.829419	0.859111	26.1	25.5
0.732079	0.2875	0.178385	0.0445691	21.1	32
0.1875	0.86875	-0.000473525	0.113633	32	32
0.28315	0.872414	0.113013	0.114139	31.7	29
0.638054	0.691489	0.0452	0.338192	32	28.2
0.412159	0.491525	0.863594	0.767185	23	23.6
0.491307	0.569106	0.80959	0.821889	26	24.6
1.03397	0.948617	0.0707583	0.0852323	32	25.3
0.30569	0.335593	0.836904	0.633206	28	29.5
0.367592	0.502203	0.821816	0.834388	23	22.7
0.286035	0.687023	0.686559	0.826231	27.2	26.2
0.980843	0.812261	0.663059	0.793294	26.1	26.1
0.34854	0.916058	0.140169	0.249733	32	27.4
0.485522	0.607306	0.846668	0.882122	24.6	21.9
0.482765	0.676856	0.79951	0.533006	24.4	22.9
0.606875	0.548	-0.0453653	0.880093	32	25
0.205683	0.270677	0.726646	0.750896	28.1	26.6
0.96544	0.32107	0.674871	0.749932	24.9	29.9
0.576143	0.832536	0.681438	0.395364	24.4	20.9
0.945578	0.875445	0.860298	0.908776	27	28.1
0.378226	0.414545	0.891562	0.850725	24.8	27.5
0.468669	0.496377	0.873328	0.771478	24.1	27.6
0.420247	0.50566	0.8792	0.841641	24.9	26.5
0.113356	0.0413223	0.689102	0.886116	24.3	24.2
0.390633	0.428571	0.779568	0.854509	24	26.6
0.118273	0.267559	0.888633	0.638694	25.3	29.9
0.714316	0.476351	0.801856	0.156757	25.6	29.6
0.311185	0.391304	0.919507	0.867642	24.8	25.3
0.0574234	0.185039	0.885021	0.802584	26.3	25.4
0.247545	0.350649	0.702183	0.66617	25.7	23.1
0.297044	0.504098	0.379281	0.801916	23.4	24.4
0.526923	0.676923	0.120981	0.169458	20	26
0.645894	0.717391	0.782507	0.756494	27	27.6
0.101961	0.239216	0.822779	0.870011	28.5	25.5
0.214692	0.134375	0.110599	0.0925189	23.1	32
0.262122	0.7603	0.105115	0.195088	22.4	26.7
0.788033	0.799127	0.813114	0.724099	27.2	22.9
0.4886	0.710801	0.25036	0.0683827	32	28.7
0.394626	0.528226	0.789663	0.860261	24.1	24.8
0.239287	0.226766	0.122852	0.338117	30.7	26.9
1.01207	0.5	0.609755	0.495361	29	23.2
0.0938522	0.271654	0.727958	0.886975	26	25.4
1.02329	0.13125	0.858081	0.172384	26.7	32
0.997582	0.676471	0.296862	0.149029	30.1	27.2
0.0809647	0.062963	0.769857	0.836468	25.8	27
0.283491	0.398437	0.873699	0.884153	25.8	25.6
0.0566691	0.911877	0.555327	0.126075	32	26.1
1.01935	0.774545	0.488787	0.399751	24.8	27.5
0.610091	0.556452	0.70051	0.605081	26.1	24.8
0.496761	0.540984	0.764499	0.812609	24.8	24.4
0.828679	0.255319	0.136493	-0.0128041	32	28.2
0.614807	0.653992	0.799545	0.815828	24.2	26.3
0.166233	0.212851	0.768735	0.792664	25	24.9
0.752573	0.641638	0.482136	0.190778	25	29.3
0.799771	0.822034	0.390562	0.38759	25.2	23.6
0.784572	0.77	0.311455	0.402548	26.9	20
0.276078	0.810409	-0.170138	0.82552	20	26.9
0.562726	0.489627	0.534123	0.848221	26.1	24.1
0.956262	0.149798	0.769243	0.734331	24.9	24.7
0.847403	0.556962	0.791458	0.852023	26	23.7
0.777792	0.794872	0.796311	0.861043	24.9	27.3
0.9626	0.0144404	0.779483	0.24607	27.8	27.7
0.177099	0.161417	0.181822	0.307487	29.5	25.4
0.518958	0.59127	0.838039	0.814153	24.7	25.2
0.8881	0.853659	0.824225	0.690346	26.9	28.7
0.286599	0.388889	0.844945	0.802656	31.7	27
0.828756	0.565543	0.382123	0.841255	27	26.7
0.272519	0.493976	0.439886	0.346283	22.4	24.9
0.7687	0.44375	0.698538	0.425014	24.9	32
0.984735	0.639216	0.711373	0.842198	29.8	25.5
0.400779	0.138686	0.104414	0.0466181	26.8	27.4
0.387364	0.386957	0.0654061	0.0226443	32	23
0.671611	0.672414	0.926346	0.847562	24.7	23.2
0.529421	0.595506	0.669243	0.702436	25.6	26.7
0.930804	0.526786	0.157381	0.0565774	32	22.4
0.573766	0.637324	0.784155	0.90676	25.7	28.4
0.0640625	0.878906	0.348893	0.0803316	32	25.6
0.97052	0.920949	0.835316	0.846866	26.4	25.3
0.13125	0.95625	0.110011	0.309436	32	32
1.03021	0.0113636	0.0935397	0.329574	32	26.4
0.622102	0.715481	0.835441	0.77095	25.5	23.9
0.774937	0.769547	0.80678	0.790953	26.8	24.3
0.858203	0.788235	0.812995	0.822588	25.9	25.5
0.517744	0.989831	0.116787	0.113254	32	29.5
0.528919	0.0349206	0.108863	0.19416	32	31.5
0.0777174	0.0355731	0.217894	0.10784	32	25.3
0.417222	0.414343	0.792952	0.783736	25.6	25.1
0.388438	0.533613	0.735267	0.829338	24.1	23.8
0.326581	0.588983	0.845119	0.509504	24.6	23.6
0.0790267	0.937743	0.900312	0.674468	28.4	25.7
0.801078	0.225	0.306815	0.293302	29	32
0.477778	0.440476	0.64704	0.784246	28	25.2
0.341534	0.322449	0.80212	0.867524	25.3	24.5
0.521875	0.8375	0.120472	0.149679	32	32
0.727861	0.767544	0.827068	0.629707	25.2	22.8
0.949988	0.824701	0.840822	0.823421	25.5	25.1
0.391291	0.479167	0.854148	0.885009	26.6	24
0.0401844	0.0876494	0.779829	0.836855	25.5	25.1
0.393544	0.387665	0.12572	0.126431	32	22.7
0.501269	0.681275	0.785951	0.860619	24.8	25.1
0.521875	0.31875	0.243339	0.277773	32	32
0.428068	0.488462	0.794334	0.874757	26.2	26
0.38106	0.436441	0.823101	0.834124	22.9	23.6
0.306453	0.810345	0.236015	0.430636	23.7	23.2
0.729153	0.724907	0.736404	0.870521	23.9	26.9
0.871667	0.958333	0.0630207	0.0334744	20	24
0.922475	0.80083	0.884569	0.775773	25.6	24.1
0.331513	0.255663	0.377828	0.210315	32	30.9
0.763225	0.645669	0.805742	0.81279	27	25.4
0.486647	0.519149	0.813613	0.76167	24.3	23.5
0.719942	0.453237	0.103904	-0.0545639	32	27.8
0.243929	0.464435	0.149478	0.0916037	31.1	23.9
0.614909	0.168459	0.0885427	0.180111	21.8	27.9
0.153467	0.185484	0.204629	0.359162	26.8	24.8
0.437461	0.426829	0.77386	0.78924	23.4	24.6
0.078125	0.9875	0.199419	0.337715	32	32
0.503246	0.651452	0.775695	0.827593	24.8	24.1
0.103125	0.103125	0.101011	0.0908286	32	32
0.557173	0.566116	0.80252	0.789189	25.6	24.2
0.153125	0.95	0.200117	0.26143	32	32
0.14375	0.965625	0.141512	0.0865636	32	32
0.413001	0.600775	0.870971	0.835813	24.9	25.8
0.0668966	0.896	0.588847	0.150339	29	25
0.487202	0.594306	0.770318	0.539892	23.9	28.1
0.59518	0.524528	0.82031	0.571671	29.2	26.5
0.59201	0.622137	0.72678	0.909004	25.3	26.2
0.358173	0.94375	0.73898	0.7312	31.2	32
0.510096	0.475	0.307757	0.141011	26	32
0.947955	0.814126	0.904235	0.852021	26.9	26.9
0.934939	0.215625	0.403751	0.28248	30.5	32
0.99219	0.768595	0.674753	0.821087	29.1	24.2
0.246656	0.4875	0.341892	0.489233	27.1	32
0.340318	0.458498	0.826251	0.914571	24.9	25.3
0.577406	0.656904	0.798268	0.80829	23.9	23.9
0.308325	0.719472	-0.149759	-0.018988	21.3	30.3
0.171798	0.744108	0.0754754	0.181378	24.9	29.7
0.183431	0.918367	0.147114	0.283633	25.3	24.5
0.110069	0.567308	0.644034	0.273315	28.1	31.2
0.596747	0.930599	0.141442	0.0354666	32	31.7
0.0712142	0.147541	0.143763	0.259942	29.5	24.4
0.57928	0.849785	0.123245	0.322119	25.3	23.3
0.498437	0.117188	0.15492	0.0466127	32	25.6
0.703897	0.742489	0.885314	0.754467	25	23.3
0.344323	0.428125	0.0874998	0.10006	21.8	32
0.881441	0.41875	0.562342	0.356616	26.2	32
0.1189	0.701818	0.661834	0.90466	29.1	27.5
0.702717	0.210046	0.0242235	0.0562417	20	21.9
0.184828	0.936803	0.0446634	0.188032	32	26.9
0.114273	0.00793651	0.736147	0.806819	25.6	25.2
0.320425	0.608365	0.684807	0.827797	28.7	26.3
0.871875	0.42	0.283406	0.14121	32	20
0.500176	0.735915	0.174931	0.395187	32	28.4
1.03341	0.116279	0.577813	0.791763	26.1	25.8
0.0563681	0.340206	0.329471	0.15647	32	29.1
0.641961	0.54902	0.401016	0.794226	30	25.5
0.203325	0.279835	0.746344	0.841435	25	24.3
0.135175	0.268293	0.565201	0.73615	24.9	24.6
0.33254	0.204444	0.0721219	0.108634	22.4	22.5
0.640878	0.614865	0.214951	0.200262	32	29.6
0.547077	0.0806452	0.590197	0.0437645	32	24.8
0.93951	0.640816	0.846191	0.82313	27.8	24.5
0.334924	0.168103	0.103	0.0908132	30.9	23.2
0.703161	0.68595	0.793466	0.948393	27.9	24.2
0.79748	0.204918	0.00941495	0.15029	29.4	24.4
0.626934	0.190625	0.249081	0.215444	30.7	32
0.214031	0.121457	0.296659	0.0623566	32	24.7
0.0425719	0.976923	0.134	0.249987	26.2	26
0.1125	0.509375	0.119592	0.0681492	32	32
0.283002	0.97166	-0.00449659	0.117181	25.4	24.7
0.757722	0.660232	0.776142	0.946576	29.6	25.9
0.901915	0.0297872	0.117318	0.0516097	20	23.5
0.405594	0.591078	0.279908	0.260892	24.8	26.9
0.0907328	0.5875	0.616745	0.0616875	29	32
0.508827	0.108392	0.0622218	0.282153	24.4	28.6
0.90471	0.268293	0.295888	0.108126	24.7	20.5
0.334375	0.246875	0.044799	0.0814426	32	32
0.453651	0.0702479	0.524844	0.236265	30.5	24.2
0.565217	0.750988	0.897362	0.682418	27.1	25.3
0.415632	0.579365	0.820049	0.929845	25.7	25.2
0.429194	0.175896	0.0387027	0.567781	32	30.7
0.8	0.2125	0.0372519	0.0342079	32	32
0.81168	0.897541	0.288447	0.840628	32	24.4
0.290289	0.0668896	0.121334	0.0589406	27.5	29.9
0.907867	0.425	0.120954	0.413495	27.6	28
0.423324	0.858696	0.180022	0.499566	32	27.6
0.446859	0.0916335	0.0144836	0.0871174	23.5	25.1
0.354505	0.324324	0.161611	0.0858065	32	22.2
0.0372596	0.314685	0.168323	0.0749555	32	28.6
0.303844	0.806691	0.271423	0.827214	28.2	26.9
0.154872	0.951807	0.0955043	0.119805	23.8	24.9
0.83288	0.894915	0.0315984	0.344047	24.3	29.5
0.372727	0.149091	0.104639	0.0727779	26.4	27.5
0.191461	0.6	0.139304	0.0598288	28.4	32
1.03193	0.91498	0.512623	0.768133	30.8	24.7
0.447436	0.666667	0.657978	0.808612	32	31.2
0.636111	0.64	0.856074	0.861808	25.6	22.5
0.347759	0.538462	0.152083	0.0485236	29	24.7
0.399047	0.503472	0.764621	0.938492	24.2	28.8
0.974167	0.808511	0.0463237	0.158366	30.2	28.2
0.294875	0.732143	0.534092	0.401265	26.9	28
1.00891	0.95122	0.583424	0.886103	23.9	24.6
0.360333	0.688462	0.211811	0.665521	21.7	26
0.362187	0.720648	0.151305	0.380154	23.9	24.7
0.0933822	0.849372	0.687244	0.892684	28.9	23.9
0.879791	0.837004	0.85283	0.911584	24.7	22.7
0.261637	0.307692	0.0584846	0.0391973	32	22.1
0.124426	0.242678	0.867567	0.846059	24.8	23.9
0.325735	0.275424	0.899369	0.921132	24.5	23.6
0.361509	0.750903	0.157037	0.0373957	20.3	27.7
0.720019	0.731092	0.854619	0.797028	23.6	23.8
0.37289	0.679167	0.814574	0.808821	23.7	24
0.832193	0.797521	0.776892	0.782913	27.9	24.2
0.0943738	0.95935	0.343631	0.461992	30.1	24.6
0.332946	0.570796	0.787049	0.81405	24.4	22.6
0.0857482	0.103004	0.854494	0.794594	24.2	23.3
0.635	0.065	0.0220661	0.0622267	20	20
1.02913	0.303125	0.119847	0.108257	23.6	32
0.209195	0.37931	0.856965	0.8713	24	23.2
0.205197	0.0483871	0.230435	0.217342	27.9	24.8
0.687953	0.215613	0.36932	0.345088	32	26.9
0.265784	0.00420168	0.684559	0.517179	26.1	23.8
0.218464	0.267782	0.820602	0.833485	24.9	23.9
0.0927875	0.884462	0.659603	0.908716	29	25.1
0.198302	0.00694444	0.104283	0.285001	24.3	28.8
0.93304	0.0854701	0.0995538	0.0331071	32	23.4
0.347868	0.545833	0.636859	0.899524	25.8	24
0.194008	0.552174	0.839303	0.914928	23.8	23
0.292017	0.0572519	0.0503463	0.333722	29.5	26.2
0.416482	0.655518	0.110232	0.0381062	32	29.9
0.264236	0.333333	0.273373	0.220936	32	22.5
0.85625	0.278125	0.138656	0.0738722	26	32
0.87062	0.0792453	0.123583	0.293056	25.2	26.5
0.120535	0.898917	0.0665656	0.169802	25.5	27.7
0.467328	0.692913	0.742487	0.849937	25.1	25.4
0.701684	0.659259	0.737981	0.727589	27.5	27
0.208288	0.0924658	0.17305	0.235689	20	29.2
0.44232	0.98125	0.153267	0.026926	20.1	32
0.594798	0.575875	0.346645	0.709097	26.3	25.7
0.650997	0.758065	0.896246	0.920234	27.5	24.8
0.242966	0.096875	0.19397	0.171346	27.1	32
0.0925434	0.390625	0.122229	0.0338384	25.9	32
0.340625	0.25	0.161701	0.0753875	32	32
0.456596	0.0258303	0.06611	0.15512	32	27.1
0.981074	0.151639	0.272146	0.0726777	30.1	24.4
0.428125	0.903125	0.124182	0.0548118	32	32
0.668244	0.737255	0.809338	0.730439	26.1	25.5
0.922251	0.718631	0.838517	0.90679	27.9	26.3
0.973088	0.801843	0.0164828	0.176735	22.5	21.7
0.277044	0.53668	0.745343	0.52371	28.5	25.9
0.947627	0.717054	0.117192	0.227183	24.6	25.8
0.720971	0.631373	0.768959	0.737395	25.6	25.5
1.01667	0.071875	0.389452	-0.108676	28.3	32
0.702732	0.767717	0.843667	0.744682	24.3	25.4
0.445968	0.455939	0.838287	0.789592	26.4	26.1
0.129587	0.241509	0.11397	0.116604	23.5	26.5
0.11305	0.370732	0.0504987	0.208401	27.4	20.5
0.301691	0.506073	0.915254	0.769753	25.3	24.7
0.724542	0.734545	0.871843	0.813392	27.3	27.5
0.56793	0.430328	0.395251	0.752463	32	24.4
0.0586058	0.155039	0.855956	0.667312	26.6	25.8
0.428608	0.421875	0.0470839	0.0729929	24.6	32
0.680941	0.677656	0.787105	0.902263	31	27.3
0.252943	0.186722	0.203521	0.0174441	32	24.1
0.326304	0.594488	0.514256	0.0111676	32	25.4
0.99485	0.891667	0.733141	0.815559	26.7	24
0.399204	0.389831	0.316639	0.877592	24.5	23.6
0.0736057	0.912879	0.433471	0.660453	25.7	26.4
0.508712	0.106529	0.0516872	-0.000268352	25.6	29.1
0.266242	0.97561	0.107618	0.0316184	31.1	28.7
0.463895	0.52069	0.722155	0.924665	28.7	29
0.39306	0.505747	0.749413	0.920933	24.8	26.1
0.538482	0.756849	0.629855	0.894944	28.3	29.2
0.665493	0.901141	-0.0794569	0.550148	20.3	26.3
0.360653	0.818519	-0.0266894	-0.102698	26.3	27
0.721573	0.733906	0.52089	0.747616	25.3	23.3
0.379037	0.224138	0.283131	0.286336	25.2	23.2
0.183324	0.0883392	0.212893	0.613251	24.3	28.3
0.535918	0.95625	0.291287	0.372167	24.1	32
0.951661	0.375	0.302794	0.223532	30.1	20
0.118193	0.822064	0.72718	0.624431	25.9	28.1
0.855786	0.678295	0.401536	0.822044	28	25.8
0.883636	0.876033	0.79228	0.933233	27.5	24.2
0.869842	0.85625	0.205879	0.0756143	30.9	32
0.923677	0.218391	0.284527	0.60999	22.6	26.1
0.410877	0.0701754	0.0686842	0.116469	30	22.8
0.963294	0.0285714	0.152028	0.16404	32	31.5
0.437449	0.321678	0.141123	0.202772	28.1	28.6
0.828664	0.128125	0.100727	0.0813639	23.2	32
0.46634	0.420849	0.843391	0.723292	25.7	25.9
0.338418	0.204918	0.0611445	0.00186878	22.3	24.4
0.915788	0.449057	0.809665	0.766081	27.2	26.5
0.980666	0.960289	0.883686	0.928381	27	27.7
0.39729	0.422222	0.84325	0.866572	24.6	22.5
0.416711	0.622881	0.702669	0.84434	25.6	23.6
0.357774	0.716263	0.20545	0.168423	23.7	28.9
0.11298	0.896	0.516079	0.665107	30.2	25
0.533333	0.01	0.123451	0.200732	32	30
0.881633	0.0640569	0.0725648	0.115325	24.9	28.1
0.244812	0.287879	0.82216	0.723628	25.7	26.4
0.163924	0.302041	0.833412	0.719916	24.8	24.5
0.328922	0.419118	0.687417	0.858508	24	27.2
0.859929	0.72695	0.643578	0.804983	26.8	28.2
0.381971	0.470833	0.780993	0.774635	26.3	24
0.706349	0.690476	0.762636	0.834217	24.5	25.2
0.546089	0.571429	0.859798	0.914436	25.5	27.3
0.557839	0.719231	0.691358	0.8361	26.2	26
0.878125	0.453125	0.129378	0.233283	32	32
0.337121	0.487603	0.576083	0.883171	24	24.2
0.697025	0.713004	0.747181	0.860725	26.8	22.3
0.315854	0.265	0.827031	0.588925	24.6	20
0.613694	0.597826	0.192186	0.47241	24.5	27.6
0.429389	0.45935	0.757892	0.861751	24.3	24.6
0.339661	0.396	0.782488	0.757682	23.6	25
0.662335	0.65748	0.812361	0.807852	28.3	25.4
0.597787	0.665414	0.81953	0.913974	26.5	26.6
0.993807	0.965649	0.833119	0.901041	24.9	26.2
0.203752	0.986159	0.0850598	0.118728	32	28.9
0.338783	0.459144	0.671569	0.892103	25.3	25.7
0.17126	0.257028	0.848397	0.842615	26.1	24.9
0.339949	0.985915	0.00659552	0.326409	23.1	28.4
0.191146	0.211155	0.452963	0.923491	31.3	25.1
0.559204	0.03125	0.0906565	0.320006	23.7	32
0.340238	0.0583658	0.0793446	0.0292084	31.5	25.7
0.693273	0.118644	0.0186677	0.138339	32	23.6
0.407812	0.125	0.187904	0.0588177	32	25.6
0.251285	0.303644	0.803343	0.794563	26.7	24.7
0.439833	0.205761	0.226411	0.155048	30.7	24.3
0.28195	0.0506757	0.276985	0.30281	28	29.6
0.305804	0.401786	0.167927	-0.0308306	32	22.4
0.852267	0.742188	0.892926	0.874911	26.6	25.6
0.214528	0.0305344	0.0441423	0.076444	32	26.2
0.855708	0.228571	0.0451784	0.272396	25.6	24.5
0.256992	0.511013	0.792261	0.65764	26.7	22.7
0.516404	0.57197	0.852751	0.872423	25.4	26.4
0.830161	0.732852	0.341343	0.798421	22	27.7
0.502355	0.444444	0.575471	0.874954	25.4	23.4
0.753114	0.663755	0.650644	0.172423	25.7	22.9
0.95173	0.759184	0.596517	0.63787	28.2	24.5
0.68676	0.557196	0.696219	0.792637	25.9	27.1
0.438237	0.433594	0.621051	0.49972	26.5	25.6
0.295407	0.471774	0.726369	0.737578	24.9	24.8
0.249516	0.456	0.68476	0.607652	24.8	25
0.721919	0.728682	0.602721	0.895626	29	25.8
0.399771	0.30622	0.135904	0.404121	23	20.9
0.318919	0.753191	-0.18092	0.702713	27.7	23.5
0.371998	0.570281	0.775696	0.773169	24.7	24.9
0.714502	0.0875	0.177321	0.284963	30.9	32
0.542656	0.631579	0.787044	0.844304	25	24.7
0.94375	0.38125	0.0799269	0.393127	32	32
0.346138	0.355805	0.752242	0.825243	27.7	26.7
0.563354	0.906977	0.147003	0.194453	30.9	30.1
0.511089	0.609375	0.185195	0.135898	24.8	32
1.00194	0.0174216	0.0810394	0.107389	25.7	28.7
0.460745	0.609489	0.945964	0.915873	25.4	27.4
0.20261	0.90681	0.272924	0.231382	32	27.9
1.01372	0.0855019	0.0496525	0.328397	26.5	26.9
0.682665	0.45625	0.0827778	0.305736	26.5	32
0.440476	0.155844	0.0381229	0.0311759	22.8	23.1
0.424048	0.0956175	0.16854	0.194927	30.5	25.1
0.288362	0.168103	0.0364774	0.179132	32	23.2
0.337177	0.483051	0.747402	0.853829	24.4	23.6
0.217767	0.866667	0.749752	0.780263	31.8	24
0.910088	0.933962	0.14199	0.226122	25	31.8
1.00578	0.180328	0.843235	0.778181	26.5	24.4
0.591062	0.0822785	0.518154	0.510964	26.3	31.6
0.640878	0.922297	0.0820951	0.211759	32	29.6
0.119311	0.916667	0.0984754	0.330809	32	31.2
0.491929	0.673228	0.617423	0.283716	24	25.4
0.75625	0.934375	0.0606753	0.0754831	32	32
0.795865	0.7393	0.904106	0.765331	26.8	25.7
0.302135	0.285141	0.625487	0.905859	24.6	24.9
0.766767	0.514925	0.666786	0.692081	23.7	26.8
0.984462	1	0.82906	0.847659	24.4	24.9
1.03397	0.748201	0.752055	0.922249	26.3	27.8
0.455066	0.612403	0.744488	0.904349	25.3	25.8
0.707089	0.564706	0.392169	0.326841	26	25.5
0.563024	0.556017	0.528078	0.829664	25.7	24.1
0.597956	0.746269	0.5934	0.971812	23.8	26.8
0.636245	0.51773	0.823187	0.756407	26.6	28.2
0.410553	0.479675	0.800856	0.831113	25.3	24.6
0.700615	0.653696	0.785584	0.52579	24.1	25.7
0.790785	0.6875	0.599288	0.796265	25.4	25.6
0.392874	0.514644	-0.0555311	0.862636	32	23.9
0.412778	0.579167	0.886056	0.71224	22.5	24
0.66941	0.571956	0.816637	0.933009	23.9	27.1
0.234911	0.436975	0.792811	0.83508	24.1	23.8
0.184941	0.247012	0.884975	0.742498	27.6	25.1
0.938629	0.954733	0.605647	0.690329	23	24.3
0.839573	0.921502	0.0517767	0.179106	20	29.3
0.442548	0.730769	-0.145238	0.859684	32	26
0.706157	0.638298	0.683127	0.846034	26.4	23.5
0.491452	0.536	0.794625	0.900658	24.8	25
0.326606	0.551724	0.796221	0.895736	25.8	26.1
0.604248	0.108	0.058035	0.278304	22.6	25
0.140488	0.153153	0.844616	0.863794	23.9	22.2
0.693039	0.053125	0.0778599	-0.0398727	29.9	32
0.0703339	0.00392157	0.143584	0.170105	29.3	25.5
0.546669	0.105727	0.128101	0.238859	32	22.7
0.358648	0.613445	0.856662	0.883119	24	23.8
0.558233	0.674699	0.384348	0.680429	24	24.9
0.986599	0.144737	0.0702552	0.136185	30.7	22.8
0.0582176	0.955556	0.124503	0.130899	32	27
0.962137	0.0948276	0.320388	0.0967318	20.4	23.2
0.708923	0.655602	0.739488	0.789969	25.4	24.1
0.471549	0.615385	0.826498	0.834259	25.7	23.4
1.03755	0.08	0.6657	0.87717	24.5	25
0.178821	0.887597	0.230296	0.0787565	30.9	25.8
0.133983	0.06875	0.824717	0.658454	24.7	32
1.03195	0.141732	0.0368179	0.112397	24.3	25.4
0.504906	0.535849	0.840811	0.410754	25	26.5
0.0943041	0.893617	0.0610123	0.1915	32	28.2
0.61875	0.434375	0.0387428	0.0104315	32	32
0.436024	0.729614	0.285059	0.84275	28.3	23.3
0.266993	0.225	0.0339751	0.0694265	30.6	20
0.217047	0.437037	0.497139	0.803791	22.9	27
0.348614	0.639485	0.521637	0.870756	25.1	23.3
0.893054	0.813433	0.245211	0.783826	25.7	26.8
0.266415	0.377593	0.557648	0.916645	26.7	24.1
0.51875	0.1	0.0788661	0.28462	32	32
0.39312	0.515284	0.827973	0.858315	24.5	22.9
0.441216	0.526531	0.882174	0.917259	25.5	24.5
0.139671	0.358974	0.785216	0.847199	24.6	23.4
0.494288	0.603704	0.930574	0.929432	29.5	27
0.31795	0.287402	0.711757	0.763347	24.5	25.4
0.540041	0.562724	0.805002	0.903357	27.4	27.9
0.233824	0.78903	0.88122	0.548297	24.5	23.7
0.465889	0.53252	0.761996	0.706889	27.6	24.6
0.445014	0.0241379	0.0536769	0.0890787	29.6	29
0.493254	0.0125	0.03443	0.132721	22.7	32
0.251302	0.0923695	0.124357	0.118997	30.3	24.9
0.615625	0.109375	0.168554	0.218871	32	32
0.658278	0.950382	0.201451	0.153964	32	26.2
0.195312	0.20625	0.0562753	0.121839	25.6	32
0.568109	0.42735	0.578769	0.919455	28.8	23.4
0.459412	0.0392157	0.0842765	-0.00746482	29.3	25.5
0.239552	0.83209	0.211696	0.184134	32	26.8
0.358319	0.52	0.828333	0.723386	23.8	25
0.202885	0.013986	0.271244	0.137793	32	28.6
0.962381	0.894737	0.738354	0.841125	23.3	24.7
0.255328	0.146875	0.141351	0.28038	21.7	32
0.110395	0.877551	0.218799	0.0433101	32	24.5
0.406032	0.455224	0.696655	0.811746	26.7	26.8
0.479543	0.35	0.132919	0.366739	24.9	32
0.563313	0.28125	0.110554	0.164597	26.9	32
0.18956	0.0743243	0.191358	0.097143	23.7	29.6
0.612606	0.817073	0.683215	0.886806	25.1	24.6
0.755164	0.799213	0.781454	0.703154	25.5	25.4
0.340101	0.488889	0.340491	0.848565	30.1	27
0.680913	0.760331	0.697774	0.876982	25.1	24.2
1.02429	0.0333333	0.792045	0.818463	25.9	24
0.840915	0.821862	0.851512	0.821589	26.2	24.7
0.337381	0.472656	0.853665	0.884375	24.9	25.6
0.151181	0.996154	0.695012	0.877352	30.3	26
0.423607	0.297959	0.78667	0.758088	25.9	24.5
0.995333	0.0923077	0.0674405	0.668226	23.9	26
0.104389	0.330677	0.0257344	0.126631	25.8	25.1
0.312178	0.256604	0.77921	0.840993	24.2	26.5
0.653067	0.548263	0.543792	0.808934	27	25.9
0.822142	0.606742	0.891764	0.794982	25.2	26.7
0.361147	0.477551	0.862556	0.851084	23.7	24.5
0.835806	0.736842	0.516033	0.907718	31.3	24.7
0.837763	0.160173	0.829812	0.763681	25.8	23.1
0.270181	0.354331	0.772338	0.863126	24.6	25.4
0.140522	0.467742	0.478476	0.776351	22.6	24.8
0.220657	0.00757576	0.199806	0.202918	28.4	26.4
0.726233	0.707317	0.816709	0.842765	24.8	24.6
0.437372	0.624606	0.642846	0.671157	32	31.7
0.306269	0.393258	0.654284	0.849168	25.2	26.7
0.697507	0.727273	0.786849	0.855924	25.4	26.4
0.304527	0.197531	0.34436	0.612796	24.3	24.3
1.00354	0.932384	-8.89036e-05	0.509989	20	28.1
0.527897	0.253219	-0.0518092	0.143538	29.6	23.3
0.980794	0.657005	0.115629	0.0181337	20.5	20.7
0.452989	0.108696	0.055813	0.255737	32	23
0.303295	0.3	0.525807	0.716642	26.1	25
0.886236	0.563218	0.762484	0.84812	31.2	26.1
0.846154	0.105	0.633058	0.279613	26	20
0.618	0.100877	0.226446	0.0154143	21.9	22.8
0.853134	0.978903	0.735676	0.87036	24.9	23.7
0.503059	0.1125	0.0368834	0.0638859	23.5	32
1.0249	0.244813	0.519995	0.702283	24.1	24.1
0.175	0.184375	-0.284022	0.219514	32	32
0.798584	0.9625	0.113392	0.0885064	25.3	24
0.763598	0.771552	0.515019	0.538891	26.5	23.2
0.305553	0.267925	0.442075	0.634999	24.7	26.5
0.543865	0.590717	0.808881	0.898496	25	23.7
0.400647	0.676471	0.72087	0.818327	22.6	23.8
0.318867	0.826568	0.0937678	0.105234	21.8	27.1
0.563586	0.640625	0.867459	0.457564	25.9	32
0.551772	0.49375	0.350051	0.354782	26.8	32
0.466064	0.59176	0.683861	0.6723	24.6	26.7
0.390098	0.243243	0.105688	0.219617	23.6	22.2
0.581071	0.634146	0.564627	0.711823	24.8	24.6
0.994084	0.661355	0.716583	0.743328	26.6	25.1
0.561397	0.683544	0.778741	0.744786	23.5	23.7
0.732981	0.712598	0.846267	0.580068	27.1	25.4
0.885459	0.765568	0.82455	0.845245	26.7	27.3
0.715849	0.722433	0.737022	0.847872	26.1	26.3
0.692664	0.646018	0.670985	0.91367	26.2	22.6
0.121996	0.805243	-0.0309072	0.0406813	20.6	26.7
0.455631	0.824701	0.786675	0.658793	24.5	25.1
0.346143	0.529661	0.870569	0.808465	24.5	23.6
0.204724	0.330709	0.677465	0.832448	25.4	25.4
0.605153	0.118321	0.123631	0.271352	32	26.2
0.298058	0.463519	0.848383	0.70198	24.8	23.3
0.251128	0.0991736	0.136827	0.109145	28.2	24.2
0.503581	0.660465	0.670119	0.434381	26.3	21.5
0.779366	0.86087	0.350244	0.322539	29.5	23
0.0760973	0.065625	0.0851368	0.253848	26.2	32
0.867887	0.21267	0.0753506	0.190214	32	22.1
0.832003	0.857664	0.833569	0.910891	25.7	27.4
0.976285	0.204348	0.0534172	0.067196	26.4	23
0.91582	0.424908	-0.0579711	0.640982	32	27.3
0.287007	0.596154	0.0248869	0.0475046	23.8	26
0.978586	0.869048	0.499899	0.73931	26.5	25.2
1.03137	0.649485	0.208907	0.479804	32	29.1
0.960679	0.688976	0.146694	0.0203422	32	25.4
0.564739	0.914013	0.727319	0.545084	25.9	31.4
1.02502	0.88015	0.241084	0.703325	25.4	26.7
0.4875	0.49375	0.231877	0.231853	32	32
0.653967	0.652968	0.0231055	-0.0129083	32	21.9
0.251964	0.481848	0.109983	0.0838988	20	30.3
0.275968	0.45	0.0324081	0.0847608	28.4	32
0.287997	0.526814	0.0336885	0.0560128	20	31.7
0.553559	0.460396	0.164338	0.08425	26.5	20.2
0.340172	0.677116	0.00837691	0.0871391	20	31.9
0.0495868	0.18595	0.24298	0.65509	24.2	24.2
0.120248	0.204819	0.520823	0.525199	25.8	24.9
0.856967	0.278125	0.0870514	0.092935	27.9	32
0.787569	0.504673	0.054918	0.0471767	25.2	21.4
0.255031	0.560606	0.593037	0.692089	26.5	26.4
0.434354	0.555556	0.475902	0.712702	23.9	24.3
0.832023	0.7251	0.753695	0.897304	25.9	25.1
0.0886337	0.825758	0.023601	0.021151	28.3	26.4
0.125697	0.446735	0.323721	0.49582	27	29.1
0.941969	0.737069	0.468916	0.666121	29.8	23.2
0.756277	0.488281	0.346606	0.718326	28.5	25.6
0.433005	0.475207	0.435068	0.441851	24.9	24.2
0.178977	0.859375	0.0818386	0.087221	30.8	32
0.363829	0.568548	0.456869	0.649711	24.4	24.8
0.9125	0.63	0.0849035	0.0944632	32	20
0.155883	0.880866	0.0359894	0.0441763	21.7	27.7
0.46366	0.584362	0.381614	0.525388	25.1	24.3
0.583457	0.912621	0.0647297	0.0378751	28.1	20.6
0.719042	0.698473	0.859552	0.850865	25.2	26.2
0.0435685	0.912863	0.554741	0.612923	24	24.1
0.0677258	0.916667	0.0284138	0.087772	27.6	31.2
0.866773	0.205323	0.0978796	0.363838	20.7	26.3
0.496151	0.575107	0.562711	0.699132	25.2	23.3
0.311897	0.632653	-0.0493323	0.109486	25.8	29.4
0.232786	0.358333	0.405203	0.753377	25.9	24
0.68668	0.397541	-0.0315016	0.60806	32	24.4
1.02674	0.386957	0.0394321	0.0380875	20	23
0.642146	0.752727	0.279654	0.329006	26.1	27.5
0.548411	0.30721	0.109626	0.138045	28.1	31.9
0.0705357	0.5625	0.0791288	0.233106	21	32
0.400588	0.375	0.064546	0.0970279	20	27.2
1.00062	0.728346	0.0441812	0.0868674	27.9	25.4
0.664777	0.534545	0.669978	0.688838	24.7	27.5
0.432392	0.553846	0.453691	0.711457	25.6	26
0.361285	0.274809	0.289984	0.506932	26.5	26.2
0.22665	0.481013	0.109847	0.0962719	30.1	31.6
0.391887	0.708333	0.357281	0.458173	22.7	24
0.119231	0.545455	0.0205187	0.0880515	26	27.5
0.986829	0.415625	0.0298534	0.289701	24.2	32
0.504159	0.428125	0.0185799	0.106463	26.3	32
0.960526	0.682143	0.0701772	-0.00378542	26.6	28
0.273643	0.131783	0.0551763	-0.0456766	20	25.8
0.25352	0.15625	0.0523223	0.444632	29.3	32
0.561603	0.806667	0.375362	0.0540187	23.7	30
0.921487	0.418239	0.0188797	0.0654179	27.3	31.8
0.199182	0.353312	0.0625182	0.14373	24.9	31.7
0.276013	0.168067	0.155397	0.270039	23.3	23.8
0.108236	0.687708	0.105533	-0.000966001	28.5	30.1
0.225973	0.40566	0.084794	0.054	31.3	31.8
0.140625	0.44	0.129571	0.0615305	32	20
0.967699	0.877049	0.559573	0.777919	27	24.4
0.636753	0.541833	0.0784883	0.0410092	32	25.1
0.568114	0.721875	0.071747	0.371703	29.5	32
0.24494	0.719048	0.334692	0.0594855	32	21
0.818545	0.547414	0.628544	0.295988	24.6	23.2
0.892659	0.798122	0.0917795	-0.174127	26.4	21.3
0.525049	0.5625	0.858364	0.937074	24.1	27.2
0.0859834	0.150794	0.779946	0.549983	28.9	25.2
0.444791	0.859922	0.456907	0.824025	22.8	25.7
0.825	0.6375	0.0387925	0.0610808	32	32
0.06625	0.25625	0.10379	0.0397732	20	32
0.825527	0.27	0.0541363	-0.00212579	23.7	20
0.396875	0.884375	0.289425	0.201625	32	32
0.882056	0.090625	0.0505343	0.0363551	24.8	32
0.785161	0.890323	0.0188396	0.240994	20	31
0.56748	0.752727	0.599734	0.62706	24.6	27.5
0.293002	0.38125	-0.107741	0.147035	23.4	32
0.254546	0.470339	0.502568	0.790693	24.7	23.6
0.558036	0.6375	0.0947782	-0.00205221	22.4	32
0.649261	0.689655	0.957182	0.969428	24.5	29
0.9724	0.757353	0.693484	0.633354	27.6	27.2
0.681131	0.597826	0.712576	0.709045	25.1	27.6
0.483456	0.08125	0.207577	0.147123	27.2	32
0.379301	0.460251	0.916069	0.841449	26.8	23.9
0.241235	0.489796	0.895624	0.819238	28.6	29.4
0.377545	0.483333	0.940088	0.936444	26.2	24
0.9125	0.255	0.0191736	0.184908	32	20
0.160926	0.315789	0.872088	0.886397	27.2	22.8
0.846452	0.16129	0.0937543	0.287561	20	24.8
0.978125	0.85625	0.0372847	0.0779171	32	32
0.894003	0.155405	0.099568	0.0590515	32	29.6
0.148402	0.186441	0.863536	0.886776	26.2	23.6
0.35125	0.146875	0.0177541	0.0425701	20	32
0.290625	0.09375	0.0803517	0.0424507	32	32
0.768325	0.492593	0.408563	0.81838	23.9	27
0.274142	0.236948	0.897745	0.919716	26.4	24.9
0.678125	0.84375	0.357223	0.0265529	32	32
0.754604	0.825532	0.719383	0.61576	23.8	23.5
0.516767	0.308244	0.800826	0.622292	28.1	27.9
0.96	0.792	0.0929259	0.143927	25	25
0.819124	0.971326	0.0916884	0.113072	23.9	27.9
0.366667	0.835	0.116671	0.0229404	21.6	20
0.108623	0.710425	0.082181	0.0610255	25.5	25.9
0.967399	0.0553191	0.897446	0.875195	24.8	23.5
0.195608	0.326271	0.870026	0.420527	26.9	23.6
0.45543	0.54918	0.846459	0.902539	25.6	24.4
0.211325	0.271605	0.905699	0.956325	25	24.3
0.378125	0.03125	0.132597	0.306187	32	32
1.02912	0.634921	0.307877	0.535122	32	25.2
0.94248	0.125604	0.8147	0.438386	26.8	20.7
0.539749	0.757322	0.555791	0.785659	22.8	23.9
0.849451	0.793333	0.0280015	0.0743547	27.3	30
0.268381	0.275304	0.668837	0.861549	25.5	24.7
0.0825912	0.235294	0.868244	0.903792	26.8	23.8
0.162777	0.250951	0.828437	0.631484	25.3	26.3
0.3337	0.550218	0.912608	0.70371	24.2	22.9
0.550553	0.603448	0.781789	0.74682	24.3	23.2
0.541667	0.695833	0.80155	0.604033	24	24
0.787971	0.792453	0.793569	0.886804	26.1	26.5
0.676427	0.65587	0.870708	0.852803	27.1	24.7
0.08348	0.925	0.108257	0.0700587	21.3	32
0.189338	0.840625	0.72262	0.414759	27.2	32
0.752007	0.649254	0.829106	0.9124	27.7	26.8
0.142389	0.598456	0.57093	0.867441	23.1	25.9
0.201313	0.413462	0.0799751	0.0579606	25.2	20.8
0.496991	0.390625	0.652527	0.271115	27	32
0.52427	0.600897	0.658947	0.827855	28.5	22.3
0.765851	0.0722022	0.149114	0.0475997	27	27.7
0.954998	0.729537	0.735005	0.80471	25.4	28.1
0.191184	0.556962	0.334185	0.488416	23.5	23.7
0.509577	0.552419	0.442821	0.920207	25.6	24.8
0.780128	0.770833	0.808988	0.868258	26	24
0.50825	0.9375	0.780661	0.243441	25	32
0.0628554	0.695804	0.812032	0.826527	25.7	28.6
0.471909	0.577689	0.600385	0.815247	25.6	25.1
0.450214	0.595588	0.769824	0.426258	22.7	27.2
0.385662	0.659375	0.876556	0.290406	25.5	32
0.315625	0.06	0.197924	-0.0376604	32	20
0.917059	0.875912	0.894741	0.892373	27	27.4
0.387784	0.577947	0.776329	0.776631	23.2	26.3
0.649026	0.601594	0.431237	0.673586	27.5	25.1
0.713058	0.720149	0.81992	0.765966	25.1	26.8
0.684776	0.651079	0.861296	0.907421	26.1	27.8
0.541605	0.721311	0.620877	0.549423	26.4	24.4
0.779261	0.9	0.0611667	0.0945613	26.1	31
0.081062	0.684375	0.82971	0.291131	26.6	32
0.699485	0.926407	0.365937	0.36726	22.2	23.1
0.483678	0.516529	0.856468	0.893357	25.9	24.2
0.42006	0.584615	0.875451	0.728696	25.5	26
0.765955	0.603125	0.281359	0.0711455	23.7	32
0.64247	0.680498	0.730971	0.896814	27.3	24.1
0.26875	0.609375	0.0949623	0.116382	32	32
0.710149	0.920354	0.338543	0.0791441	32	22.6
0.26893	0.68	0.848961	0.499853	24.3	20
0.33856	0.455285	0.774386	0.852162	25.2	24.6
0.392671	0.992032	-0.00347856	0.218416	20.7	25.1
0.794759	0.648148	0.907087	0.63734	27.7	27
0.888066	0.979424	0.705374	0.595731	27	24.3
0.274033	0.375969	0.813552	0.937818	25.7	25.8
0.818361	0.348259	0.133942	0.179291	32	20.1
0.540117	0.626506	0.923529	0.770825	27.6	24.9
1.03317	0.75	0.827118	0.828024	30.9	26.4
0.271858	0.409091	0.761617	0.87743	24.4	26.4
0.656168	0.588462	0.806584	0.851076	26.5	26
0.398974	0.518072	0.815753	0.846969	27	24.9
0.854491	0.729839	0.929427	0.869644	25.5	24.8
0.89474	0.859375	0.848295	-0.0341003	26.2	25.6
0.464268	0.562016	0.872059	0.822044	25.6	25.8
0.741328	0.778547	0.519937	0.601401	24.6	28.9
0.586113	0.629032	0.787705	0.80002	23.6	24.8
0.821759	0.781481	0.818838	0.858283	24	27
0.690032	0.71308	0.877035	0.862426	24	23.7
0.507168	0.468504	0.818398	0.834748	25.1	25.4
0.457657	0.599119	0.774653	0.792569	27.7	22.7
0.480873	0.865724	0.210997	0.397511	29.9	28.3
0.699398	0.653696	0.818251	0.875661	25.9	25.7
0.534034	0.682609	0.266825	0.212676	24.4	23
0.216645	0.0653061	0.333914	0.0410099	32	24.5
0.288502	0.316667	0.835023	0.889358	23.7	24
0.241432	0.542453	0.625533	0.476224	26.7	21.2
0.304856	0.54	0.473677	0.764092	24.3	25
0.275915	0.0829268	0.654986	0.0381179	32	20.5
0.812773	0.735593	0.784085	0.852904	23.7	29.5
0.515246	0.722222	0.528917	0.745287	22.8	25.2
0.273077	0.115385	0.784462	0.867519	26	26
0.61511	0.853047	0.285758	0.0948364	32	27.9
0.834375	0.225	0.352873	0.212875	32	32
0.2625	0.978125	-0.0349588	0.0671913	32	32
0.547374	0.125475	0.282759	0.243523	32	26.3
0.442065	0.7	0.620972	0.561393	25.1	24
0.509375	0.978125	0.0738483	0.238687	32	32
0.592197	0.148148	0.0630108	0.125988	31.2	24.3
0.518598	0.98125	0.0352775	0.0954865	24.7	32
0.542303	0.564576	0.713252	0.808618	25.1	27.1
0.392653	0.0381679	0.248199	0.304779	32	26.2
0.0958546	0.267925	0.899172	0.886212	27.4	26.5
0.370576	0.465217	0.706372	0.800357	25.8	23
0.918537	0.658436	0.88692	0.55237	26.4	24.3
0.217163	0.171756	0.942954	0.885568	28.1	26.2
0.354804	0.180064	0.642937	0.663687	24.7	31.1
0.186011	0.252252	0.299054	0.0519599	29.2	22.2
0.14918	0.618852	0.845263	0.870272	28.5	24.4
0.540397	0.103004	0.517398	0.146181	32	23.3
0.770779	0.637324	0.845931	0.467242	25.3	28.4
0.58546	0.665541	0.548468	0.902808	23.3	29.6
0.196364	0.254545	0.90716	0.898626	27.5	27.5
0.86607	0.373134	0.123807	0.074077	30	20.1
0.57605	0.15	0.0504793	0.0233128	23.8	20
0.589062	0.15625	0.0409945	0.0568249	32	25.6
0.170714	0.668	0.826069	0.770541	28	25
0.126304	0.125984	0.123514	0.205602	32	25.4
0.223109	0.025	0.0883786	0.105692	23.8	20
0.290579	0.354839	0.80443	0.86645	25.2	24.8
0.133375	0.108871	0.754815	0.881328	26	24.8
0.0760887	0.881533	0.714351	0.771228	28.3	28.7
0.787375	0.142857	0.288204	0.0814249	25.8	23.1
0.918997	0.902834	0.889709	0.941771	25.8	24.7
0.965374	0.649194	0.866082	0.833731	26.9	24.8
0.52816	0.642023	0.822641	0.908847	25.1	25.7
0.28854	0.967153	0.0391695	0.279603	20	27.4
0.910298	0.830645	0.711545	0.817264	26	24.8
0.930233	0.7751	0.688323	0.797445	25	24.9
0.45322	0.607595	0.664113	0.851922	24.2	23.7
0.0426772	0.0485075	0.268039	0.0905039	32	26.8
0.0710681	0.741784	0.27759	0.0391675	32	21.3
0.618505	0.722656	0.913704	0.67913	24.9	25.6
0.406878	0.384298	0.705238	0.900046	26.7	24.2
0.473665	0.354701	0.485257	0.849146	32	23.4
0.2675	0.680702	0.65737	0.843322	30.3	28.5
0.0985026	0.256522	0.799812	0.765922	24.1	23
0.603094	0.596875	0.627452	0.66163	30.1	32
0.458904	0.489726	0.818603	0.958903	29.2	29.2
0.123247	0.907473	-0.00119366	0.115096	27.2	28.1
0.034375	0.1625	0.23905	0.0204611	32	32
0.450183	0.506224	0.826222	0.869812	25.7	24.1
0.447364	0.462963	0.924073	0.913052	24.1	27
0.860666	0.0837209	0.871867	0.641671	23.1	21.5
0.273961	0.284553	0.903772	0.869148	25.1	24.6
0.143956	0.136719	0.863934	0.836097	25.8	25.6
0.0806659	0.0433213	0.866796	0.750557	27	27.7
0.691475	0.622449	0.554158	0.747095	32	29.4
0.769231	0.77972	0.792386	0.514596	24.7	28.6
0.311638	0.183673	0.884575	0.918256	25.9	24.5
0.280602	0.0869565	0.552471	0.827824	26	25.3
0.458868	0.524715	0.751528	0.889233	23.6	26.3
0.922719	0.974468	0.899702	0.869047	26.1	23.5
0.976571	0.927602	0.854773	0.720117	25.3	22.1
0.454137	0.574468	0.78728	0.910666	27	23.5
0.246882	0.167315	0.780722	0.886665	24.3	25.7
0.764199	0.631373	0.80053	0.885491	27.1	25.5
0.44189	0.56	0.925891	0.951386	25.4	25
0.680007	0.554386	0.768953	0.848789	28.8	28.5
0.443643	0.549801	0.936504	0.943172	25.4	25.1
0.319513	0.458678	0.845612	0.818303	23.9	24.2
0.307424	0.133065	0.89954	0.930237	25.7	24.8
0.797108	0.725869	0.871701	0.791144	27.5	25.9
0.317204	0.375	0.458905	0.407391	24.8	26.4
0.321695	0.413793	0.818852	0.77354	24	23.2
0.133129	0.282946	0.772818	0.865863	31.1	25.8
0.647727	0.7375	0.731111	0.860086	26.4	24
0.708102	0.694981	0.810592	0.864057	25.6	25.9
0.160295	0.869718	0.270505	0.290021	29.4	28.4
0.306452	0.33871	0.705728	0.480941	28	24.8
0.4375	0.1625	0.179622	0.306445	32	32
0.459517	0.475207	0.667742	0.825049	25.6	24.2
0.421278	0.393939	0.879275	0.778687	25.3	26.4
0.09375	0.5375	0.0175343	0.147401	32	32
0.608621	0.610442	0.758176	0.733916	25.8	24.9
1.03102	0.979592	0.075669	0.120924	20	24.5
0.252642	0.298039	0.836707	0.893868	26.9	25.5
0.483088	0.623134	0.829036	0.918931	26.3	26.8
0.200674	0.537906	0.774165	0.633935	27.1	27.7
0.711733	0.619658	0.671917	0.797846	26.4	23.4
0.631964	0.390681	0.534146	0.837341	30.5	27.9
0.583543	0.411111	0.211577	0.147548	22.1	27
0.819043	0.766537	0.769446	0.879324	25.5	25.7
0.61588	0.607287	0.749727	0.783449	24.5	24.7
0.90038	0.705455	0.731256	0.743247	26.3	27.5
0.986823	0.885609	0.894242	0.900731	27.5	27.1
0.276453	0.348361	0.765028	0.904429	27.5	24.4
0.601249	0.854785	0.024109	0.172677	22.4	30.3
0.765129	0.11245	0.0923114	0.250606	23.2	24.9
0.126921	0.820789	0.100567	0.146417	23.6	27.9
0.356589	0.368217	0.810585	0.909958	25.8	25.8
0.598647	0.823276	0.0649656	0.372919	31.6	23.2
0.791033	0.978125	0.157975	0.15931	23	32
0.290265	0.810484	0.770894	0.132228	27.8	24.8
1.02956	0.713781	0.872671	0.866546	26.3	28.3
0.0416454	0.97551	0.103805	0.127005	32	24.5
0.745621	0.161905	0.0725813	0.190236	23.2	31.5
0.702914	0.706827	0.751035	0.875993	23.5	24.9
0.592593	0.281481	0.0274516	0.132636	32	27
0.429948	0.211454	0.0995037	0.0970098	23.4	22.7
0.558519	0.026936	0.046092	0.00620373	22.5	29.7
0.284375	0.778125	0.0885786	0.0745093	32	32
0.725584	0.721612	0.76826	0.834676	24.9	27.3
0.684107	0.0267559	0.160194	0.185995	25	29.9
0.857123	0.075	0.10996	0.0617803	22.9	32
0.0798961	0.885993	0.304129	0.0882223	26.7	30.7
0.891223	0.865079	0.696492	0.889738	23.8	25.2
0.103236	0.160494	0.160238	0.079586	31.3	24.3
0.653762	0.905923	0.19209	0.064757	29.7	28.7
0.0793269	0.275	0.117508	0.177185	28.6	32
0.996986	0.911017	0.138863	0.0662228	29.8	23.6
0.982811	0.951493	0.794436	0.839501	26.7	26.8
0.613201	0.298507	0.0321747	0.17276	29.6	26.8
0.500253	0.158784	0.142984	0.137168	32	29.6
0.570674	0.57874	0.883495	0.879078	26.7	25.4
0.578125	0.2375	0.0680332	0.084057	32	32
0.753769	0.802589	0.0210068	0.11183	24.6	30.9
0.595229	0.492701	0.714043	0.889833	30.2	27.4
0.286799	0.156934	0.699321	0.660597	24.7	27.4
0.218544	0.193833	0.0432954	0.0761853	32	22.7
0.835429	0.74812	0.724319	0.814833	24.1	26.6
0.427607	0.565737	0.807393	0.879924	24.6	25.1
0.448724	0.603239	0.696771	0.891102	23.6	24.7
0.831785	0.694118	0.754759	0.766141	24.7	25.5
0.720627	0.67451	0.834056	0.840893	25	25.5
0.164157	0.165385	0.721624	0.841585	23.5	26
0.859646	0.753968	0.868425	0.852979	26	25.2
0.432475	0.503937	0.777505	0.824462	23.8	25.4
0.826983	0.184739	0.0577727	0.230196	32	24.9
0.939477	0.730627	0.762308	0.90829	24.9	27.1
0.636474	0.732794	0.618486	0.696868	22	24.7
0.52545	0.127572	0.12524	0.0366009	32	24.3
0.961329	0.175926	0.122502	0.101306	25.5	21.6
0.689587	0.667939	0.695725	0.842764	26.5	26.2
0.409828	0.944238	0.154084	0.266548	32	26.9
0.287328	1	0.00206532	0.0632862	28.9	26.5
0.515926	0.992593	0.0766276	0.363677	30	27
0.460021	0.704545	-0.0250198	0.366483	26.8	30.8
0.836942	0.0541667	0.169845	0.244692	25.4	24
1.01759	0.346875	0.117757	0.0757656	23.8	32
0.461616	0.443137	0.830119	0.842095	27.1	25.5
0.2406	0.20229	0.795349	0.884679	26.8	26.2
0.518243	0.586873	0.279312	0.52912	29.8	25.9
0.179467	0.523438	0.504812	0.620765	28.4	25.6
0.245403	0.0976562	0.0796531	0.246111	27.7	25.6
0.941143	0.779923	0.779065	0.877061	24.6	25.9
0.141011	0.321429	0.802128	0.874084	25.8	25.2
0.861611	0.773663	0.745935	0.635707	24.5	24.3
0.990311	0.879377	0.726986	0.885844	25.1	25.7
0.705588	0.357977	0.795941	0.870645	24.7	25.7
0.615507	0.709677	0.786352	0.91316	25.4	24.8
0.473984	0.796875	0.08737	0.32196	20.3	32
0.45102	0.632653	0.76572	0.854969	25	24.5
0.0583055	0.595142	0.827039	0.708677	27.4	24.7
0.278832	0.345098	0.722303	0.876508	24.5	25.5
0.79003	0.780392	0.878856	0.823628	27.1	25.5
0.12048	0.147679	0.814194	0.858464	26	23.7
0.388923	0.490625	0.778522	0.43307	30.3	32
0.163866	0.135802	0.802474	0.889634	26.6	24.3
0.205958	0.181818	0.816485	0.924631	27	25.3
0.89011	0.564103	0.876664	0.812604	27.3	27.3
0.489749	0.596958	0.853423	0.936547	25	26.3
0.415956	0.568548	0.809115	0.852374	24.2	24.8
0.41802	0.359155	0.77784	0.790596	26.2	28.4
0.772396	0.52381	0.375246	0.788363	29.2	25.2
0.273488	0.466942	0.870486	0.839023	23.9	24.2
0.472195	0.540084	0.688859	0.748393	26.7	23.7
0.350888	0.273438	0.566446	0.86246	27.8	25.6
0.743946	0.669173	0.890034	0.828273	25.4	26.6
0.375499	0.954373	0.303683	0.320577	32	26.3
0.884338	0.093617	0.848059	0.322216	22.7	23.5
0.76632	0.0474138	0.799483	0.38493	26.2	23.2
0.412867	0.391489	0.815263	0.899115	25.2	23.5
0.99881	0.270833	0.109662	0.2089	21	24
0.578125	0.571875	0.116991	0.102424	32	32
0.3875	0.1375	0.0331478	0.166369	32	32
0.331852	0.937729	0.0555765	0.282505	23	27.3
0.50084	0.114407	0.775542	0.271644	24.2	23.6
0.383375	0.526923	0.849434	0.90734	24.8	26
0.146875	0.21	0.0888472	0.0447695	32	20
0.324508	0.00387597	0.0909174	0.184709	28.9	25.8
0.523551	0.573123	0.50931	0.797037	24	25.3
0.30707	0.462633	0.858069	0.772369	27.2	28.1
0.396285	0.414729	0.661242	0.825692	26.5	25.8
0.706132	0.136792	0.126172	0.201596	20	21.2
0.383333	1	0.0663978	0.119526	32	30
0.862436	0.828125	0.608657	0.292637	29.1	32
0.859898	0.19685	0.819578	0.918458	25.6	25.4
0.918072	0.656716	0.365831	0.407011	27.7	26.8
0.47625	0.040625	0.176824	0.156191	30	32
0.730159	0.0119048	0.0410079	0.176405	21	25.2
0.418273	0.152542	0.3058	0.362109	32	23.6
1.03782	0.2125	0.839781	0.859577	26	24
0.203125	0.021875	0.0788548	0.135347	32	32
0.208048	0.210938	0.291068	0.898252	26.5	25.6
0.848638	0.741036	0.721562	0.904192	24.4	25.1
0.0447549	0.222672	0.0741706	0.55031	20.2	24.7
0.393632	0.773585	0.0362867	0.271077	32	21.2
0.127764	0.0334728	0.731423	0.416455	26.7	23.9
0.500813	0.543307	0.877359	0.902315	24.2	25.4
0.919708	0.53125	0.480793	0.749095	24.2	28.8
0.275293	0.554687	0.825047	0.901759	26.1	25.6
0.603898	0.672065	0.786635	0.851461	26.4	24.7
0.932618	0.0215827	0.814987	0.917884	26.5	27.8
0.824102	0.525952	0.7647	0.551187	25.4	28.9
0.80989	0.805243	0.549965	0.853712	32	26.7
0.515588	0.651064	0.766454	0.812159	24.5	23.5
0.940423	0.240625	0.649664	0.29137	27.8	32
0.400235	0.512195	0.845715	0.824273	24.9	24.6
0.27606	0.0261194	0.0264142	0.46477	25.2	26.8
0.174854	0.404167	0.709693	0.805752	22.9	24

## Sheet: FK 0.75uM
Old_Phase	New_Phase	r2_before	r2_after	Period_before	Period_after
0.494304	0.105	0.209299	0.0541961	31.6	20
0.877378	0.824034	0.287422	0.245496	28.9	23.3
0.539462	0.715625	0.0672593	0.154824	27.4	32
0.986466	0.973684	0.0235068	0.0733027	20.5	26.6
0.458278	0.217557	0.0814293	0.0367248	32	26.2
0.839693	0.876	0.875701	0.516078	26.1	25
0.255429	0.985507	0.880566	0.0821923	28.9	27.6
0.505701	0.616379	0.841579	0.857425	24.8	23.2
0.182781	0.109375	0.310629	0.230047	24.5	32
0.46486	0.659919	0.913664	0.838344	24.5	24.7
0.634354	0.253061	0.274506	0.450507	30	24.5
0.726522	0.294118	0.0310833	0.191798	30.4	25.5
0.582121	0.488152	0.183614	0.0531398	31.9	21.1
0.253917	0.546218	0.729909	0.643006	23.6	23.8
0.60102	0.732283	0.736521	0.791924	26.4	25.4
0.340365	0.165	0.118202	0.0187993	30.1	20
0.163329	0.336245	0.801719	0.487045	26.1	22.9
0.754872	0.665254	0.924409	0.830606	26.7	23.6
0.065625	0.065	0.0802824	0.11271	32	20
0.52381	0.562771	0.653189	0.838719	25	23.1
0.159354	0.27686	0.784883	0.823469	25.9	24.2
0.102007	0.710425	0.638391	0.844564	26.2	25.9
0.788622	0.636364	0.728045	0.820889	28.2	25.3
0.690259	0.385246	0.884833	0.75453	24.1	24.4
0.227028	0.729008	0.601169	0.711006	32	26.2
0.87414	0.776062	0.870863	0.785919	26.1	25.9
0.284375	0.15	0.0879136	0.0549053	32	20
0.911774	0.69403	0.88163	0.69434	27	26.8
0.651753	0.396429	0.774399	0.377713	26.9	28
0.217138	0.506787	0.763278	0.295922	24.2	22.1
0.690427	0.762791	0.186885	0.37817	29.2	21.5
0.236294	0.399194	0.889219	0.844845	25.3	24.8
0.653016	0.703704	0.87605	0.624935	24.6	24.3
0.65717	0.392996	0.261193	0.459482	27	25.7
0.0805288	0.379808	0.460906	0.624065	32	20.8
0.490517	0.570175	0.799418	0.884485	25.9	22.8
0.847074	0.553333	0.576355	0.393483	26.2	30
0.86851	0.372549	0.426215	0.596543	23.3	20.4
0.901449	0.67029	0.712743	0.850706	26	27.6
0.154028	0.265625	0.108545	-0.0522331	22.5	32
0.429983	0.49789	0.769973	0.849913	25.5	23.7
0.281977	0.445736	0.604915	0.481783	24	25.8
0.217654	0.876033	0.499829	0.156596	24.1	24.2
0.760728	0.684375	0.504059	0.270583	26.8	32
0.348388	0.387681	0.818759	0.687787	24.5	27.6
0.697971	0.718487	0.797694	0.681608	25.6	23.8
0.798274	0.349558	0.402564	0.369142	20	22.6
0.251359	0.389121	0.650458	0.640193	26.7	23.9
0.252775	0.44898	0.211423	0.636781	22.8	24.5
0.926038	0.724	0.526162	0.566315	26.5	25
0.395206	0.628125	0.891684	0.391481	24.9	32
0.322325	0.304527	0.0831229	0.0610377	32	24.3
0.389367	0.267206	0.72102	0.588154	24.2	24.7
0.294378	0.614108	0.627188	0.805811	30.9	24.1
0.550766	0.586207	0.741976	0.803902	25.2	26.1
0.909975	0.613793	0.83825	0.73337	28	29
0.572121	0.557851	0.665409	0.870705	22.5	24.2
0.531772	0.564444	0.185982	0.382382	24.2	22.5
0.153233	0.325301	0.166344	0.79187	20	24.9
0.307425	0.477099	0.622999	0.530614	25.3	26.2
0.208094	0.466135	0.862048	0.853347	24.6	25.1
0.638911	0.54878	0.683209	0.726137	24.4	24.6
0.550466	0.492481	0.74259	0.843081	25	26.6
0.250235	0.29375	0.81278	0.64519	26.6	32
0.498946	0.175159	0.0969401	0.196711	27.2	31.4
0.556228	0.645051	0.672595	0.951988	27.8	29.3
0.26762	0.375479	0.759885	0.77431	23.8	26.1
1.00154	0.738806	0.772882	0.517464	26.7	26.8
0.189812	0.315018	0.607184	0.604194	24.8	27.3
0.567281	0.657143	0.673258	0.820349	24.6	24.5
0.477413	0.428571	0.66741	0.76758	25.6	29.4
0.589805	0.20082	-0.0420192	0.226918	32	24.4
0.549429	0.571429	0.714522	0.755245	24.3	26.6
0.909695	0.0989399	0.55748	0.936637	24.8	28.3
0.457036	0.409483	0.646787	0.569713	24.7	23.2
0.179129	0.880952	0.85147	0.829947	24.4	29.4
0.582167	0.177866	0.0990103	0.0157507	23.6	25.3
0.316988	0.373494	0.789581	0.809914	25.7	24.9
0.514528	0.179389	0.164289	0.172252	32	26.2
0.148798	0.192308	0.238414	0.177528	32	26
0.669794	0.669388	0.650259	0.729521	26.1	24.5
0.597332	0.477178	0.780869	0.85531	27.9	24.1
0.0673445	0.780769	0.806608	0.242003	26.1	26
0.172279	0.276423	0.80701	0.758116	24.7	24.6
0.51472	0.46063	0.679855	0.898705	24.9	25.4
0.778662	0.685393	0.550882	0.732261	27.8	26.7
0.284743	0.719557	0.724957	0.49413	27.8	27.1
0.585629	0.701754	0.818105	0.846287	23.5	22.8
0.476319	0.2	0.12026	0.114784	28.9	32
0.74799	0.16129	0.679955	0.59406	25.5	21.7
0.0634253	0.256917	0.0426582	0.0506193	27.9	25.3
0.607107	0.0501672	0.021318	0.0739208	32	29.9
0.66721	0.739623	0.908534	0.834607	24.3	26.5
0.324107	0.69375	0.78181	0.516549	28	32
0.881226	0.720307	0.646075	0.788712	26.1	26.1
0.640593	0.522267	0.713637	0.737238	25.6	24.7
0.996171	0.900901	0.805955	0.626553	24	22.2
0.444559	0.625954	0.866627	0.792248	23.6	26.2
0.436079	0.595142	0.878087	0.673032	25.3	24.7
0.270754	0.99375	0.777713	0.452987	26.2	32
0.965211	0.766393	0.874287	0.884786	26.2	24.4
0.991013	0.631579	0.771915	0.396878	24.5	22.8
0.393627	0.596078	0.484147	0.525078	32	25.5
0.911666	0.805243	0.663665	0.850142	24.1	26.7
0.160213	0.198556	0.562264	0.863711	31.4	27.7
0.484484	0.424125	0.195958	0.605451	32	25.7
0.824721	0.166667	0.063087	-0.0208553	32	24.6
0.138809	0.107527	0.529346	0.622247	25.7	27.9
0.0853506	0.0970149	0.404036	0.754804	23.8	26.8
0.880808	0.466926	0.16922	0.306628	27.2	25.7
0.188743	0.291045	0.0923645	0.0396355	24.7	26.8
0.501268	0.1	0.017359	0.130802	27.1	32
0.97228	0.763265	0.732162	0.906475	25.4	24.5
0.738281	0.0703125	0.54635	0.809601	25.6	25.6
0.284906	0.0865052	0.206121	0.0749712	29.3	28.9
0.579978	0.625514	0.704977	0.823823	24.5	24.3
1.01955	0.568841	0.226097	0.876055	23.2	27.6
0.203098	0.365672	0.817425	0.821428	25.1	26.8
0.382995	0.508333	0.690195	0.87565	27.1	24
0.84853	0.683128	0.558677	0.857015	24.9	24.3
0.114685	0.564516	0.807871	0.855087	24.9	24.8
0.0451502	0.558704	0.776396	0.416218	26.3	24.7
0.0617119	0.819905	0.809243	0.294767	28.3	21.1
0.951147	0.64557	0.573529	0.851374	30.1	23.7
0.434181	0.440397	0.881244	0.369512	25.3	30.2
0.999063	0.641975	0.84476	0.666084	25.9	24.3
0.23604	0.631387	0.501951	0.896749	32	27.4
0.372722	0.617284	0.804724	0.80797	25.2	24.3
0.176185	0.435424	0.178611	0.449057	26.8	27.1
0.592038	0.580508	0.696688	0.804183	25.8	23.6
0.956307	0.136364	0.0924479	0.475638	25.8	24.2
0.24645	0.269231	0.735041	0.857799	25.4	23.4
0.319582	0.683398	0.491683	0.839737	21.9	25.9
0.53161	0.71308	0.713674	0.714278	23.5	23.7
0.980527	0.766355	0.723342	0.461011	27.5	21.4
1.02653	0.967611	0.0967898	0.0188693	32	24.7
0.661388	0.603376	0.826158	0.671521	23.9	23.7
0.142775	0.456432	0.500393	0.713249	25.2	24.1
0.49972	0.578073	0.911419	0.634452	26.7	30.1
0.197073	0.343396	0.806906	0.749543	26.3	26.5
0.141298	0.219124	0.802474	0.93744	26.4	25.1
0.261968	0.0632411	0.0576263	0.398789	27.7	25.3
0.96458	0.648	0.825598	0.776808	26.2	25
0.98366	0.194444	0.606397	0.793011	23.8	25.2
0.655093	0.0592593	-0.0307487	0.0612899	32	27
0.416026	0.459677	0.446345	0.621051	23.5	24.8
0.21294	0.181452	0.712371	0.754923	26.2	24.8
0.29029	0.113445	0.0651129	0.238965	30.3	23.8
0.905716	0.875	0.783219	0.625472	27.2	24.8
0.221467	0.114625	0.74323	0.829929	25.6	25.3
0.958721	0.790795	0.6588	0.632541	25.3	23.9
0.581047	0.658635	0.672315	0.859018	26.3	24.9
0.303357	0.40873	0.168461	0.12942	29.6	25.2
0.285738	0.416	0.805161	0.858316	23.7	25
0.483182	0.777385	0.19601	0.106772	32	28.3
1.02625	0.434375	0.0597053	0.043005	20	32
0.499894	0.613169	0.828918	0.90755	25.3	24.3
0.416576	0.353791	0.703519	0.901034	26.3	27.7
0.551412	0.66805	0.724811	0.884594	25.5	24.1
0.0800595	0.861472	0.0778046	0.242174	32	23.1
0.316278	0.265957	0.737704	0.848841	25.2	28.2
0.353799	0.493724	0.825363	0.765649	24.2	23.9
0.342002	0.308642	0.773333	0.824875	26.3	24.3
0.353258	0.394531	0.820005	0.921404	25.8	25.6
0.573472	0.709016	0.702528	0.856126	24.7	24.4
0.957978	0.417969	0.63289	0.847955	22.7	25.6
0.133787	0.0408163	0.0122495	0.0336862	25.2	29.4
0.678125	0.3625	0.0807764	0.118618	32	32
0.33625	0.71875	0.0402815	0.0466368	20	32
0.743588	0.650735	0.699781	0.817626	25	27.2
0.994656	0.0242915	0.00634045	0.385683	20	24.7
1.00003	0.34188	0.73007	0.792735	25.1	23.4
0.317874	0.439024	0.390257	0.194973	26.1	28.7
0.539868	0.669388	0.884522	0.891333	26.9	24.5
1.01837	0.67037	0.627305	0.399113	25.6	27
0.570685	0.545455	0.488378	0.644995	32	23.1
0.491698	0.695279	0.737227	0.845246	22.1	23.3
0.53625	0.05	-0.00563237	0.143592	20	32
0.753749	0.669202	0.602923	0.629807	25	26.3
0.157632	0.0212766	0.650875	0.614582	28.3	28.2
0.394198	0.628692	0.861148	0.765293	24	23.7
0.80924	0.862903	0.921345	0.573415	26.9	24.8
0.611538	0.603846	0.86009	0.84282	26	26
0.406566	0.513393	0.726469	0.820218	25.4	22.4
0.651718	0.631799	0.825489	0.741627	25.9	23.9
0.467004	0.580247	0.712769	0.85105	24.9	24.3
0.682991	0.744361	0.728695	0.83645	25.9	26.6
0.563069	0.702041	0.73887	0.853325	24.9	24.5
0.68328	0.772358	0.792905	0.860508	25.3	24.6
0.606183	0.758333	0.832453	0.905595	24.8	24
0.654328	0.870175	0.179813	0.0867521	27.3	28.5
0.572023	0.519084	0.767192	0.854259	24.6	26.2
0.832608	0.769531	0.691328	0.799235	24.4	25.6
1.00601	0.0884615	0.788872	0.773823	27.5	26
0.6713	0.705426	0.786237	0.865091	25.6	25.8
0.567551	0.536232	0.685842	0.858255	23.6	27.6
0.888142	0.796875	0.802157	0.836929	25.8	25.6
0.615279	0.727969	0.796558	0.916901	24.5	26.1
1.02362	0.947566	0.779116	0.708905	26.4	26.7
0.859081	0.735409	0.843158	0.595032	31	25.7
0.817343	0.605042	0.618913	0.749785	25.4	23.8
0.315786	0.498054	0.883389	0.18872	24.2	25.7
0.054749	0.167364	0.0617484	0.0178104	20	23.9
0.548611	0.265625	0.160542	0.227886	28.8	32
0.14219	0.286232	0.68965	0.329339	27	27.6
0.639528	0.028777	0.16657	0.239	28.4	27.8
0.213706	0.25188	0.848008	0.613529	27.9	26.6
0.807481	0.820276	0.589042	0.677603	26.4	21.7
0.981407	0.0769231	0.890586	0.590151	26.8	23.4
0.304757	0.318898	0.826643	0.670171	26.7	25.4
0.839808	0.719368	0.828871	0.860752	24.4	25.3
0.115188	0.0358566	0.649143	0.806867	26.2	25.1
0.934086	0.934426	0.927351	0.972985	26.5	24.4
0.255101	0.0511811	0.0522373	0.271846	27.9	25.4
0.250659	0.657143	0.164951	0.395475	23.5	21
0.153054	0.920455	0.0327677	0.337568	25.1	26.4
0.750574	0.757085	0.638007	0.759436	24.5	24.7
0.279512	0.89404	0.0923938	0.399014	32	30.2
0.198227	0.352113	0.415258	0.792457	26.3	28.4
0.700038	0.706349	0.833958	0.813507	24.9	25.2
0.623888	0.715625	0.254739	0.0551307	30.9	32
0.465054	0.6625	0.693253	0.79261	24.8	24
0.580824	0.577358	0.846828	0.91051	24.5	26.5
0.24863	0.456522	0.807938	0.713288	23.8	23
0.147887	0.280488	0.834508	0.946776	24.2	24.6
0.436264	0.459227	0.689677	0.78327	25.1	23.3
0.352879	0.6375	0.118618	0.127173	26.7	32
0.210787	0.577075	0.393408	0.8809	23.7	25.3
0.419882	0.557447	0.670873	0.823478	24.1	23.5
0.494318	0.459459	0.885937	0.809305	24.7	25.9
0.702418	0.621951	0.701587	0.869292	23.4	24.6
0.438454	0.55144	0.743918	0.762907	24.8	24.3
0.519825	0.593074	0.627531	0.856247	25.1	23.1
0.810236	0.0348837	0.0829811	0.14373	31.7	25.8
0.133455	0.177686	0.743294	0.724518	25	24.2
0.570159	0.377451	0.0856516	0.13293	32	20.4
0.521739	0.604348	0.695008	0.8057	25	23
0.408984	0.476923	0.795417	0.703099	26.2	26
0.940178	0.0472103	0.793089	0.84414	22.8	23.3
0.545979	0.636752	0.754636	0.754377	24.9	23.4
0.0582329	0.0522088	0.853436	0.854586	24	24.9
0.795659	0.608209	0.854591	0.743141	26.2	26.8
0.11083	0.156522	0.111304	0.196038	27.5	23
0.558544	0.590038	0.613977	0.681962	25	26.1
0.303697	0.368201	0.671535	0.864047	23.3	23.9
0.572345	0.533333	0.800774	0.80569	26.9	25.5
0.407098	0.55336	0.683821	0.76111	23.4	25.3
0.617183	0.672932	0.810259	0.863774	29.3	26.6
0.935417	0.08125	0.325358	0.228309	24	32
0.28414	0.305556	0.716063	0.896815	24.7	25.2
0.272968	0.29845	0.813858	0.474884	29.6	25.8
0.579948	0.545098	0.754405	0.665716	26.5	25.5
0.820906	0.781132	0.836803	0.741233	25	26.5
0.0437943	0.229167	0.718973	0.801965	23.5	24
0.773243	0.706122	0.916047	0.949869	25.2	24.5
0.890246	0.689922	0.822523	0.788282	25.9	25.8
0.49918	0.639344	0.45922	0.795815	26	24.4
0.345122	0.332031	0.736125	0.793152	26.2	25.6
0.334185	0.435115	0.697927	0.821916	24.8	26.2
0.598643	0.0116279	0.0860692	0.29601	20	25.8
0.899401	0.70155	0.829263	0.882307	26.4	25.8
1.01218	0.668919	0.917585	0.919296	28.4	29.6
0.261188	0.0625	0.0684741	0.140663	24.3	32
0.271982	0.488889	0.718757	0.652534	26.2	27
0.89125	0.128125	0.0178731	0.190769	20	32
0.996549	0.754098	0.783122	0.811638	26.6	24.4
0.761907	0.735409	0.615482	0.709438	25.8	25.7
0.988303	0.710843	0.795275	0.912508	28.6	24.9
0.161211	0.272358	0.762008	0.605534	26.3	24.6
0.624438	0.608696	0.670544	0.769125	26.1	27.6
0.0602125	0.777385	0.842389	0.885287	27.4	28.3
0.471588	0.533088	0.67141	0.789176	25	27.2
0.460949	0.521368	0.708512	0.863379	26.1	23.4
0.139549	0.427451	0.872518	0.83817	28.2	25.5
0.726757	0.654762	0.849116	0.967335	24.5	25.2
0.396546	0.435644	0.854182	0.52652	28.7	30.3
0.208395	0.283262	0.510776	0.820648	24.1	23.3
0.893956	0.790698	0.786778	0.519775	25.6	25.8
0.880224	0.621514	0.772951	0.790962	31.4	25.1
0.263305	0.130045	0.153692	0.290395	30.4	22.3
0.3375	0.034375	0.0026958	0.192311	32	32
0.708867	0.727626	0.79912	0.862086	26.3	25.7
0.303016	0.143411	0.305304	0.0717616	30.3	25.8
0.958582	0.483471	0.837992	0.612439	25.9	24.2
0.832217	0.621094	0.873431	0.882395	25.2	25.6
0.969919	0.884774	0.731451	0.695657	23.9	24.3
0.493105	0.661224	0.857765	0.839743	25.9	24.5
0.370466	0.280788	0.052282	0.239405	30.8	20.3
0.14282	0.282787	-0.00652705	0.112407	28.3	24.4
0.120175	0.315	0.145662	0.0897124	28.5	20
0.48137	0.101167	0.124347	0.157906	30.9	25.7
0.232621	0.223176	0.779585	0.702286	25.4	23.3
0.463589	0.7125	0.0363508	0.123437	21.8	32
0.641662	0.622047	0.723394	0.762142	28.1	25.4
0.320175	0.635965	0.830868	0.654681	22.8	22.8
0.208774	0.429688	0.737862	0.819144	26	25.6
1.03524	0.0912863	0.79126	0.772938	24	24.1
0.848842	0.763713	0.883766	0.492417	26.2	23.7
0.994197	0.503425	0.0901222	0.21297	27.5	29.2
0.879602	0.996667	0.238293	0.130495	26.8	30
0.59787	0.605166	0.796516	0.634536	26.5	27.1
0.766744	0.746988	0.802474	0.694548	23.5	24.9
0.105275	0.613445	0.82343	0.420824	25.2	23.8
0.491083	0.579167	0.800127	0.79737	25.7	24
0.609929	0.595745	0.823418	0.614588	26.2	28.2
0.979656	0.623482	0.879638	0.456802	28	24.7
0.449947	0.411552	0.521791	0.616249	25.5	27.7
0.919434	0.592157	0.71661	0.753636	24.8	25.5
0.987443	0.973384	0.882066	0.862203	28.1	26.3
0.0970027	0.317597	0.683085	0.81188	24.6	23.3
0.239474	0.035	0.221083	0.0692944	26.6	20
0.873333	0.647727	0.179542	0.562725	20	26.4
0.385197	0.412766	0.761786	0.882529	25.9	23.5
0.132721	0.251064	0.80404	0.779349	24.8	23.5
0.908233	0.767068	0.865995	0.857539	26	24.9
0.794017	0.402174	0.46745	0.385666	29.6	27.6
0.277842	0.4	0.713652	0.874526	24.1	25
0.0694529	0.665517	0.794263	0.749746	28.3	29
0.399953	0.470588	0.805292	0.908907	24.9	25.5
1.01029	0.815451	0.822103	0.792702	28.4	23.3
0.639498	0.652	0.778036	0.790625	23.9	25
0.724744	0.641975	0.8508	0.81251	24.8	24.3
0.488999	0.797872	0.00599317	0.0287331	21.5	28.2
0.18265	0.675472	0.823245	0.795606	26.6	26.5
0.621282	0.678112	0.838527	0.648384	25.7	23.3
0.3827	0.138655	0.351124	0.32345	30.3	23.8
0.410781	0.0578778	0.121465	0.281815	25.9	31.1
0.856873	0.741803	0.692901	0.85469	27.3	24.4
0.732102	0.689655	0.749863	0.773966	26.7	26.1
0.232302	0.534375	0.47121	0.242402	30.9	32
0.52	0.685	0.145937	0.0823638	20	20
0.389322	0.0592885	0.624104	-0.12134	30.7	25.3
0.314319	0.755187	0.899338	0.859929	25.3	24.1
0.393003	0.74502	0.407578	0.224798	32	25.1
0.225659	0.307087	0.824363	0.813882	25.2	25.4
0.927463	0.772727	0.730275	0.776237	24.7	26.4
0.0550634	0.5	0.889169	0.878459	25.4	28.8
0.925398	0.785992	0.566525	0.829039	24.9	25.7
0.579172	0.436567	0.676727	0.525157	28.9	26.8
0.88766	0.044	0.0701001	0.141009	23.5	25
0.712491	0.230241	0.0495976	0.0929396	22.1	29.1
0.4423	0.40339	0.479148	0.700742	30.3	29.5
0.384712	0.327068	0.270056	0.47556	22.8	26.6
0.409191	0.175	0.203464	0.541785	25.5	32
0.98625	0.2	0.113633	0.691891	20	32
0.291011	0.346614	0.458806	0.807551	22.9	25.1
0.721323	0.992248	0.0659633	0.355666	23.7	25.8
0.265504	0.125	0.770589	0.826233	25.8	26.4
0.514771	0.8625	0.289677	0.122108	31.1	32
0.236428	0.996296	0.155445	0.178092	29.2	27
0.303638	0.417763	0.876605	0.903061	28.1	30.4
0.642976	0.546875	0.174525	0.0909538	22.6	32
0.886704	0.689394	0.813361	0.570984	26.7	26.4
0.777463	0.0921659	0.186404	0.0495323	32	21.7
0.391835	0.409774	0.688156	0.543473	29.8	26.6
0.765523	0.928105	0.0172132	0.217726	32	30.6
0.167956	0.216102	0.120145	0.0673766	27.6	23.6
0.749622	0.818792	0.144896	0.129813	32	29.8
0.0722805	0.865625	0.0921195	0.21286	26.2	32
0.171615	0.0627306	0.0482063	0.1166	25.8	27.1
0.388289	0.390244	0.685102	0.864314	23.7	24.6
0.518342	0.150198	0.190324	0.107231	32	25.3
0.609375	0.8875	0.332556	0.159782	32	32
0.18794	0.39375	0.378769	0.0461703	28.4	32
0.138234	0.0874525	0.511569	0.842601	23.9	26.3
0.876318	0.492701	0.449989	0.422762	27	27.4
0.870855	0.226337	0.0161883	0.0681583	23.8	24.3
0.564248	0.678571	0.640746	0.737407	23.5	22.4
0.155692	0.122172	0.127886	0.224456	27.7	22.1
0.683756	0.596429	0.327379	0.643272	24.8	28
0.390003	0.755102	0.693101	0.573821	23.6	24.5
0.442212	0.885246	0.105545	0.30685	27.9	30.5
0.438015	0.0898876	0.0563219	0.241184	32	26.7
0.755218	0.785156	0.863714	0.911667	26.5	25.6
0.23899	0.314286	0.899027	0.807064	26.6	24.5
0.398181	0.582031	0.77196	0.929116	24.4	25.6
0.918798	0.865217	0.816932	0.801896	27.2	23
0.316527	0.6	0.653313	0.786701	23.8	25.5
0.342995	0.541502	0.734362	0.662141	24.3	25.3
0.949748	0.853242	0.215533	0.354318	28.6	29.3
0.375281	0.616034	0.865344	0.52838	27.4	23.7
0.828889	0.562791	0.676245	0.676509	23.2	21.5
0.59865	0.545082	0.684284	0.791175	28.3	24.4
0.586624	0.251046	0.467917	0.12164	32	23.9
0.29356	0.289062	0.803063	0.601475	27.1	25.6
0.185788	0.863014	0.0491284	0.357613	32	29.2
0.667651	0.670833	0.897879	0.875615	25.4	24
0.60082	0.647303	0.851474	0.605795	26.2	24.1
0.710298	0.689516	0.761798	0.940091	24.7	24.8
0.807152	0.654867	0.784264	0.7986	24.5	22.6
0.531781	0.184906	0.159225	0.211828	32	26.5
0.644106	0.633466	0.898071	0.914348	25.5	25.1
0.759104	0.611765	0.836142	0.884472	25.2	25.5
0.647873	0.482353	0.697502	0.574661	26.5	25.5
0.192372	0.665625	0.201872	0.254532	26.3	32
0.29601	0.372294	0.92158	0.338219	25.9	23.1
0.972497	0.786957	0.843565	0.785865	26.4	23
0.0677668	0.253061	0.234151	0.789255	20.9	24.5
0.473562	0.587859	0.152933	0.612848	32	31.3
0.0855322	0.171171	0.791233	0.723335	25.3	22.2
0.171396	0.57085	0.46798	0.688463	22.7	24.7
0.587973	0.17623	0.152593	0.14167	23.2	24.4
0.134077	0.366667	0.750427	0.85462	22.9	27
0.909606	0.33195	0.844087	0.600381	26.5	24.1
0.452318	0.159624	0.417455	0.231205	32	21.3
0.911012	0.634483	0.911034	0.489648	27.9	29
0.247888	0.321285	0.751781	0.864672	26.1	24.9
0.751993	0.366559	0.782441	0.717058	24.6	31.1
0.308611	0.2625	0.819075	0.410987	23.3	32
0.822047	0.702381	0.883546	0.92501	26.3	25.2
0.931653	0.671815	0.765812	0.909881	27.5	25.9
0.440286	0.425532	0.786871	0.737987	22.4	28.2
0.515074	0.7393	0.86167	0.874797	24.6	25.7
0.562376	0.570312	0.76676	0.703986	25.2	25.6
0.526033	0.822581	0.727718	0.930358	26.3	24.8
0.46125	0.503731	0.854144	0.934468	26.5	26.8
0.336814	0.609442	0.55544	0.772477	31.4	23.3
0.743964	0.72973	0.867226	0.849635	24.9	25.9
0.121899	0.78125	0.751846	0.243571	26.2	32
0.24285	0.48927	0.647854	0.608175	21.4	23.3
0.577327	0.690987	0.779659	0.569845	26.3	23.3
0.545196	0.52459	0.837005	0.754383	25.1	24.4
1.00656	0.50463	0.559072	0.143161	31.6	21.6
0.65	0.140625	0.193423	0.223311	32	32
0.693287	0.4	0.485649	0.405798	27	32
0.162052	0.578723	0.799502	0.87983	29.2	23.5
0.215639	0.47479	0.695261	0.571635	23.9	23.8
0.721361	0.510345	0.893554	0.675225	29.8	29
0.300218	0.659836	0.836542	0.800714	24.1	24.4
0.254032	0.584677	0.548038	0.731409	24.8	24.8
0.565791	0.427386	0.703651	0.754479	27	24.1
0.386051	0.55336	0.512234	0.596105	24	25.3
0.640743	0.685484	0.822086	0.869213	26.1	24.8
0.473794	0.315789	0.0496258	0.0508378	32	22.8
0.38125	0.29375	0.34971	0.266491	24	32
0.708109	0.660944	0.449455	0.640338	28.3	23.3
0.203479	0.3	0.682693	0.823757	24.1	26
0.391021	0.470588	0.508072	0.563669	25.9	25.5
0.673199	0.750973	0.813811	0.892024	24.7	25.7
0.213025	0.489627	0.742354	0.616439	23.9	24.1
0.278538	0.909836	0.0547872	0.205175	21.8	24.4
0.451863	0.302789	0.704559	0.707061	27.3	25.1
0.0947096	0.165385	0.820658	0.855307	25.3	26
0.239984	0.105058	0.444841	0.756986	25	25.7
0.0796875	0.976562	0.467497	0.842497	32	25.6
0.812676	0.651408	0.809863	0.856744	25	28.4
0.767457	0.615942	0.76405	0.862016	25.3	27.6
0.905738	0.0286885	0.749039	0.835958	24.4	24.4
0.350903	0.533546	0.0750007	0.0390645	29.9	31.3
0.0858505	0.127341	0.300796	0.113462	23.1	26.7
0.231171	0.596	0.231151	0.632817	22.2	25
0.849994	0.0572519	0.127928	0.0915615	25.2	26.2
0.685428	0.621514	0.601755	0.73249	28.3	25.1
1.00053	0.813397	0.440462	0.45822	29.8	20.9
0.099859	0.784375	0.679693	0.194961	26.6	32
0.0595422	0.3	0.476313	0.80913	24.3	32
0.184469	0.376712	0.346717	0.47071	23.7	29.2
0.552158	0.625468	0.74513	0.893567	25.1	26.7
0.884002	0.757143	0.559291	0.441997	24.2	28
0.490023	0.511905	0.737	0.676626	24.5	25.2
0.415757	0.53668	0.664032	0.74706	25.7	25.9
0.903461	0.637405	0.765641	0.676998	26.6	26.2
0.187642	0.733607	0.618277	0.599257	26	24.4
0.715491	0.51145	0.539567	0.68383	26.6	26.2
0.977679	0.5875	0.649806	0.665222	30.8	32
0.233818	0.266932	0.822217	0.878225	24.7	25.1
0.325981	0.711934	0.637795	0.446505	25.3	24.3
0.23698	0.399177	0.658262	0.703027	23.2	24.3
0.360733	0.493776	0.788186	0.864583	26.8	24.1
0.277054	0.292	0.841007	0.720113	25.8	25
0.177846	0.260163	0.197281	0.783996	20	24.6
0.390817	0.440171	0.594901	0.78488	26.6	23.4
0.575497	0.57438	0.762682	0.860475	23.3	24.2
0.472829	0.619048	0.584787	0.679742	25.5	23.1
0.317043	0.357414	0.822302	0.888195	23.8	26.3
0.225081	0.0786517	0.781783	0.797723	25.9	26.7
0.0603911	0.959016	0.710489	0.861488	22.3	24.4
0.189484	0.315972	0.782991	0.452409	28.7	28.8
0.523406	0.392713	0.502918	0.535763	32	24.7
0.186594	0.0708333	0.902634	0.813397	27.6	24
0.304996	1	0.917318	0.328409	27.9	32
0.0867974	0.96875	0.407996	0.294334	24.4	22.4
0.43153	0.53719	0.775549	0.820861	23.7	24.2
0.447701	0.637168	0.714772	0.73022	24.4	22.6
0.807171	0.763636	0.766624	0.834438	25.1	27.5
0.208882	0.996875	0.843146	0.512385	26.6	32
0.0881808	0.0551471	0.744547	0.753475	27	27.2
0.996398	0.529661	0.287107	0.737891	32	23.6
0.543419	0.530864	0.787018	0.85851	25.6	24.3
0.25	0.009375	0.090802	0.171956	32	32
0.52396	0.202703	0.522883	0.0437337	25.7	22.2
0.934211	0.406699	0.128918	0.128461	22.8	20.9
0.828249	0.644531	0.817372	0.894277	25.2	25.6
1.004	0.06	0.701494	0.645769	25	25
0.516715	0.5625	0.363508	0.350338	30.1	32
0.153147	0.34127	0.92343	0.727473	29	25.2
1.00405	0.89011	0.862352	0.829872	25.8	27.3
0.444048	0.367424	0.810492	0.90314	28	26.4
0.106559	0.216	0.188162	0.0628008	24.7	25
0.26159	0.684685	-0.0139362	0.911768	24.7	22.2
0.175131	0.535088	0.565698	0.519982	25.7	22.8
0.526099	0.493007	0.816149	0.88686	28	28.6
0.579656	0.1417	0.0969241	-0.0955461	32	24.7
0.215307	0.922794	0.0411778	0.0640198	28.4	27.2
0.668177	0.935691	0.283301	0.488904	32	31.1
0.519942	0.215827	0.0145483	0.0340347	32	27.8
0.413603	0.890625	0.0482138	0.0983352	27.2	32
0.654915	0.747863	0.18787	0.545237	32	23.4
0.203597	0.446215	0.750298	0.736182	28.2	25.1
0.118555	0.702509	0.59436	0.325271	27.3	27.9
0.288966	0.572549	0.721205	0.748973	23.6	25.5
0.409394	0.534979	0.806962	0.814096	26.1	24.3
0.651749	0.656904	0.690204	0.857482	25	23.9
0.553492	0.384921	0.359227	0.833365	20	25.2
0.629358	0.5	0.74191	0.817199	26.7	26
0.169665	0.214634	0.125421	0.0222161	32	20.5
0.37668	0.459375	0.856799	0.351753	27.9	32
0.200959	0.683333	0.502963	0.743167	22.6	24
0.298825	0.58159	0.549405	0.828119	30.3	23.9
0.760042	0.473934	0.0328652	0.226246	26.3	21.1
0.338243	0.203463	0.0199714	0.0822394	29.1	23.1
0.510906	0.194332	0.161741	0.321904	32	24.7
0.485784	0.176471	0.0489064	0.119318	32	20.4
0.772524	0.703057	0.770484	0.879475	26.1	22.9
0.500116	0.675926	0.386894	0.8626	32	21.6
0.71647	0.677291	0.728876	0.866437	26.5	25.1
0.98995	0.935223	0.768489	0.838248	25.5	24.7
0.88125	0.28125	0.216133	0.133125	32	32
0.615148	0.652542	0.290761	0.920739	32	23.6
0.900262	0.791339	0.782386	0.914315	24.6	25.4
0.983539	0.292929	0.846049	0.513121	24.3	29.7
0.705292	0.650602	0.78959	0.909518	30.6	24.9
0.0860815	0.167939	0.0171955	0.305477	25.3	26.2
0.409881	0.675241	0.05298	0.102609	31.3	31.1
0.205341	0.54375	0.39871	0.0723565	27.5	32
1.00693	0.145669	0.639552	0.844918	25	25.4
0.178125	0.246875	0.209154	0.169356	32	32
0.15	0.225	0.39925	0.433617	32	32
0.0433747	0.393822	0.738171	0.552391	23.5	25.9
0.972748	0.215625	0.320421	0.160421	29.7	32
0.896277	0.015444	0.239529	0.170625	24.3	25.9
0.0741803	0.278689	0.220992	0.0596962	32	24.4
0.6529	0.625468	0.594201	0.806918	26.2	26.7
0.58564	0.715302	0.711215	0.178171	26.2	28.1
0.756482	0.754386	0.383894	0.47658	22.6	22.8
0.37026	0.330961	0.388223	0.75165	25.6	28.1
0.29351	0.636364	0.255901	0.685741	32	28.6
0.162744	0.0875	0.878495	0.476765	30.8	32
0.318884	0.42915	0.75763	0.878629	24.6	24.7
0.275278	0.972509	0.662338	0.726684	27.4	29.1
0.419154	0.389831	0.0794711	0.41951	22.6	29.5
0.532341	0.681275	0.713656	0.683136	27.2	25.1
0.356422	0.640927	0.674301	0.673853	26.5	25.9
0.329178	0.65625	0.57176	0.855177	28.2	25.6
0.333369	0.440678	0.400594	0.593191	32	29.5
0.371854	0.465306	0.794679	0.879157	24	24.5
0.532557	0.560886	0.527413	0.541253	26	27.1
0.374789	0.607547	0.81553	0.6913	25.7	26.5
0.635103	0.673387	0.733442	0.820712	26.7	24.8
0.580017	0.81875	0.183043	0.141501	22.3	32
0.344218	0.717647	0.754034	0.810488	25.4	25.5
0.169505	0.301802	0.0980702	0.156408	20	22.2
0.833174	0.818182	0.755563	0.613537	28.5	24.2
0.359665	0.316602	0.206239	0.762918	32	25.9
0.981996	0.0833333	0.727801	0.67195	24.3	24
0.383891	0.322344	0.821668	0.81591	25.8	27.3
0.480469	0.578125	0.83751	0.795291	25.6	25.6
0.916203	0.735507	0.271235	0.490596	30.5	27.6
0.740625	0.778125	0.528163	0.191889	32	32
0.309354	0.77551	0.478888	0.705566	24	24.5
0.68585	0.636719	0.91104	0.853713	25.1	25.6
0.0792453	0.774545	0.913414	0.824389	26.5	27.5
0.873671	0.407692	0.86774	0.73431	24.6	26
0.526304	0.602362	0.481151	0.850564	32	25.4
0.0863636	0.99	0.872228	0.409923	25.3	20
0.276155	0.58498	0.744275	0.889413	25.6	25.3
0.372992	0.633333	0.544764	0.435251	24.9	24
0.548342	0.625984	0.736222	0.797843	26.9	25.4
0.923077	0.696154	0.811961	0.725528	26	26
1.00048	0.496711	0.702631	0.684336	27.6	30.4
0.882138	0.746212	0.840032	0.847293	25.1	26.4
0.758913	0.671053	0.799862	0.55384	26.5	30.4
0.85624	0.7	0.573688	0.826267	27.7	28
0.347893	0.44958	0.604513	0.736323	25.8	23.8
0.452376	0.501887	0.646594	0.869984	24.9	26.5
0.256263	0.277344	0.624671	0.738461	24.2	25.6
0.373949	0.339844	0.797032	0.77532	27.5	25.6
0.320005	0.140625	0.102478	0.203652	22.9	32
0.247047	0.316294	0.888428	0.689628	26.4	31.3
0.454941	0.512545	0.819868	0.90406	25.2	27.9
0.554225	0.940767	0.149468	0.393366	32	28.7
0.645838	0.603774	0.710205	0.832695	27.9	26.5
0.679317	0.564748	0.752689	0.882556	32	27.8
0.498894	0.611336	0.82615	0.882455	26.9	24.7
0.116342	0.273077	0.716897	0.826968	24.1	26
0.637073	0.00341297	0.567215	0.278642	32	29.3
0.200357	0.194215	0.857993	0.833452	25.5	24.2
0.999451	0.55	0.636106	0.417522	27.3	20
0.5	0.290625	0.835622	0.425893	25.6	32
1.0364	0.992366	0.059483	0.264593	32	26.2
0.562288	0.577465	0.862417	0.902902	25.8	28.4
0.506172	0.814126	0.215853	0.0849204	31.8	26.9
0.300813	0.383065	0.846127	0.807245	26.6	24.8
0.896138	0.0794393	0.263182	0.149778	25.6	21.4
0.65748	0.653543	0.866063	0.463294	25.4	25.4
0.0549431	0.148148	0.162523	0.166714	25.7	21.6
0.394354	0.110204	0.183269	0.172574	30	24.5
0.546497	0.963087	0.339237	0.352281	32	29.8
0.808301	0.0759494	0.118223	0.242552	31.2	23.7
0.63795	0.123457	0.205016	0.223086	32	24.3
0.415032	0.506608	0.886517	0.526252	25.9	22.7
0.448846	0.562232	0.894455	0.904343	25.3	23.3
0.304681	0.084	0.328743	0.359216	28.2	25
1.03278	0.048951	0.330152	0.135539	23	28.6
0.56341	0.59751	0.883712	0.937152	25.2	24.1
0.390465	0.656522	0.543773	0.798737	25.9	23
0.347625	0.619433	0.867368	0.855542	25.6	24.7
0.87083	0.686957	0.547365	0.730405	27.5	23
0.493323	0.235495	0.374874	0.0289986	32	29.3
0.27381	0.285714	0.794335	0.735368	26.7	28
0.615734	0.389105	0.362591	0.639567	32	25.7
0.545739	0.686957	0.82664	0.535758	25	23
0.14125	0.615625	0.0115614	0.213865	20	32
0.267844	0.025	0.0326704	0.0554645	26.9	20
0.317463	0.0772059	0.0491729	0.0330769	32	27.2
0.517692	0.572	0.870331	0.236948	26	25
0.296972	0.568966	0.666067	0.857185	31.2	29
0.492049	0.618868	0.724077	0.849938	28	26.5
0.596635	0.839161	0.146151	-0.0295086	32	28.6
0.19786	0.42	0.805217	0.902582	24.3	25
0.511416	0.378788	0.293579	0.335266	29.2	26.4
0.0542944	0.842294	-0.01108	0.055551	24.3	27.9
0.428125	0.471875	0.0399526	0.0145369	32	32
0.993945	0.014652	0.177199	0.192531	32	27.3
0.219684	0.729323	0.641965	0.669617	28.9	26.6
0.393567	0.484496	0.840417	0.903144	26.1	25.8
0.158552	0.922261	0.836975	0.837892	25.4	28.3
0.788993	0.8625	0.0599052	0.0219224	22.6	32
0.302842	0.22695	0.439431	0.842847	25.4	28.2
0.252623	0.59375	0.0361159	0.741733	27.7	25.6
0.0422765	0.913043	0.589489	0.743897	29.5	29.9
0.495465	0.591837	0.778545	0.882308	25.2	24.5
0.873915	0.773109	0.75541	0.819128	24.1	23.8
0.938038	0.781746	0.408108	0.7522	27.5	25.2
0.451435	0.177258	0.0919432	0.0288195	23.8	29.9
0.558571	0.711009	0.830892	0.638078	28.5	21.8
0.475037	0.0780669	0.329183	0.13505	29.3	26.9
0.950139	1	0.857681	0.520376	25.9	22.1
0.323483	0.394928	0.223281	0.556803	29.5	27.6
0.0932681	0.741667	0.782543	0.320084	28.1	24
0.0858796	0.383838	0.69219	0.636689	32	29.7
0.246875	0.340625	0.232383	0.1275	32	32
0.0484069	0.26875	0.767175	0.593992	25.5	32
0.85904	0.97037	0.127965	0.0742269	30.4	27
0.213355	0.342742	0.884511	0.844558	23.9	24.8
0.639405	0.750929	0.465667	0.691659	26.9	26.9
0.691124	0.690083	0.711655	0.763365	25.4	24.2
0.22207	0.505495	0.258367	0.531103	32	27.3
0.628299	0.720648	0.782462	0.775252	25.8	24.7
0.766667	0.441558	-0.00537885	0.354431	31.5	30.8
0.420215	0.911765	0.313362	0.151017	26.8	27.2
0.253327	0.266129	0.370919	0.834877	32	24.8
0.21707	0.472527	0.0616957	0.124819	20	27.3
0.460018	0.4375	0.450405	0.500759	27.2	25.6
0.428195	0.527197	0.764942	0.825623	25.1	23.9
0.285162	0.646809	0.839584	0.764393	23.1	23.5
0.612745	0.537879	0.646641	0.925206	27.2	26.4
0.749804	0.0603175	0.0670547	0.103845	30.3	31.5
0.484704	0.594378	0.696282	0.236099	27.2	24.9
0.262355	0.364662	0.544394	0.41905	25.3	26.6
1.00528	0.981651	0.625675	0.648182	30.4	21.8
0.248923	0.507692	0.437596	0.396521	25	26
0.0860585	0.229437	0.619436	0.70836	24.9	23.1
0.312348	0.299595	0.614578	0.641796	26	24.7
1.01269	0.515625	0.759426	0.303266	30.3	32
0.332314	0.34252	0.459275	0.310669	26	25.4
0.409544	0.697368	0.781339	0.771333	25	22.8
0.419648	0.509653	0.839691	0.88977	25.7	25.9
0.791078	0.736059	0.756096	0.903143	25	26.9
0.595536	0.671875	0.15111	0.329485	28	32
1.01418	0.900763	0.672701	0.771827	28.8	26.2
0.39776	0.293103	0.129973	0.312335	31.4	29
0.552846	0.54065	0.670568	0.872692	29.9	24.6
0.0767515	0.658635	0.419068	0.775862	24.3	24.9
0.461936	0.662602	0.395522	0.496958	26.4	24.6
0.193593	0.220974	0.546572	0.510149	25.1	26.7
0.412377	0.568627	0.4745	0.599542	25.6	25.5
0.53566	0.713725	0.521012	0.4157	27.3	25.5
0.339749	0.460251	0.825584	0.860971	26	23.9
0.6625	0.390625	0.0707564	0.229707	32	32
0.379036	0.290196	0.616964	0.596187	26.9	25.5
0.992943	0.0892019	0.30679	0.0219896	32	21.3
0.535791	0.604255	0.88247	0.898059	25.8	23.5
0.320282	0.6625	0.498171	0.539743	25.3	32
0.77625	0.059375	0.838528	0.246744	27.5	32
0.736366	0.804878	0.600794	0.444774	26.7	24.6
0.255752	0.495968	0.679988	0.724325	28.6	24.8
0.820611	0.744275	0.850942	0.828552	26.2	26.2
0.161899	0.439024	0.535837	0.553031	24.3	24.6
1.0155	0.797342	0.735267	0.820602	25.2	30.1
0.46348	0.819398	0.498432	0.137176	25.5	29.9
1.00667	0.211009	0.224146	0.0606852	31.1	21.8
0.815141	0.634328	0.420956	0.807942	29.7	26.8
0.249041	0.355731	0.780904	0.811678	27.2	25.3
0.864413	0.684375	0.896293	0.447335	24.5	32
0.145427	0.819742	0.878131	0.211308	25.1	23.3
0.765385	0.811538	0.877892	0.673625	26	26
0.635588	0.448598	0.758477	0.821844	25.4	21.4
1.00017	0.617021	0.561388	0.0593245	25.2	23.5
0.895949	0.688797	-0.296236	0.101042	21	24.1
0.836202	0.886555	0.730246	0.81058	24.8	23.8
0.73125	0.15625	0.140478	0.143926	32	32
0.580837	0.561753	0.333451	0.736699	26.2	25.1
0.32381	0.471861	0.109415	0.879446	32	23.1
0.454503	0.32618	0.0610794	0.395646	21.8	23.3
0.427754	0.795652	0.0366295	0.701505	26.6	23
0.358669	0.752212	0.654058	0.558562	30.4	22.6
0.2875	0.753125	0.593844	0.113258	32	32
0.489917	0.527076	0.622627	0.714526	23.9	27.7
0.124898	0.492187	0.819351	0.873872	22.9	25.6
0.285033	0.398026	0.0101166	0.172098	32	30.4
0.290582	0.746835	0.873159	0.737534	26.5	23.7
0.0766094	0.22	0.0795642	0.128561	23.3	20
0.108173	0.753125	0.141801	0.0820633	20.8	32
0.740769	0.628	0.789478	0.89848	26	25
0.201389	0.49375	0.0679377	0.0908195	28.8	32
0.563492	0.134921	0.00856172	0.103729	31.6	25.2
0.653125	0.1625	0.038024	0.090201	32	32
0.357075	0.700855	0.919343	0.802846	24.3	23.4
0.382781	0.097166	0.202717	0.0545944	32	24.7
0.983541	0.850534	0.394508	0.363987	23.2	28.1
0.557837	0.282468	0.702704	0.297373	24.7	30.8
0.868164	0.161157	0.0746751	0.132227	25.1	24.2
0.3587	0.303797	0.611077	0.317196	25.4	23.7
0.872589	0.840816	0.44793	0.350803	25.5	24.5
0.723922	0.0532915	0.0149068	0.137402	32	31.9
0.549305	0.772512	0.811168	0.413435	26.9	21.1
0.252533	0.138686	0.402977	0.681427	26.3	27.4
0.491427	0.775424	0.571314	0.448253	25.9	23.6
0.235837	0.883648	0.823349	0.208509	26.3	31.8
0.518686	0.630662	0.685484	0.35855	25.5	28.7
0.70523	0.54375	0.504171	0.131581	24.5	32
0.623241	0.78	0.54872	0.33719	25.3	25
0.246089	0.249135	0.0748772	0.224318	29.2	28.9
0.855971	0.182927	-0.0075613	0.118791	32	24.6
0.84963	0.858586	0.0748291	0.118792	20	29.7
0.993288	0.923954	0.860468	0.888252	26	26.3
0.106892	0.106996	0.637052	0.633611	27.7	24.3
0.851758	0.832061	0.848514	0.840387	24.3	26.2
0.328491	0.0696721	0.411577	0.115755	29	24.4
0.687636	0.791209	0.795164	0.863252	26.5	27.3
0.325	0.028125	-0.127469	0.227689	32	32
0.964186	0.338235	0.152847	0.130388	29.4	20.4
0.734189	0.614173	0.806071	0.846837	28.1	25.4
0.649309	0.113821	0.141827	0.127573	31.1	24.6
0.998936	0.925	0.85546	0.669667	23.5	20
0.95625	0.2125	0.0527095	0.126013	20	32
0.168453	0.232068	0.0823015	0.0545273	31.3	23.7
0.334721	0.933579	0.0533582	0.0442294	32	27.1
0.45625	0.909375	0.114859	0.370414	32	32
1.0296	0.71777	0.0651614	0.569884	26.4	28.7
0.377544	0.201754	0.17852	0.167787	30	22.8
0.606691	0.713693	0.412347	0.422938	30.1	24.1
0.703402	0.530075	0.494928	0.664415	24.8	26.6
0.169858	0.27	0.0417174	0.013699	28.2	20
0.244432	0.969957	0.69065	0.680608	25.4	23.3
0.724789	0.678161	0.573778	0.646181	25.3	26.1
0.683277	0.6625	0.0233078	0.0382542	25.9	32
0.622732	0.65625	0.8547	0.812478	24.8	25.6
0.34918	0.405738	0.907776	0.80771	25	24.4
0.474743	0.626556	0.859062	0.786565	24.7	24.1
0.38625	0.046875	0.0566969	0.131982	20	32
0.342692	0.440329	0.772494	0.846789	25.9	24.3
0.27997	0.356846	0.777423	0.827706	23.9	24.1
0.869429	0.766129	0.780714	0.782097	26.2	24.8
1.00916	0.973077	0.446264	0.80072	27.3	26
0.314108	0.590717	0.836194	0.898768	23.9	23.7
0.448756	0.423792	0.867737	0.683419	26.7	26.9
0.828195	0.690763	0.713314	0.744719	26.3	24.9
0.576334	0.606695	0.80555	0.822543	24.6	23.9
0.785622	0.764479	0.731041	0.858523	27.1	25.9
0.310574	0.384921	0.822619	0.900504	25.7	25.2
1.03859	0.178571	0.845621	0.896955	26.1	25.2
0.690837	0.568093	0.439003	0.741116	24.4	25.7
0.965078	0.0172414	0.577952	0.663551	25.5	23.2
0.545682	0.508834	0.192077	0.431692	32	28.3
0.0522727	0.68	0.196289	0.0360244	26.4	20
0.200346	0.151292	0.494176	0.83063	32	27.1
0.962157	0.476341	0.644679	0.391617	26.2	31.7
0.100201	0.236735	0.788503	0.797103	24.4	24.5
0.663826	0.228125	0.304324	0.141582	26.4	32
0.628125	0.065625	0.0293067	0.0695708	32	32
0.081635	0.862205	0.107858	0.118928	20.4	25.4
0.88136	0.676806	0.595364	0.604361	25.7	26.3
0.516243	0.503817	0.850227	0.851929	26.6	26.2
0.957202	0.675573	0.79245	0.79228	24.4	26.2
0.335968	0.446281	0.517362	0.793794	25.3	24.2
0.79598	0.583969	0.615832	0.70586	27.8	26.2
0.277643	0.728682	0.775209	0.796296	25	25.8
0.507008	0.483766	0.511141	0.422216	26.5	30.8
0.902061	0.00995025	0.370069	0.0791518	29.6	20.1
0.599405	0.209559	0.690374	0.737993	26.2	27.2
0.315616	0.384298	0.681285	0.808484	24.8	24.2
0.425893	0.290984	0.108111	0.13934	29.2	24.4
0.898435	0.765343	0.748252	0.859469	24.7	27.7
0.763584	0.598007	0.689162	0.255588	27.9	30.1
0.872649	0.690265	0.339695	0.133033	32	22.6
0.520668	0.614094	0.691489	0.595451	24.5	29.8
0.184093	0.0449438	0.842758	0.68352	25.5	26.7
0.10981	0.126697	0.86744	0.765943	26.5	22.1
0.736029	0.685393	0.858503	0.858333	27.7	26.7
0.309708	0.434959	0.826346	0.80012	25.5	24.6
0.246896	0.222222	0.814425	0.77068	23.3	24.3
0.913562	0.376997	0.0143052	0.0587343	20	31.3
0.731984	0.610895	0.755519	0.766037	25	25.7
0.670886	0.677083	0.8531	0.85736	26.5	28.8
0.268627	0.443137	0.741842	0.848204	26	25.5
0.889296	0.873684	0.855725	0.934526	28.7	28.5
0.322097	0.45	0.770684	0.768952	25.9	26
0.379819	0.361111	0.419506	0.61076	24.5	25.2
0.354656	0.477733	0.608656	0.677226	25	24.7
0.818126	0.661654	0.629914	0.851596	25.9	26.6
0.820753	0.789683	0.786411	0.91937	24.1	25.2
0.966054	0.599156	0.790111	0.3303	26.5	23.7
0.171119	0.324219	0.826633	0.81231	24.8	25.6
0.106529	0.211155	0.762835	0.666927	26.8	25.1
0.830853	0.828125	0.146131	0.202158	31.5	32
0.52024	0.54902	0.834366	0.853615	24.8	25.5
0.387309	0.468	0.865491	0.910274	24.9	25
0.279604	0.571429	0.778811	0.774116	26.4	28.7
0.423869	0.519824	0.557049	0.744711	28.4	22.7
0.168039	0.319838	0.72703	0.901835	26.9	24.7
0.376679	0.373016	0.489417	0.818262	27.3	25.2
1.04016	0.894737	0.536047	0.574322	27.6	24.7
0.516102	0.202532	0.0625325	0.162824	25.3	23.7
0.127725	0.219512	0.568849	0.8503	20.7	24.6
0.716907	0.405303	0.140619	0.360212	27.7	26.4
0.390683	0.544715	0.356324	0.247798	25.9	24.6
0.0470781	0.977695	0.769309	0.832794	25	26.9
0.365977	0.368421	0.792447	0.779181	26.5	24.7
0.992608	0.730924	0.45425	0.860475	32	24.9
0.708505	0.855856	0.381191	0.324209	25	22.2
0.196965	0.0145985	0.721501	0.747995	25.4	27.4
0.0532129	0.708333	0.784963	0.763732	24.9	26.4
0.759794	0.923372	-0.0366762	-0.0129387	32	26.1
0.525864	0.55516	0.509136	0.650947	25.4	28.1
0.950521	0.0492424	0.762421	0.801529	25.6	26.4
0.804704	0.806167	0.866229	0.375237	28	22.7
0.954471	0.496429	0.758031	0.805169	26.2	28
0.314738	0.432773	0.0485543	0.833642	26	23.8
0.0541386	0.875912	0.257776	0.285537	25.9	27.4
0.076143	0.682927	0.807349	0.71733	27.9	24.6
0.250499	1	0.327714	0.42586	32	26.3
0.125865	0.852321	0.310909	0.310157	30	23.7
0.478351	0.513619	0.777391	0.800349	26.7	25.7
0.0924119	0.626335	0.643606	0.60015	27.9	28.1
0.381766	0.598291	0.877957	0.791303	24.3	23.4
0.96775	0.996183	0.78889	0.833936	25.8	26.2
0.799926	0.583333	0.736334	0.779239	25.8	25.2
0.302472	0.407115	0.78498	0.817369	25.5	25.3
0.573921	0.632653	0.826406	0.732008	26.2	24.5
0.331689	0.590226	0.409403	0.481384	31.4	26.6
0.59543	0.613636	0.805873	0.842312	24.8	26.4
0.567874	0.096	0.089153	0.0526683	25.4	25
0.239045	0.0579151	0.116559	0.221935	22.9	25.9
0.984962	0.037594	0.736766	0.787844	26.6	26.6
0.795439	0.683398	0.739233	0.797058	26.8	25.9
0.441642	0.630137	0.0401649	0.196296	21.4	21.9
0.11818	0.198413	0.75722	0.67401	25.6	25.2
0.677717	0.636364	0.197212	0.801016	32	25.3
0.587688	0.643123	0.570309	0.474408	29.5	26.9
0.713519	0.742537	0.374316	0.207628	24.2	26.8
0.565739	0.508696	0.648869	0.895393	25	23
0.828746	0.266055	0.124385	0.201132	30.9	21.8
0.369289	0.389831	0.806483	0.855332	24.3	23.6
0.356193	0.284553	0.641985	0.843484	23.9	24.6
0.676257	0.498008	0.634661	0.786263	26.2	25.1
0.802268	0.198444	0.300378	0.216466	31.7	25.7
0.384096	0.658537	0.517941	0.503363	32	24.6
0.585318	0.280156	0.196756	0.873537	30	25.7
0.41418	0.35124	0.243736	0.905084	25.9	24.2
0.457588	0.632231	0.790531	0.64232	23.9	24.2
0.317732	0.188192	0.269345	0.591839	27.5	27.1
0.939432	0.0282686	0.0646085	0.0922258	32	28.3
0.930374	0.92887	0.536399	0.612627	25.6	23.9
0.475317	0.335849	0.564928	0.650979	29.2	26.5
0.144315	0.136929	0.701451	0.640465	26.8	24.1
0.7625	0.125	-0.0860659	0.158585	32	32
0.7125	0.525	0.180566	0.36738	32	32
0.926861	0.804878	0.298673	0.642556	25.4	24.6
0.0578564	0.49375	0.78313	0.589178	24.9	32
0.9036	0.91358	0.37913	0.431742	24.7	24.3
0.377597	0.288973	0.507975	0.57884	28.9	26.3
0.91109	0.0871369	0.262691	0.480353	23.4	24.1
0.0839315	0.0686695	0.165072	0.23074	23.2	23.3
0.182804	0.0138889	0.0709346	0.262893	27.8	28.8
0.546375	0.611111	0.828879	0.881817	24.3	23.4
0.553977	0.225	0.0261455	0.0560979	26.4	32
0.349798	0.809375	0.134802	0.17104	24.8	32
0.162325	0.213992	0.0959074	0.0716807	20	24.3
0.50625	0.078125	0.0643376	0.0178004	32	32
0.33125	0.9875	0.361756	0.0699287	32	32
0.327943	0.35	0.545317	0.734112	24.5	26
0.778828	0.706383	0.712866	0.820764	24.3	23.5
0.634193	0.161826	0.216259	0.105836	32	24.1
0.496911	0.54023	0.52598	0.831824	24.5	26.1
0.586894	0.336478	0.0726313	0.152183	25.3	31.8
0.985615	0.9	0.874081	0.433724	25.2	32
0.379835	0.723577	0.864513	0.790178	28.9	24.6
0.0721792	0.865625	0.305169	0.390735	22.6	32
0.218063	0.235808	0.696155	0.709234	25.2	22.9
0.247495	0.409091	0.682556	0.92344	24.5	24.2
0.530137	0.447964	0.0361989	0.0971109	28.7	22.1
0.586143	0.593023	0.764402	0.827119	24	25.8
0.544329	0.832797	0.237555	0.125343	30.4	31.1
0.361775	0.879121	0.077747	0.234014	28.9	27.3
0.403273	0.455285	0.743312	0.802214	23.4	24.6
0.91108	0.322314	0.256502	0.694135	32	24.2
0.510619	0.79375	0.104833	0.227297	20.6	32
0.348853	0.477816	0.857663	0.805776	24.3	29.3
0.391555	0.5	0.701881	0.813657	24.8	24.6
0.76297	0.715385	0.796182	0.858249	25.8	26
0.608632	0.9375	0.0771766	0.13369	23	27.2
0.090625	0.625	0.212961	0.028547	32	20
0.0964674	0.0897436	0.731274	0.709569	29.3	23.4
0.539702	0.759615	0.348489	0.358982	24.8	20.8
0.369384	0.612648	0.392177	0.394266	24	25.3
0.313656	0.379147	0.0218521	0.0578854	30.3	21.1
0.0539871	0.508711	0.831497	0.609999	26.3	28.7
0.56758	0.896875	0.05144	0.692781	20.3	32
0.55577	0.535714	0.747229	0.767675	25.9	25.2
0.960953	0.00471698	0.0102963	0.261041	22.3	21.2
0.582736	0.233831	0.0967633	0.067131	20	20.1
0.984252	0.980392	0.0420246	0.139485	32	25.5
0.536203	0.502092	0.663327	0.809708	28.2	23.9
0.211028	0.779661	0.40836	0.495635	22.3	23.6
0.775	0.665625	0.0644181	0.314314	32	32
0.333786	0.846875	0.0611564	0.230082	27.6	32
0.266982	0.179039	0.0270376	0.129292	28.1	22.9
0.93241	0.612319	0.770271	0.881962	28.1	27.6
0.329304	0.504202	0.756732	0.875697	23.5	23.8
0.616779	0.483636	0.708195	0.90143	29.8	27.5
0.925	0.4875	0.0314199	0.124941	32	32
0.218405	0.896414	0.317155	-0.0124592	23.3	25.1
0.489157	0.788396	0.10548	0.247067	28.8	29.3
0.488462	0.44	0.219056	0.0556589	26	20
0.147788	0.151163	0.752661	0.793	26.3	25.8
0.192815	0.882353	0.0924301	0.101382	20	23.8
0.196727	0.258824	0.73668	0.77405	24.2	25.5
0.176192	0.636691	0.258354	0.237967	32	27.8
0.390562	0.587121	0.351805	0.614427	24.9	26.4
0.931032	0.647287	0.886209	0.912169	29.1	25.8
0.51875	0.815625	0.0147937	0.0770961	32	32
0.214047	0.582609	0.652785	0.882414	27.3	23
0.907596	0.751073	0.366474	0.622124	26.6	23.3
0.207712	0.221774	0.619489	0.81097	23.8	24.8
0.865809	0.13125	0.575741	0.287981	27.2	32
0.16095	0.31746	0.574933	0.789112	23.6	25.2
0.533333	0.356667	0.0563619	0.463051	20	30
0.98596	0.840625	0.0924751	0.19091	27.6	32
0.448943	0.57265	0.823361	0.803115	24.7	23.4
0.51482	0.600775	-0.0256898	0.389729	28.9	25.8
0.462459	0.3125	0.4251	0.864734	30.3	24
0.403125	0.87	0.339836	0.0634099	32	20
0.509584	0.496094	0.762692	0.767682	24.7	25.6
0.381769	0.465278	0.351736	0.826843	23.7	28.8
0.241717	0.483051	-0.00463293	0.812767	24.3	23.6
0.365993	0.680135	-0.0578682	0.842268	22	29.7
0.437322	0.0384615	0.0714433	0.106761	27	23.4
0.645815	0.751152	0.906603	0.605919	27.5	21.7
0.934028	0.425	0.514059	0.37197	25.2	32
0.66839	0.600746	0.797485	0.859607	24.1	26.8
0.602397	0.598394	0.696764	0.791823	31.7	24.9
0.831749	0.0798479	0.0182879	0.124393	20	26.3
0.438859	0.334375	0.0935185	0.171267	25.3	32
0.929024	0.791667	0.93995	0.889226	27.7	31.2
0.590031	0.664207	0.818264	0.928452	24.6	27.1
0.667384	0.595918	0.652459	0.790378	27.5	24.5
0.0738147	0.403448	0.160297	0.32005	32	29
0.963407	0.94702	0.146818	0.340802	29.3	30.2
0.407919	0.428571	0.164378	0.149662	23.9	20.3
0.211828	0.97992	0.0140675	0.187742	30.6	24.9
0.567916	0.967972	0.04176	0.103442	32	28.1
0.865942	0.628788	0.821585	0.825819	27.6	26.4
0.775547	0.718631	0.898425	0.831616	25.8	26.3
0.305278	0.487705	0.906933	0.955572	24.6	24.4
0.513678	0.307339	0.0488821	0.0889755	21.9	21.8
0.462695	0.0805861	0.361693	0.0726321	32	27.3
0.355823	0.323194	0.804521	0.851985	27	26.3
0.671491	0.620833	0.522204	0.350277	28.5	24
0.621551	0.69685	0.865294	0.833016	23.8	25.4
0.412227	0.923636	0.0544573	0.203281	22.9	27.5
0.195079	0.829181	0.240412	0.0245335	20.8	28.1
0.516701	0.48374	0.712572	0.811443	24.9	24.6
0.32538	0.41502	0.871683	0.893186	24.6	25.3
0.829035	0.97193	0.0702951	0.175213	20	28.5
0.328125	0.01875	0.0374194	0.074477	32	32
0.547505	0.579399	0.943967	0.877201	25.5	23.3
0.978311	0.0295359	0.0817238	0.0821026	27.8	23.7
0.603125	0.94375	0.152992	0.0751343	32	32
0.820518	0.717054	0.359482	0.786683	32	25.8
0.832645	0.844262	0.608935	0.301588	25.4	24.4
0.570189	0.648305	0.466926	0.523696	24.8	23.6
0.852404	0.878125	0.719101	0.171388	26	32
0.836653	0.749035	0.813202	0.896114	26.4	25.9
0.799646	0.846875	0.365862	0.682504	26.5	32
0.523702	0.540541	0.792255	0.832277	25.2	25.9
0.708173	0.503846	0.0781514	0.566612	32	26
0.80769	0.606383	0.729019	0.827272	26.8	28.2
0.447389	0.28125	0.171449	0.257756	31.6	32
0.597195	0.649805	0.672025	0.687037	23.8	25.7
0.44714	0.729839	0.359764	0.692245	24.7	24.8
1.01298	0.897338	0.462725	0.881	26.9	26.3
0.845671	0.457447	0.206504	0.663562	26.3	28.2
0.639344	0.140984	0.0978989	0.277184	20	30.5
0.678956	0.86	0.314905	0.00238542	29.7	20
0.582481	0.639847	0.777404	0.83663	25.4	26.1
0.507101	0.616541	0.765056	0.858376	25.2	26.6
1.03819	0.727969	0.381464	0.359941	28.5	26.1
0.810069	0.822511	0.626341	0.131685	26.2	23.1
0.437543	0.502008	0.396513	0.680402	23.2	24.9
0.85	0.11875	0.353901	0.321437	32	32
0.855324	0.9125	0.151428	0.185207	21.6	32
0.43122	0.298077	0.208417	0.120908	22.2	31.2
0.871875	0.440625	0.155931	0.278319	32	32
0.538017	0.553903	0.7189	0.697695	24.5	26.9
1.03859	0.631373	0.648835	0.610427	28.3	25.5
0.179948	0.0627451	0.791254	0.842036	26.5	25.5
0.506976	0.682403	0.77483	0.75616	23.9	23.3
0.678058	0.6917	0.539105	0.700772	25.7	25.3
0.26418	0.229508	0.0423228	0.242135	20	24.4
0.157786	0.437262	0.398497	0.868204	21.7	26.3
0.17376	0.459375	0.0623308	0.219875	25.7	32
1.0079	0.228125	0.568603	0.237763	27.3	32
0.918393	0.536496	0.793926	0.81477	27.2	27.4
0.44391	0.495327	0.226013	0.186622	30.9	21.4
0.376984	0.421429	0.843011	0.854873	25.2	28
0.20747	0.515625	0.0617364	0.134675	20.5	32
0.39881	0.270833	0.0859888	0.68229	29.4	24
0.678058	0.707207	0.840232	0.863592	24.2	22.2
1.01789	0.0283401	0.790241	0.897339	27.2	24.7
0.194559	0.0807018	0.878332	0.461335	26.7	28.5
0.858308	0.876923	0.447055	0.671358	23.1	26
0.18125	0.2875	0.596051	0.0854912	28	32
0.055576	0.157025	0.280796	0.717177	24.7	24.2
0.467115	0.599156	0.162667	0.736787	32	23.7
0.3117	0.221675	0.117463	0.14215	28	20.3
0.513295	0.462406	0.673119	0.863349	28.7	26.6
0.582554	0.0433071	0.148291	0.114389	32	25.4
0.571984	0.571984	0.828695	0.911916	25.8	25.7
0.7823	0.6375	-0.233374	0.376549	23.8	32
0.866813	0.464684	0.823294	0.448535	27.2	26.9
0.974992	0.869565	0.864317	0.653661	26.6	25.3
0.407998	0.4	0.659747	0.303881	28.6	32
0.599939	0.619433	0.845777	0.914216	26.5	24.7
0.853125	0.38125	0.0780433	0.114258	32	32
0.263497	0.689189	-0.0754533	0.06887	27.8	22.2
0.888658	0.764505	0.883345	0.888589	28.4	29.3
0.550599	0.550201	0.789784	0.773823	26.2	24.9
0.847474	0.730627	0.769198	0.666086	29.6	27.1
0.369941	0.333333	0.251734	0.381178	25.4	28.5
0.265394	0.73516	0.318392	0.442959	29.7	21.9
0.3119	0.386029	0.748104	0.449857	28.2	27.2
0.367156	0.526316	0.828811	0.833568	25.6	24.7
0.825774	0.420354	0.470418	0.775315	32	22.6
0.551878	0.566502	0.311722	0.070136	32	20.3
0.084375	0.509375	0.326012	0.322648	32	32
0.613083	0.448819	0.821533	0.820481	26	25.4
0.991234	0.96371	0.805307	0.749515	27.6	24.8
0.6875	0.853125	0.131439	0.0916805	32	32
1.02111	0.215613	0.47552	0.8215	29.3	26.9
0.942782	0.792208	0.737399	0.502133	25.3	23.1
0.652321	0.471698	0.644891	0.871329	26.7	26.5
0.545667	0.604167	0.742043	0.804089	25	24
0.6	0.28125	0.472475	0.328743	32	32
0.54524	0.602564	0.748815	0.8387	26.1	23.4
0.797363	0.503968	0.799406	0.794493	24.8	25.2
0.402351	0.669173	0.338981	0.860626	27.7	26.6
0.631916	0.69697	0.728116	0.579698	24.7	26.4
0.75747	0.830827	0.856786	0.854071	26.9	26.6
0.476716	0.519313	0.62838	0.702215	25.4	23.3
0.287815	0.806723	0.243888	0.783899	22	23.8
0.884452	0.872881	0.778484	0.2429	27.1	23.6
0.807896	0.0464135	0.173709	0.331658	26.1	23.7
0.571836	0.665323	0.746504	0.76948	26	24.8
0.428267	0.599174	0.822114	0.857187	25.6	24.2
0.519818	0.693617	0.906537	0.871962	24.8	23.5
0.43695	0.656371	0.398839	0.444236	25.3	25.9
0.880566	0.77	0.423224	0.609625	27.1	30
0.220188	0.23166	0.849655	0.645461	24.5	25.9
0.530674	0.570281	0.472081	0.691852	25.4	24.9
0.366974	0.625954	0.897931	0.73721	25.8	26.2
0.739165	0.755474	0.793952	0.721843	25.6	27.4
0.325555	0.510791	0.611831	0.783167	22.6	27.8
0.739984	0.259109	0.768934	0.353016	25.9	24.7
0.32385	0.278884	0.789206	0.611071	24.8	25.1
0.72301	0.618321	0.788873	0.824002	24.5	26.2
0.528846	0.593496	0.724257	0.849957	25	24.6
0.527526	0.620968	0.732729	0.787374	24.2	24.8
0.766486	0.65625	0.780504	0.649911	25.4	32
0.791913	0.722689	0.622948	0.841265	24.4	23.8
0.0805458	0.742616	0.659723	0.804783	23.5	23.7
0.995003	0.926267	0.620511	0.313157	26.1	21.7
0.210696	0.786765	0.488982	0.60814	27.8	27.2
0.739248	0.711111	0.441258	0.77579	26.3	22.5
0.925243	0.831169	0.840785	0.697076	27.9	23.1
0.958898	0.762712	0.671257	0.856505	32	23.6
0.645218	0.686192	0.797974	0.903152	25.6	23.9
0.932947	0.738832	0.409985	0.833555	28.3	29.1
0.879251	0.866972	0.819889	0.826244	29.7	21.8
0.887984	0.851695	0.801947	0.795427	25.7	23.6
1.02696	0.782443	0.684205	0.804669	28.2	26.2
0.75428	0.822526	0.689135	0.71756	23.9	29.3
0.196342	0.189189	0.850363	0.8997	28.5	25.9
0.0822242	0.806324	0.692946	0.77979	29.4	25.3
0.720044	0.614815	0.240264	0.89513	30.6	27
0.682251	0.66537	0.255559	0.835324	26.3	25.7
0.737016	0.783333	0.39894	0.736709	21.5	24
0.49375	0.05625	-0.0855286	0.623084	32	32
0.419828	0.996875	0.0723462	0.36593	31.3	32
0.39375	0.915625	0.0514952	0.199715	32	32
0.903125	0.869091	0.0587739	0.0493985	32	27.5
0.21458	0.35443	0.834887	0.87538	24.9	23.7
0.243552	0.484375	0.708819	0.407002	25.2	32
0.767077	0.675	0.797739	0.874837	24.4	24
0.639803	0.13125	0.00451142	0.097663	30.4	32
0.852275	0.805668	0.760092	0.824173	25.2	24.7
0.301065	0.429167	0.88127	0.847311	26.6	24
0.118627	0.924342	0.0464872	0.598486	25.6	30.4
0.335568	0.512097	0.777039	0.790227	24.9	24.8
0.0964988	0.181481	0.888478	0.765208	25.6	27
0.507155	0.660156	0.269951	0.872748	28.5	25.6
0.404085	0.813008	0.161538	0.204421	24.2	24.6
0.551794	0.628821	0.619474	0.852631	28	22.9
0.529768	0.15	0.031102	0.215604	25.3	32
0.158323	0.353488	0.761058	0.811747	20.3	21.5
0.960564	0.284644	0.857436	0.398467	25.5	26.7
0.241828	0.505703	0.770003	0.842907	25.3	26.3
0.750726	0.559524	0.855377	0.921019	23.5	25.2
0.284906	0.783019	0.545561	0.0690017	26.5	21.2
0.719513	0.928571	0.0111884	0.222287	23.3	26.6
0.169524	0.065625	0.0443493	0.399278	22.6	32
0.561968	0.724576	0.787088	0.775836	28.5	23.6
0.909415	0.661836	0.652794	0.189469	24.5	20.7
0.840821	0.746667	0.788393	0.808066	27.6	22.5
0.290653	0.46875	0.800634	0.753893	28.1	28.8
0.977877	0.813765	0.873935	0.842342	26.7	24.7
0.936592	0.757475	0.837997	0.841194	24.5	30.1
0.314286	0.506667	0.844377	0.57323	31.5	22.5
0.804617	0.164835	0.300707	0.153543	26.5	27.3
0.639304	0.796813	0.318971	0.756592	24.5	25.1
0.730909	0.619835	0.640432	0.85856	27.5	24.2
0.322479	0.402174	0.712728	0.839007	23.3	27.6
0.436753	0.772908	0.0784245	0.138101	24.8	25.1
0.45127	0.646809	0.290519	0.853262	24.8	23.5
0.346438	0.830189	0.123817	-0.00863646	24.5	21.2
0.18457	0.630037	0.421078	0.776153	32	27.3
1.00945	0.345161	0.630642	0.541641	28	31
0.418952	0.697581	0.0564034	0.102636	24	24.8
0.818197	0.185874	0.194089	0.164783	29.5	26.9
0.29656	0.611111	0.761195	0.765687	25.1	25.2
0.202378	0.243028	0.186334	0.450352	32	25.1
1.02049	0.291188	0.947314	0.91018	26.7	26.1
0.277687	0.536	0.589084	0.636154	29.4	25
0.747145	0.699552	0.374313	0.361565	28.7	22.3
0.638125	0.06	0.0793958	0.138076	32	25
0.41875	0.04	0.457581	0.369263	32	27.5
0.510786	0.670968	0.177093	0.377061	32	31
0.972022	0.619403	0.806053	0.886866	25.1	26.8
0.669231	0.653846	0.767819	0.640319	26	26
0.734388	0.657258	0.810759	0.834439	28.1	24.8
0.719327	0.727273	0.762814	0.890007	29.2	25.3
0.240179	0.40625	0.0499872	0.0382899	32	22.4
0.536781	0.51875	0.0609152	0.113569	22.6	32
0.486569	0.579365	0.862689	0.794085	24.7	25.2
0.710238	0.741313	0.855646	0.725862	28.9	25.9
0.863946	0.0882353	0.179108	0.063341	25.3	20.4
0.158506	0.476793	0.841548	0.766151	26.5	23.7
0.238233	0.433735	0.835817	0.838479	25	24.9
0.427464	0.502075	0.787059	0.645739	26.7	24.1
0.278981	0.439189	0.815752	0.309875	24.9	29.6
0.260475	0.787456	0.0806986	0.453386	32	28.7
0.0997492	0.562249	0.708161	0.433211	27.7	24.9
0.358285	0.369231	0.832836	0.769281	27.9	26
0.376268	0.456693	0.797048	0.815854	25.7	25.4
1.04223	0.227488	0.132909	0.0439623	23.6	21.1
[truncated: 294 more rows]

## Sheet: FK 1uM
Old_Phase	New_Phase	r2_before	r2_after	Period_before	Period_after
[truncated: 1,518 more rows]

[truncated: 5 more sheets: FK 2uM, FK 4uM, FK 6uM, FK 8uM, FK 10uM]
