# Supplementary material for: Circa-SCOPE: high-throughput live single-cell imaging method for analysis of circadian clock resetting
Source: Nat Commun. 2021 Oct 8;12:5903. doi: 10.1038/s41467-021-26210-1 (PMC8501123; doi:10.1038/s41467-021-26210-1)
Supplement: Supplementary file 6 — Dataset 4 [file 41467_2021_26210_MOESM6_ESM.xlsx]

## Sheet: Dex 0 uM
Old_Phase	New_Phase	r2_before	r2_after	Period_before	Period_after
0.236221	0.49359	0.0573262	0.140642	21.4	31.2
0.999387	0.80625	0.0198396	0.046173	30.6	32
0.333018	0.696552	0.0959071	0.109002	21.9	29
0.774906	0.886792	0.0609798	0.140803	20	26.5
0.0460409	0.0782918	0.649202	0.76903	32	28.1
0.408351	0.80625	0.0764451	0.127799	23.8	32
0.66352	0.795918	0.163301	0.133627	32	24.5
0.405623	0.901887	0.0460092	0.220765	25.1	26.5
0.970588	0.893382	0.77051	0.894075	26.4	27.2
0.126687	0.897764	0.043338	0.282577	32	31.3
0.397867	0.154762	0.0574781	0.0887736	32	25.2
0.443055	0.834586	0.4511	-0.0962806	25.8	26.6
0.824856	0.97619	0.575087	0.794266	26.4	25.2
0.622294	0.260536	0.757549	0.0710755	32	26.1
0.470238	0.646688	-0.0848209	-0.183097	29	31.7
0.695724	0.1875	0.114634	0.291998	30.4	32
0.394532	0.36	0.145452	0.52113	27.8	25
0.315155	0.454902	0.833984	0.760708	28.8	25.5
0.234936	0.272436	0.0584582	0.151071	32	31.2
0.209191	0.778125	0.0912334	0.29073	25.5	32
0.35625	0.234375	0.163311	0.0818162	32	32
0.204317	0.791367	0.0739376	0.102449	26	27.8
0.792969	0.2625	0.858192	0.0690367	25.6	32
0.965502	0.294118	0.125325	0.23661	32	25.5
0.399927	0.359551	0.168394	0.149562	31.9	26.7
0.206725	0.216028	0.0628293	0.0945002	20	28.7
0.575	0.446875	0.0500895	0.145493	32	32
0.705208	0.406667	0.0434761	0.0868614	32	30
0.475187	0.263514	0.521949	0.414093	23.5	29.6
0.767215	0.686131	0.525855	0.579083	24.9	27.4
0.609738	0.6	0.288861	0.436287	25.8	32
0.14158	0.178723	0.814566	0.613	26.9	23.5
0.308596	0.387755	0.938147	0.730857	26.4	24.5
0.87718	0.0122951	0.832019	0.552506	25	24.4
0.304526	0.7125	0.0982599	0.381762	29	32
0.284878	0.401575	0.639437	0.119756	31.2	25.4
1.00358	0.753125	0.414838	0.211826	26.2	32
0.77662	0.309375	0.0317997	0.198601	21.6	32
0.67069	0.284375	0.0375206	0.249102	27.7	32
0.614408	0.485437	0.21289	0.234411	30.4	30.9
0.959828	0.66171	0.592901	0.909212	32	26.9
0.633856	0.380597	0.390186	0.127899	31.6	26.8
0.329246	0.404082	0.682291	0.876116	24.8	24.5
0.686169	0.583333	0.840223	0.881443	26.9	25.2
0.750022	0.923404	0.842153	0.795671	24.3	23.5
0.48125	0.640625	0.0653968	0.125921	20	32
0.186161	0.032967	0.891007	0.876889	27.5	27.3
1.03596	0.0390625	0.83357	0.778024	26.2	25.6
0.10625	0.39375	0.123333	0.16306	32	32
0.504601	0.940351	0.0133358	0.305885	26.5	28.5
0.727684	0.763838	0.791645	0.445044	26.2	27.1
0.765042	0.670635	0.83811	0.822148	25.8	25.2
0.677217	0.640316	0.856278	0.79916	25	25.3
0.527869	0.895	0.0677333	0.0288197	24.4	20
0.791588	0.4125	0.178657	0.385561	26.6	32
0.963101	0.028	0.786082	0.879313	25.8	25
0.717182	0.134375	0.0925154	0.312223	27.9	32
0.783981	0.728814	0.878393	0.556044	25.5	29.5
0.105065	0.765517	0.270312	0.101989	32	29
0.837736	0.572139	0.0256081	0.119169	20	20.1
0.82955	0.909871	0.76123	0.79908	24.2	23.3
0.580153	0.557252	0.694622	0.949226	25.2	26.2
0.808026	0.771863	0.800749	0.794232	27.4	26.3
0.943353	0.700704	0.802177	0.803349	25.1	28.4
0.0429846	0.0656934	0.959292	0.950323	30.6	27.4
0.263633	0.3875	0.144423	0.163867	29.8	32
0.891162	0.837209	0.778203	0.941202	27.4	25.8
0.935238	0.628378	0.810884	0.386204	27.7	29.6
0.965409	0.959322	0.772713	0.717986	26.9	29.5
0.849864	0.386957	0.0609591	0.0308151	32	23
0.319317	0.442446	0.00042563	0.0536251	20	27.8
0.510631	0.0950226	0.802685	0.4647	23.9	22.1
0.247235	0.685	0.0583006	0.0275747	21.7	20
0.435271	0.525896	0.860715	0.716999	25.3	25.1
0.22459	0.775	0.70983	0.028533	24.4	20
0.507115	0.605364	0.850485	0.485115	25.2	26.1
0.0984646	0.0622837	0.411145	0.871341	26.3	28.9
0.691462	0.521595	0.816396	0.294665	24.6	30.1
0.631713	0.622517	0.787345	0.374568	24.7	30.2
0.315266	0.6125	0.078326	0.028756	30.5	32
0.492903	0.884375	0.687759	0.306849	25.1	32
0.775	0.80625	0.0692722	0.213769	32	32
0.968576	0.751572	0.0414459	0.236191	28.3	31.8
0.365927	0.49375	0.0861807	0.225878	24.8	32
0.14812	0.303125	0.0501872	0.186036	24.6	32
0.558974	0.971875	0.371042	0.0373241	25.7	32
0.988739	0.102473	0.624705	0.31858	25.7	28.3
0.75616	0.893004	0.692684	0.621598	24.9	24.3
0.853618	0.09375	0.0368805	0.432962	30.4	32
0.872745	0.521875	0.179729	0.0273459	29.1	32
0.62536	0.264605	0.461479	0.752984	29.7	29.1
0.422059	0.155462	0.424712	0.794167	31.1	23.8
0.0969114	0.75	0.139263	0.0816521	23.3	22.4
0.355884	0.25625	0.820355	0.31699	27.3	32
0.864305	0.781746	0.781111	0.68369	24.6	25.2
0.484315	0.86859	-0.0206909	0.158942	28.2	31.2
0.205508	0.322581	0.827479	0.4237	26.5	24.8
0.672577	0.540625	0.44185	0.340889	24.5	32
0.845952	0.97992	0.334508	0.225675	28.5	24.9
0.435514	0.93125	0.632911	0.330423	29.9	32
0.843568	0.14554	0.916394	0.403202	27.5	21.3
0.328125	0.225	0.0970614	0.163124	32	32
0.489932	0.235915	0.330241	0.134155	27.7	28.4
0.678291	0.671698	0.721948	0.852917	25.7	26.5
0.342817	0.40625	0.894958	0.333745	26.8	32
0.268549	0.356688	0.673662	0.227154	26.5	31.4
1.02329	0.184211	0.875611	0.566464	26.1	22.8
0.737766	0.810078	0.859086	0.912383	26.2	25.8
0.657048	0.708155	0.830602	0.536508	27.1	23.3
0.759322	0.220339	0.796974	0.178711	29.5	29.5
0.0913078	0.249123	0.845515	0.712344	26.4	28.5
0.3875	0.909375	0.39486	0.681301	32	32
0.100764	0.188976	0.729887	0.656286	26.6	25.4
0.275	0.53125	0.147165	0.0576725	32	32
0.401539	0.779221	0.0777009	0.0847256	22.9	23.1
0.431565	0.310924	0.245017	0.132455	32	23.8
0.087349	0.613527	0.0904708	0.0582306	32	20.7
0.523144	0.775	0.0154025	0.216634	29.3	32
0.93125	0.80625	0.255697	0.328356	32	32
1.00937	0.43125	0.590369	0.270297	32	32
0.865625	0.384375	0.459094	0.190382	32	32
0.761412	0.916667	0.837546	0.629866	28.6	28.8
0.746667	0.75	0.65067	0.198888	30	20
0.708904	0.772727	0.306674	0.406099	29.2	22
0.05149	0.599156	0.309776	0.178864	32	23.7
0.305186	0.216028	0.78364	0.442991	26	28.7
0.731642	0.253247	0.0238037	0.27349	21.4	30.8
0.303553	0.921875	0.0387161	0.149538	24.1	32
0.735865	0.940928	0.45639	0.241463	22	23.7
0.65482	0.618056	0.770732	0.851343	27.2	28.8
0.34375	0.6	0.102977	0.0183115	32	32
0.19375	0.69375	0.135141	-0.0687606	32	32
0.0364583	0.67	0.424883	0.0690093	32	30
0.778125	0.284375	0.101159	0.0045152	32	32
0.929274	0.709677	0.0968727	0.0107844	28.7	24.8
0.800219	0.196875	0.884189	-0.00192373	25.7	32
0.578939	0.810811	0.511595	0.272764	27.4	25.9
0.400157	0.883534	0.141091	0.151227	29.1	24.9
0.902703	0.403101	0.171726	0.0890481	23.4	25.8
0.571313	0.205696	0.590108	0.334086	27.3	31.6
0.243128	0.492	0.263322	0.483803	24.3	25
0.841634	0.97992	0.0820491	0.0198641	24.7	24.9
0.374573	0.587031	0.0129594	0.181456	32	29.3
0.226025	0.164609	0.63904	0.45494	27.7	24.3
0.294269	0.812709	0.61594	0.271764	29.6	29.9
0.398843	0.877778	0.203386	0.64996	32	27
0.376557	0.578125	0.743771	0.347536	26.1	32
0.542525	0.703125	0.0776168	0.0939389	25.5	32
0.507545	0.763359	0.479139	0.112197	30.3	26.2
0.490625	0.609375	0.659053	0.313034	32	32
0.181307	0.137809	0.0947288	0.228377	20	28.3
0.606041	0.221875	0.0649868	0.157724	23.9	32
0.114459	0.314879	0.0367336	0.302903	30.5	28.9
0.650063	0.622776	0.885484	0.908285	28.9	28.1
0.0324876	0.05625	-0.0386685	0.202499	20.2	32
0.327748	0.403125	0.0263726	0.113434	20.7	32
0.693332	0.87251	0.173085	0.873894	26.6	25.1
0.753125	0.353125	0.202018	0.1109	32	32
0.0875	0.365625	0.0816083	0.101912	32	32
0.511248	0.537849	0.761504	0.251032	29.7	25.1
0.529915	0.974359	0.0725434	0.168659	21.8	23.4
0.440864	0.460993	0.809878	0.860035	27.8	28.2
0.525508	0.153125	0.525253	0.219224	28.3	32
0.737492	0.265683	0.677409	0.587294	26.5	27.1
0.315856	0.334507	0.828817	0.845033	28.3	28.4
0.0889031	0.2	-0.0239384	0.123198	24.5	32
0.886376	0.690625	0.852636	0.0168447	23.9	32
0.298681	0.342949	0.680212	0.637586	28.1	31.2
0.939448	0.975352	0.633367	0.61397	25.4	28.4
0.749746	0.0375	0.727974	0.606199	24.6	32
0.693665	0.475	0.870881	0.371899	29.4	32
0.192946	0.0912409	0.591029	0.446741	28.6	27.4
0.0625	0.034375	0.147485	0.0980248	32	32
0.356479	0.900433	0.0223497	0.112785	25.1	23.1
0.951371	0.266667	0.813545	0.219293	26.2	27
0.0593874	0.093617	0.804289	0.386386	27.3	23.5
0.197294	0.720307	0.0737566	0.041687	32	26.1
0.465572	0.42517	0.872772	0.882452	28.7	29.4
0.941796	0.2607	0.745131	0.486111	26.5	25.7
0.721012	0.896861	0.827809	0.389864	29.4	22.3
0.59957	0.790625	0.852837	0.374826	24.7	32
0.24375	0.60625	0.24508	0.341021	32	32
0.461806	0.927083	0.4924	0.248595	32	28.8
0.853485	0.034749	0.640388	0.8557	26.6	25.9
0.328328	0.187023	0.860039	0.925058	27.4	26.2
0.475862	0.0948276	0.0147742	0.249359	32	23.2
0.482484	0.596958	0.892378	0.684286	27.2	26.3
0.898958	0.238636	-0.0191737	0.633292	32	26.4
0.208065	0.267241	0.496631	0.747023	23.6	23.2
0.972568	0.0429688	0.852851	0.764394	26.6	25.6
0.358676	0.286219	0.815687	0.969726	28.5	28.3
0.404978	0.979452	0.627164	0.878087	28.4	29.2
0.7625	0.06	0.190503	0.0906767	32	20
0.46	0.108	0.105994	0.35617	32	25
0.171508	0.100775	0.730303	0.832839	28.1	25.8
0.964419	0.767544	0.187099	0.308189	32	22.8
0.945	0.025	0.0412554	0.0824181	20	20
0.89811	0.553648	0.0113227	0.135474	23.5	23.3
0.692947	0.15	0.0976429	0.123812	21.8	32
0.406398	0.995305	0.0111384	0.114925	31.1	21.3
0.946316	0.861386	0.822966	0.643058	27.8	30.3
0.620833	0.556667	0.564153	0.74383	32	30
0.0872863	0.0625	0.634608	0.669328	26	28.8
0.970439	0.384375	0.074094	0.122541	29.6	32
0.643374	0.35625	0.0191058	0.0870444	23.3	32
0.151445	0.898438	0.872328	0.743839	26.5	25.6
0.637368	0.8659	0.0724625	0.137561	30.6	26.1
0.122219	0.101887	0.869859	0.837363	26.8	26.5
0.902399	0.0721649	0.486718	0.545772	29.6	29.1
0.724707	0.0807018	0.858335	0.816856	25.3	28.5
0.765625	0.559375	0.0421854	0.326285	32	32
0.42562	0.285124	0.0847125	0.0659898	24.2	24.2
0.781391	0.015873	0.676981	0.151261	25.7	25.2
0.45625	0.121875	0.539368	0.466469	32	32
0.0584919	0.120155	0.725189	0.692669	26.4	25.8
0.51625	0.28125	0.020161	0.326374	20	32
0.792796	0.19375	0.287175	0.188221	24.9	32
0.246875	0.94375	0.126014	0.130429	32	32
0.0579651	0.167331	0.747004	0.721521	26.4	25.1
0.786343	0.359259	0.0299673	0.136934	32	27
0.582183	0.52349	0.105363	0.186945	26.7	29.8
0.254964	0.205128	0.588447	0.721095	26.6	27.3
0.852971	0.920705	0.683057	0.457218	23.7	22.7
0.938693	0.390625	0.10817	0.151104	26.2	32
0.91104	0.678832	0.0810437	0.338158	32	27.4
0.32906	0.277955	0.0579957	0.162323	24.1	31.3
0.859013	0.281553	0.0444352	0.154217	20	30.9
0.898439	0.722892	0.683579	0.581579	29.1	24.9
0.93125	0.496875	0.216789	0.0128874	32	32
0.657885	0.34	0.0824535	0.0171836	27.9	20
0.154067	0.946875	0.342699	0.285604	22.9	32
0.161225	0.271605	0.818083	0.881964	25.9	24.3
0.0598793	0.130435	0.815308	0.553405	28.1	25.3
0.329209	0.935345	0.0375599	0.0361606	23.9	23.2
0.111554	0.0916335	0.788743	0.638325	25.1	25.1
0.748515	0.925311	0.06572	0.0436519	28.3	24.1
0.255077	0.196653	0.695293	0.823668	27.4	23.9
0.88125	0.59375	0.0636988	0.172257	20	32
0.834638	0.174757	0.0209712	0.128976	32	30.9
0.846585	0.815217	0.860755	0.942561	25.7	27.6
0.041455	0.003861	0.797461	0.922953	26.6	25.9
0.803523	0.611814	0.616712	0.929419	26.9	23.7
0.0719844	0.11284	0.873711	0.908421	27	25.7
0.115554	0.148699	0.814182	0.588855	28.6	26.9
0.91875	0.284375	0.117835	0.162893	32	32
0.690217	0.837945	0.0795835	0.121954	32	25.3
0.298155	0.844622	0.0387425	0.184396	23.9	25.1
0.574708	0.734513	0.271213	0.401452	29.3	22.6
0.77909	0.954357	0.842223	0.531594	25.9	24.1
0.811724	0.783784	0.89399	0.820302	25.8	25.9
0.751977	0.806034	0.0586133	0.0817443	31.4	23.2
0.704416	0.976852	0.0883266	0.113004	23.4	21.6
0.989583	0.40625	0.877741	0.241926	27	32
0.669902	0.406504	0.116029	0.100369	29.9	24.6
0.475311	0.728707	0.108672	0.341748	24.2	31.7
0.487676	0.616197	0.867722	0.39543	25.6	28.4
0.421821	0.523077	0.762624	0.754404	24.5	26
0.886218	0.806818	0.0670791	0.322599	20.8	26.4
0.883368	0.890196	0.361799	0.314409	25.1	25.5
0.239927	0.0653846	0.409251	0.59018	27.3	26
0.285425	0.54251	0.818505	0.791643	23.4	24.7
0.446936	0.0521739	0.0419363	0.170966	25.4	23
1.03529	0.0749064	0.867715	0.823197	27.5	26.7
0.374253	0.406375	0.779029	0.782027	24	25.1
0.847638	0.085	0.0282361	0.0477862	25.4	20
0.996181	0.732639	0.168002	-0.0240352	32	28.8
0.660862	0.0689655	0.0276819	0.127267	20	23.2
0.146397	0.778598	0.131078	0.121929	23.9	27.1
0.371277	0.92126	0.0152153	0.0325897	23	25.4
0.317881	0.807947	0.221647	0.0950941	30.2	30.2
0.961038	0.0412844	0.187077	0.0621842	32	21.8
0.252444	0.973684	0.338716	0.247735	28	30.4
0.73022	0.77592	0.0341505	0.241902	26.5	29.9
0.433647	0.903125	0.0844684	0.163967	29.2	32
0.507615	0.272414	0.77992	0.307483	28.3	29
1.00687	0.152941	0.759351	0.482316	25.1	25.5
0.190993	0.10219	0.837533	0.291774	26.5	27.4
0.233311	0.3625	0.0409583	-0.0394994	27.9	32
0.365758	0.139535	0.281944	0.0503923	27.9	25.8
0.18125	0.925	0.460169	0.0400778	32	20
0.215591	0.0900322	0.780412	0.71772	26.7	31.1
0.393586	0.628159	0.265869	0.171952	25.8	27.7
0.694712	0.85	0.132019	-0.0137435	26	32
0.590625	0.76875	0.0491274	0.0699052	32	32
0.949663	0.0678571	0.906775	0.347828	25.4	28
0.91875	0.028125	0.0649137	0.0483995	32	32
0.29607	0.0794224	0.286598	0.247681	26.4	27.7
0.463466	0.652027	-0.574411	0.143062	28.5	29.6
0.401044	0.490272	0.733575	0.828135	23.4	25.7
0.964	0.952	0.397805	0.123853	25	25
0.251861	0.86875	0.0409585	0.147047	31.9	32
0.456914	0.44375	0.170688	0.0581906	30.1	32
0.179716	0.746875	0.270072	0.158753	27.7	32
0.807871	0.9163	0.504133	0.200938	21.2	22.7
0.816298	0.294821	0.669661	0.3604	27.5	25.1
0.22125	0.9	0.235266	0.234902	20	32
0.725	0.009375	0.0835033	0.0831066	32	32
0.621062	1	0.320569	0.414081	22	26.2
0.541725	0.519164	0.627766	0.901432	32	28.7
0.254109	0.238095	0.855126	0.836594	27.7	27.3
0.794951	0.0478469	0.031502	0.0408794	22.1	20.9
0.828125	0.422727	0.0320967	0.124841	32	22
0.70332	0.168498	0.116098	0.177545	32	27.3
0.39555	0.0319489	0.495271	0.20966	24.9	31.3
1.01871	0.090625	0.568146	-0.00548927	30.9	32
0.423275	0.9	0.171661	0.323341	27.9	32
0.0659731	0.145985	0.755039	0.497747	26.1	27.4
0.392312	0.533546	-0.133496	0.462564	32	31.3
0.540909	0.57	0.0889433	0.125895	27.5	20
0.591365	0.49375	0.073925	0.186268	26.2	32
0.231954	0.154185	0.241301	0.055891	25.4	22.7
0.414844	0.705	0.190143	0.0309014	25.6	20
0.37093	0.42	0.0840409	0.0744471	21.5	20
0.295	0.61	0.0288579	0.0837065	20	20
0.170833	0.344697	0.0258822	0.0888154	32	26.4
0.528125	0.234375	0.0850035	0.219214	32	32
0.120836	0.115894	0.602093	0.574011	26.8	30.2
0.435842	0.440625	0.0268801	0.0216988	24.5	32
0.906466	0.887218	0.416269	0.749483	25	26.6
0.550857	0.315603	0.0683163	0.157887	23.7	28.2
0.572262	0.585987	0.745851	0.0731671	31	31.4
0.268273	0.669492	0.315552	0.293908	32	23.6
1.03552	0.0483271	0.868373	0.89619	26.1	26.9
0.0477851	0.071161	0.846521	0.893066	26.1	26.7
0.910265	0.896552	0.745525	0.920366	25.9	29
0.159375	0.36875	0.0526718	0.153478	32	32
0.534375	0.76875	-0.23134	0.0722343	32	32
0.90625	0.8625	0.231303	0.0571169	32	32
0.434375	0.4625	0.0815178	0.148045	32	32
0.700794	0.561905	0.122057	0.117277	32	31.5
0.24375	0.9875	0.0668559	0.268214	32	32
0.57679	0.547009	0.641178	0.822268	32	23.4
0.382332	0.155251	-0.016172	0.312702	23.4	21.9
0.621875	0.884375	0.144019	0.169926	32	32
0.820288	0.7	0.0492933	0.17687	31.7	32
0.0920477	0.6875	0.413765	-0.0278564	25.7	32
0.156025	0.801917	0.0516553	0.163932	26.8	31.3
0.57766	0.135	0.0393664	0.0937862	23.5	20
0.266561	0.454212	0.528892	0.57075	23.6	27.3
0.91225	0.821875	0.0441359	0.0527441	25	32
0.325672	0.232824	0.88757	0.822886	27.9	26.2
0.84375	0.135	0.18303	0.0381758	32	20
0.600907	0.55516	0.829742	0.556593	26.2	28.1
0.657205	0.641148	0.676849	-0.000443907	26.7	20.9
0.211485	0.290196	0.883112	0.784221	25.2	25.5
0.376328	0.129139	-0.233812	0.170622	21.2	30.2
0.718775	0.81	0.0937347	0.0355808	25.3	20
0.130188	0.842308	0.795781	0.833551	29.1	26
0.929607	0.953571	0.441997	0.155159	27.6	28
0.560247	0.4	0.0241647	0.0542728	32	21.5
0.078332	0.986111	0.837307	0.287175	27.4	21.6
0.871044	0.817544	0.0432962	0.299602	21.4	28.5
0.577869	0.672727	0.712704	0.800737	24.4	22
0.964131	0.688525	0.120658	0.15318	23.4	30.5
0.0495534	0.093633	0.625127	0.839116	26	26.7
0.224148	0.358333	0.776792	0.822064	27.4	24
0.118923	0.957198	0.0520928	0.0542972	24.5	25.7
0.860847	0.878788	0.0918589	0.0363046	27	23.1
0.989273	0.00396825	0.829499	0.761043	25.6	25.2
0.581042	0.483871	0.759544	0.768474	24.4	24.8
0.248184	0.241525	0.918681	0.90612	28.7	23.6
0.529553	0.096875	-0.111001	0.305067	22.1	32
0.603679	0.505929	0.78524	0.789603	23.4	25.3
0.346406	0.516129	0.468051	0.836286	21.9	24.8
0.950605	0.8	0.834593	0.564475	24.8	32
0.818562	0.533981	-0.555163	-0.0546269	29.5	20.6
0.929222	0.988235	0.741825	0.736542	26.9	25.5
0.321906	0.751748	0.82819	0.883676	27.6	28.6
0.524036	0.543396	0.834723	0.776594	23	26.5
1.03073	0.358423	0.0588651	0.606395	20	27.9
0.872942	0.789668	0.189814	0.0697712	31.2	27.1
0.0987735	0.0120482	0.834945	0.780344	25.9	24.9
0.542978	0.350993	0.836543	0.904621	29.1	30.2
0.812854	0.773946	0.801727	0.818924	23.9	26.1
0.495475	0.370229	0.748385	0.569915	24.8	26.2
0.277867	0.0661479	0.87415	0.848748	27.2	25.7
1.01107	0.896679	0.51741	0.500896	27.1	27.1
0.113375	0.00392157	0.884361	0.727946	25.7	25.5
0.221642	0.97318	0.595925	0.745151	29.7	26.1
0.759453	0.065625	0.880507	0.225133	28.1	32
0.32602	0.0612245	-0.0266145	0.418328	32	24.5
0.226061	0.21875	0.781439	0.310701	26.5	32
0.878844	0.968872	0.868224	0.859751	27.7	25.7
0.542081	0.185841	0.581096	0.567516	24.3	22.6
0.361651	0.257812	0.797523	0.722966	25.4	25.6
0.378055	0.09375	0.885419	0.471096	26.6	32
1.02277	0.00833333	0.888659	0.795869	29.1	24
0.337341	0.412214	0.772361	0.604429	31.3	26.2
0.672831	0.765432	0.807399	0.728336	24.7	24.3
0.569728	0.397727	0.811229	0.774726	29.4	26.4
1.01646	0.167213	0.850209	0.909588	23.6	30.5
0.169869	0.978125	0.313711	0.322588	25.7	32
0.952158	0.0756303	0.538465	0.407094	25.1	23.8
0.585302	0.425806	0.918119	0.640992	28.4	31
0.258157	0.951542	0.107108	0.0955307	24.1	22.7
0.786254	0.817352	-0.0176599	0.064955	25.3	21.9
0.372221	0.867159	0.0328929	0.481203	32	27.1
0.861551	0.0258621	0.623451	0.240368	28.3	23.2
0.601496	0.658333	0.835535	0.619213	23.4	24
0.37531	0.407692	0.701094	0.680598	24.8	26
0.719666	0.842623	0.184836	0.0241343	24.9	30.5
0.569827	0.170543	0.866906	0.59344	26.2	25.8
0.496875	0.43125	0.340805	0.235984	32	32
0.537936	0.528926	0.885649	0.140111	26.6	24.2
0.702404	0.384375	0.6382	0.306103	26	32
0.544943	0.368852	0.750103	0.880556	23.6	24.4
0.969903	0.065625	0.810726	0.0465439	27.1	32
0.9375	0.26875	0.00962654	0.117272	32	32
0.598998	0.759375	0.0869187	0.163613	26.2	32
0.716588	0.47907	0.315422	0.199092	24.1	21.5
0.766888	0.278125	0.029299	0.142483	23.5	32
0.836594	0.334711	0.0703312	0.0803592	23.7	24.2
0.252246	0.899642	0.0359472	0.135556	21.5	27.9
0.195456	0.0559441	0.911195	0.836428	28.1	28.6
0.0799559	0.7	0.104266	0.027589	22.7	20
0.92107	0.949458	0.19791	0.277125	24.2	27.7
0.689579	0.939655	0.00345981	0.162174	22.6	23.2
0.904138	0.0354331	0.278814	0.167401	25.8	25.4
0.890992	0.400662	0.850896	0.598636	23.9	30.2
0.441632	0.057971	0.157206	0.49599	21.9	27.6
0.796739	0.434783	0.149531	0.195695	32	23
0.99873	0.0387931	0.794096	0.507624	25.8	23.2
0.183523	0.0625	0.754113	0.462837	27.5	32
0.108419	0.0846154	0.77006	0.740727	25.4	26
0.43608	1	0.0864575	0.33534	32	24.2
0.358211	0.68125	0.110697	0.199076	25.5	32
0.115656	0.654378	0.696717	0.884167	25.7	21.7
0.515	0.604545	0.128269	0.145903	20	22
0.652313	0.253125	0.134603	0.0938688	25.4	32
0.215572	0.953125	0.0781705	0.377029	23.6	32
0.120879	0.0629371	0.917385	0.881443	27.3	28.6
0.457504	0.498328	0.835414	0.467773	25.2	29.9
0.735104	0.350365	0.0563947	0.242986	22.7	27.4
0.127102	0.875	0.0620933	0.0591025	22.3	32
0.426859	0.43125	0.0488219	0.163961	27.9	32
0.596875	0.18125	0.6527	0.505479	32	32
0.633173	0.826923	0.0472128	0.080638	32	26
0.882056	0.325	0.0145964	0.134745	27.9	32
0.536111	0.457778	0.083723	0.1139	32	22.5
0.0913645	0.834375	0.739255	0.162069	26.2	32
0.661128	0.6875	0.0689329	0.313526	20.5	32
0.16875	0.603125	0.0470669	0.0253791	32	32
0.791269	0.782258	0.720789	0.801861	24.7	24.8
0.947917	0.8375	0.182202	0.12946	31.2	32
0.823936	0.288889	0.262734	0.386065	26.8	27
0.775	0.734375	0.175093	0.117705	32	32
0.418155	0.48125	0.911182	0.575527	25.2	32
0.967935	0.0330579	0.854155	0.778328	25.8	24.2
0.807666	0.977064	0.815999	0.286395	25.3	21.8
0.560632	0.146875	0.464938	0.0861775	25.1	32
0.899898	0.0228758	0.106032	0.207869	32	30.6
0.368514	0.0875	0.184406	0.06227	21.2	32
0.295594	0.2125	0.00120199	0.172533	24.4	32
0.0375	0.75625	0.406345	0.247825	32	32
0.912573	0.945392	0.308701	0.53136	25	29.3
0.0654152	0.928	0.741686	0.898982	27.7	25
0.333385	0.391489	0.621566	0.906937	27.2	23.5
0.298171	0.915625	0.589389	0.373731	22.9	32
0.616429	0.587549	0.67927	0.803091	27	25.7
0.584375	0.328125	0.0134211	0.386583	32	32
0.287399	0.525114	0.0952141	0.0915282	25.2	21.9
0.388996	0.552174	0.76976	0.75809	22.6	23
0.537815	0.470588	0.828841	0.8381	25	23.8
0.418118	0.825397	0.0936805	0.0863578	22.7	25.2
0.568383	0.635193	0.85756	0.88379	24.7	23.3
0.808835	0.709924	0.832375	0.632096	25.8	26.2
0.632939	0.716738	0.66452	0.829239	23.8	23.3
0.632639	0.624473	0.845181	0.901395	24.8	23.7
0.653125	0.790625	0.0626646	0.158259	32	32
0.742361	0.714286	0.846072	0.781309	26.4	23.8
0.699865	0.628692	0.849778	0.859048	25	23.7
0.84375	0.928125	0.0557009	0.262384	32	32
0.808403	0.727273	0.849153	0.913259	25.1	24.2
0.458448	0.495652	0.888218	0.735935	23.7	23
0.722328	0.643123	0.671886	0.582093	32	26.9
0.399833	0.759494	0.17986	0.253221	24.2	31.6
0.388872	0.63913	0.360947	-0.0238867	28.6	23
0.981028	0.113712	0.279633	0.135036	27.8	29.9
0.975682	0.0645161	0.887143	0.862401	26	24.8
0.165446	0.762376	0.0295897	0.0548145	20	20.2
0.079965	0.992187	0.840682	0.88618	25.9	25.6
0.360235	0.452282	0.837082	0.907757	24	24.1
0.899171	0.978261	0.793609	0.534828	25.7	23
0.125028	0.0897959	0.890453	0.926772	27.7	24.5
0.177647	0.16	0.880051	0.905156	27.2	25
0.494694	0.967153	0.182149	0.377116	26	27.4
0.39438	0.251969	0.796103	0.832243	25.5	25.4
0.42353	0.485714	0.854784	0.897625	25.1	24.5
0.550734	0.522267	0.925633	0.836446	25.5	24.7
0.375559	0.255814	0.80468	0.906414	27.8	30.1
0.817073	0.865854	0.724021	0.731408	24.6	24.6
0.116331	0.0313725	0.883602	0.869505	28.3	25.5
0.272737	0.353448	0.229619	0.764205	32	23.2
0.45727	0.367347	0.343563	0.837439	32	24.5
0.57529	0.343629	0.776014	0.681606	26.1	25.9
0.784075	0.827451	0.841045	0.914778	24.6	25.5
0.168462	0.0721649	0.861691	0.607242	26.9	29.1
0.252786	0.455939	-0.00415245	0.170669	26.4	26.1
0.837753	0.969595	0.146269	0.253343	32	29.6
0.418624	0.579646	0.77666	0.770308	24.3	22.6
0.867854	0.76875	0.794617	0.629634	29.3	32
0.609557	0.88125	0.680962	0.290187	25.7	32
0.233939	0.971875	0.328376	-0.0982726	25.1	32
0.436006	0.125	0.865585	0.185974	26.5	24
0.6854	0.686347	0.117575	0.872093	23	27.1
0.889317	0.121457	0.535535	0.898608	25.1	24.7
0.473858	0.261044	0.451753	0.715381	32	24.9
0.319083	0.513208	0.621778	0.640613	23.7	26.5
0.768269	0.720395	0.867366	0.463573	26.9	30.4
0.133602	0.609375	0.188989	0.0363408	28.7	32
0.342979	0.448	0.644318	0.29927	23.5	25
0.0827733	0.034375	0.13645	0.18678	27.9	32
0.954915	0.769231	0.0682952	0.0670513	32	23.4
0.170996	0.92803	0.509591	0.812388	30.8	26.4
0.0668031	0.296774	0.0344253	0.114421	26.8	31
0.116883	0.929907	0.199784	0.0777709	23.3	21.4
0.109169	0.378855	0.0683523	0.129369	32	22.7
0.845	0.115	0.127398	-0.00306503	20	20
0.211881	0.456869	0.0886353	0.139884	22.9	31.3
0.616956	0.0849421	0.151796	0.0173819	21.6	25.9
0.909375	0.16875	0.000214651	0.137889	32	32
0.921635	0.775	0.0822125	0.0331577	26	32
0.819544	0.749206	-0.0282949	0.203534	32	31.5
0.510697	0.933333	0.0289984	0.337184	20.7	31.5
0.92825	0.23125	0.194534	0.3933	25	32
0.0444853	0.446875	0.0338178	0.292975	25.5	32
0.0564235	0.29078	0.0335445	0.0405318	27.1	28.2
0.352067	0.35	0.145504	0.210373	26.3	32
0.486929	0.165354	0.104609	0.0421364	20	25.4
0.0500705	0.86385	0.0415567	0.0601134	20.3	21.3
0.150847	0.34589	0.0285332	0.0461209	25.4	29.2
0.815434	0.515625	0.0821188	0.458214	24.5	32
0.240192	0.246875	0.0876736	0.516397	27.4	32
0.132886	0.75625	0.0119279	0.127018	21.4	32
0.265625	0.4125	0.155143	0.155542	32	32
0.2875	0.66875	0.037806	0.0208078	32	32
0.755814	0.943775	0.569661	0.770371	24.8	24.9
0.0818735	0.912409	0.0249884	0.0845233	24	27.4
0.447048	0.448387	0.214259	0.413184	21.2	31
0.604722	0.665584	0.251657	0.792828	23.6	30.8
0.884919	0.890625	0.169994	0.184719	29.3	32
0.367789	0.375451	0.0631781	0.131337	30.2	27.7
0.25	0.095	0.0926551	0.293207	25.5	20
1.0359	0.201521	0.117455	0.151641	22.9	26.3
0.4375	0.778125	0.132321	0.190694	32	32
0.117188	0.08125	0.0278049	0.458809	25.6	32
0.491338	0.5875	0.121787	0.296091	28.5	32
0.756452	0.221774	0.606774	0.715546	26.5	24.8
0.868926	0.422535	0.707065	0.817687	32	28.4
0.392393	0.18595	0.0782619	0.106357	29.4	24.2
0.296049	0.218978	0.457814	0.704164	28.1	27.4
0.634987	0.698745	0.574722	0.788948	27.3	23.9
0.685002	0.470588	0.681105	0.586967	32	28.9
0.511313	0.649194	0.648165	0.120816	28.8	24.8
0.596382	0.592105	0.835488	0.793881	24.1	22.8
0.84375	0.196875	0.274582	0.158916	32	32
0.046875	0.6875	0.2536	0.468718	32	32
0.46875	0.51	0.372379	0.126071	32	20
0.561479	0.025	0.113843	0.429184	30.6	32
0.267129	0.328125	0.113253	0.0339298	23.9	32
0.314787	0.68125	0.0561626	0.226499	28.7	32
0.75625	0.765	0.342012	0.0646628	32	20
0.268274	0.282353	0.186341	0.0669359	28.3	25.5
0.76817	0.625	0.827377	0.90356	26	23.2
0.441176	0.336996	0.0710007	0.254679	26.3	27.3
0.600735	0.53	0.779621	0.123584	27.2	20
0.461846	0.374384	0.270941	0.110772	26.9	20.3
0.741315	0.435484	0.16375	0.119061	31.2	31
0.377949	0.348178	0.833323	0.857282	24.9	24.7
0.765832	0.67757	0.235405	0.0503856	26.8	21.4
0.308779	0.21	0.2264	0.119987	26.2	20
0.753579	0.753906	0.828476	0.810186	25.1	25.6
0.501402	0.346667	0.0318472	0.0135465	20.6	22.5
0.449221	0.597458	0.664781	0.86128	24.8	23.6
0.33125	0.85625	0.0298131	0.154124	32	32
0.666929	0.0787402	0.783059	0.302598	25	25.4
0.614402	0.513725	0.679938	0.775343	28.4	25.5
0.782204	0.2625	0.148205	0.0979268	26.2	32
0.0654511	0.216129	0.0928597	0.136894	27.6	31
0.620596	0.202703	0.833202	0.337139	25.7	29.6
0.871148	0.252101	0.0578652	-0.03935	24.6	23.8
0.991841	0.345725	-0.0135621	0.178653	26.2	26.9
0.449557	0.474138	0.780053	0.863144	24.9	23.2
0.974299	0.977444	0.861484	0.758431	26.3	26.6
0.354209	0.578125	0.463658	0.393624	24.5	32
0.899137	0.846154	0.6861	0.34315	32	22.1
0.879023	0.822642	0.46691	0.619387	25.5	26.5
0.330677	0.36255	0.769065	0.561596	25.1	25.1
0.334375	0.490625	0.147714	0.410318	32	32
0.907974	0.30625	0.0517788	0.116039	29	32
1.02461	0.92233	0.650713	0.293264	26.8	30.9
0.590624	0.539683	0.90223	0.843046	25.8	25.2
0.343731	0.310345	0.618124	0.216147	29.1	23.2
0.830994	0.286645	0.838699	0.150173	24.3	30.7
0.116685	0.93722	0.166143	0.139084	24.1	22.3
0.2387	0.172414	0.112378	0.20413	29.6	23.2
0.0974293	0.387454	0.371605	0.55149	30	27.1
0.188235	0.180392	0.749446	0.467214	25.5	25.5
0.663869	0.728682	0.803291	0.825551	26.6	25.8
0.426704	0.55042	0.908646	0.807483	25.2	23.8
0.917085	0.698885	0.805485	0.608125	27.3	26.9
0.265179	0.955357	0.0257893	0.136081	32	22.4
0.772969	0.828125	0.488958	-0.0240752	31.7	32
0.972732	0.289474	0.00626122	0.189154	23.3	26.6
1.02705	0.742947	0.158895	0.303573	32	31.9
0.382955	0.599174	0.197097	-0.325257	32	24.2
0.296365	0.234483	0.03868	0.143785	22.2	29
0.440625	0.775	0.116489	0.0897131	32	20
0.354723	0.4875	0.0892459	0.367433	26.2	32
0.873433	0.104839	0.840848	0.571436	26.5	24.8
0.659147	0.798283	0.211859	0.0416454	32	23.3
0.299747	0.0534351	0.725772	0.757906	29.6	26.2
0.469647	0.81875	0.0997342	0.145622	20.9	32
0.071875	0.63125	0.196307	0.429135	32	32
0.94375	0.015625	0.300004	0.133629	32	32
0.622107	0.558528	0.045987	0.106045	20	29.9
0.695161	0.690625	0.308871	-0.112921	25.7	32
0.360403	0.23445	0.428326	0.770709	25.6	20.9
0.182436	0.176744	0.180794	0.048699	21.9	21.5
0.310056	0.330855	0.825468	0.28551	27.4	26.9
0.999581	0.18797	0.57888	0.609559	30.5	26.6
0.254321	0.88125	0.0932432	0.327576	31.1	32
0.148843	0.18125	0.764925	0.212241	27	32
0.211559	0.545455	0.71718	0.211711	26.2	30.8
0.555205	0.978125	0.169747	0.0847243	28.7	32

## Sheet: Dex 0.002 uM
Old_Phase	New_Phase	r2_before	r2_after	Period_before	Period_after
0.803158	0.924342	0.041041	0.0806285	20	30.4
0.642665	0.408922	0.118498	0.0254491	25.2	26.9
0.320116	0.240625	0.0915591	0.0226429	23.8	32
0.836004	0.756757	0.533318	0.51638	28	25.9
0.485152	0.680851	0.474805	0.537336	27.8	23.5
0.573543	0.24375	0.220124	0.291524	26.6	32
0.23852	0.0230769	0.0789644	0.0322768	26.3	26
0.20667	0.2	0.0464798	0.0397257	23.8	32
0.854025	0.628205	0.83562	0.633054	25.3	23.4
0.324095	0.434375	0.722521	0.53777	28.3	32
0.728233	0.361446	0.0578385	0.22473	20	24.9
0.464226	0.136187	0.101167	0.214288	23.2	25.7
0.750554	0.230496	0.126056	0.232188	32	28.2
0.740789	0.756863	0.564429	0.194416	27.3	25.5
0.874869	0.416928	0.0287248	0.193389	26.4	31.9
0.0608974	0.741667	0.868564	0.463719	26	24
0.404882	0.688797	0.88747	0.688592	27.4	24.1
0.573823	0.727273	0.837691	0.68576	28.2	24.2
0.900227	0.763265	0.798968	0.760234	31.5	24.5
0.281887	0.66087	0.750121	0.464563	27.1	23
0.339775	0.579767	0.831103	0.754482	26.7	25.7
0.697328	0.438525	0.673354	0.212353	29.7	24.4
0.0851784	0.632576	0.817278	0.682379	27.1	26.4
0.444304	0.386525	0.204315	0.0929531	32	28.2
0.870411	0.83105	0.630012	0.243647	27.1	21.9
0.740031	0.666667	0.834832	0.440937	25.7	23.4
0.978068	0.724138	0.769063	0.676184	27.2	23.2
0.38125	0.16	0.11317	0.0593287	32	20
0.640184	0.701195	0.776857	0.807345	25.5	25.1
0.414472	0.72	0.695737	0.414435	23.8	22.5
0.678125	0.528125	0.147892	0.0892706	32	32
0.723893	0.64186	0.635251	0.38042	25.9	21.5
0.585598	0.655502	0.796207	0.320064	27.7	20.9
0.883679	0.713043	0.760052	0.468371	26.8	23
0.527562	0.654321	0.726527	0.763505	25.3	24.3
0.26875	0.646875	0.114236	0.0636408	24	32
0.671785	0.0655172	0.105039	0.0771773	27.4	29
0.55	0.715385	0.673645	0.236178	26	26
0.390902	0.889655	0.12544	0.121263	23.5	29
0.923698	0.766393	0.830274	0.774119	25.9	24.4
0.976311	0.773756	0.717717	0.378597	28.9	22.1
0.316699	0.672489	0.815155	0.502033	27.1	22.9
0.100412	0.609302	0.571046	0.195424	29.9	21.5
0.259842	0.320513	0.828661	0.598036	27.4	23.4
0.70364	0.733051	0.752141	0.500337	27.1	23.6
0.774552	0.688462	0.83423	0.44076	25.3	26
0.321398	0.686441	0.847909	0.742955	24	23.6
0.676434	0.772512	0.681163	0.487616	26.8	21.1
0.158049	0.578544	0.826202	0.54646	28.3	26.1
0.0882867	0.623318	0.766875	0.519681	28.2	22.3
0.176113	0.703846	0.666034	0.687383	24.7	26
0.0563461	0.610442	0.873772	0.714814	26.5	24.9
0.284386	0.692308	0.790029	0.750094	25.9	24.7
0.695052	0.74477	0.593485	0.706612	26.4	23.9
0.732977	0.833887	0.700707	0.836651	25.4	30.1
0.194048	0.875	0.163609	0.164905	28	26.4
0.353932	0.39759	0.870412	0.832589	27.9	24.9
0.334707	0.0375	0.025991	0.139811	31.1	32
0.237059	0.42915	0.0658026	0.038671	23.3	24.7
0.303187	0.595349	0.906079	0.820778	21.6	21.5
0.612772	0.79375	0.0747997	0.4415	25.3	32
0.520916	0.0934579	0.143479	0.0853765	22.9	21.4
0.791256	0.708155	0.765071	0.758435	26.2	23.3
0.0511993	0.317992	0.830101	0.329881	26.2	23.9
0.567219	0.669039	0.778778	0.336137	24.2	28.1
0.622441	0.746544	0.209017	0.261778	20.1	21.7
0.869246	0.58125	0.109011	0.128118	27.7	32
0.155735	0.473118	0.156451	-0.0760573	32	27.9
0.514748	0.425	0.27758	0.117772	27.8	20
0.913194	0.2125	0.549928	0.45671	28.8	32
0.541179	0.641844	0.617434	0.621909	32	28.2
0.68125	0.64	-0.0333961	0.101096	32	20
0.14561	0.715415	0.471115	0.613962	25.5	25.3
1.03934	0.552419	0.70937	0.750848	26.3	24.8
0.752326	0.79	0.0710498	0.0598676	21.5	20
0.323636	0.716364	0.721657	0.684385	27.5	27.5
0.645455	0.533058	0.169243	0.0839969	32	24.2
0.419457	0.468439	0.820718	0.431497	26.5	30.1
0.106929	0.977186	0.820527	0.620229	27.8	26.3
0.692341	0.707424	0.82548	0.258465	24.9	22.9
0.198375	0.6625	0.0985748	0.282634	27.3	32
0.55716	0.473077	0.416924	0.0645518	25.3	26
0.65625	0.418182	-0.017695	0.199076	32	22
0.816675	0.721774	0.334387	0.0982463	26.9	24.8
0.86772	0.940625	0.32716	0.331437	27.9	32
0.0943198	0.808696	0.66413	0.522502	24.8	23
0.079484	0.766667	0.58291	0.709077	26.7	27
0.572383	0.078341	0.0500043	0.113224	22.7	21.7
0.725706	0.564394	0.468148	0.636639	29.5	26.4
0.717267	0.390625	0.580777	0.262737	29.5	32
0.533801	0.1125	0.337108	0.247558	24.5	32
0.0533333	0.0233333	0.23409	0.166336	30	30
0.852275	0.732794	0.454326	0.575253	25.2	24.7
0.0849042	0.78	0.266233	0.455314	26.1	25
0.971528	0.660517	0.395087	0.368995	25.7	27.1
0.498646	0.714876	0.518195	0.491043	23.5	24.2
0.933228	0.896875	0.0696791	0.360443	27.8	32
0.0971284	0.00675676	0.132823	0.265973	32	29.6
0.922138	0.0485437	0.047321	0.163833	32	30.9
0.519987	1	0.0943445	0.204183	23	26.8
0.950588	0.5625	0.107549	0.780283	20	27.2
0.83125	0.940625	0.206614	0.231887	32	32
0.57024	0.160338	0.0644984	0.0665694	32	23.7
0.435567	0.489209	0.327143	0.785596	32	27.8
0.35	0.928125	0.114053	0.417226	32	32
0.73591	0.045614	0.0843333	0.170684	32	28.5
0.236411	0.845395	-0.30332	0.32091	22.9	30.4
0.52638	0.096875	0.148063	0.0322854	23.1	32
0.418005	0.725	0.602295	0.610617	31.9	32
0.696875	0.171875	0.0680418	0.1658	32	32
0.532459	0.550562	0.349026	0.351959	25.2	26.7
0.885169	0.987302	0.0681516	0.266621	32	31.5
0.147562	0.542735	0.704063	0.556518	23.8	23.4
0.753125	0.61875	0.448524	0.411822	32	32
0.520736	0.846875	0.0713083	0.043073	21.4	32
0.607639	0.621875	0.0808696	0.156461	28.8	32
0.425195	0.70428	0.121174	0.283405	21.8	25.7
0.647631	0.962791	0.772914	0.196276	27	21.5
0.604117	0.56746	0.455796	0.382657	32	25.2
0.997669	0.450794	0.575424	0.303755	32	31.5
0.428335	0.667857	0.902674	0.770687	30.2	28
0.260652	0.532468	0.0960905	0.155158	30.4	23.1
0.185225	0.602041	0.160433	0.416912	32	29.4
0.45625	0.746875	0.0849526	0.134417	32	32
0.739063	0.730469	0.857167	0.859038	32	25.6
0.553125	0.740625	0.058291	0.0717695	32	32
0.233643	0.53876	0.124483	0.0843433	20	25.8
0.73726	0.818182	0.226856	0.10784	32	28.6
0.755556	0.517361	0.276174	0.256583	24	28.8
0.51832	0.694561	0.774764	0.51304	28	23.9
0.865865	0.0886076	0.0688368	0.0302448	20	23.7
0.0675306	0.220339	0.254048	0.0649479	22.3	23.6
0.808406	0.803922	0.464509	0.942091	27.4	30.6
0.611889	0.714286	0.855345	0.769009	24.3	23.8
0.671998	0.725	0.564504	0.411968	25.4	32
0.474249	0.693966	0.556175	0.440379	31	23.2
0.900923	0.919231	0.419175	0.135687	25	26
0.314327	0.519651	0.691436	0.851504	26.3	22.9
0.422965	0.634241	0.769059	0.799301	25.5	25.7
0.91332	0.415	0.129733	0.0858982	25.9	20
0.431951	0.612167	0.690344	0.295997	24.7	26.3
0.350408	0.0638298	0.0916414	0.155352	29.2	23.5
0.126696	0.849624	0.18047	0.132975	26.1	26.6
0.177163	0.65625	0.369902	0.0827966	26.3	32
0.155987	0.651786	0.780528	0.663073	25.5	22.4
0.416197	0.698113	0.732055	0.349209	23.1	21.2
0.0954851	0.75	0.866521	0.755729	26.9	24.8
0.192835	0.89375	0.158124	0.13165	24.6	32
0.455733	0.650794	0.814402	0.746481	23.2	25.2
0.741533	0.0495868	0.0956905	0.0944487	30.6	24.2
0.60607	0.687708	0.813554	0.710218	31.6	30.1
0.909891	0.738776	0.870673	0.854626	24.8	24.5
0.984242	0.852	0.591972	0.573158	26.4	25
0.960323	0.719858	0.567245	0.583106	25.4	28.2
0.441335	0.26383	0.052345	0.159363	27.6	23.5
0.611864	0.0585774	0.120808	0.0846821	20.8	23.9
0.277562	0.652778	0.785148	0.20187	25.8	21.6
0.687338	0.197232	0.0543106	0.0186238	20.6	28.9
0.431956	0.660944	0.881934	0.874196	27.1	23.3
0.787063	0.936441	0.054429	0.0613972	23.7	23.6
0.655208	0.0265152	0.0193656	0.187534	32	26.4
0.314767	0.537815	0.861429	0.731212	26.9	23.8
0.83869	0.27619	0.294467	0.312327	32	21
0.412122	0.791946	0.101259	0.156331	32	29.8
0.495932	0.411215	0.022772	0.0883951	20.1	21.4
0.520049	0.636029	0.784431	0.811548	27.8	27.2
0.383185	0.233766	0.163143	0.0941316	32	23.1
0.548	0.654545	0.760595	0.790694	25	22
0.162233	0.671053	0.806708	0.736875	27.3	22.8
0.634647	0.674757	0.859183	0.769377	25.5	20.6
0.371051	0.340625	0.079244	0.0578196	27.7	32
0.310636	0.913669	0.0468182	0.037154	26.9	27.8
0.0940959	0.701107	0.623663	0.319714	27.2	27.1
0.673147	0.717213	0.830228	0.87132	24.2	24.4
0.101885	0.722467	0.915527	0.689018	26.6	22.7
0.593436	0.686992	0.883952	0.882022	27.1	24.6
0.38188	0.553279	0.83944	0.85054	26.3	24.4
0.814749	0.755274	0.843864	0.882378	25.1	23.7
0.71164	0.706349	0.714268	0.920292	24.3	25.2
0.951393	0.834559	0.812453	0.784608	26.7	27.2
0.853646	0.954357	0.421446	0.269393	25.8	24.1
0.936444	0.721569	0.951482	0.793022	26.1	25.5
0.421902	0.673554	0.878037	0.857158	25.9	24.2
0.993513	0.722846	0.895412	0.81173	29.1	26.7
0.668719	0.702586	0.879027	0.837727	24.5	23.2
0.103095	0.899123	0.906591	0.503906	26.3	22.8
0.950514	0.609244	0.87968	0.570598	25.2	23.8
0.133476	0.148148	0.486546	0.339208	26	29.7
0.830797	0.741228	0.855663	0.80048	24.9	22.8
0.0655698	0.776892	0.851601	0.736613	26.2	25.1
0.835091	0.788546	0.867869	0.81518	24.4	22.7
0.814268	0.124031	0.0559567	0.0632972	32	25.8
0.296543	0.639216	0.884176	0.572387	28.3	25.5
0.0944365	0.761506	0.809911	0.680256	25.6	23.9
0.283169	0.574561	0.863425	0.519434	25.6	22.8
1.00597	0.731061	0.800548	0.807038	26.5	26.4
0.999366	0.762069	0.28064	0.452141	27.2	29
0.231366	0.393519	0.160314	-0.0557224	32	21.6
1.0055	0.665272	0.701331	0.865689	29.2	23.9
0.217325	0.558952	0.865013	0.791193	25.8	22.9
0.84484	0.33617	0.0797777	0.241721	29.4	23.5
0.348752	0.634361	0.842035	0.781667	25.2	22.7
0.816497	0.734177	0.781416	0.709812	25.3	23.7
0.861507	0.782609	0.818366	0.72697	25.9	23
0.297884	0.915789	0.594045	0.252778	29.1	28.5
0.572979	0.665236	0.798423	0.796068	24.4	23.3
0.569914	0.498221	0.672325	0.17866	23.3	28.1
0.743062	0.663968	0.525173	0.285882	27.6	24.7
0.997073	0.582759	0.663892	-0.0462035	27.1	29
0.152203	0.615385	0.705617	0.543177	26.3	27.3
0.130741	0.721311	0.802001	0.747915	28.2	24.4
0.0586478	0.7625	0.806219	0.657393	26.5	24
0.422559	0.541667	0.247215	0.174313	26.4	21.6
0.107727	0.434375	0.0896247	0.0628114	23.7	32
0.994185	0.681275	0.866567	0.869436	25.9	25.1
0.83878	0.425926	0.110488	0.0744984	20.4	21.6
0.288387	0.288288	0.287289	0.0794774	27.3	22.2
0.611637	0.80543	0.816276	0.210183	25.6	22.1
0.733173	0.876923	0.133641	0.0618054	32	26
0.589317	0.701439	0.322786	0.126314	20	27.8
0.741679	0.739316	0.782544	0.71502	25.5	23.4
0.942815	0.798387	0.812652	0.728848	26.4	24.8
0.187631	0.584375	0.166253	0.0806653	23.9	32
0.911897	0.854077	0.86557	0.862955	25	23.3
0.500271	0.716157	0.706554	0.298446	25.8	22.9
0.886671	0.801688	0.135225	0.380356	24.8	23.7
0.189037	0.7625	0.0807193	0.169037	24.4	32
0.561069	0.663636	0.714937	0.280176	26.2	22
0.9241	0.818565	0.809652	0.696341	25.5	23.7
0.981081	0.832618	0.815004	0.709556	26.7	23.3
0.68726	0.671329	-0.0688724	0.303506	32	28.6
0.649635	0.645455	0.338679	0.063123	27.4	22
0.691929	0.984252	0.0554653	0.033373	20	25.4
0.564028	0.702703	0.783124	0.376102	25.2	22.2
0.832057	0.736402	0.767471	0.684531	26	23.9
0.0810367	0.660232	0.797536	0.476156	26.1	25.9
0.948744	0.759494	0.853023	0.835809	26.4	23.7
0.114753	0.592157	0.796217	0.553322	27.1	25.5
0.468029	0.836538	0.0491087	0.0142809	32	20.8
0.2875	0.575	0.0572679	0.0816237	32	20
0.769458	0.796875	0.130584	0.336446	26.5	32
0.623185	0.383673	0.0712829	0.0226124	29.1	24.5
0.152857	0.788961	0.024679	0.119384	20	30.8
0.253752	0.0622837	0.0830399	0.163029	32	28.9
0.0875	0.145	0.026002	0.0866376	32	20
0.0547537	0.80597	0.701846	0.469406	27.3	26.8
0.242215	0.886288	0.0593535	0.101353	27.7	29.9
0.170757	0.0458015	0.0648568	0.0868091	29.8	26.2
0.95836	0.975779	0.172908	0.105991	23.6	28.9
0.696019	0.102767	0.0899563	0.0645601	23.7	25.3
0.990625	0.303125	0.0550949	0.0660541	32	32
0.903122	0.356863	0.0367949	0.00441658	28.7	25.5
0.366359	0.327273	0.0163746	0.0302263	21.7	22
0.613622	0.351852	0.117568	0.0524673	23.6	21.6
0.213684	0.425837	0.0349269	0.0595009	20	20.9
0.206483	0.893382	0.0685554	-0.0514527	25.7	27.2
0.0688159	0.870079	0.743133	0.664468	26.5	25.4
0.178916	0.97026	0.0767721	0.0335788	29.6	26.9
0.318409	0.86166	-0.000518139	0.190529	23.5	25.3
0.200343	0.29918	0.0965298	0.039579	30.1	24.4
0.97125	0.178125	0.0717274	0.0720472	20	32
1.00242	0.132686	0.0459797	0.0582728	22.6	30.9
0.971318	0.99375	0.0618769	0.126131	29.2	32
0.179145	0.114286	0.151237	0.0374038	32	24.5
0.382248	0.533333	0.664324	0.55527	27.9	25.5
0.716435	0.69375	0.0156753	0.014089	21.6	32
0.261828	0.70625	0.777319	0.540873	25.1	32
0.213493	0.201581	0.0411603	0.0935143	29	25.3
0.339504	0.663594	0.826771	0.219328	29.3	21.7
0.309202	0.496212	0.801082	0.655012	25.9	26.4
0.418661	0.76875	0.252197	0.114063	28.2	32
0.720483	0.742188	0.915287	0.781844	29.3	25.6
0.380811	0.618375	0.817796	0.397175	28.2	28.3
0.0616955	0.326733	0.176622	0.0329885	32	20.2
0.312656	0.772908	0.869557	0.753333	27.7	25.1
0.464661	0.278125	0.142461	0.243497	21.4	32
0.74673	0.817021	0.535446	0.224139	27	23.5
0.24625	0.41875	0.0633422	-0.107648	20	32
0.367005	0.63964	0.743322	0.542046	24	22.2
0.210594	0.0325581	0.12588	0.350287	21.6	21.5
0.936474	0.712551	0.495975	0.655403	27.5	24.7
0.428977	0.246875	-0.0976122	0.225802	28.6	32
0.243982	0.645038	0.851883	0.790521	23.5	26.2
0.221278	0.342282	0.308452	0.335784	27.1	29.8
0.452231	0.585938	0.83368	0.452299	27.1	25.6
0.325734	0.541139	0.826388	0.459001	27.9	31.6
0.859936	0.864662	0.510384	0.45134	24.5	26.6
0.551585	0.666667	0.790073	0.858752	27.2	25.8
0.868488	0.539623	0.279349	0.688582	20.1	26.5
0.903838	0.798507	0.0824952	0.0620438	28	26.8
0.696795	0.664062	0.761055	0.530493	25.3	25.6
0.375	0.6375	0.124251	0.271656	32	32
0.572127	0.617391	0.777519	0.744864	25.8	23
0.105444	0.206751	0.0835466	0.0553102	30.9	23.7
0.564664	0.116466	0.205758	0.0349486	31.1	24.9
0.139583	0.796875	0.617466	0.731977	30	32
0.323697	0.574468	0.820634	0.687185	27.6	28.2
0.756239	0.534314	0.112045	0.0551963	22	20.4
1.0266	0.756972	0.827742	0.862716	25.6	25.1
0.621675	0.819853	0.0717831	0.0458948	23	27.2
0.526008	0.491453	0.769718	0.12254	25.6	23.4
0.111766	0.559375	0.193321	-0.0376572	28.1	32
0.48125	0.74	0.06697	0.00695921	25.6	20
0.27881	0.643443	0.871306	0.864778	27	24.4
0.398235	0.668	0.794226	0.792829	27.2	25
0.890609	0.802469	0.928052	0.834589	26.8	24.3
0.625561	0.384615	0.175172	0.170743	32	31.2
0.78125	0.1625	0.113255	0.10104	32	32
0.888419	0.0241935	0.0791495	0.108201	24.4	24.8
0.148904	0.693548	0.837915	0.646053	26.5	24.8
0.64902	0.7	0.16842	0.230988	25.5	30
0.419522	0.552419	0.895107	0.679268	24.1	24.8
0.820841	0.616541	0.209247	0.202583	32	26.6
0.463212	0.10625	0.128988	0.0992782	31.6	32
0.375	0.9875	0.0285928	-0.029873	32	32
0.0670963	0.493464	0.169062	0.12923	28.6	30.6
0.994793	0.743902	0.859887	0.800006	26.7	24.6
0.382762	0.690141	0.832459	0.557203	24.8	21.3
0.37195	0.565789	0.788998	0.788639	26.1	22.8
0.15625	0.965	0.0701985	0.089488	32	20
0.510163	0.934783	0.399761	0.142974	24.1	27.6
0.945345	0.350467	0.328011	0.0366354	28.3	21.4
0.4375	0.946875	0.0872822	0.0316952	32	32
0.672513	0.959514	0.0452571	0.0936938	28	24.7
0.45307	0.808118	0.433407	0.677545	23.4	27.1
0.853125	0.375	0.0709943	0.056948	32	20
0.28854	0.824818	0.0787398	0.0559041	20	27.4
0.523483	0.695652	0.682523	0.720472	29.5	27.6
0.383328	0.0869565	0.048913	0.308288	29.8	27.6
0.53625	0.021875	0.0961516	0.0367303	22.5	32
0.850857	0.267559	0.0621521	0.0561916	32	29.9
0.1528	0.71308	0.879798	0.721353	24.8	23.7
0.238965	0.668067	0.808722	0.618883	26.1	23.8
0.401257	0.430435	0.0571525	0.111894	24.9	23
0.635702	0.128125	0.0759854	0.176984	29.2	32
1.03332	0.940887	0.365769	0.276605	26.6	20.3
0.865625	0.434375	0.616698	0.0289946	32	32
0.845833	0.511364	0.154459	0.159215	32	26.4
0.721875	0.528125	0.231644	0.103694	32	32
0.224818	0.0954357	0.0873786	0.255688	32	24.1
0.738603	0.675	0.804317	0.487304	25.5	32
0.972962	0.726908	0.883751	0.459176	25.8	24.9
0.72009	0.670833	0.819744	0.706018	24.1	24
0.0951558	0.634855	0.883126	0.68805	25.2	24.1
0.407146	0.552419	0.882592	0.434272	28.8	24.8
0.256296	0.608	0.860165	0.694868	27	25
0.913447	0.73516	0.847938	0.681336	26.7	21.9
0.663554	0.622837	0.818488	0.362881	24.9	28.9
0.940799	0.671111	0.867616	0.715417	25.6	22.5
0.353528	0.598361	0.880292	0.79174	27.6	24.4
0.553556	0.669323	0.635464	0.875202	24.4	25.1
1.0123	0.605691	0.716343	0.406519	25.9	24.6
0.568182	0.716724	0.872462	0.81204	26.6	29.3
0.40364	0.602996	0.0450898	0.202089	32	26.7
0.204915	0.641026	0.196524	0.036237	32	23.4
0.150337	0.680297	0.65975	0.440007	27	26.9
0.0628944	0.708738	0.103696	0.0899717	32	20.6
1.01408	0.711027	0.554798	0.38448	26.6	26.3
0.25	0.4	0.162092	-1.6625e-05	32	32
0.069249	0.498099	0.238929	0.0139931	32	26.3
0.990721	0.8	0.337625	0.250508	29.3	32
0.23125	0.534375	0.241039	-0.0847375	32	32
0.29375	0.546875	0.178784	-0.032052	32	32
0.059276	0.0192308	0.0587733	-0.0454257	25.5	26
0.633681	0.659722	0.607014	0.601832	32	28.8
0.157051	0.0708333	0.378283	0.174961	27.3	24
0.163639	0.11875	0.0447352	0.219264	20.3	32
0.0858093	0.736842	0.329987	0.654355	24.8	28.5
0.648731	0.4875	0.376279	0.0504062	26.6	32
0.765625	0.346875	0.114391	0.0346817	32	32
0.343342	0.664032	0.0373648	0.0500976	32	25.3
			0.0504246	20	32
0.632839	0.3875	-0.0251207	-0.0183727	29.9	32
0.361422	0.663717	0.366184	0.364152	27	22.6
0.172511	0.694853	0.445478	0.243544	26	27.2
0.591244	0.901869	0.406214	0.167857	28.5	21.4
0.231703	0.914498	0.31222	0.190949	32	26.9
0.4625	0.35625	0.0289085	0.163367	32	32
0.409375	0.94	0.0604928	0.0458532	32	20
0.0879795	0.28866	0.292626	0.219518	29.4	29.1
0.358189	0.776423	0.746804	0.27554	26.2	24.6
0.344505	0.621622	0.500135	0.413345	27.5	22.2
0.349372	0.492126	0.585674	0.415403	26.2	25.4
0.654106	0.596838	0.738865	0.488358	27	25.3
0.479268	0.63913	0.503599	0.571052	25.9	23
0.872378	0.611538	0.650381	0.550806	30.8	26
0.380565	0.594142	0.416772	0.564517	24.5	23.9
0.496067	0.329897	0.510354	0.60353	27	29.1
0.388936	0.643172	0.732297	0.564162	25.3	22.7
0.476023	0.688889	0.403641	0.367319	28.5	22.5
0.886614	0.595918	0.0721488	0.0208949	29.5	24.5
0.143323	0.549488	0.19229	0.165287	32	29.3
0.0713109	0.720833	0.258692	-0.383138	25.3	24
1.00504	0.328947	0.0445864	0.0513424	32	22.8
0.275957	0.64574	0.295086	0.279656	26	22.3
1.02113	0.720472	0.741371	0.39095	26.2	25.4
0.996499	0.534375	0.0259945	0.392489	24.1	32
0.830575	0.717703	0.0412168	0.0578331	28.3	20.9
1.01152	0.868996	0.803317	0.0335156	24.6	22.9
1.02192	0.748092	0.640432	0.771848	24.9	26.2
0.0556339	0.968966	0.817007	0.621269	26.9	29
0.30461	0.025	0.159063	0.0808731	28.2	20
0.790625	0.69375	0.0952036	0.141214	32	32
0.509169	0.629956	0.129925	0.0507108	32	22.7
0.659495	0.361991	0.180761	0.0635373	31.8	22.1
0.405116	0.908654	0.165878	0.0378532	31.8	20.8
0.560016	0.88125	0.084712	0.352122	23.9	32
0.676961	0.129921	0.262528	0.264337	30.9	25.4
0.888088	0.327189	0.230266	0.452048	20	21.7
0.442986	0.651639	0.422455	0.219166	22.6	24.4
0.578125	0.565625	0.129028	0.0104023	32	32
0.933003	0.234375	0.781992	0.108066	27.1	32
0.265415	0.510135	0.0680746	0.395174	27	29.6
0.978656	0.124528	0.655001	0.367754	32	26.5
0.569375	0.352	0.0778703	0.334133	32	25
0.720667	0.826415	0.0146357	0.217528	30.2	26.5
0.856021	0.658784	0.604854	0.669062	24.6	29.6
0.461281	0.828125	0.292501	0.158983	31.8	32
0.944408	0.733553	0.622724	0.867037	32	30.4
0.134375	0.365625	0.130144	0.0397997	32	32
0.194204	0.81875	0.129892	0.297931	30.3	32
0.789909	0.0644068	0.210838	0.161709	30.1	29.5
0.333408	0.345	0.115577	0.0989045	22.3	20
1.02125	0.159375	0.0271058	0.148661	20	32
0.93625	0.0125	0.0899804	0.0738206	20	32
0.952113	0.0210526	0.0477163	0.114512	28.1	28.5
0.93125	0.55625	0.00360626	0.275495	32	32
0.353705	0.505618	0.0924845	0.108078	23.9	26.7
0.473794	0.789474	0.11604	0.0115123	32	22.8
0.875233	0.100719	0.143909	0.609706	25.1	27.8
0.961274	0.212025	0.221797	0.185112	32	31.6
0.319651	0.580786	0.0305553	0.0966275	20	22.9
0.815625	0.69375	0.0273194	0.0214139	32	32
0.559375	0.409375	0.244837	0.0592633	32	32
0.05125	0.03125	0.0386824	0.0602105	20	32
0.332086	0.663082	0.692698	0.229793	29.6	27.9
0.598901	0.60396	0.308508	0.309796	28.9	30.3
0.60625	0.268182	0.110982	0.0820553	32	22
0.414405	0.921296	0.763021	0.138427	26.2	21.6
0.717708	0.963333	0.353835	0.109011	32	30
0.506329	0.649789	0.852112	0.862936	23.7	23.7
0.451589	0.977974	0.0808356	0.294901	23.5	22.7
0.973838	0.174061	0.101806	0.172732	27.2	29.3
0.389583	0.790625	0.447171	0.354342	27	32
0.102867	0.821918	0.0183312	0.0491735	23.3	21.9
0.821785	0.803828	0.205187	0.0980044	31.6	20.9
0.391285	0.790698	0.452552	0.186644	30.9	21.5
0.244928	0.405858	0.851802	0.842168	25.1	23.9
0.264983	0.374468	0.86089	0.799486	25.1	23.5
0.517847	0.21097	0.0373772	0.163057	22.2	23.7
0.096875	0.07	0.10974	0.0277087	32	20
1.0313	0.417625	0.241038	0.446431	25.4	26.1
0.499747	0.706349	0.840627	0.763021	25.1	25.2
0.159771	0.853125	0.81322	0.323878	28.4	32
0.43556	0.521875	0.498035	0.351157	29	32
0.728772	0.532787	0.754931	0.704282	24.5	24.4
0.736327	0.728814	0.876474	0.852103	24.7	23.6
0.84954	0.721739	0.790695	0.70956	24.1	23
0.451235	0.642857	0.863467	0.733604	23.1	23.8
1.018	0.932203	0.836024	0.334542	28.3	23.6
0.873521	0.809061	0.163315	0.0825967	30.5	30.9
0.600403	0.530612	0.855346	0.770107	24.3	24.5
0.717253	0.695067	0.691239	0.263492	24.7	22.3
0.810811	0.258687	0.601175	0.212018	25.9	25.9
0.482761	0.333333	0.0931695	0.0759027	23	22.8
0.709677	0.622727	0.00953898	0.0994874	24.8	22
0.756622	0.46875	0.713256	0.237743	26.9	32
0.0697256	0.678414	0.661742	0.502328	26.7	22.7
0.0778883	0.796875	0.842185	0.729923	26.4	25.6
0.0368928	0.710801	0.561641	0.82039	23.8	28.7
0.734954	0.79375	0.0987543	0.378056	21.6	32
0.994409	0.772549	0.777335	0.710645	25.6	25.5
0.59375	0.53125	0.18654	-0.0239237	32	32
0.15625	0.75	0.193835	-0.0641323	32	32
0.621816	0.735849	0.814671	0.774272	26.3	21.2
1.0375	0.825	0.0557077	0.0758653	32	20
0.330159	0.305556	0.0529147	0.00342796	30	25.2
0.779201	0.5625	0.0124841	0.305979	24.4	32
0.352527	0.356467	0.0538579	0.284619	21.3	31.7
0.248643	0.0581395	0.0817724	-0.0906597	32	25.8
0.805504	0.50625	0.0586852	0.0595961	26.8	32
0.494712	1	0.180035	-0.0907705	26	32
0.606237	0.88141	0.049267	0.110133	26.7	31.2
0.668945	0.0732601	0.157602	0.0898857	32	27.3
0.886878	0.112782	0.0401815	0.0235191	24.3	26.6
0.245139	0.59375	0.293709	0.073615	27	32
0.412494	0.543796	0.874014	0.841615	25.8	27.4
0.34625	0.39375	0.022215	0.0333623	20	32
0.3875	0.053125	0.235618	0.309645	32	32
0.401895	0.55	0.603516	0.213202	28.7	32
0.558872	0.409375	0.842832	0.203986	26.7	32
0.88074	0.60625	0.316457	0.102643	24.5	32
0.155405	0.344482	0.515909	0.351238	27.9	29.9
0.636068	0.218868	0.0393965	0.0118811	21.5	26.5
0.891544	0.578125	-0.0867595	0.20151	27.2	32
0.390516	0.538136	0.796579	0.779319	27.2	23.6
0.894661	0.789256	0.782537	0.545692	25.2	24.2
0.775275	0.881679	0.0925387	0.00536665	20.5	26.2
0.613255	0.671233	0.210157	0.386721	25.1	21.9
0.589812	0.654618	0.846349	0.849229	28.5	24.9
0.818254	0.22	0.0763438	0.041883	31.5	20
0.535033	0.529605	0.222485	-0.0524773	32	30.4
0.806464	0.548589	0.190652	0.143257	27.1	31.9
0.335153	0.0572519	0.0479246	0.019274	20	26.2
0.2	0.55625	0.0550598	0.249945	32	32
0.806258	0.6875	0.788224	0.632252	25.7	24
0.329107	0.656051	-0.264228	0.294531	20.9	31.4
0.21875	0.35	0.0132449	0.158589	32	32
0.715625	0.65	0.0688569	0.0628027	32	32
0.634697	0.0637255	0.332894	0.12779	25.3	20.4
0.359375	0.595	0.248118	0.000887025	32	20
0.0797028	0.415625	0.298809	0.34706	30.7	32
0.624448	0.490625	0.665304	0.246304	28.3	32
0.044164	0.356467	0.319091	0.141116	31.7	31.7
0.0927579	0.659375	-0.0308201	0.153737	25.2	32
0.326838	0.428125	0.0854044	0.261812	25.5	32
0.12676	0.415842	0.0312651	0.0531768	24.5	30.3
0.184375	0.515625	0.0421405	-0.0831012	32	32
0.759375	0.065625	0.0486253	0.159831	32	32
0.806052	0.581169	0.118358	0.527491	28.8	30.8
0.364883	0.525	0.750022	0.421394	27.8	32
0.383088	0.588235	0.574393	0.533668	32	27.2
0.196691	0.3875	0.854006	0.238674	27.2	32
0.34625	0.575	0.0446915	0.0349589	20	32
0.364816	0.989547	0.0699992	0.0581622	26.2	28.7
0.86875	0.734375	0.169022	0.291937	32	32
0.362745	0.70915	0.0661305	0.0152225	23.4	30.6
0.712744	0.40081	0.0986976	0.0442328	27.2	24.7
0.0422884	0.607287	0.30525	0.466178	28.3	24.7
0.8625	0.028125	0.0775412	0.339758	32	32
0.9	0.984375	0.044109	0.160229	32	32
0.516667	0.615	0.13012	0.202434	25.5	20
0.240217	0.15415	0.0863498	-0.0197104	32	25.3
0.39229	0.956204	0.455607	0.129149	32	27.4
0.93125	0.04375	0.0604332	0.399241	32	32
0.138031	0.867925	-0.0384978	0.178165	32	26.5
0.349877	0.329412	0.0677092	0.198254	32	25.5
0.891767	0.42	0.199354	0.037463	24.9	20
0.179534	0.818627	0.123512	0.0950578	32	20.4
0.433766	0.746544	0.11643	0.14387	23.6	21.7
0.0444639	0.807843	0.863	0.62705	26.9	25.5
0.265232	0.0506329	0.10844	0.177915	30	31.6
0.572075	0.8	0.190938	0.257487	29.7	32
0.865625	0.3125	0.189717	0.346873	32	32
0.623432	0.676471	0.561301	0.667703	29.2	23.8
0.451433	0.581673	0.781219	0.541254	28.1	25.1
0.582872	0.722222	0.145433	0.0691515	25.8	25.2
0.975	0.6	0.343957	0.139606	32	32
0.766419	0.58125	0.0265281	0.0794084	23.6	32
0.466614	0.212121	-0.152416	0.0704063	31.7	26.4
0.315313	0.00390625	-0.104315	0.143855	20	25.6
0.217136	0.890625	0.121857	0.0182505	27.1	32
1.0249	0.715302	0.505502	0.188404	26.9	28.1
0.217436	0.775641	0.0174336	0.0722727	20	31.2
0.370194	0.653659	0.0934468	0.0339284	23.6	20.5
0.776996	0.575	0.556444	-0.000871726	26.3	20
0.7625	0.668182	0.0817243	0.0597635	32	22
0.05625	0.553125	-0.445293	0.20589	32	32
1.00214	0.286325	0.0168054	0.0620821	28.8	23.4
0.580125	0.034375	0.0349618	0.0778298	28.9	32
0.219357	0.501931	0.830412	0.731813	23.6	25.9
0.775	0.085	0.207404	0.0603367	32	20
0.395196	0.438298	0.703738	0.722122	25.6	23.5
0.609191	0.63125	0.180088	0.29785	25.5	32
0.947295	0.9875	0.454675	0.224099	26.8	32
0.527198	0.60262	0.783216	0.777884	26.5	22.9
0.771418	0.384858	0.0266889	0.0324818	22.8	31.7
0.389603	0.706122	0.752012	0.527004	25.4	24.5
0.184375	0.740625	-0.629349	0.102073	32	32
0.672222	0.651515	0.850391	0.415707	27	26.4
0.387413	0.637615	0.635159	0.593778	25	21.8
0.407022	0.53527	0.797419	0.759916	24.9	24.1
0.738542	0.645833	0.167861	0.0917452	32	24
0.221875	0.70625	-0.0564165	0.173022	32	32
0.748573	0.93311	0.0127403	0.0448629	24.9	29.9
0.0797375	0.746875	0.352829	0.392863	28.1	32
0.297884	0.390244	0.0916682	0.285071	20.7	28.7
0.444171	0.61991	0.276696	0.618227	24.1	22.1
0.579749	0.661088	0.38045	0.602824	25	23.9
0.779389	0.768421	-0.0568749	0.216788	25.4	28.5
0.284102	0.497992	0.509185	0.820697	25.9	24.9
0.527451	0.590909	0.639078	0.712283	25.5	22
0.809682	0.964968	0.0991311	0.272998	30	31.4
0.117788	0.803125	0.846573	0.543641	28.6	32
0.548558	0.815625	0.440132	0.0552035	26	32
0.105819	0.70428	0.864375	0.850247	26.6	25.7
0.586001	0.150943	-0.0966017	0.190596	26.7	21.2
0.759375	0.065625	0.0811827	0.184799	32	32
0.92125	0.49375	0.00271902	0.252415	20	32
0.372478	0.697674	0.487522	0.212326	30.2	21.5
0.502318	0.685446	0.246667	0.0728846	32	21.3
0.741525	0.9	0.312529	0.565555	23.6	22
0.102983	0.565056	0.553573	0.38532	25.2	26.9
0.222629	0.914815	0.52859	0.228341	27.3	27
0.730685	0.728814	0.663334	0.618359	24.9	23.6
0.117075	0.544776	0.0642895	0.114336	21.8	26.8
0.622734	0.722449	0.753474	0.509837	25.1	24.5
0.197077	0.798561	-0.016381	0.113808	22.1	27.8
0.20323	0.846875	0.00748346	0.0822734	29.8	32
0.616776	0.6875	0.031348	0.0608111	22.8	32
0.481877	0.00692042	0.188438	0.130974	32	28.9
0.628414	0.846154	0.0648238	0.0437761	30.7	28.6
0.363645	0.49375	0.248654	0.270172	31.1	32
0.555589	0.149826	0.0409622	0.0779987	22.9	28.7
0.571659	0.37037	0.819893	0.0601164	27.6	29.7
0.822614	0.968153	0.314705	0.638029	26.6	31.4
0.360168	0.311111	0.217745	0.0349265	31.8	22.5
0.350214	0.367442	0.186945	0.0581598	30.4	21.5
0.625145	0.239482	0.11579	0.0871556	31.8	30.9
0.771875	0.75625	0.787866	0.697281	32	32
0.39262	0.630824	0.713906	0.704143	24.4	27.9
0.629018	0.232143	0.0794787	0.0511367	32	28
0.516906	0.196226	0.107069	0.088119	25	26.5
0.584375	0.66	0.122118	-0.00292167	32	20
0.68598	0.732639	0.827945	0.867106	26.5	28.8
0.241749	0.254753	0.0583006	0.0354011	20	26.3
0.0375	0.66875	0.199512	0.181933	32	32
0.95999	0.782918	0.828412	0.835316	27.6	28.1
0.932115	0.804598	0.764951	0.784813	28	26.1
0.42485	0.629771	0.891623	0.813556	26.4	26.2
0.865455	0.121875	0.438186	0.335184	23.9	32
0.0878959	0.720588	0.817668	0.647278	26	27.2
0.0627794	0.802867	0.865607	0.723752	29.1	27.9
0.49241	0.701195	0.872644	0.849963	27.4	25.1
0.736953	0.616236	0.88961	0.744941	28	27.1
0.180677	0.318937	0.902847	0.69079	27.1	30.1
0.197837	0.564854	0.746444	0.374267	27.2	23.9
0.634369	0.695312	0.806971	0.804839	28.1	25.6
0.842616	0.710425	0.890024	0.779036	30.3	25.9
0.424159	0.613281	0.802913	0.749471	26	25.6
0.816086	0.3875	0.927903	0.120263	24.4	32
0.165192	0.743697	0.149372	0.165712	26.3	23.8
0.471079	0.604651	0.865258	0.807254	27.3	25.8
0.900109	0.66537	0.664818	0.64012	25.6	25.7
0.282538	0.514286	0.400358	0.473725	25.7	24.5
0.125	0.190625	0.129448	0.20707	32	32
0.433333	0.655556	0.487936	0.549497	27	27
0.274339	0.642553	0.80459	0.434077	26.4	23.5
0.3415	0.105263	0.23367	0.382151	29.8	26.6
0.332591	0.31	0.0378481	0.058326	24.7	20
0.311413	0.251012	0.0786909	0.0761776	22.2	24.7
0.253165	0.962025	0.0377373	0.102601	23.7	23.7
0.202668	0.841897	0.331518	0.0847429	25.1	25.3
0.31104	0.945255	0.214148	0.346565	32	27.4
0.597351	0.64574	0.0572165	0.047248	32	22.3
0.248977	0.48125	0.544219	0.20122	27.5	32
0.877769	0.53125	0.181988	0.0737783	31.6	32
0.857092	0.639269	0.0250049	0.0419434	32	21.9
0.7125	0.81875	0.109097	0.161619	32	32
0.56875	0.8375	0.408434	0.231018	32	32
0.0750758	0.863248	0.475166	0.2613	31	23.4
0.476237	0.343137	0.262434	0.310674	28	30.6
0.716044	0.720307	0.0152253	0.0167596	32	26.1
0.618	0.704797	0.853885	0.867101	25.1	27.1
0.80366	0.340625	0.0672244	0.127843	25.1	32
0.277609	0.221875	0.349411	0.276609	30.9	32
0.487717	0.995434	0.0761124	0.0455682	20	21.9
0.440936	0.677524	0.278684	0.186237	26.4	30.7
0.48791	0.772549	0.00756438	0.0817106	22.3	25.5
0.706699	0.610294	0.804641	0.726655	27	27.2
0.15295	0.167213	0.0882267	0.0601259	29.4	30.5
0.282895	0.654167	0.648551	0.765476	22.8	24
0.795803	0.070922	0.612317	0.467168	26.9	28.2
0.6375	0.853125	0.35061	0.362007	32	32
0.262059	0.678125	0.0070009	0.157997	24.1	32
0.972039	0.03125	0.170233	0.0807656	24.7	32
0.934057	0.194268	0.0313958	0.371979	32	31.4
0.667139	0.693548	0.798327	0.840943	26.2	24.8
0.641488	0.67623	0.742832	0.738694	26	24.4
0.113499	0.5	0.337189	-0.0181325	26.9	32
0.633878	0.802589	0.671315	0.317673	29.6	30.9
1.02174	0.804348	0.790014	0.565023	27.6	27.6
0.528975	0.860544	0.794297	0.58305	32	29.4
0.496325	0.367491	0.026192	0.0872163	28.7	28.3
0.770111	0.72541	0.868801	0.821139	25.8	24.4
0.739984	0.206478	0.591145	0.127276	25.9	24.7
0.826087	0.166008	0.664455	0.22013	27.6	25.3
0.750747	0.978261	0.357055	0.333682	26.2	23
0.767865	0.746711	0.214812	0.26113	23.9	30.4
0.115499	0.817241	0.443385	0.112162	28.9	29
0.670732	0.0532319	0.713368	0.11465	23.6	26.3
0.647725	0.809524	0.391986	0.168759	32	29.4
0.287829	0.615625	0.0576344	0.106499	22.8	32
1.03735	0.199095	0.648997	0.412665	22.8	22.1
0.13504	0.331915	0.283204	0.116133	32	23.5
0.897877	0.743802	0.0442934	0.0964703	22.7	24.2
0.418824	0.604	0.532972	0.480514	25.5	25
0.236401	0.880658	0.847323	0.333948	23.8	24.3
0.734016	0.879004	0.292854	0.112285	26.3	28.1
0.0411706	0.775	-0.0103644	0.18308	25.2	32
0.554246	0.234568	-0.011189	0.155665	28.9	24.3
0.03376	0.084375	0.0545851	0.135385	24.9	32
0.35	0.0875	0.0348715	0.126572	32	32
0.657462	0.688596	0.812617	0.339152	24.3	22.8
0.290053	0.353125	0.565215	0.32366	28.4	32
0.714101	0.565625	0.0289622	0.218011	24.2	32
0.420956	0.496875	0.271379	0.217956	28.9	32
0.150406	0.460581	0.619327	0.488558	23.4	24.1
0.0473391	0.10625	0.0585152	0.153744	20.2	32
0.254428	0.377682	0.197025	0.187551	24.5	23.3
0.84375	0.084375	0.0597556	0.0946397	25.6	32
0.704225	0.341463	-0.164953	0.103627	32	28.7
0.745397	0.10625	0.157447	0.0946518	25.8	32
0.75	0.10625	0.115929	0.111533	32	32
0.762919	0.0651341	0.0259872	0.0707032	32	26.1
0.308929	0.629464	-0.677249	0.0121503	32	22.4
0.75	0.8375	-0.0229927	0.211531	32	32
0.49625	0.575	0.0492774	0.515536	20	32
0.440726	0.274834	0.109627	0.17806	28.2	30.2
0.122668	0.096875	0.282213	0.10674	26.8	32
0.440625	0.096875	0.0263296	0.0982659	32	32
0.885069	0.271186	0.084585	0.109837	28.3	29.5
0.73122	0.666667	0.839273	0.690406	26.2	27.6
0.407906	0.06875	0.341605	0.0944871	30.2	32
0.495742	0.534615	0.553727	0.803772	27.1	26
0.317482	0.425781	0.796593	0.192388	26.5	25.6
0.716467	0.0502283	0.205749	0.0798167	28.8	21.9
0.5125	0.096875	0.0550735	0.0934343	32	32
0.434375	0.75	0.215686	0.207337	32	32
0.239181	0.704	0.0757881	0.126872	29.3	25
0.429631	0.296875	0.225682	0.25765	27.8	32
0.611038	0.694779	0.193266	0.106536	30.3	24.9
0.414753	0.090625	0.233305	0.0933634	29.4	32
0.50125	0.328125	0.0242055	0.563928	20	32
0.445366	0.1	0.273286	0.120191	29.4	32
0.148522	0.333333	0.122657	0.108371	27.9	28.8
0.291813	0.37193	0.0894355	0.125015	27	28.5
0.934375	0.0125	0.30783	0.114908	32	32
0.266522	0.352941	0.201294	0.174512	31.7	23.8
0.576307	0.629771	0.76972	0.68433	26	26.2
0.539911	0.557971	0.740467	0.532439	26	27.6
0.56654	0.642336	0.813933	0.549062	25	27.4
0.526981	0.466192	0.506017	0.71785	28.2	28.1
0.203189	0.315625	0.0345889	0.254649	24.5	32
0.849377	0.8	0.846436	0.717395	27.3	25
0.47625	0.703125	0.0365618	0.104706	20	32
0.438889	0.335	0.0605104	0.055757	27	20
0.231452	0.185484	0.0424072	0.046646	20	24.8
0.7625	0.89375	0.380668	0.309838	32	32
0.0976493	0.853982	0.0981278	0.265288	32	22.6
0.542488	0.348837	0.107163	0.109935	31.5	30.1
0.0458656	0.767442	0.835144	0.813485	28.8	25.8
0.782661	0.883871	0.0183492	0.343456	32	31
0.900335	0.75102	0.468917	0.764512	29.2	24.5
0.154303	0.155462	0.0333548	0.138512	27.9	23.8
0.292323	0.151899	0.478637	0.0300034	27.1	23.7
0.046875	0.115625	0.174607	0.0337485	32	32
0.420586	0.118367	0.0719314	0.124258	20.7	24.5
0.282751	0.817518	0.0642584	0.116658	20.9	27.4
0.645441	0.104693	0.0402885	0.0831204	23.5	27.7
0.816122	0.742373	0.245739	0.110779	29.1	29.5
0.50263	0.721003	0.118614	0.119093	23.6	31.9
0.190625	0.65625	0.02355	0.0502345	32	32
0.27208	0.683486	0.526132	0.139836	30	21.8
0.706242	0.690196	0.372645	0.384883	21.8	25.5
1.00574	0.268519	0.0901702	0.0378941	20	21.6
0.369143	0.722222	0.725291	0.0639772	31.1	23.4
0.614328	0.328431	0.131052	0.0258416	25.4	20.4
0.33529	0.24878	0.100638	0.113359	32	20.5
0.476447	0.534799	0.447703	0.373778	25.7	27.3
0.539821	0.846535	-0.185521	0.160473	32	20.2
0.444249	0.117871	0.0421418	0.076204	24	26.3
0.844841	0.648649	0.61779	0.52757	23.8	22.2
0.823915	0.806452	0.191971	0.0310815	26.6	21.7
0.678977	0.790625	0.122558	0.121934	22	32
0.562973	0.693878	0.791984	0.817475	25.1	24.5
0.664596	0.678261	0.606131	0.767973	27.3	23
0.294248	0.109434	0.0405862	0.130618	28.9	26.5
0.479803	0.627803	0.68456	0.613925	26	22.3
0.0679239	0.595652	0.796853	0.581756	24.9	23
0.307313	0.262172	0.0284706	0.158941	28.5	26.7
0.92795	0.689243	0.0360078	0.0482033	21.3	25.1
0.0656937	0.5	0.593813	0.137139	24.8	22.6
0.222814	0.452282	0.662104	0.0993719	26.5	24.1
0.295324	0.521739	0.0456086	0.0185118	21.2	23
0.796875	0.44	0.0369189	0.038186	32	20
0.26996	0.540773	0.715145	0.503694	25.2	23.3
0.896121	0.528384	0.24996	0.158671	25.5	22.9

## Sheet: Dex 0.02 uM
Old_Phase	New_Phase	r2_before	r2_after	Period_before	Period_after
0.996041	0.826923	0.862565	0.527555	27.2	26
0.277543	0.733766	0.825774	0.37005	27.1	30.8
0.232654	0.702206	0.888304	0.781208	25.9	27.2
0.448522	0.617857	0.782228	0.696091	29	28
0.106369	0.56682	0.759205	0.0647954	25.6	21.7
0.797003	0.98	0.597584	0.0732703	31.7	20
1.02725	0.286174	0.299387	0.180224	27.3	31.1
0.527938	0.740586	0.760742	0.646773	25.4	23.9
0.427132	0.641593	0.812392	0.575748	26.7	22.6
0.198263	0.719557	0.477856	0.19209	24	27.1
0.297096	0.675241	0.752367	0.0521891	25.2	31.1
0.797279	0.767273	0.769418	0.82012	29.4	27.5
0.0736434	0.988372	0.722057	0.505931	27.2	25.8
0.637328	0.0292683	0.146994	0.102561	27.6	20.5
0.888612	0.788618	0.884537	0.658637	27.4	24.6
0.0712769	0.467626	0.0561282	0.116213	22.7	27.8
0.277922	0.99	0.0618961	0.00670724	30.8	20
0.599463	0.702381	0.729004	0.80166	27.8	25.2
0.844819	0.732899	0.393175	0.225805	32	30.7
0.0634115	0.49569	0.0335483	0.0346594	25.3	23.2
0.283386	0.66171	0.930529	0.827844	28.6	26.9
0.398052	0.517928	0.880648	0.703592	28.1	25.1
0.823922	0.937304	0.408801	0.119715	32	31.9
0.614416	0.642857	0.84172	0.821709	27.5	28
0.287958	0.701389	0.321232	0.834097	30.9	28.8
0.896875	0.890625	0.208957	0.0493116	32	32
0.0878776	0.731183	0.773718	0.738136	28	27.9
0.367933	0.631179	0.833948	0.309281	30.4	26.3
0.162317	0.124	0.400532	0.364955	25.9	25
0.0764732	0.675214	0.884847	0.780986	24.7	23.4
0.933608	0.714844	0.823946	0.433746	26.7	25.6
0.329722	0.508651	0.772506	0.377892	29	28.9
0.372039	0.609375	0.893304	0.103536	28.5	32
0.865918	0.68595	0.815304	0.439168	25.9	24.2
0.328961	0.574144	0.883682	0.433724	26.9	26.3
0.451531	0.821862	0.219503	0.0565191	32	24.7
0.0562687	0.232	0.136074	0.253643	26.8	25
0.611716	0.153125	0.0587511	0.428992	24.7	32
0.829828	0.721992	0.865092	0.421372	26.2	24.1
0.194013	0.796992	0.667575	0.656278	26.5	26.6
0.88504	0.731915	0.425222	0.290219	32	23.5
0.975984	0.763066	0.58231	0.73668	27	28.7
0.564307	0.709251	0.602484	0.104015	22.5	22.7
0.499847	0.684982	0.907493	0.727247	28.8	27.3
0.899107	0.944805	0.0594804	0.0805428	32	30.8
0.613216	0.761702	0.845771	0.409962	24.6	23.5
0.230505	0.199234	0.0246831	0.0970226	20.4	26.1
0.543578	0.0363036	0.175876	0.185397	25.7	30.3
0.509375	0.609375	0.185627	0.114148	32	32
0.226142	0.1125	0.111942	0.0537317	27.9	32
0.46627	0.666667	0.895618	0.636908	25.2	24
0.327303	0.721875	0.0671944	0.0674644	30.4	32
0.163286	0.677291	0.740028	0.140441	26.1	25.1
0.817762	0.025	0.0280031	0.0808206	29.1	32
0.315476	0.620833	0.886624	0.533365	25.2	24
0.702664	0.7125	0.764898	0.429062	23.7	32
0.385551	0.629808	0.733372	0.321251	25.7	20.8
0.214459	0.807432	0.582436	0.11215	27.3	29.6
0.441964	0.65625	0.799784	0.0263198	25.2	32
0.444485	0.609375	0.850783	0.141662	25.5	32
0.458941	0.05	0.0973208	0.120212	22.3	32
0.266617	0.761905	0.267961	0.687962	32	25.2
0.462094	0.666667	0.74379	0.503216	24.4	23.7
0.333676	0.97491	0.0342662	0.0515266	27.2	27.9
0.912808	0.805447	0.799123	0.601595	26.7	25.7
0.760432	0.761134	0.849032	0.226215	27.7	24.7
0.760277	0.753125	0.593491	0.174147	29.8	32
0.327579	0.90625	0.602429	0.638405	28.6	32
0.412191	0.621723	0.0942153	0.0658964	27.3	26.7
0.921869	0.742972	0.829052	0.788857	26.4	24.9
0.316169	0.5125	0.135793	0.0537767	24.7	32
0.846448	0.96587	0.0671898	0.10726	32	29.3
0.361513	0.028125	0.412672	0.0166591	28.5	32
1.00625	0.903125	0.078986	0.0426388	32	32
0.75487	0.724138	0.789195	0.80279	26.2	23.2
0.351591	0.1625	0.854325	0.156442	27.9	32
0.439106	0.0640569	0.0672061	0.0657739	30.1	28.1
0.849877	0.0156863	0.0197711	0.150702	32	25.5
0.709096	0.258303	0.0849468	0.0998869	20	27.1
0.148313	0.409375	0.0583035	0.0721694	25.2	32
0.11875	0.48125	0.0750476	0.0631785	32	32
0.551647	0.675	0.66258	-0.0344614	23.9	32
0.383898	0.686441	0.625555	0.127844	24	23.6
0.525028	0.046875	0.0959785	0.0546488	22.1	32
0.717795	0.769531	0.810305	0.495948	27.8	25.6
0.820622	0.528384	0.00620556	0.0663281	30.9	22.9
0.741283	0.3125	0.0125844	0.0431914	32	30.4
1.00537	0.760976	0.045415	0.0941097	28.6	20.5
0.706885	0.675676	0.73579	0.2978	25.2	22.2
0.485444	0.00325733	0.0690433	0.088049	32	30.7
0.390599	0.573379	0.136534	0.138296	31.2	29.3
0.958278	0.618321	0.129641	0.181908	32	26.2
0.426681	0.599078	0.367707	0.0845245	25.6	21.7
1.01117	0.792373	0.595643	0.442456	26.4	23.6
0.966117	0.688645	0.783996	0.158499	25.2	27.3
0.626655	0.340502	0.0790056	0.0634758	23.9	27.9
0.891249	0.686992	0.546698	0.188749	26.3	24.6
0.700027	0.66171	0.426997	0.29146	25.7	26.9
0.778293	0.800633	0.0577751	0.0486255	26.9	31.6
0.521875	0.48125	0.717517	0.193043	32	32
0.32051	0.55627	0.0604051	0.0630343	22.1	31.1
0.92663	0.5	0.679398	0.115422	24.4	26.6
0.918288	0.599315	0.262385	0.251596	20	29.2
0.701909	0.609272	0.260882	0.142302	25.7	30.2
0.583691	0.666667	0.669662	0.413285	23	23.7
0.872466	0.015625	0.248504	0.0607598	25.9	32
0.910096	0.70625	0.939248	0.572781	26	32
0.777872	0.453125	0.0919291	0.30087	22.2	32
0.889903	0.0280374	0.0996571	0.113642	25.5	21.4
0.893627	0.419608	0.632868	0.0363364	24	25.5
0.104253	0.231023	0.292197	0.303938	21.4	30.3
0.0504695	0.230047	0.100773	0.0783438	28.4	21.3
0.224768	0.761364	0.874753	0.797773	25.1	26.4
0.945035	0.83045	0.552618	0.519951	30.4	28.9
0.72351	0.748954	0.756621	0.776806	23.4	23.9
0.632728	0.0868167	0.081155	0.360994	22.1	31.1
0.963147	0.89375	0.697358	0.132169	29	32
0.0696776	0.671875	0.616371	0.0200387	28.3	32
0.368722	0.81672	0.0967413	0.0399215	28.1	31.1
0.446633	0.405	0.127511	-0.00167118	29.7	20
0.212238	0.08	0.206389	0.0313848	28.6	20
0.0491071	0.434375	0.495804	0.0515043	28	32
0.0443583	0.481481	0.359532	0.409496	25.8	29.7
0.533898	0.0635593	0.770286	0.0110523	25.2	23.6
0.598063	0.744493	0.72925	0.588405	24.2	22.7
0.184375	0.015625	0.0251129	0.101102	32	32
0.982013	0.28972	0.0685666	0.0877643	25.2	21.4
1.01001	0.930041	0.854586	0.742138	26.8	24.3
0.320138	0.441767	0.557376	0.370148	23.1	24.9
1.03595	0.900826	0.752751	0.719969	26.3	24.2
0.393479	0.777778	0.603071	0.812464	22.1	24.3
0.461921	0.679325	0.493373	0.606257	28.4	23.7
0.32585	0.969388	0.456818	0.497372	27	29.4
0.474432	0.51875	0.713932	0.388962	28.6	32
0.307143	0.48	0.171382	0.103723	28	20
0.477928	0.707627	0.858941	0.631086	26.8	23.6
0.752859	0.720165	0.91231	0.788179	25.3	24.3
0.19125	0.228125	0.144418	0.0805066	20	32
0.27248	0.837748	0.00419336	0.0421671	25.6	30.2
0.556148	0.784314	0.17267	0.407012	32	30.6
0.34662	0.52439	0.790824	0.621748	25.7	24.6
0.116278	0.756098	0.746766	0.735105	26.8	24.6
0.318956	0.306931	0.130718	0.108663	26.1	30.3
0.982313	0.808594	0.638657	0.681928	25	25.6
0.416398	0.58125	0.126749	0.0995908	27.1	32
0.518961	0.0707395	0.0232432	0.118057	26.7	31.1
0.668147	0.336493	0.0203909	0.120837	28.5	21.1
0.651324	0.425	0.112167	0.305554	20.3	32
0.150862	0.658333	0.76065	0.699684	26.1	24
0.395135	0.232143	0.179169	0.0871498	29	22.4
0.279255	0.975	0.479885	0.0622017	28.2	24
0.756061	0.669935	0.798902	0.895634	25.1	30.6
0.149583	0.096875	0.0897818	0.183891	30	32
0.488672	0.719828	0.900894	0.863448	24.2	23.2
0.990976	0.316602	0.382935	0.0693161	25.5	25.9
0.187582	0.307692	0.289731	0.289202	27.4	31.2
0.458222	0.992095	0.0869581	0.448636	24.3	25.3
0.795594	0.840625	0.16567	0.0690145	24.4	32
0.109782	0.889313	0.862874	0.654037	27	26.2
0.0748528	0.268293	0.0267413	0.197104	20.3	28.7
0.0516873	0.728125	0.627218	0.181429	26.3	32
0.655642	0.746667	0.841927	0.159741	25.6	22.5
0.354302	0.459375	0.0963186	0.0824648	30.8	32
0.608537	0.155	0.124511	0.0486894	24.6	20
0.567127	0.560403	0.0199663	0.0996055	25.1	29.8
0.18469	0.231092	0.0812235	0.0762645	32	23.8
0.413496	0.660448	0.79024	0.297515	28.4	26.8
0.753659	0.662393	0.0924103	0.115221	21.9	23.4
0.687561	0.764192	0.755598	0.412228	26.8	22.9
0.835531	0.745098	0.690822	0.128603	28.1	25.5
0.123976	0.730159	0.707733	0.518903	24.8	25.2
0.960687	0.907692	0.742547	0.121689	27.1	26
0.865809	0.865625	0.110907	0.0490181	27.2	32
0.387623	0.675325	0.760696	0.317075	25.7	23.1
0.162633	0.515625	0.102178	0.186894	23.5	32
0.653291	0.977778	0.0484896	0.169574	21.1	22.5
0.49154	0.15122	0.0217302	0.0675212	32	20.5
0.548952	0.7603	0.794536	0.755216	25.6	26.7
0.660254	0.603509	0.177603	0.0827061	23.8	28.5
0.268058	0.680498	0.13532	0.096684	29.4	24.1
0.751235	0.64751	0.224868	0.131598	24.9	26.1
0.98878	0.616034	0.491754	0.618301	22.3	23.7
1.01171	0.942308	0.674805	0.31716	25.3	26
0.646639	0.755906	0.694859	0.749282	27.6	25.4
0.495673	0.676923	0.102285	0.0417794	32	26
0.0687879	0.641732	0.890116	0.838847	26.9	25.4
0.909434	0.94717	0.0689338	-0.0261877	26.5	26.5
0.764187	0.653125	0.117177	0.038157	31.5	32
0.76125	0.125	0.0320926	0.114298	20	32
0.721899	0.401899	0.0304758	0.0945725	20	31.6
0.924685	0.903846	0.7289	0.410579	26.9	20.8
0.597743	0.97561	0.224243	0.0186529	24.5	24.6
0.800315	0.991597	0.143421	0.115417	32	23.8
0.209742	0.803922	0.0192632	0.158747	28.7	25.5
0.793225	0.489655	0.0964723	0.0617497	28.4	29
0.330965	0.697674	0.784931	0.449979	21.6	21.5
0.639344	0.629508	0.865332	0.0796926	25.4	30.5
0.295186	0.0792453	0.0836325	0.0334041	21.4	26.5
0.585217	0.374429	0.0603918	0.0382832	32	21.9
0.888225	0.128125	0.067996	0.141103	31.9	32
0.729035	0.7125	0.0701407	0.0485406	31.6	32
0.542411	0.147651	0.0218005	0.266737	26	29.8
0.51875	0.803125	0.0400298	0.0320595	32	32
0.682814	0.764706	0.819694	0.612577	28.9	25.5
0.769277	0.673469	0.121872	0.0476569	25.1	29.4
0.15569	0.713793	0.00845745	0.0273026	20	29
0.266209	0.76875	0.0111258	0.0874081	24.1	32
0.314865	0.615	0.688179	0.0367905	25.9	20
0.792052	0.25	0.164601	0.218555	24.3	32
0.455044	0.815789	0.0618167	0.0704365	24	22.8
0.62625	0.83125	0.0271288	0.0787966	20	32
0.82068	0.028125	0.169682	0.0481749	29.8	32
0.670743	0.834375	0.00630856	0.103979	27.6	32
0.65281	0.736434	0.032003	0.0389284	24	25.8
0.886106	0.733906	0.942257	0.849935	26.8	23.3
0.506123	0.696833	0.887258	0.421099	25.9	22.1
0.69111	0.539007	0.284824	0.00616957	27.1	28.2
0.434649	0.69163	0.740043	0.625276	26	22.7
0.764581	0.0145631	0.0427248	0.0867218	27.8	20.6
0.798558	0.515625	0.220815	0.0515924	26	32
0.183447	0.940625	0.0177459	0.0018835	23.9	32
0.30175	0.658768	0.872789	0.375247	26	21.1
0.773684	0.143541	0.00630469	0.0167166	20	20.9
0.872533	0.161184	0.0667282	0.107083	32	30.4
0.325796	0.631206	0.847015	0.036235	27.1	28.2
0.145762	0.655629	0.13136	-0.271497	20	30.2
0.338423	0.665289	0.849628	0.246492	25.6	24.2
0.951453	0.115625	0.00995137	0.012525	27.1	32
0.300226	0.0347222	0.0448785	0.180291	25.8	28.8
0.688033	0.672131	0.187507	0.13076	26.7	30.5
0.209375	0.4375	0.338754	0.00807743	32	32
0.246636	0.812734	0.430451	0.11139	29	26.7
0.509475	0.717172	0.931489	0.768853	25.8	29.7
0.0790688	0.409375	0.0865437	-0.0134894	29.8	32
1.03125	0.33125	0.36906	0.202358	32	32
0.754222	0.378601	0.0500727	0.138165	26.1	24.3
0.698886	0.596875	0.160037	0.265085	25.8	32
0.908942	0.774194	0.73034	0.694859	26.1	24.8
0.517001	0.769231	0.0459508	0.139369	25.3	31.2
0.227671	0.775439	0.265835	0.528896	26.4	28.5
0.2827	0.734177	0.697467	0.258245	23.7	23.7
0.557244	0.779736	0.827139	0.749472	26.3	22.7
0.162778	0.714844	0.191317	0.668963	29.2	25.6
0.850983	0.431579	0.0272992	0.0666242	24.9	28.5
0.853411	0.493088	0.16274	0.0967479	24.7	21.7
0.52803	0.692015	0.718913	0.490176	24.2	26.3
0.749656	0.757282	0.786286	-0.112174	27.5	20.6
0.932582	0.802691	0.858709	0.261641	26.3	22.3
0.911787	0.956364	0.704823	0.266445	26.3	27.5
0.329182	0.571875	0.689727	0.330436	26.6	32
0.23236	0.617647	0.677203	-0.0641837	29.4	30.6
0.621875	0.1125	0.0786601	0.160932	32	32
0.386753	0.0199203	0.020351	0.160876	32	25.1
0.795446	0.867647	0.79048	0.101647	25.1	20.4
0.118656	0.865625	0.50347	-0.0168088	26.6	32
1.03773	0.654709	0.831823	0.0976486	25.8	22.3
0.848562	0.214058	0.0672759	0.0319177	20	31.3
0.106954	0.659176	0.783105	0.146657	26.4	26.7
0.975627	0.32872	0.0838568	0.180106	32	28.9
0.347478	0.603125	0.0236838	0.158098	28.5	32
0.637323	0.724638	0.689248	0.12552	24.3	20.7
0.773405	0.99375	0.033513	0.0206711	23.9	32
0.419501	0.459375	0.546746	0.231831	28.3	32
0.0952401	0.564655	0.645032	0.6593	20.9	23.2
0.412448	0.0875	-0.0311599	0.113942	24.2	32
0.840625	0.596875	0.177209	0.0592024	32	32
0.11875	0.503125	0.0487651	0.174576	32	32
0.378679	0.663121	0.252942	0.159394	32	28.2
0.271036	0.528125	-0.120652	0.254974	25.7	32
0.63052	0.656604	0.396402	0.538423	28.5	26.5
0.972426	0.346875	0.011793	0.108225	27.2	32
0.42415	0.255245	0.0899186	0.287476	25.1	28.6
0.207814	0.237113	0.161979	0.137228	26.8	29.1
0.182352	0.46473	0.0783394	0.0355417	26.3	24.1
0.18125	0.84	0.0504385	0.0527836	32	20
0.133348	0.813433	0.876968	0.864043	27.4	26.8
0.331642	0.713004	0.518164	0.463013	29.7	22.3
0.574879	0.978261	0.124242	0.0275387	20.7	23
0.765264	0.746988	0.808196	0.79433	25.6	24.9
0.837755	0.895	0.203255	0.0450745	24.5	20
0.620946	0.200837	0.040621	0.0203788	23.4	23.9
0.190298	0.751748	0.719454	0.385485	28.7	28.6
0.386236	0.852632	0.725245	0.308616	25.9	28.5
0.769975	0.08125	0.0704617	0.093699	25.5	32
0.173127	0.86	0.0864999	0.0690527	30.7	20
0.445418	0.726415	0.823323	0.633563	25.2	21.2
0.961927	0.159375	0.0176388	0.0539844	22.9	32
0.527475	0.726852	0.879955	0.768483	24.5	21.6
0.964435	0.168831	0.0650239	0.0626503	32	23.1
0.0753113	0.125392	0.7566	-0.018523	28.8	31.9
0.475651	0.585153	0.792037	0.669834	25	22.9
1.02798	0.964169	0.0445515	0.0634198	27.7	30.7
0.430095	0.714286	0.832922	0.649508	25.4	21.7
0.0961387	0.0185185	0.243022	0.0433969	28.2	27
0.793423	0.706107	0.285303	-0.0131721	21.1	26.2
0.164565	0.610656	0.790455	0.819011	24.7	24.4
0.498544	1	0.641172	0.0550869	27.9	32
0.373994	0.986441	0.0958242	0.0514015	32	29.5
0.119375	0.753363	0.791699	0.626067	25.3	22.3
1.00918	0.944915	0.663221	0.177159	26.3	23.6
0.692659	0.571429	0.0561097	0.143111	24	25.2
0.228451	0.645022	0.706961	0.291252	23.7	23.1
0.902177	0.798387	0.740891	0.311105	26.9	24.8
0.552985	0.0604982	0.0634643	0.150381	27	28.1
0.507056	0.365625	0.731077	0.228817	24.8	32
0.859375	0.609375	-0.00888454	0.12603	32	32
0.703193	0.762376	0.0340231	0.0543079	22.2	20.2
0.645631	0.736402	0.701415	0.159976	25.5	23.9
0.1375	0.175	0.0291559	0.0395529	32	20
0.139521	0.76875	0.562297	0.0455301	26.9	32
0.093526	0.2	0.7284	0.13501	27.9	32
0.437508	0.571429	0.869542	0.920981	25.4	25.2
0.63092	0.715517	0.858132	0.817945	25.7	23.2
0.309984	0.844444	0.690331	0.581726	27.6	27
0.609095	0.456954	0.902133	0.517137	30	30.2
0.805556	0.955	0.0556812	0.0604111	27	20
0.258222	0.0488722	0.81167	0.541577	26.2	26.6
0.908791	0.607843	0.0362917	0.0299215	24.4	25.5
1.03605	0.768116	0.391595	0.735767	23.7	27.6
0.684656	0.728745	0.722112	0.519039	30	24.7
0.373593	0.631356	0.514602	0.470336	26.2	23.6
0.652703	0.71	0.494492	0.103087	22.2	20
0.40421	0.6875	0.789051	0.437204	29.1	24
0.293913	0.592437	0.636334	0.174248	28.7	23.8
0.667074	0.427536	0.159274	0.0915423	32	27.6
0.57136	0.0430108	0.201492	0.31995	32	27.9
0.741349	0.419214	0.113808	0.138371	21.2	22.9
0.525687	0.0606061	0.120848	0.296371	27.9	29.7
0.321408	0.745981	0.477658	0.029114	23.7	31.1
0.887054	0.482143	0.0504646	0.0885607	32	22.4
0.734963	0.591078	0.862319	0.47462	27.8	26.9
0.819675	0.801498	0.763032	0.374546	25.9	26.7
0.11875	0.021875	0.0683919	0.0427107	32	32
0.318332	0.75814	0.0850159	0.0540424	24.7	21.5
0.916187	0.799107	0.830003	0.732914	24.8	22.4
0.738809	0.540925	0.65916	-0.010393	26.1	28.1
0.750849	0.690391	0.855991	0.476453	26	28.1
0.082614	0.716738	0.820713	0.747717	26.5	23.3
0.791264	0.673228	0.798196	0.564379	26.3	25.4
0.796945	0.747475	0.807107	0.571916	25.7	29.7
0.514981	0.713636	0.244258	0.228022	26.7	22
0.777993	0.699153	0.706843	0.338302	25.4	23.6
0.69472	0.61512	0.73947	0.0607716	27.5	29.1
0.671021	0.761682	0.789025	0.364954	25.4	21.4
0.330621	0.760181	0.456632	0.345803	26.8	22.1
1.01491	0.345	0.0606121	0.0100195	28.5	20
0.509807	0.684	0.887526	0.779105	25.9	25
0.802618	0.72973	0.739727	0.414404	26.5	22.2
0.779408	0.764228	0.87815	0.576836	25.6	24.6
0.477246	0.733068	0.738467	0.187039	28.4	25.1
0.282994	0.717593	0.746791	0.231107	28.4	21.6
0.803114	0.742424	0.74717	0.784209	27.3	26.4
0.292466	0.14	0.0438766	0.0833847	29.2	20
0.387454	0.698276	0.476616	0.269627	28.9	23.2
0.21521	0.295455	0.449102	0.131427	30.9	22
0.915682	0.713675	0.743066	0.462782	26.7	23.4
1.03374	0.867769	0.870723	0.392183	25.6	24.2
0.67054	0.786325	0.738372	0.0926411	25.6	23.4
0.137654	0.679245	0.711844	0.377033	23	21.2
0.56751	0.203762	0.319	0.497902	30.8	31.9
0.0532852	0.659193	0.792521	0.0942658	24.7	22.3
0.489244	0.732143	0.777277	0.322822	25.4	22.4
0.0605053	0.875	0.66658	0.0313943	28.2	32
0.653125	0.15625	0.0733625	0.0755876	32	32
0.951624	0.228125	0.353901	0.187836	28.1	32
0.88125	0.2	0.0503672	0.060709	32	20
0.843919	0.765487	0.786103	0.639466	24.8	22.6
0.110564	0.274194	0.10922	0.076453	23.1	24.8
0.229526	0.2875	0.14813	0.0198747	23.2	32
0.881899	0.341772	0.0376934	0.0868689	20	31.6
0.38125	0.053125	0.0107976	0.0874762	20	32
0.680768	0.561983	0.166007	0.0307918	30.3	24.2
0.790444	0.722846	0.765493	0.762552	24.7	26.7
0.183824	0.522059	0.843568	0.177465	27.2	27.2
0.433555	0.336066	0.0816462	0.0825524	32	24.4
0.225356	0.453704	0.579965	0.241099	26	21.6
0.441622	0.261803	0.00141349	0.0516392	25.5	23.3
0.419524	0.70354	0.862392	0.609772	25.6	22.6
0.689086	0.782609	0.790848	0.229236	24.5	23
0.933615	0.833333	0.824924	0.408616	26	24.6
0.190523	0.598039	0.787281	0.171203	26	30.6
0.436753	0.85214	0.193986	0.0741154	28.1	25.7
0.0919116	0.61435	0.793188	0.332274	27	22.3
0.870285	0.9125	0.0956378	0.017539	28.5	32
0.211856	0.646018	0.866698	0.106488	28.2	22.6
0.252963	0.632184	0.699065	0.313435	25.8	26.1
0.862599	0.6625	0.745806	0.372393	25.2	32
0.767495	0.511312	0.0352908	0.011519	27.9	22.1
0.661072	0.742424	0.838273	0.831721	28.3	26.4
0.934613	0.845494	0.792477	0.530463	26.8	23.3
0.869173	0.505837	0.788424	0.30797	24.9	25.7
0.254123	0.642241	0.848311	0.0847313	27.6	23.2
0.762679	0.768559	0.791672	0.398617	25.1	22.9
0.910561	0.879845	0.884491	0.730005	27.9	25.8
0.166005	0.956835	0.725203	0.782917	30.8	27.8
0.892979	0.833977	0.850848	0.726933	27.7	25.9
0.76353	0.85	0.0756628	0.429798	26.1	32
0.186555	0.570732	0.65674	0.215242	24.2	20.5
0.247976	0.453846	0.804301	0.849515	30.4	26
0.308583	0.698113	0.785732	0.392318	25.5	21.2
0.358259	0.484496	0.817	0.0728504	26	25.8
0.283173	0.628125	0.777246	0.113408	26	32
0.658448	0.834123	0.638953	0.266407	26.7	21.1
0.218614	0.748092	0.729549	0.361467	26	26.2
0.109969	0.586716	0.791677	0.101907	25.2	27.1
0.257865	0.610092	0.811567	0.353725	26.1	21.8
0.236887	0.698842	0.855822	0.613107	26.3	25.9
0.472536	0.391304	0.166442	0.0290675	25.4	20.7
0.220438	0.720524	0.810202	0.502383	25.4	22.9
0.719995	0.003125	0.569771	0.094846	25.1	32
0.126233	0.698795	0.767294	0.0455204	25	24.9
0.0459256	0.958647	0.0625215	0.222726	22.2	26.6
0.473271	0.071875	0.0762688	0.127438	23.5	32
0.405754	0.683036	0.482088	0.132649	25.2	22.4
0.921875	0.58	0.179216	0.0552214	32	20
0.865085	0.806034	0.852981	0.519623	28.3	23.2
0.616927	0.772926	0.690374	0.542125	25.7	22.9
0.315295	0.6	0.806531	0.421296	26	21.5
0.621248	0.732456	0.728705	0.33695	27	22.8
0.78125	0.925	0.0700192	0.0417908	32	32
0.205534	0.710744	0.790613	0.579187	25.3	24.2
0.341644	0.622517	0.793993	0.0486154	25.5	30.2
0.494485	0.934375	0.0590119	0.0813698	27.2	32
0.198032	0.820847	0.815415	0.559572	28.4	30.7
0.392804	0.644269	0.89661	0.596351	29	25.3
0.0667505	0.957944	0.781399	0.113722	26	21.4
0.878141	0.809129	0.820565	0.709709	26.9	24.1
0.374981	0.702128	0.740234	0.738406	27.4	23.5
0.369537	0.16875	0.388113	0.0789217	28.6	32
0.265	0.15	0.296634	0.168404	30	24
0.185305	0.699634	0.555166	0.572886	27.2	27.3
0.394647	0.259375	0.0305089	0.391675	23.7	32
0.0986292	0.48125	0.0286917	0.0186822	26.9	32
0.809978	0.769912	0.927015	0.288071	27.3	22.6
0.567059	0.917981	0.700481	0.182337	25.6	31.7
0.534375	0.672727	0.047074	0.0153689	32	27.5
0.51875	1	0.0927504	0.39079	32	32
0.04625	0.971875	0.0219272	0.0650523	20	32
0.337569	0.8875	0.816943	0.138033	27.3	32
0.798509	0.721875	0.85689	0.226634	23.9	32
0.0817337	0.728033	0.638725	0.394648	26.2	23.9
0.170833	0.435	0.0685673	0.0151954	24	20
0.772295	0.716912	0.851781	0.832919	24.9	27.2
0.875625	0.624	0.325622	0.0403944	32	25
0.156869	0.65625	0.737302	0.224867	26.7	22.4
0.906447	0.72766	0.627726	0.837064	26.7	23.5
0.576531	0.251012	0.109922	0.0931841	32	24.7
0.350146	0.698962	0.011671	0.118445	23.4	28.9
0.940883	0.822785	0.882979	0.647115	27.9	23.7
0.477495	0.409241	0.0787478	0.0555825	30.1	30.3
0.439955	0.608696	0.92422	0.862665	26.9	23
0.0737564	0.355372	0.117274	0.0753413	26.5	24.2
0.954315	0.480952	0.0485675	0.0535043	32	21
0.960951	0.851613	0.828944	0.535747	26.6	31
0.667544	0.399123	-0.260522	0.0711989	32	22.8
0.0877441	0.773279	0.906446	0.685205	27.2	24.7
0.870323	0.698885	0.103107	0.127485	26.5	26.9
0.711788	0.736842	0.558973	0.671981	27.8	22.8
0.693366	0.721992	0.850901	0.611824	24.7	24.1
0.87841	0.13468	0.217404	0.327579	20.5	29.7
0.461221	0.719231	0.66133	0.674268	24.2	26
0.361702	0.868794	0.636015	0.180086	28.2	28.2
0.0665316	0.975779	0.820229	0.535278	24.6	28.9
0.380971	0.654472	0.848237	0.70593	25.6	24.6
0.869967	0.403226	0.795292	0.500541	25.8	31
0.401114	0.650558	0.815034	0.290976	27.9	26.9
0.161877	0.977273	0.726352	0.422754	26.1	26.4
1.02993	0.152482	0.774022	0.0852702	25	28.2
0.750179	0.751825	0.749017	0.475334	24.4	27.4
1.00924	0.803922	0.770083	0.505831	26.1	25.5
0.950039	0.704861	0.611885	0.0572109	24.7	28.8
0.182143	0.4	0.0350777	0.112683	32	28
0.152961	0.509375	0.0504874	0.164897	30.4	32
0.810564	0.760563	0.559013	0.302414	26.3	21.3
0.976574	0.776952	0.860102	0.735123	26.2	26.9
0.0396037	0.823529	0.824126	0.755309	25.9	27.2
0.432121	0.589744	0.923118	0.724267	29.1	27.3
1.00925	0.489796	0.584182	0.258583	25.3	29.4
0.346875	0.959375	-0.0746279	-0.498047	32	32
0.638928	0.736626	0.888875	0.72466	26.2	24.3
0.594837	0.815789	0.876496	0.811346	27.7	30.4
0.579505	0.743243	0.805997	0.523714	32	22.2
0.608018	0.22093	0.28539	0.159973	32	25.8
0.643528	0.709957	0.634249	0.728959	28.4	23.1
0.540625	0.290625	0.30427	0.128202	32	32
0.308064	0.658824	0.825958	0.503165	28.4	25.5
0.574581	0.743802	0.82304	0.782273	30.9	24.2
0.18869	0.655022	0.812708	-0.0429025	28.1	22.9
0.343993	0.245	0.0821295	0.0126014	28.3	20
0.122668	0.115625	0.3539	0.141242	26.8	32
0.093242	0.0126582	0.884863	0.764029	24.4	23.7
0.518631	0.695067	0.875051	0.662061	25.2	22.3
0.252185	0.744898	0.753819	0.219872	28.1	29.4
0.496875	0.728125	0.654955	0.83745	32	32
0.163889	0.751111	0.251229	0.388531	21.6	22.5
0.420956	0.46875	0.0903957	0.0576403	27.2	32
0.61007	0.733766	0.686913	0.736371	24.4	30.8
0.662765	0.690987	0.739884	0.242735	30.4	23.3
0.489236	0.875556	0.095145	0.0276425	32	22.5
0.786415	0.688889	0.617923	0.163917	24.7	22.5
0.526531	0.477477	0.03088	0.105044	22.7	22.2
0.989788	0.941406	0.873816	0.449946	26.7	25.6
0.182092	0.538813	0.105469	0.0422632	32	21.9
0.280805	0.607306	0.790484	0.406746	27.2	21.9
0.90125	0.071875	0.0342196	0.0664029	20	32
0.210203	0.682008	0.687436	0.643458	26.4	23.9
0.641026	0.764957	0.799313	0.636449	26.1	23.4
0.995793	0.846809	0.836755	0.60741	26.3	23.5
0.35	0.05	0.137377	0.10048	32	32
0.310417	0.391667	0.0365784	0.0904469	32	24
0.0656988	0.9375	0.115822	0.218737	25.4	32
0.428125	0.00625	0.0223268	0.114462	32	32
0.646081	0.86875	0.112908	0.074924	29.5	32
0.252817	0.534375	0.0781671	0.00313573	23.3	32
0.202086	0.915441	0.225764	-0.0593038	27.7	27.2
1.01991	0.29434	0.0214538	0.0373026	20	26.5
0.853333	0.5	0.0299837	0.0270104	20	26.4
0.982561	0.154229	0.0890278	0.207731	28.5	20.1
0.369408	0.674342	0.0864946	0.255982	32	30.4
0.861315	0.0542636	0.11645	0.154876	29.2	25.8
0.58041	0.722846	0.718559	0.62866	26.3	26.7
0.08125	0.0125	0.115496	0.162677	32	32
0.18268	0.214286	0.0201382	0.102057	22.6	30.8
0.849041	0.80531	0.789547	0.642923	27.4	22.6
0.73625	0.175	0.176807	0.133337	20	32
0.230877	0.759375	0.681352	0.0664115	26.8	32
0.84707	0.0512821	0.0944551	0.110983	20	27.3
0.780021	0.206522	0.050985	0.0262754	22.4	27.6
0.307267	0.688797	0.749951	0.144468	29.2	24.1
0.0804716	0.960474	0.393911	0.0555678	29.5	25.3
0.404877	0.673611	0.709172	0.680595	25.8	28.8
0.596342	0.965625	0.256523	0.0540069	21.7	32
0.675652	0.165992	0.147668	0.134843	28.1	24.7
0.704358	0.807531	0.512895	0.338101	24.3	23.9
0.781656	0.794643	0.8322	0.661924	26.4	22.4
0.149487	0.617778	0.745471	0.509135	27.1	22.5
0.246875	0.65	0.0214641	0.0770965	32	32
0.0488644	0.757085	0.618901	0.290374	25.9	24.7
0.234661	0.368664	0.116636	0.0452879	26.7	21.7
0.604505	0.720721	0.809261	0.577081	26	22.2
0.688312	0.673554	0.79997	0.670674	25.9	24.2
0.882479	0.680769	0.732219	0.203198	25.2	26
0.912748	0.592105	0.53288	0.101266	24.4	30.4
0.80496	0.28115	0.0914837	0.0831955	21.1	31.3
0.443209	0.658915	0.84079	0.723937	25.3	25.8
0.194463	0.815574	0.782844	0.627463	26.5	24.4
1.01804	0.801587	0.841749	0.834803	23.1	25.2
0.931868	0.669643	0.0530123	0.0920545	27.9	22.4
0.503056	0.347222	0.0222248	0.0821576	20	28.8
0.15403	0.957529	0.777678	0.714234	25.4	25.9
1.01311	0.334375	0.861158	-0.481433	25.5	32
0.837344	0.828	0.831846	0.533528	25.6	25
0.763052	0.783133	0.76618	0.515021	24.9	24.9
0.3875	0.553125	0.540316	0.324771	32	32
0.325289	0.615625	0.288406	0.162231	28.1	32
0.51934	0.665198	0.643666	0.74079	25.5	22.7
0.861044	0.797521	0.712327	0.422574	26.3	24.2
0.828843	0.945205	0.151603	0.0573505	30.2	21.9
0.985527	0.876543	0.733832	0.611908	26.7	24.3
0.912854	0.803125	0.0940278	0.0880272	26.5	32
0.47087	0.0852018	0.0841063	0.0758348	25.1	22.3
0.053125	0.896875	0.0492693	0.277215	32	32
0.491691	0.706612	0.825146	0.818494	27.9	24.2
0.890625	0.784375	0.0347849	0.137185	32	32
0.187024	0.02	0.0461467	0.0793621	28.9	20
0.482351	0.860068	-0.00744106	0.111744	22.5	29.3
0.775	0.796875	0.0789103	0.384079	32	32
1.00344	0.907143	0.775833	0.729169	27	28
0.544063	0.676692	0.740699	0.669569	28.3	26.6
0.973837	0.784387	0.620738	0.439809	29	26.9
0.311681	0.630901	0.74271	0.207702	25.9	23.3
0.10206	0.214008	0.309219	0.012282	26.6	25.7
0.5875	0.6375	-0.0466865	0.014142	32	32
0.677401	0.746544	0.654439	0.0826705	25.5	21.7
0.0471422	0.873188	0.931601	0.773048	26.7	27.6
1	0.64375	0.144729	0.077758	25.6	32
0.754018	0.3	0.389354	-0.194834	32	28
0.866161	0.77459	0.741153	0.702871	26.5	24.4
0.406742	0.634752	0.211968	0.0772342	25.1	28.2
0.496752	0.784314	0.157008	0.327167	32	25.5
0.911047	0.806034	0.561245	0.638307	27	23.2
0.0571881	0.778547	0.0163341	0.15271	20.1	28.9
0.591693	0.696833	0.814389	0.687308	24.6	22.1
0.68006	0.61875	0.808252	0.076124	25.2	32
0.83748	0.786026	0.681408	0.387414	25.8	22.9
0.09375	0.753906	0.739757	0.530946	25.6	25.6
0.535768	0.178125	0.248115	0.198279	24.9	32
0.418292	0.681034	0.787805	0.703618	25.1	23.2
0.127848	0.688213	0.721023	0.749578	28.2	26.3
0.676983	0.285141	0.101639	0.0748339	32	24.9
0.467638	0.446875	0.0481658	0.102497	28.1	32
0.409483	0.0188088	0.172384	0.0976649	23.2	31.9
0.704259	0.744856	0.677908	0.717754	27.4	24.3
0.225992	0.357143	0.46755	0.509746	24	25.2
0.479085	0.99375	0.123328	0.0778751	25.4	32
0.629123	0.193662	0.0701182	0.121865	30.4	28.4
0.670105	0.685393	0.669676	0.138461	26.8	26.7
0.258065	0.645161	0.829855	0.320103	24.8	24.8
0.138795	0.843284	0.690858	0.144447	26.4	26.8
0.640941	0.693966	0.826503	0.800707	25.2	23.2
0.275653	0.85625	0.784318	0.0606617	26.8	32
0.874641	0.240625	0.14538	0.0571081	26.1	32
1.02188	0.085	0.144364	0.0229949	32	20
0.783088	0.0661765	0.0756508	0.00226468	32	27.2
0.956323	0.559184	0.90646	0.000991871	26.4	24.5
0.811607	0.0357143	0.148376	0.0983171	32	30.8
0.396808	0.312102	0.211182	0.0854324	26.1	31.4
0.28825	0.853125	0.859679	0.412177	25	32
0.688288	0.390411	0.0636556	0.200138	20	29.2
0.367997	0.334385	0.0680272	0.0117007	20	31.7
0.378424	0.674419	0.824155	0.653754	25.1	25.8
0.291673	0.665399	0.787366	0.624146	26.2	26.3
0.706058	0.68125	0.830876	0.321649	26.1	32
0.86573	0.455	0.0924092	0.0423263	26.7	20
0.649227	0.665584	0.92363	-0.0479744	31.4	30.8
0.10696	0.67619	0.877933	0.303338	26	21
0.432331	0.677273	0.803793	0.130293	26.6	22
0.209171	0.725806	0.711295	0.508659	23.9	24.8
0.537162	0.857143	0.0851346	0.0583699	21.7	27.3
0.295513	0.795833	0.759147	0.487696	26	24
0.392181	0.690265	0.855549	0.357294	25.6	22.6
0.673487	0.601881	0.802111	0.387174	27.3	31.9
0.474432	0.521875	0.466203	0.183647	25.3	32
0.12529	0.65251	0.864589	0.320929	26	25.9
0.420956	0.49375	0.833472	0.151202	25.5	32
0.231326	0.72549	0.871709	0.758574	25.2	25.5
1.01473	0.809717	0.869127	0.786012	26.3	24.7
0.989583	0.01875	0.772938	0.343962	23.4	32
0.449627	0.696682	0.891318	0.489068	24.1	21.1
0.345422	0.7393	0.875656	0.758979	25.6	25.7
0.274248	0.839506	0.810711	0.562249	26	24.3
0.377581	0.657658	0.857768	0.47573	26	22.2
0.497494	0.705628	0.847684	0.713732	26.6	23.1
0.761611	0.666667	0.227432	0.0993988	25.2	24.3
0.911512	0.366337	0.0631472	0.137418	23.9	20.2
0.261513	0.925	0.0128041	0.0466137	22.8	32
0.921053	0.857143	0.892061	0.738787	26.6	26.6
0.459749	0.706093	0.921448	0.536179	27.4	27.9
0.520817	0.674797	0.898015	0.67653	28.1	24.6
0.797554	0.625	0.112776	0.0722556	27.6	32
0.940699	0.783883	0.867957	0.752014	25.9	27.3
0.261486	0.70566	0.911014	0.857457	26.9	26.5
0.0714806	0.780876	0.535151	0.825457	25.7	25.1
0.904138	0.794118	0.870405	0.715206	26.9	27.2
0.412377	0.984314	0.0427292	0.141227	32	25.5
0.504315	0.688716	0.899981	0.836851	26.6	25.7
0.938015	0.898876	0.0610146	0.0479185	26	26.7
0.571643	0.709251	0.784292	0.703461	24.9	22.7
0.937751	0.813008	0.826041	0.745118	26.5	24.6
0.737815	0.789916	0.727695	0.697829	24.5	23.8
0.84778	0.756198	0.795913	0.723739	25.8	24.2
0.666929	0.75502	0.895743	0.759421	27.6	24.9
0.916184	0.733333	0.683007	0.339737	25.9	24
0.351488	0.59375	0.0702837	0.0942565	21	32
0.761383	0.75431	0.727514	0.658224	25.9	23.2
0.812078	0.700893	0.780486	0.323182	25.4	22.4
0.40857	0.689498	0.839378	0.444542	25.8	21.9
0.586383	0.654206	0.79884	0.499631	24.9	21.4
0.801935	0.884	0.383238	0.426975	24.8	25
0.111524	0.14527	0.182882	0.0819817	26.7	29.6
0.213052	0.595	0.766888	0.104614	24.9	20
0.148302	0.752101	0.871207	0.615404	26.7	23.8
1.00757	0.568106	0.888347	0.338656	25.2	30.1
0.795809	0.742222	0.891339	0.537991	28.1	22.5
0.944182	0.795556	0.872871	0.586369	25.4	22.5
0.0703125	0.190625	0.872321	0.436987	25.6	32
0.712505	0.702703	0.813801	0.568441	25	22.2
0.434432	0.94964	0.00441809	0.136687	25.9	27.8
0.42125	0.7625	0.0246687	0.158145	20	32
0.204317	0.327338	0.302753	0.0768414	32	27.8
1.0261	0.234657	0.0908629	0.00867646	29.3	27.7
0.509806	0.9875	0.86827	0.229487	23.9	32
0.954581	0.542289	0.115287	0.0637511	27.1	20.1
0.355357	0.0714286	0.213328	0.251018	32	30.8
0.46052	0.178125	-0.0102815	0.240793	28.1	32
0.348048	0.708812	0.83314	0.853069	28.2	26.1
0.106487	0.55	0.224852	0.304923	21.1	32
0.294357	0.670996	0.742743	0.288046	29.2	23.1
0.643509	0.724138	0.738696	0.620163	23.8	23.2
0.17231	0.828244	0.895605	0.534543	25.5	26.2
0.225979	0.745455	0.78013	0.632182	28.1	22
0.28125	0.375	0.501842	-0.017758	32	20
0.259947	0.653979	0.777941	0.652883	28.1	28.9
0.276665	0.594891	0.516923	0.642598	32	27.4
0.0785401	0.810219	0.779079	0.680675	25	27.4
0.880608	0.719101	0.856312	0.522472	27	26.7
0.697502	0.214286	0.764643	0.0453343	24.4	21
0.94139	0.746667	0.708037	0.53539	25.1	22.5
0.563492	0.345238	0.755327	0.023604	25.5	25.2
0.864903	0.804781	0.658909	0.692321	25.4	25.1
0.0894829	0.787149	0.61135	0.544774	28.8	24.9
0.457169	0.702222	0.721715	0.477983	24.1	22.5
0.828649	0.781116	0.785874	0.732645	26.6	23.3
0.55336	0.683019	0.471435	0.644891	31.7	26.5
0.998396	0.764493	0.52873	0.505235	26.2	27.6
0.866422	0.74902	0.847591	0.703348	27.2	25.5
0.965209	0.884615	0.803341	0.512087	25.5	23.4
0.625	0.29375	0.100852	0.0898275	32	32
0.302072	0.684647	0.773454	0.283708	29.4	24.1
0.834099	0.438486	0.865005	0.172008	25.4	31.7
0.604969	0.855738	0.0222242	0.0516024	32	30.5
1.02326	0.320755	0.318559	0.280457	21.9	26.5
0.247752	0.657588	0.810278	0.235274	29.3	25.7
0.312121	0.623967	0.818834	0.624025	24	24.2
0.917827	0.855932	0.759334	0.628351	22.4	23.6
0.37779	0.50885	0.0815564	0.0837863	31	22.6
0.449611	0.731343	0.371006	0.165936	32	20.1
0.81506	0.666667	0.162424	0.136035	30.2	29.7
0.370026	0.714286	0.707603	0.344641	29.2	21
0.47095	0.730233	0.639656	0.0278227	28.7	21.5
0.236307	0.932862	0.0298628	0.0412338	20	28.3
0.172188	0.666667	0.706351	0.259511	25.3	25.2
0.658769	0.751073	0.580779	0.159311	29.8	23.3
0.0465686	0.0117647	0.132423	0.0781274	27.2	25.5
0.149302	0.85259	0.855604	0.654472	25.7	25.1
0.0780705	0.0958466	0.657739	0.396809	30.5	31.3
0.93786	0.786885	0.864914	0.274207	26.5	24.4
0.600379	0.626506	0.765627	0.610327	26.1	24.9
0.663031	0.65283	0.480683	0.5666	32	26.5
0.828558	0.825095	0.693424	0.867921	23.5	26.3
0.435048	0.701681	0.731055	0.520503	25.3	23.8
0.916265	0.837662	0.756519	0.554191	26.7	30.8
0.141629	0.690391	0.889385	0.572557	27.2	28.1
0.48931	0.669039	0.862678	0.515331	26	28.1
0.635358	0.722449	0.732758	0.679145	24.9	24.5
0.631736	0.712644	0.90312	0.670936	28.2	26.1
0.97136	0.8	0.819434	0.752027	25.1	26.5
0.21875	0.463636	0.0792792	0.0288959	22.4	22
1.02253	0.321569	0.0972514	0.153584	28.2	25.5
0.287829	0.3125	0.00546288	-0.0594055	20.9	32
0.752698	0.112628	0.0472078	0.110039	32	29.3
0.337766	0.363636	0.0358931	0.0804562	29.3	31.9
0.148665	0.666667	0.185529	0.299054	32	23.4
0.640625	0.5	0.115118	0.00969146	32	32
0.796875	0.335	0.0245381	0.010752	32	20
1.01125	0.175	0.100558	0.0976151	20	32
0.536376	0.646875	0.0981378	0.030451	31.7	32
0.78125	0.984375	0.187826	0.06523	32	32
0.284375	0.4375	0.347647	0.0612211	32	32
0.72049	0.756458	0.572274	0.611148	26.9	27.1
0.474088	0.245283	0.0683297	0.0269052	20	31.8
0.245986	0.174797	0.0498528	0.0448903	27.7	24.6
0.71875	0.28	0.114234	0.00406469	32	20
0.297408	0.171206	0.150361	0.214711	29.5	25.7
0.699111	0.813333	0.835288	0.434647	25	22.5
0.131333	0.690625	0.156399	0.0955289	30.1	32
0.357838	0.140288	0.32696	0.132816	28.4	27.8
0.817422	0.271875	0.215669	-0.133368	27.3	32
0.816406	0.777344	0.793235	0.703134	25.6	25.6
0.625	0.21875	0.108858	0.061666	32	32
0.799715	0.801619	0.827103	0.384183	25.3	24.7
0.692202	0.720648	0.821904	0.834297	26.9	24.7
0.43721	0.732759	0.77261	0.340596	28.2	23.2
0.112981	0.9875	0.523505	0.137085	20.8	32
0.9993	0.272727	0.0151236	0.0408876	23.8	26.4
0.95412	0.590909	0.785863	0.473441	26.7	26.4
0.466156	0.701887	0.740497	0.230654	32	26.5
0.695356	0.666667	0.698537	0.534539	27.2	23.4
0.994031	0.718876	0.624192	0.15133	25.7	24.9
0.901469	0.68559	0.74382	0.572327	22	22.9
0.752601	0.763265	0.768294	0.480677	25.3	24.5
0.808464	0.475113	0.120767	0.0626248	25.8	22.1
0.706184	0.769231	0.811363	0.56459	25.5	22.1
0.653002	0.960526	0.800878	0.319199	25.1	22.8
0.405923	0.627273	0.76108	0.135993	28.7	22
0.313961	0.701835	0.88454	0.638013	24.8	21.8
0.570043	0.98125	0.0168796	0.0897437	23.2	32
0.452943	0.219917	0.0492917	0.0978957	32	24.1
0.867475	0.766129	0.852221	0.707316	25.4	24.8
0.920853	0.645614	0.758103	0.299015	26.4	28.5
0.972266	0.791837	0.894887	0.689359	27.3	24.5
0.731461	0.799197	0.818888	0.434818	25.4	24.9
0.519465	0.466368	0.114603	0.105076	31.4	22.3
0.638431	0.712	0.846112	0.627849	25.5	25
0.609566	0.0329218	0.031456	0.0959357	24.1	24.3
0.699994	0.791339	0.844496	0.732804	24.8	25.4
0.964095	0.809955	0.796292	0.447698	26.2	22.1
0.954195	0.7125	0.2008	0.320693	29.2	32
0.441636	0.161572	0.0497454	0.0995541	28.2	22.9
0.90805	0.855372	0.864905	0.774846	26.2	24.2
0.171429	0.661818	0.529244	0.232038	25.9	27.5
1.02462	0.689516	0.683647	0.314366	26.7	24.8
0.3875	0.607143	0.875484	0.47476	28	22.4
0.252101	0.743697	0.92615	0.846424	26.6	23.8
0.0703125	0.70625	0.749371	0.136496	25.6	32
0.147478	0.334375	0.841814	0.204361	28.5	32
0.921915	0.837607	0.729007	0.523837	25	23.4
0.777974	0.541063	0.0974644	0.0831525	32	20.7
1.03733	0.955947	0.779026	0.435729	25.1	22.7
0.617764	0.703057	0.836043	0.732846	26.5	22.9
0.72066	0.766234	0.595029	0.805387	25.4	23.1
0.793352	0.772358	0.647041	0.843058	23.7	24.6
0.828958	0.962264	0.847153	0.335326	25.3	21.2
0.767143	0.181818	0.196885	0.0800922	30	23.1
0.369659	0.554113	0.841856	0.76736	25.3	23.1
0.310241	0.171548	0.408883	0.097389	24.4	23.9
0.9875	0.975	0.33733	0.153129	32	32
0.66132	0.800813	0.168629	0.057945	29.5	24.6
0.869255	0.73622	0.91373	0.812072	25.8	25.4
0.372596	0.3375	0.0740614	0.0494372	20.8	32
0.613847	0.625	0.44143	0.425462	28.3	32
0.519651	0.724891	0.676417	0.398916	26.8	22.9
0.919509	0.715719	0.930469	0.544426	25.4	29.9
0.780217	0.84	0.843447	0.431143	27.7	25
0.962702	0.125	0.808103	0.383345	24.8	32
0.73125	0.5375	0.190929	0.111786	32	32
0.81875	0.4125	0.110824	-0.11866	32	32
0.348958	0.590909	0.521867	0.322185	32	26.4
0.664725	0.203125	0.0148227	0.315641	23.6	32
0.2823	0.875	0.148054	0.120675	23.8	32
0.885981	0.415888	0.0592574	0.213438	32	21.4
0.494253	0.697318	0.881296	0.796139	26.1	26.1
0.551599	0.83125	0.855012	0.474325	25.8	32
0.69375	0.725	0.252411	0.456226	32	32
0.342463	0.808824	0.189406	0.0801267	32	27.2
0.635899	0.169082	0.122247	-0.114342	26.3	20.7
0.328209	0.388235	0.105744	0.0787674	28.7	25.5
0.275	0.7875	0.168665	0.180092	32	32
0.352918	0.482072	0.84572	0.850439	24.9	25.1
0.932915	0.372263	0.112611	0.222807	32	27.4
0.641726	0.421525	0.0719186	0.0263533	20	22.3
0.556142	0.656904	0.697859	0.493187	24.4	23.9
0.174682	0.318471	0.154828	0.25097	32	31.4
0.341595	0.59375	0.645277	0.209934	23.2	32
0.549254	0.61875	0.695778	0.290639	24.3	32
0.64598	0.81106	0.854524	0.311475	24.2	21.7
0.588877	0.791667	0.771023	0.507658	23.3	24
0.90625	0.790625	0.618483	0.0963465	25.2	32
0.979022	0.114833	0.0837708	0.0639992	28.1	20.9
0.353125	0.50625	0.126751	0.00608646	32	32
0.288836	0.289916	0.0784381	-0.000861698	24.5	23.8
0.816858	0.918455	0.171211	0.338677	30.8	23.3
0.638629	0.4875	0.518301	0.322288	22.7	32
0.44375	0.775	0.0511833	-0.0777888	32	32
0.359532	0.738462	0.696723	0.1732	25.3	26
0.18065	0.423077	0.0798199	0.223882	27.2	23.4
0.636769	0.65625	0.33039	0.117477	30.8	32
0.415625	0.696875	-0.252432	0.307046	32	32
0.301261	0.79703	0.0478924	0.0628727	22.7	20.2
0.786464	0.6337	0.742674	0.42274	26.4	27.3
0.359028	0.704698	0.0145361	0.0230631	20.6	29.8
0.835911	0.235537	0.0655031	0.079888	24.1	24.2
0.207604	0.220779	0.0867896	-0.0208837	25.3	23.1
0.185205	0.562791	0.823711	0.305261	22.1	21.5
0.265951	0.22093	0.189503	-0.162454	31.2	25.8
0.745614	0.757576	0.712726	0.733327	26.6	23.1
0.897305	0.849558	0.760157	0.569424	26.3	22.6
0.765592	0.0765957	0.0127287	0.0559417	29.1	23.5
0.548608	0.837398	0.564231	0.218537	23.6	24.6
0.589399	0.848101	0.0952997	0.169749	32	31.6
0.633903	0.143357	0.0158522	0.0399437	27	28.6
0.805679	0.770213	0.800378	0.628109	26.3	23.5
0.853276	0.896875	0.723366	0.146053	26.9	32
0.385913	0.888393	0.820498	0.263434	25.2	22.4
0.530529	0.629808	-0.186478	0.021995	32	20.8
0.478166	0.636364	0.797766	0.762149	24.1	23.1
1.02194	0.125475	0.0539994	0.0333965	20.9	26.3
0.635294	0.627451	0.646869	0.238647	28.5	25.5
0.03625	0.953125	0.027955	0.050886	20	32
0.785552	0.762931	0.715628	0.371358	25.8	23.2
0.184419	0.490625	0.0747345	0.0210345	28.4	32
0.597603	0.859438	0.0230366	0.437809	25.4	24.9
0.57654	0.665625	0.800613	0.208629	27.6	32
0.566964	0.65	0.83699	-0.0299371	28	32
0.493702	0.899642	0.0298148	0.112587	24.1	27.9
0.664407	0.721311	0.754321	-0.00453061	24.3	24.4
0.554535	0.757848	0.836819	0.464254	25.1	22.3
0.613764	0.907534	0.120164	0.0571108	31.5	29.2
0.859694	0.813433	0.0731511	0.021139	21.1	26.8
0.178678	0.238281	0.0371675	0.113585	26.3	25.6
0.0353236	0.0707071	0.165113	0.0879372	28.1	29.7
0.559745	0.805344	0.89327	0.673181	24.5	26.2
0.659378	0.557522	0.129237	0.0482467	30.8	22.6
0.70029	0.243243	0.310793	0.0422818	32	25.9
0.831928	0.179283	0.380317	0.0150176	28.5	25.1
0.295341	0.605166	0.73337	0.549375	24.1	27.1
0.0859375	1	0.61727	0.307224	25.6	32
0.426203	0.6	0.0109011	0.189676	21.3	32
0.534653	0.959091	0.0340247	0.0216985	20.2	22
0.191701	0.0350877	0.52022	0.223199	26.7	22.8
0.522474	0.72549	0.464934	0.324053	26	25.5
0.958713	0.795918	0.682629	0.784084	26	24.5
0.639301	0.784375	0.875286	0.322344	23.6	32
0.276289	0.853211	0.164956	1.39695e-05	25.1	21.8
0.292049	0.762931	0.127434	0.0475079	27.8	23.2
0.73752	0.714815	0.150297	0.387891	27.6	27
0.6969	0.953125	0.25517	0.264242	24.6	32
0.285714	0.459375	0.178388	0.197886	22.4	32
1.02253	0.801556	0.284733	0.248481	27.3	25.7
0.774877	0.866667	0.250785	0.206154	32	25.5
0.357101	0.683258	0.842257	0.319269	24.8	22.1
0.155583	0.334694	0.610906	0.238461	26.3	24.5
0.463229	0.753555	0.851801	0.0298883	25.9	21.1
0.513274	0.774336	0.864252	0.617999	25.3	22.6
0.46867	0.663755	0.876761	0.50124	25.5	22.9
0.438341	0.741935	0.889956	0.608199	25.4	24.8
0.385288	0.668246	0.851357	0.218236	25.7	21.1
0.302211	0.0247934	0.126988	0.047579	25.9	24.2
0.972527	0.974026	0.0641969	0.0548412	23.4	23.1
0.825	0.56875	0.0703769	0.0864892	32	32
0.0779291	0.503546	0.0529247	0.0282968	25	28.2
0.396281	0.335	0.156045	0.0341158	24.2	20
0.58025	0.475	0.0174763	0.117825	25	32
0.306795	0.551471	0.0102985	0.0551079	23.2	27.2
0.272216	0.0411523	0.00127107	0.444181	22.9	24.3
1.00328	0.384375	0.011941	0.116	21.9	32
0.424112	0.333333	0.0985914	0.0663423	29.3	23.4
1.02625	0.85	0.0342505	0.0245424	20	32
0.32773	0.6125	0.200606	0.0617115	27.7	32
0.421693	0.40249	0.0633247	0.0270997	32	24.1
0.395324	0.307167	0.109885	0.183362	25.3	29.3
0.840625	0.815625	0.0377759	0.0739562	32	32
0.688767	0.0106383	0.148952	0.021653	24.1	28.2
1.03917	0.457944	0.0416895	0.052348	23.5	21.4
0.283391	0.515679	1.2452e-05	0.108512	26.4	28.7

## Sheet: Dex 0.2 uM
Old_Phase	New_Phase	r2_before	r2_after	Period_before	Period_after
0.265042	0.626984	0.636831	0.125172	25.8	25.2
0.678201	0.119741	0.0603745	0.0871692	23.4	30.9
0.673532	0.691803	0.732413	-0.0449752	23.4	30.5
0.47	0.72	0.105469	0.0306189	20	20
0.778656	0.721973	0.619572	0.634247	22.8	22.3
0.505556	0.69	0.0417679	0.0898981	28.8	20
0.743485	0.714912	0.704062	0.38002	23.9	22.8
0.775336	0.737903	0.770754	0.514175	23.3	24.8
0.454003	0.18125	0.84412	0.549925	26.7	32
0.166598	0.62201	0.900883	0.0966703	25.4	20.9
1.01864	0.79375	0.0547925	0.0548245	21.8	32
0.262671	0.74537	0.0835105	0.325981	22.8	21.6
0.29736	0.671569	0.832122	0.176177	25.7	20.4
0.68635	0.9625	0.176872	0.0118598	29.9	32
0.154549	0.207048	0.0312016	0.135622	23	22.7
0.238625	0.925	0.0482985	0.00907985	26.1	32
1.02531	0.838428	0.666418	0.116696	26.5	22.9
0.857338	0.271255	0.0694231	0.0253302	26.1	24.7
0.457781	0.421053	0.0921372	0.0618163	32	24.7
0.76851	0.517483	0.297774	0.410016	32	28.6
0.447864	0.695312	0.0350761	0.118621	24.5	25.6
0.0509444	0.686992	0.752999	0.463329	26.3	24.6
0.385053	0.599206	0.724142	0.283769	26.9	25.2
0.188562	0.476341	0.0761273	0.396403	23.9	31.7
0.0450069	0.964789	0.0262926	0.099796	26.6	28.4
0.244369	0.604167	0.109113	0.089158	29.6	24
0.558905	0.35625	0.0650942	0.234711	22.6	32
0.177112	0.554745	0.77605	0.165008	28	27.4
0.60395	0.713592	0.696262	0.126077	23.2	20.6
0.333973	0.60251	0.827733	0.453087	27.7	23.9
0.821439	0.756098	0.685538	0.468764	24.3	20.5
0.209594	0.649789	0.493621	0.213335	23.6	23.7
0.460505	0.6625	0.687633	0.154612	23.5	32
1.00538	0.41958	0.0983406	0.0803568	20	28.6
0.430315	0.627615	0.609462	0.0833184	26.5	23.9
0.597954	0.334375	0.0448618	0.0743888	22.3	32
0.71875	0.74375	0.115832	0.0120198	32	32
0.797982	0.4375	0.291727	0.113557	25.4	32
0.271398	0.432203	0.154963	0.0534904	32	23.6
0.444524	0.0176991	0.0998921	0.0742406	32	22.6
0.3	0.328	0.0648998	0.135809	20	25
0.485197	0.675	0.0832862	0.0965357	22.8	32
0.388889	0.6	0.515868	0.0985716	25.2	28
0.609375	0.2	0.000993674	0.0547187	32	32
0.740461	0.4875	0.079573	0.29735	28.5	32
0.695	0.731518	0.627573	0.552175	25.2	25.7
0.884307	0.656388	0.691895	0.172665	22.5	22.7
0.108913	0.527132	0.819916	0.424397	24.1	25.8
0.794261	0.769841	0.821174	0.637061	26	25.2
0.89854	0.715328	0.85683	0.546581	27	27.4
0.675079	0.78	0.867102	0.442457	25.2	25
0.834787	0.815686	0.661052	0.302347	26.3	25.5
0.294193	0.660156	0.909064	0.662039	26.8	25.6
0.559375	0.968182	0.274142	0.025978	32	22
0.621039	0.95	0.101901	0.0446854	28.4	32
1.01522	0.690377	0.870376	0.573572	26.5	23.9
0.798683	0.728938	0.828545	0.508864	24.8	27.3
0.487131	0.551282	0.725168	0.0940585	26.2	31.2
0.375876	0.684375	0.0455464	0.130243	21.4	32
0.75125	0.04375	0.0469327	0.0244174	20	32
0.32696	0.67893	0.700613	0.416095	27.2	29.9
0.245313	0.710937	0.0745926	0.0351479	32	25.6
0.824306	0.788194	0.418411	-0.0203662	32	28.8
0.231465	0.918803	0.661227	0.249174	25.8	23.4
0.673324	0.707224	0.794804	0.610963	27.3	26.3
0.39055	0.838863	0.413333	0.133674	26.1	21.1
0.167444	0.69375	-0.0585224	0.145596	26.8	32
0.924178	0.145374	0.161528	0.0719252	27.4	22.7
0.121993	0.645756	0.740835	0.484708	23.3	27.1
0.178033	0.845	0.150161	0.103234	23.9	20
0.830677	0.709091	0.734314	0.303391	25.1	22
0.99133	0.792531	0.90353	0.620111	26.8	24.1
0.608019	0.727273	0.840442	0.512867	25.7	25.3
0.218254	0.48	0.320782	0.0331805	31.5	20
0.725078	0.940367	0.347413	0.188481	20.9	21.8
0.905425	0.879859	0.849995	0.721996	27.2	28.3
0.384302	0.591743	0.738853	0.263686	25.2	21.8
0.0657758	0.83691	0.874279	0.783455	26.4	23.3
0.08125	0.446875	0.207103	0.138082	32	32
0.347316	0.956863	-0.146489	0.110621	24.4	25.5
0.685951	0.804878	0.208811	-0.0335613	29.3	24.6
0.0807018	0.649123	0.83902	0.403945	30	28.5
1.03942	0.952991	0.492786	0.217806	26.3	23.4
0.272617	0.755245	0.522467	0.0773463	31.8	28.6
0.659828	0.888476	0.0869697	0.0446815	32	26.9
0.764851	0.770318	0.777564	0.187602	25.4	28.3
0.740202	0.76	0.631509	0.265092	27.5	22.5
0.429446	0.625	0.550258	0.303972	29.1	32
0.147703	0.66875	0.47831	0.0221303	23.4	32
0.463393	0.60625	0.686111	0.0994412	28	32
0.26875	0.46	0.309536	0.0331665	32	20
1.00752	0.018797	0.661875	0.677635	30.4	26.6
0.096863	0.259375	0.750648	0.0599959	26.1	32
0.610088	0.792453	0.86069	0.568731	25	31.8
0.343871	0.625571	0.370844	0.147559	26	21.9
0.364883	0.30625	0.672366	0.162764	27.8	32
0.934344	0.302752	0.629018	0.418379	26.2	21.8
0.159834	0.137652	0.117668	0.0409952	30.9	24.7
0.949385	0.830709	0.870979	0.636463	28.5	25.4
0.573514	0.653509	0.793503	0.62732	26.8	22.8
0.548568	0.422535	0.183399	0.308211	20	21.3
0.9375	0.29	0.0736769	0.0169954	32	20
0.304227	0.942675	0.346285	0.382486	27.5	31.4
0.4625	0.59375	0.0765249	0.175642	32	32
0.1783	0.565041	0.779757	0.143521	27.5	24.6
0.313857	0.53876	0.579023	0.103061	28.1	25.8
0.996843	0.737643	0.850549	0.52739	26.5	26.3
0.141694	0.915309	0.814516	0.661399	27.2	30.7
0.911286	0.921397	0.859875	0.524519	26.3	22.9
0.931848	0.808271	0.87466	0.712466	24.9	26.6
0.863534	1	0.86414	0.138558	26.6	20
0.512281	0.625	0.757127	0.280893	25.7	32
0.362297	0.480519	0.897573	0.438665	29.1	23.1
0.42842	0.800797	0.236207	0.662298	25.5	25.1
1.01614	0.208163	0.0452996	-0.0562045	25.8	24.5
0.677374	0.756098	0.79652	0.738727	26.5	24.6
0.959852	0.907895	0.865004	0.510929	26	22.8
0.242308	0.719231	0.808717	0.566943	26	26
0.686624	0.351464	0.14335	0.122031	32	23.9
1.03374	0.826446	0.884871	0.660875	25.6	24.2
0.53018	0.676113	0.857684	0.797207	28.6	24.7
0.234465	0.49345	0.847174	0.563591	27	22.9
0.155144	0.454976	0.870381	0.412898	27.2	21.1
0.269942	0.814229	0.876124	0.535606	25.4	25.3
0.934504	0.818182	0.0539527	0.107929	29.9	26.4
1.01588	0.351351	0.266836	0.174374	32	29.6
0.335244	0.646018	0.890689	0.424446	26.4	22.6
0.0979339	0.168776	0.034233	0.0336692	29	23.7
0.924309	0.753086	0.867972	0.610349	25.2	24.3
0.128885	0.501695	0.171935	0.43195	28.3	29.5
0.450824	0.54375	0.863436	0.199408	25.8	32
0.348009	0.642857	0.746326	0.628502	26.1	22.4
0.541633	0.717949	0.782156	0.561516	25.6	23.4
0.0957592	0.847059	0.883673	0.645046	25.8	25.5
0.960897	0.866667	0.744529	0.446981	26	24
0.559529	0.723684	0.772408	0.572288	26.2	22.8
0.178638	0.628125	0.779378	0.149708	26.8	32
0.823695	0.679389	0.883875	0.548044	27.1	26.2
0.99938	0.848361	0.795176	0.504696	25.1	24.4
0.769143	0.707819	0.843535	0.86039	27.5	24.3
0.303439	0.721831	0.742649	0.601475	24.9	28.4
0.188805	0.775281	0.74101	0.141619	25.3	26.7
0.409385	0.622881	0.884964	0.764129	25.7	23.6
0.750658	0.74477	0.803154	0.752789	27.5	23.9
0.520421	0.738397	0.842103	0.451405	25.9	23.7
0.706597	0.7173	0.758137	0.655633	28.7	23.7
0.631376	0.623656	0.840062	0.611059	27.3	27.9
0.360026	0.739464	0.827892	0.878781	27	26.1
0.480128	0.6875	0.860285	0.739093	26	24
0.408428	0.640152	0.878112	0.291894	26.3	26.4
0.40576	0.690987	0.917627	0.635094	26.2	23.3
1.02155	0.739496	0.32631	0.851703	24.6	23.8
0.741964	0.925	0.134009	0.0359452	24.5	32
0.471549	0.709402	0.846624	0.634258	25.7	23.4
0.646838	0.752101	0.743342	0.631045	26.6	23.8
0.434699	0.182156	0.819936	0.183369	24.3	26.9
0.550781	0.75625	0.846728	0.535252	25.6	32
0.791399	0.637168	0.053044	0.0635616	32	22.6
0.364994	0.713004	0.885551	0.680453	25.4	22.3
0.753595	0.771186	0.865482	0.666829	26.4	23.6
0.304984	0.39375	0.532029	0.458604	31.6	32
0.384627	0.67451	0.511244	0.0810327	25	25.5
0.78125	0.828125	0.857085	0.420714	27.2	32
0.37691	0.717703	0.76687	0.032933	24.8	20.9
0.282282	0.612613	0.655649	0.270667	24.3	22.2
0.750465	0.792531	0.798477	0.825821	29	24.1
0.808398	0.733591	0.671567	0.711389	29.6	25.9
0.58396	0.736842	0.893794	0.858821	27.3	24.7
1.03703	0.784	0.749875	0.786423	28.3	25
0.377126	0.385	0.0288667	0.06949	24.7	20
0.689287	0.342342	0.150057	0.0118509	27.6	22.2
0.197782	0.828685	0.836833	0.198541	27.2	25.1
0.309375	0.18125	-0.332812	0.340157	32	32
0.270841	0.614108	0.675794	0.0897205	28.6	24.1
0.725243	0.892989	0.174842	0.112648	24.4	27.1
0.608537	0.545	0.0790855	0.0420808	24.6	20
0.813218	0.771552	0.664932	0.493641	26.1	23.2
0.0866906	0.605	0.579255	0.0722328	27.8	20
0.610627	0.734234	0.84919	0.47655	24.5	22.2
0.495545	0.740741	0.874185	0.608988	30.9	24.3
0.474821	0.693333	0.852593	0.474743	24.8	22.5
0.210835	0.16875	0.0572549	0.0629997	22.9	32
0.395	0.905	0.0621514	0.0397127	20	20
0.833205	0.775	0.212404	0.172834	24.3	32
0.4125	0.071875	0.119628	0.0718134	32	32
0.295826	0.009375	0.0306342	0.172777	28.3	32
0.85588	0.536122	0.802696	0.111052	25.9	26.3
0.915502	0.254902	0.0661904	0.0557324	32	25.5
0.745936	0.49375	0.0284581	0.0310716	22.3	32
0.531552	0.138075	0.0470772	0.0323251	24.4	23.9
1.01562	0.490625	0.294219	0.0257156	32	32
0.324592	0.841897	0.0780723	0.0498223	32	25.3
0.815246	0.73125	0.0404543	0.209954	23.9	32
0.568158	0.736842	0.0784249	0.24699	20	30.4
0.263237	0.8125	0.0791924	0.252796	22.9	32
0.947221	0.0701107	0.159191	0.0875801	32	27.1
0.762281	0.78	0.175836	0.0534421	28.5	20
0.753778	0.825328	0.775521	0.571562	25.2	22.9
0.372039	0.296875	0.434528	0.22833	28.5	32
0.278125	0.43125	0.0175066	0.280958	32	32
0.808149	0.840625	0.343061	0.241043	23.7	32
0.78125	0.26	0.0495834	0.0759877	32	20
0.770685	0.692641	0.264516	0.0971686	32	23.1
0.254134	0.472924	0.480042	0.22036	28.1	27.7
0.263466	0.639344	0.697962	0.562798	26.6	24.4
0.535595	0.674107	0.40119	0.308591	22.5	22.4
0.733431	0.615625	0.0308845	0.0854247	29.8	32
0.0778999	0.783251	0.172551	0.0256632	26.3	20.3
0.10098	0.115	0.286708	0.0322198	25.5	20
0.0675705	0.736434	0.78966	0.274969	24.7	25.8
1.0086	0.762332	0.554821	0.103112	26.7	22.3
0.341151	0.342308	0.249748	0.0201575	24.6	26
0.928146	0.153543	0.268536	0.090302	26.3	25.4
0.0630864	0.380783	0.606497	0.0498905	26.4	28.1
0.836458	0.450758	0.194404	0.124166	32	26.4
0.381068	0.215768	0.287	0.0480333	32	24.1
0.770318	0.14375	0.288124	0.196977	26.3	32
0.544013	0.660194	0.528641	0.12008	25	30.9
0.12587	0.673401	0.924269	0.359317	26.6	29.7
0.734375	0.390625	0.138556	0.07734	32	32
0.892298	0.397959	0.265774	0.0439799	30.4	29.4
0.313287	0.738462	0.105237	0.151308	22	26
0.557229	0.695971	0.39617	0.0721288	25.1	27.3
1.00591	0.60793	0.529639	0.153742	26.3	22.7
0.219236	0.515982	0.617629	0.458719	23.7	21.9
0.134375	0.609375	0.183477	0.106305	32	32
0.68613	0.773279	0.792179	0.304997	25.1	24.7
1.01181	0.326389	0.187729	0.0453499	32	28.8
0.327371	0.543624	0.620823	0.121789	25.7	29.8
0.711923	0.0576923	0.0134109	0.0554259	20	26
0.410714	0.845	0.580653	0.011756	28	20
0.364638	0.462633	0.183387	0.0541102	24.6	28.1
0.758291	0.56875	0.239994	0.446176	29.4	32
0.715625	0.915625	0.0104451	0.226532	32	32
0.83382	0.234375	0.101215	0.0798343	21.4	32
0.896593	0.751701	0.0879576	0.0673765	22.9	29.4
1.02229	0.834375	0.616902	0.357759	26.5	32
0.511637	0.39819	0.241342	0.0633651	32	22.1
0.0862249	0.0588235	0.0635869	0.118224	26.7	27.2
0.419949	0.76875	0.565711	0.310491	29.2	32
0.410232	0.325949	0.215543	0.0320149	24	31.6
0.885659	0.751055	0.480961	0.456557	24.3	23.7
0.341142	0.177215	0.122906	0.0727732	25.1	31.6
0.902	0.175	0.0662276	0.0286848	25	20
0.467274	0.919231	0.0179935	0.0444556	22.8	26
0.615957	0.6875	0.801482	0.03128	27.3	32
0.23102	0.676113	0.810814	0.396917	27.5	24.7
0.297083	0.718213	0.105041	-0.00795181	27.7	29.1
0.181985	0.98125	0.213472	-0.00901617	27.2	32
0.320199	0.836957	0.277002	0.260882	32	27.6
0.436008	0.702899	0.729442	0.0283187	27.2	27.6
0.97254	0.0340426	0.126389	0.0166716	32	23.5
0.380952	0.103896	0.09491	0.0666411	20.3	23.1
0.84	0.39	0.122092	0.0836739	20	20
0.390928	0.43	0.107516	0.0451021	23.7	20
0.884551	0.81338	0.0319565	0.151406	32	28.4
0.791449	0.844203	0.0069447	0.193759	20	27.6
1.04062	0.37	0.0387174	0.0791972	32	20
0.298697	0.636771	0.710057	0.115003	27.4	22.3
0.494915	0.888889	0.0320646	0.136073	20	23.4
1.01989	0.73913	0.758719	0.278996	27.1	23
0.546485	0.603448	0.83648	0.654702	28.3	29
0.553133	0.717213	0.786338	0.522706	25.3	24.4
0.103738	0.780876	0.796477	0.778828	26.2	25.1
0.914551	0.621262	0.128534	0.148465	20	30.1
0.649849	0.628019	0.0753525	0.0471174	32	20.7
0.609718	0.0564263	0.105947	0.0688047	24.2	31.9
0.153863	0.595	0.0598209	0.0520328	23.3	20
0.424636	0.675325	0.889195	0.548114	24.2	23.1
0.93326	0.62449	0.627221	0.137596	25.9	24.5
0.068599	0.550725	0.312548	0.0737277	32	20.7
0.674192	0.873418	0.163639	0.221538	31.4	31.6
0.836002	0.859848	0.788847	0.362753	28.1	26.4
0.507663	0.863014	0.411538	0.0506767	32	29.2
0.297361	0.610092	0.0336626	0.34889	30.8	21.8
0.308036	0.715625	0.383206	0.203809	22.4	32
0.802846	0.768293	0.854203	0.684643	24.4	24.6
0.485041	0.707031	0.804575	0.0633996	25.8	25.6
0.10625	0.825	0.495495	0.512567	32	32
0.528207	0.673469	0.619922	0.293239	26.3	24.5
0.558502	0.712551	0.782551	0.597751	26	24.7
0.484375	0.7875	0.802061	0.0494797	25.6	32
0.258925	0.675159	0.785264	0.0114924	23.8	31.4
0.679487	0.856061	0.0764056	0.101192	20.8	26.4
0.717957	0.150485	0.100679	0.0278539	25.8	20.6
0.78381	0.78355	0.845654	0.610336	25	23.1
0.98025	0.809375	0.00966104	0.205401	25	32
0.788742	0.559375	0.107549	0.10941	31.7	32
0.115079	0.869841	0.0948999	0.123556	25.2	31.5
0.366895	0.650794	0.619939	0.446396	23.6	31.5
0.347143	0.0857143	0.0194307	0.17372	20	28
0.317338	0.703252	0.817864	0.50352	27.6	24.6
0.518894	0.528814	0.0407263	0.205715	23.1	29.5
0.753149	0.4125	0.071058	0.0565681	25.8	32
0.458825	0.896875	0.749183	0.34449	23.3	32
0.471583	0.716216	0.841895	0.649062	24.3	22.2
0.282519	0.672986	0.835375	0.210345	26	21.1
0.583333	0.606061	0.318922	0.0470781	25.3	26.4
0.283148	0.493631	0.220628	0.202391	25.1	31.4
0.794083	0.816143	0.814892	0.578885	26.1	22.3
0.367174	0.806084	0.0229147	0.0593462	24.7	26.3
0.0408266	0.798387	0.285021	0.320055	32	24.8
0.41029	0.142857	-0.00650274	0.0131897	20	25.9
0.198783	0.648069	0.862049	0.397591	23.7	23.3
0.407777	0.682464	0.805461	0.42122	26.8	21.1
0.466617	0.527778	0.0509898	0.0566929	32	25.2
1.0265	0.728625	0.870716	0.216957	27.1	26.9
0.768562	0.780992	0.789788	0.729506	25.1	24.2
0.0542865	0.679868	0.823262	0.096189	25.4	30.3
0.427305	0.655303	0.763499	0.276445	28.2	26.4
0.119411	0.792982	0.404993	0.75426	27.9	28.5
1.02974	0.716535	0.802479	0.471296	24.2	25.4
0.249406	0.578125	0.721142	0.136068	26.3	32
0.637164	0.611538	0.890842	-0.0604845	24.9	26
0.73832	0.567474	0.190179	-0.212721	22.7	28.9
0.582673	0.725118	0.744711	0.48849	25	21.1
0.394058	0.677725	0.662817	0.200341	26	21.1
0.364328	0.575107	0.796959	0.493004	26.9	23.3
0.536676	0.545775	0.0308171	0.0787491	25	28.4
0.823803	1	0.890525	0.270987	25.7	23.7
0.594947	0.803125	0.713861	0.700764	26.1	32
0.755703	0.847458	0.918279	0.553417	26.6	23.6
0.537202	0.959375	0.681556	0.173535	25.2	32
0.644496	0.313364	0.0456332	0.0251674	28.4	21.7
0.151325	0.876543	0.820343	0.48724	25	24.3
0.975	0.55	0.0104924	0.0358457	32	32
0.41418	0.657277	0.840069	0.423713	24.5	21.3
0.801297	0.812749	0.900468	0.439449	26.3	25.1
0.422504	0.0206612	0.207012	0.0595297	24.4	24.2
0.276552	0.475771	0.85616	0.402353	24.7	22.7
0.444635	0.680412	0.88019	0.196679	26.5	29.1
0.270187	0.616541	0.402617	0.524639	21.5	26.6
0.742581	0.65	0.876027	0.0910654	27.8	32
0.643983	0.645299	0.3597	0.168578	26.3	23.4
0.545594	0.742222	0.784054	0.705742	23.2	22.5
0.619111	0.804444	0.796048	0.221867	25	22.5
0.996875	0.496875	0.515417	-0.0593799	32	32
0.888749	1	0.551875	0.494972	23.3	22.9
0.524417	0.453125	0.117726	0.126996	31.1	32
0.378294	0.733333	-0.0280485	0.231713	26.3	28.5
0.394601	0.775	0.828356	0.574901	27.9	32
0.305877	0.604575	0.78773	0.296994	25.4	30.6
0.0927961	0.75	0.83559	0.62364	25.2	26
0.305529	0.932692	0.0515135	0.044527	32	20.8
0.588521	0.9125	0.0403485	0.374185	25.1	32
0.328449	0.334375	0.0968791	0.116846	24.1	32
0.319822	0.694656	0.182038	0.0361462	24.2	26.2
0.849072	0.766667	0.243172	0.067929	23.6	21
0.668648	0.405229	0.432011	0.0707819	32	30.6
0.958689	0.868726	0.811479	0.667105	25.3	25.9
0.40138	0.86036	0.151226	0.0499963	32	22.2
0.357105	0.946875	0.0882146	0.0637995	23.4	32
0.765645	0.78	0.852108	0.494938	24.8	25
0.551447	0.871875	0.0820292	0.118006	22.9	32
0.753401	0.359848	0.133246	0.125864	29.4	26.4
0.425545	0.594937	0.417476	0.306224	28.1	23.7
0.44098	0.0557769	0.0778817	0.0944767	20.7	25.1
0.508565	0.780488	0.579351	0.276415	27.1	24.6
0.247741	0.480687	0.0154277	0.15692	25.7	23.3
0.364727	0.780669	0.117638	0.0648476	29.6	26.9
0.54375	0.56875	0.130491	0.0504931	32	32
0.386185	0.77551	0.732171	0.188118	27.3	24.5
0.7	0.4	0.0598864	0.133761	32	32
0.506784	0.646875	0.0521169	0.0698109	28.1	32
0.965788	0.50641	0.0933014	0.0410569	26.7	31.2
0.169414	0.742424	0.839748	0.416156	27.3	26.4
0.86958	0.995	0.0518796	0.0500211	28.6	20
0.289716	0.634375	0.0646482	0.0910032	25.1	32
0.186551	0.471761	0.0564847	0.136162	25	30.1
0.100381	0.35865	0.0244212	0.0467931	24.8	23.7
0.433169	0.631579	0.405508	0.255809	32	22.8
0.58125	0.571875	0.242481	0.0413602	32	32
0.343088	0.81106	0.013454	0.0741112	20	21.7
0.986758	0.39375	0.0810569	0.0645167	23.6	32
0.704637	0.984375	0.0573627	0.052187	24.8	32
0.472985	0.442857	0.1946	0.0338796	31.2	21
0.543272	0.683544	0.713367	0.111629	27	23.7
0.88106	0.871795	0.835891	0.140365	26.2	23.4
0.447042	0.487603	0.084703	0.0284243	31.5	24.2
0.452262	0.208145	0.0584734	0.0271675	32	22.1
0.581062	0.60625	0.891597	0.696897	26.6	32
0.725862	0.784483	0.720874	0.18923	25.5	23.2
0.911806	0.359375	0.831098	0.601205	27	32
0.267707	0.621739	0.813635	0.384777	24.8	23
0.434671	0.433333	0.0415267	0.0106171	24.3	24
0.125681	0.579365	0.0592027	0.113958	20.1	25.2
0.708102	0.68125	0.741867	0.104154	27	32
0.703553	0.690647	0.717777	0.0278494	26.2	27.8
0.768281	0.561688	0.148466	0.0717949	29.5	30.8
0.396659	0.844622	0.0462054	0.0379642	21.2	25.1
0.39192	0.728111	0.863841	0.305344	25.7	21.7
0.3	0.37	0.0984402	0.00974432	32	20
1.04044	0.175	0.273649	0.0842725	29.3	20
0.206749	0.745247	0.809815	0.660748	26.4	26.3
0.208948	0.972696	0.113244	0.0959574	32	29.3
0.743544	0.363985	0.0437221	0.0296557	20	26.1
0.783822	0.30625	0.134794	0.0984045	24.3	32
0.12048	0.881857	0.790643	0.62481	26	23.7
0.318103	0.669565	0.605503	0.0983557	27.5	23
0.390592	0.686957	0.8603	0.259864	24.4	23
0.348793	0.665236	0.767667	0.370682	26.8	23.3
0.41219	0.176955	0.101531	0.0966101	22.2	24.3
0.828888	0.755459	0.878417	0.738305	24.9	22.9
0.828125	0.955	0.489864	0.0486681	32	20
0.526316	0.315789	0.107921	0.0284175	22.8	20.9
0.257488	0.719807	0.553247	0.0967308	27	20.7
0.865754	0.78777	0.878786	0.619676	30.6	27.8
0.670262	0.748148	0.216097	0.0660135	30.9	27
0.216242	0.0281124	0.0550723	0.0390385	23.1	24.9
0.249957	0.677193	0.0148586	0.077343	20.6	28.5
0.213294	0.866667	0.0757551	0.0569182	32	31.5
0.388592	0.74375	0.837209	0.560104	26.9	32
0.202037	0.482609	0.813456	-0.0651396	26.9	23
0.462457	0.684211	0.770658	0.765388	28.2	24.7
0.36558	0.613821	0.344385	0.368696	26.7	24.6
0.193283	0.899642	0.84378	0.481128	25.7	27.9
0.492716	0.308271	0.040946	0.0641422	32	26.6
0.93771	0.0601852	0.0277503	0.100317	26.4	21.6
0.0556116	0.652968	0.748986	0.454631	28.5	21.9
0.735812	0.817352	0.819565	0.552497	25.2	21.9
0.0912214	0.11	0.697779	0.143318	26.2	20
0.181449	0.905797	-0.0539242	0.0765621	20	27.6
0.936023	0.848485	0.876191	0.698487	26.2	23.1
0.292289	0.775362	0.752162	0.289468	26.2	27.6
0.398558	0.678125	0.860091	0.756176	26	32
0.359601	0.465306	0.100978	0.0222814	30.3	24.5
0.0956178	0.697279	0.479709	0.260012	21.5	29.4
0.113147	0.8875	0.0827106	0.0282164	23.2	32
0.627583	0.685393	0.723642	0.11453	27.8	26.7
0.791325	0.757202	0.739878	0.501053	25	24.3
0.8875	0.875	0.0379491	0.0123878	32	32
0.563672	0.910345	0.115931	0.061131	22.8	29
0.618632	0.962264	0.0617071	0.0290594	32	21.2
0.270376	0.142857	0.0196125	0.0207185	25.1	27.3
1.00312	0.146875	0.0123816	0.0320737	32	32
0.96125	0.859375	0.0545371	0.0873888	20	32
0.827991	0.762295	0.800608	0.794314	26.9	24.4
0.839151	0.696581	0.803343	0.383458	24.9	23.4
0.466136	0.621875	0.815106	0.251609	26.3	32
0.860659	0.356481	0.0833667	0.0375032	24.6	21.6
0.871213	0.769585	0.0265736	0.0766725	32	21.7
0.137202	0.747036	0.737961	0.604405	25.7	25.3
0.089878	0.159363	0.0202453	0.117632	32	25.1
0.373717	0.675799	0.774088	0.633785	25	21.9
0.413766	0.62449	0.770162	0.662016	25.5	24.5
0.351448	0.678571	0.853628	0.53328	25.4	22.4
0.337158	0.698198	0.795423	0.409254	24.5	22.2
0.664727	0.741784	0.759107	0.686317	27.6	21.3
0.343621	0.659091	0.829392	0.513579	24.3	22
0.618594	0.692	0.83809	0.782993	25.6	25
0.500091	0.772093	0.744013	0.565073	25.6	21.5
0.392599	0.666667	0.817197	0.392729	25	20.7
0.159804	0.47	0.822962	0.34676	25.5	20
0.361274	0.699115	0.818438	0.76243	25	22.6
0.403371	0.618421	0.849002	0.487419	25.4	22.8
0.541428	0.541833	0.23702	0.0678225	24.6	25.1
0.457429	0.656463	0.80015	0.0583692	28.5	29.4
0.8433	0.54375	0.321355	0.51196	27.8	32
0.260172	0.153125	0.841725	0.28758	25.5	32
0.428492	0.621875	0.891414	0.0831664	28.1	32
1.00661	0.757692	0.873664	0.313228	25.6	26
0.687858	0.752941	0.839913	0.841352	26	25.5
0.15538	0.752688	0.641144	0.228712	28.2	27.9
0.675543	0.68125	0.766434	0.489194	31.1	32
0.217088	0.645161	0.86823	0.19239	25	21.7
0.421679	0.680851	0.61234	0.198361	25.4	23.5
0.371921	0.81746	0.755289	0.657024	26.1	25.2
0.449958	0.631034	0.896394	0.308425	28.7	29
0.511706	0.667845	0.787161	0.512899	25.1	28.3
1.02299	0.253906	0.127578	0.0834995	24.3	25.6
0.228748	0.865517	0.845148	0.700591	27.3	29
0.408158	0.471875	0.835703	0.448007	26.2	32
0.619213	0.825	0.0410568	0.0860738	29.7	32
0.658738	0.625	0.0712198	0.0117638	20.6	20
0.617476	0.684397	0.848127	0.771501	26.5	28.2
0.674977	0.86875	0.821527	0.459428	26.7	32
0.6475	0.924	0.471562	0.205482	32	25
0.0474122	0.777397	0.731753	0.389973	25.7	29.2
0.917187	0.03125	0.104468	0.304026	32	25.6
0.72359	0.730769	0.882826	0.655594	25.3	23.4
0.42019	0.704762	0.792947	0.087868	25	21
0.59707	0.161172	0.854393	0.206164	23.9	27.3
0.698615	0.543478	0.78771	0.531616	24.7	27.6
0.786823	0.768382	0.915442	0.810769	25.1	27.2
0.128378	0.952703	0.0543085	0.105364	20.8	29.6
0.485714	0.565	0.0520534	0.0470266	28	20
0.797572	0.966667	0.843677	0.356076	25.4	24
0.752846	0.768293	0.724244	0.504263	25	24.6
0.918243	0.0125	0.143361	0.0747755	27.1	32
0.474432	0.046875	0.58014	0.229435	28.6	32
0.571444	0.809375	0.103921	0.0691253	28.3	32
0.622485	0.756522	0.805935	0.0288106	26.8	23
0.984193	0.748954	0.770249	0.413685	26.1	23.9
0.410348	0.684375	0.811367	0.0456485	24.4	32
0.603125	0.605	0.0366544	0.0576261	32	20
0.7419	0.780876	0.734686	0.479689	27.2	25.1
0.734312	0.746094	0.867874	0.758557	25	25.6
0.506295	0.7277	0.815046	0.333752	26.4	21.3
0.378067	0.669856	0.863484	0.49712	25.1	20.9
0.658103	0.743478	0.776929	0.417063	26.4	23
0.259542	0.635922	0.793718	0.243342	24.7	20.6
0.149584	0.618834	0.634923	0.463185	23.8	22.3
0.587016	0.653846	0.403134	0.635224	28.2	28.6
0.175399	0.4875	0.143022	0.0902706	23.5	32
0.331509	0.705357	0.864294	0.195259	24.8	22.4
0.669635	0.758772	0.881835	0.725557	26.3	22.8
0.531436	0.697778	0.727124	0.387325	24.6	22.5
0.824687	0.576159	0.0984514	0.0683058	30.7	30.2
0.689577	0.719101	0.864544	0.254737	25.6	26.7
0.876161	0.781513	0.874218	0.444217	26.6	23.8
0.670511	0.780822	0.859145	0.546192	27.2	21.9
0.965419	0.57	0.0640581	0.067388	22.7	20
0.0941948	0.615	-0.100269	0.189257	26.7	20
0.484375	0.18	-0.127224	0.0955383	32	20
0.906917	0.142202	0.0351159	0.0855541	22.6	21.8
0.040625	0.928125	0.128212	0.15769	32	32
0.510119	0.774059	0.548046	0.77221	27	23.9
0.475759	0.745763	0.816038	0.604642	25.8	23.6
0.171649	0.16	0.104828	0.154881	29.1	20
0.545686	0.027668	0.0312403	0.0207247	25.6	25.3
0.332747	0.105442	0.940682	0.334934	29	29.4
0.515815	0.635945	0.83291	0.352143	26.4	21.7
0.595717	0.706107	0.831021	0.526638	25.7	26.2
0.309494	0.686957	0.846117	0.559548	24.5	23
0.69375	0.7	0.129966	0.121146	32	20
0.3625	0.65	0.0584467	0.187046	32	20
0.7409	0.754167	0.799945	0.50142	26.1	24
0.437898	0.618421	0.00393267	0.0180753	22.6	22.8
0.0474359	0.285256	0.0391875	0.0721325	32	31.2
0.163502	0.896296	0.042775	0.0146777	27.5	27
0.810937	0.695312	0.284089	0.055637	32	25.6
0.324683	0.673469	0.639905	0.714636	24.3	24.5
0.0447318	0.84507	0.202988	-1.139	28.7	28.4
1.02188	0.746875	0.172531	0.180289	32	32
0.501261	0.726141	0.7963	0.583581	26	24.1
0.734644	0.55	0.716522	0.0706592	26.7	20
0.51832	0.691667	0.768292	0.41132	25.7	24
0.925901	0.296943	0.137144	0.184658	32	22.9
0.751261	0.541818	0.101204	0.292637	23.8	27.5
0.375494	0.656522	0.830489	0.399744	25.3	23
0.740625	0.090625	0.235225	0.0452284	32	32
0.210372	0.811024	0.787895	0.341925	24.4	25.4
0.348608	0.669355	0.87432	0.635209	25.5	24.8
0.524511	0.707031	0.841384	0.85134	26.2	25.6
0.86616	0.830827	0.575794	0.638307	26.1	26.6
0.327993	0.642553	0.769785	0.507475	25.5	23.5
0.325638	0.878125	0.154641	0.0387385	24.5	32
0.345915	0.645669	0.796461	0.57004	27.6	25.4
0.863252	0.738956	0.917412	0.638801	25.9	24.9
0.848117	0.117371	0.342253	0.055185	29.9	21.3
0.49627	0.700893	0.758679	0.719482	23.7	22.4
0.123398	0.745098	0.877238	0.347692	28.3	25.5
0.476982	0.940711	0.0645372	0.149048	27.2	25.3
0.17906	0.339056	0.0174016	0.168963	25.8	23.3
0.3625	0.95625	0.269536	0.0741496	32	32
0.783172	0.206642	0.0122904	0.0808765	23.8	27.1
0.287045	0.684028	0.816827	0.320453	28.7	28.8
0.324757	0.696035	0.708524	0.40237	25.7	22.7
0.34935	0.603834	0.758974	0.741922	25.4	31.3
0.284634	0.694444	0.5923	0.285085	26.2	21.6
1.02849	0.71777	0.813666	0.400409	25.5	28.7
0.675256	0.74	0.0713093	0.0324992	29.3	20
0.55637	0.65678	0.765319	0.351643	26.7	23.6
0.696691	0.65	0.0363766	0.0557805	27.2	32
0.417463	0.441176	0.0426774	0.0049277	27.7	20.4
0.0461867	0.648536	0.537285	0.468546	23.3	23.9
0.43176	0.153125	0.146162	0.0386053	24.5	32
0.683544	0.858238	0.1114	0.170839	20	26.1
0.63039	0.697115	0.0416775	0.00210498	31.4	20.8
0.281604	0.456081	0.207182	0.110633	24.8	29.6
0.136964	0.983498	0.0043998	0.0237209	22	30.3
0.510983	0.417266	0.0394268	0.0175313	30	27.8
0.165443	0.609959	0.153703	0.128349	32	24.1
0.927578	0.57561	0.0718972	0.0877514	29.3	20.5
0.473261	0.664452	0.17717	0.117807	24.8	30.1
0.049124	0.175732	-0.0821323	0.0893424	32	23.9
0.396816	0.46875	0.0367188	0.0636316	21.2	32
0.69375	0.54375	0.161734	0.0141114	32	32
1.02241	0.0867925	0.02237	0.120941	32	26.5
0.769779	0.601533	0.0454663	0.0728718	25.1	26.1
0.994485	0.565625	0.0365442	0.0554195	27.2	32
0.263833	0.14902	0.0359114	0.0165529	29.2	25.5
0.261051	0.661922	0.0660067	0.0360103	25.9	28.1
0.270841	0.634855	0.817547	0.272461	27.5	24.1
0.693135	0.55	0.316727	0.141162	24.4	32
0.380416	0.992883	0.0533183	0.0106477	32	28.1
0.957913	0.536697	0.202631	0.091887	32	21.8
0.592593	0.697778	0.770761	0.294561	27	22.5
0.1	0.885	0.0686712	0.0535448	32	20
0.035739	0.585616	0.473449	0.118117	25.7	29.2
1.01066	0.820833	0.854587	0.641632	25.8	24
0.690806	0.775087	0.825831	0.776725	26.6	28.9
0.665915	0.693396	0.715268	0.282937	27.6	21.2
0.967547	0.756	0.865482	0.667934	26.5	25
0.73138	0.717949	0.814633	0.727064	27.3	23.4
1.02039	0.825	0.203469	0.545226	28.2	24
0.871094	0.75625	0.772981	0.087696	25.6	32
0.592653	0.175573	0.245984	0.0105529	32	26.2
0.934816	0.813492	0.8507	0.7908	27.2	25.2
0.910278	0.743363	0.708759	0.747161	26.7	22.6
0.591217	0.722222	0.640251	0.384753	26.1	23.4
0.778628	0.68125	0.507136	0.0824819	28.6	32
0.503125	0.445	0.0204567	0.0288941	32	20
0.735615	0.70625	0.566399	0.0213997	25.2	32
0.166131	0.346875	0.764415	0.168849	25.3	32
0.0866462	0.839662	0.782939	0.663052	25.6	23.7
0.182848	0.520376	-0.0491515	0.0728504	27.1	31.9
0.681068	0.307054	0.305199	-0.0553414	32	24.1
0.299331	0.67364	0.69934	0.330861	28.7	23.9
1.00158	0.687023	0.590185	0.138323	28	26.2
0.902307	0.603125	0.159412	0.0444231	31.7	32
0.831502	0.84188	0.793629	0.681184	25.2	23.4
0.787415	0.731061	0.80133	0.782742	24.5	26.4
0.521875	0.06875	0.391943	0.131312	32	32
0.717614	0.736842	0.871019	0.710222	24.4	26.6
1.02483	0.56	0.39911	-0.0753488	29.4	20
0.0917044	0.792157	0.474678	0.473764	26	25.5
0.919913	0.744493	0.783808	0.631463	26.7	22.7
0.482337	0.51875	0.181157	0.0248669	27.6	32
0.646041	0.647687	0.0704429	0.247504	32	28.1
0.758149	0.367089	0.135879	0.0227694	32	31.6
0.437222	0.719457	0.64827	0.489631	24.6	22.1
0.648731	0.053125	0.0786249	0.0284083	26.6	32
0.136731	0.678445	0.324869	0.428282	23.6	28.3
0.823975	0.830508	0.752875	0.573801	26.2	23.6
0.324948	0.34471	0.817849	0.290479	26.7	29.3
0.486851	0.674419	0.752899	0.0888707	26.5	25.8
0.905014	0.850622	0.832427	0.531487	24.9	24.1
0.425854	0.685106	0.780535	0.760149	26.4	23.5
0.673365	0.738397	0.828609	0.569029	24	23.7
0.67581	0.709957	0.725045	0.650347	25	23.1
0.319223	0.577358	0.730252	0.266069	27.1	26.5
0.790112	0.829268	0.678157	0.605296	24.8	28.7
0.638095	0.801762	0.666035	0.636265	26.9	22.7
0.351273	0.621005	0.65764	0.690689	23.9	21.9
0.047619	0.650794	0.793808	0.193735	25.2	25.2
0.162186	0.790323	0.699268	0.171707	27.9	24.8
0.770575	0.793991	0.734944	0.645378	23.9	23.3
0.485174	0.721992	0.780584	0.589418	27.4	24.1
0.512863	0.6	0.0758887	0.0619464	24.1	27.5
0.455932	0.601911	0.0792787	0.161615	32	31.4
0.438068	0.225	0.0304222	0.0465615	22	32
0.319592	0.0228311	0.173002	0.0501829	32	21.9
0.958333	0.806818	0.684596	0.425737	26.4	26.4
0.119387	0.905172	0.674322	0.355048	27.8	23.2
0.257432	0.725869	0.823746	0.305238	28	25.9
0.123944	0.821862	0.774852	0.448547	26.7	24.7
0.0528846	0.821678	0.428595	0.638079	32	28.6
0.842166	0.802419	0.371708	0.506174	25.2	24.8
0.327519	0.58159	0.788449	0.340195	27.8	23.9
0.79408	0.796537	0.83107	0.561039	25.9	23.1
0.329336	0.663462	0.884333	0.275968	27.5	20.8
0.444444	0.777778	0.768019	0.107816	24	22.5
1.01162	0.81405	0.851638	0.394922	26.6	24.2
0.24373	0.729958	0.764751	0.174796	26.7	23.7
0.395217	0.596838	0.0528309	0.0187245	20	25.3
0.502965	0.625	0.749732	0.0555073	27.4	32
0.828125	0.009375	0.575265	0.416358	25.6	32
0.907781	0.153846	0.0458555	0.0172816	32	24.7
0.735364	0.754237	0.742395	0.539826	27.3	23.6
0.541629	0.672489	0.712679	0.133976	27.3	22.9
0.287793	0.579909	0.692756	0.42459	26.2	21.9
0.850789	0.634375	0.87249	0.105402	29.3	32
0.39152	0.700893	0.816668	0.220606	24.7	22.4
0.239209	0.666667	0.897642	0.480432	26.6	27
0.387323	0.529148	0.124639	0.119787	26.8	22.3
0.869544	0.850877	0.712684	0.37962	25	22.8
0.620583	0.78733	0.823629	0.304639	26.2	22.1
0.666317	0.84375	0.83973	0.368703	29.8	32
0.330127	0.662162	0.885552	0.562126	28.1	22.2
0.576516	0.803738	0.676339	0.221957	24.3	21.4
0.823434	0.805825	0.652299	0.0101744	26.3	20.6
0.810694	0.757991	0.783592	0.0462859	26.2	21.9
0.823836	0.692607	0.61303	0.293402	27	25.7
0.714158	0.855204	0.831835	0.482734	26.9	22.1
0.864883	0.8875	0.577168	0.263074	27.8	32
0.628472	0.662069	0.738368	0.256782	25.7	29
0.146875	0.028125	0.289803	0.297885	32	32
0.302262	0.633484	0.659782	0.13539	28.5	22.1
0.940304	0.84127	0.926057	0.775426	27.6	25.2
0.290734	0.143969	0.0167704	0.16106	32	25.7
0.363567	0.228125	0.0630389	0.0700806	20.5	32
0.539878	0.972112	0.037512	0.0981416	32	25.1
0.718945	0.897436	0.293758	0.0147336	32	27.3
0.60379	0.748936	0.232774	0.418474	32	23.5
0.999705	0.769504	0.819841	0.465203	31.3	28.2
0.0535192	0.858268	0.858536	0.600465	26.1	25.4
0.79625	0.815625	0.06734	0.0447105	20	32
0.0490006	0.370044	0.453927	0.051041	26.8	22.7
1.01849	0.706422	0.741361	0.145098	26	21.8
0.52248	0.116197	0.817599	0.136778	25.5	28.4
0.442658	0.934375	0.0855283	0.0314039	30.9	32
0.995915	0.864662	0.809562	0.616049	25.4	26.6
0.409096	0.0516605	0.227961	0.0328202	20	27.1
0.903679	0.0177305	0.326656	0.0685799	32	28.2
0.65625	0.846875	0.0390994	0.335555	27	32
0.359424	0.258333	0.0369393	0.0499342	21.4	24
0.870973	0.745704	0.745144	0.569889	24.5	29.1
0.511066	0.680556	0.811075	0.0817923	24.6	21.6
0.0659401	0.214286	0.420148	0.00937345	32	23.8
0.0533266	0.673387	0.158398	0.447989	32	24.8
0.193496	0.2	0.113045	0.0763764	24.6	27.5
0.287519	0.339367	0.171951	0.0775064	31.2	22.1
0.107089	0.321569	0.060041	0.175733	24.7	25.5
0.706755	0.709375	0.0395761	-0.0187609	29.7	32
0.739341	0.733333	0.774587	0.481644	25.8	24
0.495413	0.00917431	0.0145372	0.0679366	20	21.8
0.194595	0.594937	0.803436	0.361561	25.2	23.7
0.80357	0.755906	0.904235	0.847544	26.2	25.4
0.167105	0.145	0.126527	0.00772009	30.4	20
0.390625	0.4	0.169715	0.323664	32	32
0.39094	0.331933	0.093105	0.0339375	32	23.8
0.971467	0.466403	0.0199256	0.0518165	32	25.3
0.475316	0.19	0.2557	0.170172	23.7	20
0.506486	0.681633	0.693317	0.0684321	24.7	24.5
0.185096	0.7375	0.173361	0.0633576	20.8	32
0.316883	0.646875	0.670656	0.339085	22.1	32
0.0653846	0.565	0.0894826	0.114431	31.2	20
0.391801	0.873016	0.0465546	0.0808811	27.8	31.5
0.443921	0.56875	0.322329	0.323904	29.2	32
0.935213	0.733032	0.857673	0.351401	26.1	22.1
0.676728	0.834375	0.104713	0.0793561	29.3	32
0.731585	0.946429	0.0112449	0.0236623	25.6	22.4
0.730588	0.772926	0.828154	0.180097	25.6	22.9
0.280797	0.707424	0.413428	0.529932	31.4	22.9
0.50509	0.663121	0.862977	-0.00935123	24.8	28.2
0.392147	0.372385	0.0992311	-0.0243125	27.1	23.9
0.601304	0.299213	0.0217162	0.115824	32	25.4
0.125411	0.913357	0.130249	0.225455	22.2	27.7
0.602887	0.303644	0.0605359	0.0522826	31.1	24.7
0.869917	0.476923	0.165486	0.0659811	31.4	26
1.03125	0.4375	0.111596	0.00968131	32	32
0.970354	0.828179	0.268124	0.282048	24.4	29.1
0.81875	0.565625	0.0174593	0.26925	32	32
0.861536	0.705645	0.250324	0.742325	23.6	24.8
0.553397	0.653696	0.59039	0.517133	26.9	25.7
0.430802	0.639269	0.80714	0.261039	26.9	21.9
0.636223	0.628692	0.81248	0.633238	27.9	23.7
0.689088	0.235849	0.0997136	0.0559329	20	31.8
0.559324	0.745098	0.735752	0.0820876	27.4	20.4
0.634511	0.575	0.00907927	0.0688314	23	32
0.738281	0.386364	0.0331262	0.0274834	25.6	22
0.82291	0.814229	0.837268	0.787488	26	25.3
0.923407	0.801653	0.837502	0.491824	25.4	24.2
0.476667	0.485	0.0705888	0.0587008	22.5	20
0.85602	0.567347	0.022323	0.0775276	20	24.5
0.267361	0.546875	0.0311183	0.528778	25.2	32
0.31131	0.320346	0.086753	0.0153962	32	23.1
0.961689	0.80625	0.67278	0.296575	23.9	32
0.261696	0.651261	0.838165	0.195717	26.8	23.8
0.203754	0.232394	0.181887	0.18764	26.9	28.4
0.874253	0.784861	0.874436	0.707262	25.6	25.1
0.707029	0.777778	0.827195	0.632272	24.5	22.5
0.706014	0.718861	0.862942	0.0998016	27.7	28.1
0.22553	0.270758	0.55003	0.613024	26.5	27.7
0.403837	0.61991	0.781112	0.456295	25.4	22.1
0.30897	0.79375	0.786193	0.398844	23.9	32
0.49729	0.731707	0.74548	0.458157	25.2	24.6
0.522104	0.046875	0.64674	0.200344	24.6	32
0.362024	0.6609	0.86423	0.430203	27.2	28.9
0.280642	0.765677	0.66761	0.840982	26.1	30.3
0.585455	0.809917	0.964074	0.8204	25	24.2
0.491422	0.686275	0.83121	0.69807	27.2	25.5
0.252358	0.810078	0.808137	0.695301	24.9	25.8
0.878158	0.539474	0.025808	0.0212294	20	30.4
0.703192	0.758242	0.901394	0.7863	24.5	27.3
0.373915	0.709402	0.781524	0.330544	25	23.4
0.698937	0.801347	0.74455	0.584334	30.3	29.7
0.107032	0.696721	0.773575	0.692875	24.2	24.4
0.149606	0.80315	0.880447	0.617978	25.4	25.4
0.116154	0.463035	0.228105	0.29494	28.3	25.7
0.521596	0.682927	0.108091	0.0131003	32	24.6
0.0990595	0.950355	0.541716	0.697777	27.6	28.2
0.278125	0.696875	0.156276	0.0460725	32	32
0.905882	0.435	0.0960055	-0.0401399	20.4	20
0.860542	0.836066	0.592335	0.549869	21.7	30.5
0.71416	0.679325	0.890633	0.143068	25.8	23.7
0.674837	0.93125	0.741893	0.131228	26.9	32
0.559377	0.16263	0.121508	0.112205	20	28.9
0.85625	0.605	0.169028	0.02215	32	20
0.897508	0.850394	0.857463	0.760499	24.2	25.4
0.263015	0.0486891	-0.00082864	0.0654382	32	26.7
0.160382	0.634375	0.78459	0.0701352	24.2	32
0.148843	0.644444	0.0220357	0.232349	32	27
0.0492174	0.0711462	0.842754	0.665136	25	25.3
0.608196	0.490196	0.548107	0.0716292	27.8	25.5
0.375	0.496875	0.119183	0.231158	32	32
0.875762	0.50625	0.0860423	0.14821	28.7	32
0.35708	0.757463	0.717849	0.373966	27.1	26.8
0.30625	0.435	0.0894924	0.0428845	32	20
0.802968	0.134375	0.115551	0.0436588	25.9	32
0.287398	0.715625	0.8575	0.39489	24.4	32
0.211109	0.0125	0.0299652	-0.168083	31.9	32
0.410169	0.101215	0.660745	0.191492	26.3	24.7
0.705865	0.907173	0.0818703	0.176215	20	23.7
0.102733	0.298077	0.576368	0.22722	24.7	20.8
0.29375	0.371875	-0.0163672	0.0239154	32	32
0.686553	0.553125	0.702988	0.0245507	26.4	32
0.321712	0.741611	0.683975	0.256353	26.2	29.8
0.633679	0.778261	0.447808	0.604253	26.8	23
0.362842	0.596413	0.674504	0.47809	27.8	22.3
0.132663	0.908425	0.768269	0.678561	29.5	27.3
0.818168	0.653846	0.685984	0.394465	25.7	26
0.620207	0.734234	0.702779	0.663337	24.2	22.2
0.941566	0.767068	0.737094	0.579915	24	24.9
0.229167	0.35625	0.387049	-0.00241404	28.8	32
0.600907	0.822222	0.837589	0.688964	24.5	22.5
0.623118	0.762097	0.7724	0.616346	27	24.8
0.440482	0.475	0.716686	0.365182	24.1	32
0.789204	0.74502	0.714798	0.371659	25.5	25.1
0.206431	0.673913	0.687377	0.506803	28.1	27.6
0.598313	0.666667	0.733177	0.590749	26	22.8
0.976786	0.74477	0.75431	0.357405	27	23.9
0.999123	0.778182	0.577537	0.741825	22.8	27.5
0.0968104	0.0113208	0.793297	0.26988	25.2	26.5
0.967589	0.905455	0.847726	0.260262	25.3	27.5
0.764499	0.579861	0.105239	0.0980363	23.9	28.8
0.986891	0.872611	0.889043	0.538852	25.8	31.4
0.541073	0.736842	0.793311	0.325443	25.5	22.8
0.712136	0.721014	0.800755	0.491395	26.2	27.6
0.546574	0.270742	0.0228326	0.0435818	26	22.9
0.246724	0.309179	0.0397493	0.0508383	32	20.7
0.583079	0.571875	0.777116	-0.0928155	24.6	32
0.684375	0.26	0.00718126	0.0164838	32	20
0.93442	0.237736	0.0190253	0.114888	20.6	26.5
0.461229	0.453125	0.639544	0.0801205	24.1	32
0.0625	0.434375	0.275502	0.186617	28.8	32
0.116326	0.01875	0.784191	0.0900627	26.3	32
0.5503	0.767742	0.721909	0.8763	25.3	31
0.963964	0.943723	0.656791	0.50879	25.9	23.1
0.538625	0.690763	0.886622	0.814584	25.5	24.9
0.312382	0.764151	0.0243367	0.568854	32	21.2
0.341555	0.624573	0.768081	0.209771	26.5	29.3
0.255907	0.395	0.0498766	0.090181	23.7	20
0.0919314	0.721254	0.694945	0.0276674	24.2	28.7
0.0605726	0.820628	0.825911	0.567289	26	22.3
0.22125	0.659375	-0.032312	0.415928	20	32
0.753994	0.871875	0.102023	0.0701723	26.6	32
0.289875	0.67128	0.842209	0.0294878	26.1	28.9
0.207796	0.95114	0.0402285	0.10573	29.5	30.7
0.667109	0.90458	0.761907	-0.0365225	23	26.2
0.376812	0.586957	0.799024	0.547644	27.6	23
0.32125	0.434375	0.0743804	0.107049	20	32
0.757782	0.0257511	0.115067	0.0303349	26.1	23.3
0.89854	0.380952	0.0901938	0.0280458	27.2	27.3
0.229516	0.593625	0.183129	0.0268123	30.4	25.1
0.468217	0.125984	0.111197	0.0578606	23.3	25.4
0.284375	0.69375	0.0899654	0.0894055	32	32
0.442754	0.197987	0.0274955	0.0282943	20.2	29.8
0.20625	0.36875	0.0420167	0.0669578	32	32
0.140625	0.63	0.339278	0.0683605	32	20
1.02438	0.575	0.188077	0.059811	24.2	20
0.0681925	0.289362	0.169249	0.0331366	31.7	23.5
1.03452	0.922261	0.366886	0.802965	29.3	28.3
0.590772	0.677305	0.708469	-0.146994	26.1	28.2
0.9375	0.95625	0.0486988	0.0132576	32	32
0.634375	0.28	0.173436	0.076772	32	20
0.967948	0.759398	0.830546	0.134285	27	26.6
0.623963	0.76378	0.766775	0.476993	26.3	25.4
0.810579	0.763889	0.814079	0.494227	24.7	21.6
0.546694	0.716846	0.818023	0.606878	27.1	27.9
0.128575	0.386831	0.102934	0.0606829	32	24.3
0.0486426	0.717472	0.132365	0.0608512	27.1	26.9
0.213616	0.744681	0.162658	0.340552	21.7	28.2
0.36825	0.55	0.578124	0.298115	25	32
0.109375	0.4	0.106774	0.0911302	32	20
0.946603	0.915323	0.858467	0.574644	26.4	24.8
0.172379	0.69375	0.854351	0.291893	27.9	32
1.01875	0.61875	0.110463	0.189138	24	32
0.185963	0.789916	0.889724	0.685051	27	23.8
1.00379	0.738281	0.0968295	0.0492718	23.3	25.6
0.428541	0.555	0.130318	0.000211217	23.3	20
0.930602	0.793249	0.923489	0.742519	26.6	23.7
0.58125	0.05	0.0979224	0.110915	32	32
0.283382	0.671587	0.380662	0.0269163	28	27.1
0.034375	0.3125	0.0283628	0.0506528	32	32
0.206984	0.724138	0.091942	0.0898366	21.8	26.1
0.730939	0.625	0.830007	0.151239	24.1	32
0.0354747	0.878049	0.098183	0.031735	32	28.7
0.0720425	0.496269	0.0698355	0.0439812	25.7	26.8
1.03191	0.978723	0.0952892	0.139321	21	23.5
0.104282	0.278912	-0.0158714	0.0392059	25.5	29.4
0.119607	0.48495	0.166875	0.0553192	32	29.9
0.274451	0.37	0.106806	0.0267528	31.9	20
0.857858	0.144578	0.0516893	0.108077	26.7	24.9
0.0687913	0.678125	0.0902492	0.00867639	30.3	32
0.523806	0.714754	0.752722	0.560901	25.1	30.5
0.211434	0.865625	0.869266	0.898765	29.9	32
0.339236	0.533333	0.00674177	0.131442	32	22.5
0.9125	0.681818	0.227987	0.0377008	32	22
0.181626	0.677966	0.875971	0.373396	26.4	23.6
0.5	0.731818	0.611052	0.103134	25.5	22
0.959375	0.275	0.280957	0.48087	32	32
0.926844	0.684647	0.581519	0.385772	28.7	24.1
0.15192	0.70082	0.747783	0.201473	29.2	24.4
0.750981	0.242991	0.069334	0.0762182	20	21.4
0.778036	0.469828	-0.00230087	0.037067	23	23.2
0.294099	0.59276	0.622617	0.288166	24.5	22.1
0.68877	0.7125	0.882608	0.102457	24.6	32
0.98125	0.495	0.373428	0.0663813	32	20
0.95988	0.678125	0.169084	0.100909	30.3	32
0.704044	0.78125	0.909547	-0.076523	27.2	32
0.451389	0.702041	0.885487	0.717868	27.1	24.5

## Sheet: Dex 2 uM
Old_Phase	New_Phase	r2_before	r2_after	Period_before	Period_after
0.755216	0.0225564	0.20075	0.376395	32	26.6
0.887968	0.823789	0.755259	0.498476	25.5	22.7
0.290915	0.65251	0.477326	0.153874	32	25.9
0.962763	0.709375	0.646774	0.163342	26.1	32
0.368443	0.715385	0.752114	0.494496	28.3	26
0.140322	0.590361	0.734196	0.181419	26.8	24.9
0.43217	0.83125	0.246238	0.0629375	29.9	32
0.389064	0.551495	0.782854	0.137974	27.7	30.1
0.617781	0.773504	0.719282	0.539409	23.9	23.4
0.12373	0.534375	0.057064	0.0251501	24.6	32
0.757232	0.497717	0.106775	0.103137	28.9	21.9
0.610167	0.3875	0.0800878	0.152719	21.7	32
0.851806	0.6875	0.097658	0.0601589	22.5	32
0.552846	0.796748	0.617986	0.30291	24.1	24.6
0.997371	0.88125	0.0490567	0.106462	21.4	32
0.149812	0.659375	0.0674922	0.145885	23.3	32
0.166131	0.79375	0.0452229	-0.00599674	25.3	32
0.83625	0.41875	0.0303524	0.207583	20	32
0.125406	0.606695	0.158763	0.13621	25.1	23.9
0.305419	0.590308	0.14895	0.0884513	20	22.7
0.609217	0.327189	0.179123	0.160791	31	21.7
0.970816	0.176724	0.0817468	0.0131946	21.8	23.2
1.0261	0.510345	0.0250264	0.0191786	22.2	29
0.460761	0.425	0.0475783	0.0981522	26.6	32
0.725	0.445	0.0797037	0.0242974	20	20
0.538039	0.447489	0.00477292	0.24993	24.8	21.9
0.154632	0.59375	0.448345	0.264966	30.9	32
0.088599	0.507246	0.422899	0.0691349	30	20.7
0.608441	0.778125	0.610707	0.0210032	25.1	32
1.01562	0.08125	0.0198021	0.155155	32	32
0.861353	0.804054	0.64585	0.499946	27.9	29.6
0.8125	0.00625	0.236467	0.131528	32	32
0.954478	0.514644	0.100022	0.0892724	25.8	23.9
0.825541	0.75625	0.754797	0.213469	25.4	32
0.910922	0.79771	0.612552	0.167263	26	26.2
0.540578	0.5625	0.158197	0.0890247	26.8	32
0.850515	0.513109	0.211797	0.0208407	32	26.7
0.929035	0.270175	0.00166907	0.360714	20	28.5
0.899505	0.265766	0.100477	0.0617786	20	22.2
0.659522	0.637795	0.227263	0.036703	27	25.4
0.62635	0.509375	0.483396	0.41929	30.1	32
0.803125	0.95	0.103145	0.094885	32	32
0.74743	0.743772	0.705551	0.744249	25.2	28.1
0.600253	0.287162	0.420237	0.112258	32	29.6
0.159561	0.45	0.16494	0.433754	30.2	32
0.280525	0.809717	0.883151	0.794025	25.9	24.7
0.713863	0.728125	0.100386	0.276409	24.3	32
0.385298	0.761702	0.0427913	0.211807	26.6	23.5
0.071743	0.6625	0.229944	0.158214	28.4	32
0.374981	0.67354	0.712404	0.479062	25.1	29.1
0.150483	0.535	0.0896131	-0.0740432	20.7	20
0.440625	0.895	0.0887623	0.235145	32	20
0.947182	0.957627	0.683106	0.116188	27.1	23.6
0.405153	0.0648855	0.134987	0.234516	32	26.2
0.602179	0.751656	0.664163	0.609731	26.8	30.2
0.0944947	0.746795	0.0872304	0.0515499	25.5	31.2
0.515419	0.898678	0.0787112	0.0465659	32	22.7
1.01042	0.178125	0.093612	0.133196	24	32
0.457016	0.771875	0.77962	0.307454	26.1	32
0.269937	0.603604	0.547518	0.220342	24.3	22.2
0.760322	0.921875	0.112569	0.0281611	22.1	32
0.390977	0.0956938	0.184964	0.0525801	26.6	20.9
0.125	0.941818	0.140547	0.0881338	32	27.5
0.696875	0.971875	0.114344	0.0569252	32	32
0.254458	0.674797	0.866374	0.358139	24.8	24.6
0.661741	0.701299	0.890697	0.61756	26.1	23.1
0.292183	0.68559	0.475549	0.742407	23.3	22.9
0.449762	0.697674	0.845793	0.540062	25.9	21.5
0.763008	0.655	0.142788	0.0166095	24.6	20
0.838688	0.29932	0.526214	0.350325	29.6	29.4
0.784845	0.390625	0.370134	0.0802712	28.9	25.6
0.419998	0.48913	0.518524	0.197218	24.8	27.6
0.336701	0.8125	0.669685	0.0584703	26.6	32
0.166054	0.597938	0.606231	0.0565113	26.1	29.1
0.400558	0.701613	0.912408	0.566099	26.3	24.8
0.24025	0.996875	0.854596	0.0581011	25	32
0.279207	0.600746	0.651541	0.306296	26.1	26.8
0.0585873	0.0588235	0.834404	0.304889	24.9	25.5
0.109738	0.6875	0.828326	0.0641038	25.8	32
0.265745	0.620853	0.702439	0.310935	26.3	21.1
1.0389	0.952381	0.898734	0.566088	24.4	25.2
0.336369	0.608059	0.856944	0.387483	25.7	27.3
0.244698	0.4125	0.344113	0.302807	27.7	32
0.45625	0.04	0.0678209	4.71286e-05	32	20
0.839865	0.647303	0.775129	0.25692	24.3	24.1
0.69191	0.78629	0.632673	0.706617	25.1	24.8
0.685977	0.787402	0.9064	0.793473	25.2	25.4
0.805041	0.839357	0.0568012	0.0476002	23.5	24.9
0.175595	0.0519481	0.114646	0.0913984	22.4	23.1
0.672711	0.746875	0.760486	0.170573	24.3	32
0.767441	0.424893	0.0800967	0.0296143	26.3	23.3
0.938127	0.82699	0.0457753	0.06205	32	28.9
0.54154	0.268293	-0.0197418	0.0387021	32	20.5
0.890625	0.76875	0.399892	0.270446	32	32
0.418288	0.486692	-0.0193802	0.192528	20.8	26.3
0.423148	0.23913	0.0679507	0.0518829	21.3	23
0.580108	0.638554	0.163904	0.0342348	32	24.9
0.05625	0.95	0.0463968	0.0306354	32	32
0.222928	0.954545	0.0596261	0.117211	28.1	30.8
0.323502	0.437037	0.0875105	0.00856894	27.5	27
0.770285	0.389474	0.110259	0.0453838	32	28.5
0.960457	0.831933	0.839473	0.557408	26.5	23.8
0.416244	0.645756	0.0933206	0.00988655	29.8	27.1
0.544096	0.0848708	-0.0121575	0.0264967	20	27.1
0.12988	0.541818	0.0916326	0.0692032	25.1	27.5
0.3	0.603125	0.132961	0.257109	32	32
0.562265	0.2125	0.0921536	0.0568602	26.6	32
0.336427	0.91791	0.0615896	0.0586286	32	26.8
0.512807	0.815625	-0.0679151	0.148326	24.4	32
0.07	0.6	0.0209301	0.0699854	20	27.5
0.224962	0.480144	-0.000332455	0.0467021	29.9	27.7
0.646125	0.767176	0.916023	0.519642	28.8	26.2
0.484951	0.52901	0.747627	0.071945	26.5	29.3
0.884341	0.188925	-0.00201354	0.0368593	27.2	30.7
0.48125	0.184375	0.16588	0.356194	32	32
0.444803	0.789474	0.852039	0.299189	27.7	20.9
0.405326	0.78	0.0636037	0.0744899	29.1	20
0.72008	0.021875	0.81792	0.242739	28.2	32
0.325346	0.675277	0.0683479	0.0900049	32	27.1
0.896873	0.0308219	0.0782288	0.0284562	21.2	29.2
0.878353	0.810573	0.807576	0.602036	25.9	22.7
0.1875	0.859375	0.358457	-0.104021	32	32
0.922529	0.663082	0.860037	0.521902	26.2	27.9
0.867733	0.755776	0.0293959	0.102395	24.7	30.3
0.321318	0.624595	0.881796	0.207935	28.2	30.9
0.479379	0.034375	0.449715	0.00973186	29.4	32
0.1546	0.856643	0.594921	0.611614	30.6	28.6
0.450489	0.828125	0.0743207	0.0176248	24.3	32
0.868865	0.586207	0.562373	0.29834	27.4	29
0.944118	0.818182	0.63347	0.348838	25.5	26.4
0.318744	0.707904	0.787469	0.231364	27.7	29.1
0.617608	0.841584	0.0715798	0.0186732	29.6	20.2
0.888302	0.365942	0.0162765	0.112888	25.1	27.6
0.253446	0.895307	0.756179	0.258737	26.9	27.7
0.342334	0.65	0.561052	0.365188	30.9	32
0.964583	0.909375	0.0888089	0.301067	24	32
0.999589	0.91129	0.812919	0.38569	25.5	24.8
0.274525	0.652778	0.828752	0.453065	25.9	21.6
0.953125	0.290625	0.0378728	0.0201059	32	32
0.916036	0.81875	0.402985	0.585768	28.1	32
0.353091	0.962617	0.0959197	0.0247367	30.1	21.4
0.053125	0.675	0.0876116	0.0132038	32	20
0.334169	0.972222	0.773437	0.328336	26.6	25.2
0.686133	0.117647	0.276817	0.237641	31	22.1
0.293393	0.858491	0.17148	0.153946	26.1	21.2
0.535038	0.70625	0.819135	0.222126	26.4	32
0.438177	0.660714	0.375495	0.260386	29	28
0.270012	0.701887	0.663193	0.565298	23.5	26.5
0.502141	0.10596	0.20153	0.127547	23.2	30.2
0.502745	0.428571	0.836294	0.723971	29	24.5
0.696165	0.255061	0.149984	0.182304	21.2	24.7
0.306985	0.20625	0.517629	0.0602039	27.2	32
1	0.285	0.239865	0.126606	32	20
0.762382	0.537736	0.0816953	0.0226247	32	21.2
0.225888	0.616505	0.115475	0.0404715	30.4	20.6
0.355596	0.790625	0.8514	0.441858	30.6	32
0.387147	0.825	0.541135	0.754239	30.1	32
0.798164	0.782759	0.843827	0.322377	29.3	29
0.880969	0.990625	0.844274	0.103451	26.7	32
0.751146	0.0808511	0.179357	0.18183	26	23.5
0.934794	0.43295	0.0875717	0.0898139	32	26.1
0.456257	0.647059	0.799418	-0.00451026	28.2	28.9
0.594175	0.627586	0.689912	0.228672	26.4	29
0.617998	0.64527	0.833791	0.366982	28.9	29.6
0.340865	0.584375	0.909286	0.494372	26	32
0.886862	0.758333	0.915002	0.55844	28.1	24
1.04245	0.505	0.826569	0.0698251	26.5	20
0.109112	0.62701	0.823864	-0.0648147	24.2	31.1
0.730081	0.0600707	0.919823	0.375107	26.1	28.3
0.567846	0.194444	0.716277	0.179008	23.9	28.8
0.287187	0.480702	0.450506	0.235151	25.7	28.5
0.040625	0.690625	0.144508	0.0450678	32	32
0.376087	0.504464	0.839679	0.0211216	27.1	22.4
0.570402	0.477444	0.0817788	0.0341844	24.9	26.6
0.529582	0.691176	0.761213	0.80095	30.3	27.2
0.880658	0.73251	0.638508	0.0908483	26.4	24.3
0.351261	0.694737	0.859129	0.0863804	27.4	28.5
0.688505	0.719368	0.787287	0.520487	29.2	25.3
1.00744	0.2	0.0915362	0.0185768	32	21
0.99375	0.59375	0.0315775	0.046893	32	32
0.810213	0.471483	0.139489	0.384694	26.7	26.3
0.664572	0.674658	0.0417664	0.0271133	21.8	29.2
0.833369	0.623729	0.681007	0.0445031	32	29.5
0.21813	0.633452	0.734167	0.556732	29.2	28.1
0.840625	0.965625	0.329509	0.138848	32	32
1.02957	0.630435	0.155625	0.0817152	32	27.6
0.16875	0.609375	0.307718	0.0525078	32	32
0.974849	0.657005	0.141924	0.0591106	32	20.7
0.742544	0.942982	0.223426	0.408579	32	22.8
0.508185	0.649351	0.0492369	0.029187	32	23.1
0.985312	0.472656	0.0791016	0.0168506	20	25.6
0.239229	0.090625	0.704683	0.246162	23.5	32
0.6378	0.534375	0.140665	0.127003	27.1	32
0.981899	0.572785	0.0614334	0.301747	20	31.6
0.579167	0.495833	0.0307048	0.0582173	32	24
0.663928	0.32766	0.142081	0.0295322	30.3	23.5
0.880208	0.162879	0.0285644	0.0188821	25.6	26.4
0.790505	0.0364372	0.159775	0.147945	21.2	24.7
0.568599	0.429952	0.0417865	0.0505619	32	20.7
0.42129	0.637555	0.120977	0.0337767	24.4	22.9
0.496928	0.965625	0.895776	0.272851	29.5	32
0.21625	0.79375	0.677481	0.377683	25	32
0.307496	0.724907	0.801782	0.62926	26.8	26.9
0.164934	0.425926	0.0947605	0.0489176	31	21.6
0.732637	0.725166	0.481058	0.876177	32	30.2
0.590431	0.697987	0.864562	-0.0616487	27.2	29.8
0.419024	0.6625	0.131763	0.300573	27.4	32
0.750214	0.177852	0.0545623	0.0360692	24.3	29.8
0.453125	0.268182	0.0495466	0.0367089	32	22
0.231044	0.493392	0.0840928	0.0175262	32	22.7
0.24801	0.19375	0.0497406	0.120018	26.7	32
0.586397	0.728125	0.0447221	0.17241	27.2	32
0.89811	0.58125	0.0392788	0.0538037	21.5	32
0.64125	0.775	0.0338396	0.169894	20	32
0.521669	0.215859	0.217116	0.0156921	32	22.7
1.00648	0.309375	0.0328202	0.0456592	21.7	32
0.0970734	0.622449	0.839731	0.468873	27.8	29.4
0.24731	0.710714	0.140862	0.11659	23.9	28
0.13125	0.15	0.017221	0.0544168	32	32
0.663357	0.327759	0.0853158	0.244737	32	29.9
0.4125	0.646875	0.231836	0.108635	32	32
0.0691691	0.777778	0.251955	0.0548153	32	26.1
0.751095	0.292237	0.152392	0.0750102	29.6	21.9
0.671875	0.41875	0.210487	0.321524	32	32
0.850515	0.921348	0.0715176	0.345054	32	26.7
0.442463	0.555147	0.141656	0.0181932	32	27.2
0.527206	0.115	0.081951	0.0189627	27.2	20
0.46352	0.334694	0.0304457	0.054696	32	24.5
0.174448	0.837104	0.224227	0.000926246	30.2	22.1
0.845529	0.353612	0.201763	0.0447171	25.4	26.3
0.500901	0.825328	0.028093	0.222311	32	22.9
0.53125	0.9	0.392294	0.216739	32	32
0.633369	0.332203	0.446546	0.34971	32	29.5
0.822421	0.830357	0.746808	0.563143	25.2	22.4
0.588048	0.758294	0.480296	0.208153	32	21.1
0.698758	0.747788	0.585739	0.768285	24.8	22.6
0.0426136	0.4375	0.111834	0.28381	30.8	32
0.323418	0.425	0.184248	0.0225446	23.7	20
0.901523	0.0820312	0.357786	0.167708	31.4	25.6
0.76004	0.387234	0.082623	0.130227	32	23.5
0.0893382	1	0.128011	0.19943	32	27.2
0.0896804	0.284	0.0827282	0.0989356	21.9	25
0.578215	0.688073	0.0982126	0.00789036	31.4	21.8
0.938301	0.78125	0.00328107	0.091539	23.4	32
0.988165	0.331915	0.0511529	0.167692	32	23.5
0.646161	0.0307018	0.0293697	0.134383	31.1	22.8
0.109348	0.606667	0.181481	0.34636	27.1	30
0.103125	0.725	0.0763032	0.25592	32	32
0.315126	0.760148	0.152585	-0.0108831	23.3	27.1
1.02969	0.540625	0.0179347	0.417692	24.1	32
0.505398	0.811715	0.205738	0.0579766	26.2	23.9
0.554984	0.615625	0.168725	0.428579	23.7	32
0.156084	0.75265	0.774111	0.110964	26.8	28.3
0.184169	0.689139	0.901776	0.425104	26	26.7
0.383652	0.680851	0.845081	0.517598	27.4	28.2
0.898053	0.678125	0.0435403	0.0455633	24.4	32
0.417193	0.903125	0.580746	0.102731	29.7	32
0.92652	0.7875	0.91092	0.0994426	25.9	32
0.631876	0.86747	0.865302	0.177184	25.8	24.9
0.43125	0.140625	0.0308931	0.0335813	20	32
0.28031	0.840625	0.267188	0.281105	26.6	32
0.438312	0.727273	0.780449	0.601906	28	24.2
0.8125	0.09375	0.0176998	0.121074	32	32
0.925	0.99	0.0601718	0.0925791	20	20
0.300118	0.319588	0.0924027	0.127231	32	29.1
0.764093	0.1625	0.116131	0.0398606	30.6	32
0.82504	0.38125	0.193619	0.0826158	31.4	32
0.182955	0.830508	0.929982	0.542697	26.5	23.6
0.937414	0.742671	0.210483	0.284819	25.7	30.7
0.55	0.903125	0.0194819	0.430718	32	32
0.262154	0.466981	0.135731	0.0733072	27.4	21.2
0.0862471	0.010989	0.204516	0.0286858	23.1	27.3
0.516901	0.355	0.224075	0.0240217	28.4	20
0.952279	0.659375	0.0457656	0.0473669	27.7	32
0.289251	0.67094	-0.106344	0.0131728	24.1	23.4
0.862699	0.524229	0.717755	0.139562	23.9	22.7
0.2159	0.729412	0.574386	0.608798	27.5	25.5
1.03131	0.543796	0.607754	0.162857	23.8	27.4
0.81746	0.788927	0.0538652	0.237248	31.3	28.9
0.839583	0.665625	0.696486	0.0487647	24	32
0.263046	0.653125	0.10707	0.21418	20.6	32
0.313636	0.63	0.602442	0.0753063	22	20
0.66125	0.415625	0.0367983	0.0123536	20	32
0.518959	0.923875	0.0271249	0.182986	23.9	28.9
0.675	0.915625	0.0193031	0.462881	32	32
0.233042	0.634375	0.186406	0.407763	29.3	32
0.266179	0.34375	0.731324	0.0690619	28.2	32
0.236624	0.292887	0.0547559	0.0203168	32	23.9
0.179672	0.620438	0.84513	0.138365	26.5	27.4
0.634306	0.26875	-0.019101	0.0598419	31.9	32
0.679506	0.471875	0.095923	0.081532	30.1	32
0.155926	0.0544747	0.891339	0.628669	27.4	25.7
0.0618444	0.1125	0.0394089	0.0301695	28.6	32
0.544671	0.941781	0.0566307	0.119001	31.8	29.2
0.998617	0.64486	0.7159	0.175662	27.7	21.4
0.808059	0.980861	0.127719	0.0333605	32	20.9
0.63125	0.175	0.053583	0.24698	32	32
0.411877	0.739464	0.0505488	0.0153468	25.2	26.1
0.326738	0.464883	0.162343	0.10116	29.8	29.9
0.728186	0.718519	0.165712	0.15765	23.6	27
0.246302	0.392283	0.0172023	0.0523823	28	31.1
0.23902	0.287234	0.126728	0.10357	27.5	28.2
0.266672	0.638889	0.588054	0.286469	28.3	25.2
1.01625	0.903125	-0.0688017	0.301713	20	32
0.874769	0.728125	0.565498	0.24911	27	32
0.70625	0.340625	0.175688	0.0275	32	32
0.728125	0.355	0.0403575	0.00532247	32	20
0.321875	0.495	0.0551619	0.0535749	32	20
0.825289	0.70339	0.883874	0.648755	30.2	23.6
0.76453	0.353125	0.0635075	0.0673958	31.4	32
0.986283	0.209375	0.0597028	0.152129	30.3	32
0.198643	0.379845	0.0903615	0.0938663	32	25.8
0.980767	0.772908	0.907561	0.769667	28.4	25.1
0.7583	0.46	0.386073	0.05049	25.3	20
0.93125	0.5	0.0998008	0.0642053	32	20
0.395768	0.269231	0.0240805	0.0361441	24.6	23.4
0.899573	0.853741	0.411914	0.125061	27.4	29.4
0.566403	0.711207	0.842217	0.618168	29.6	23.2
0.601667	0.696629	0.693001	0.465329	29.3	26.7
0.0625	0.845	0.0818263	0.0618958	32	20
0.952249	0.364017	0.0450064	0.0389401	32	23.9
0.58452	0.771875	0.747467	-0.070967	23.7	32
0.71225	0.609375	0.0759763	0.0883376	25	32
0.382869	0.540625	0.0243838	0.107012	27.8	32
0.720335	0.762452	0.840558	0.421726	26.8	26.1
0.889981	0.996324	0.0506251	0.0575005	21.4	27.2
0.182466	0.651741	0.791679	0.194168	25.9	20.1
0.348938	0.632812	0.843948	0.147676	26.2	25.6
0.482752	0.700375	0.717367	0.553937	28.5	26.7
0.324447	0.233831	0.107227	0.00696362	30.4	20.1
0.92625	0.9875	0.121057	0.165886	20	32
0.989183	0.694915	0.892061	0.285678	24.6	23.6
0.81295	0.738956	0.21735	0.0192175	31.8	24.9
0.899496	0.951965	0.802971	0.443384	25.8	22.9
0.736166	0.65625	0.780125	0.384564	25.4	28.8
0.480324	0.2125	0.082429	0.0374888	21.6	32
0.232306	0.561321	0.0370294	0.0385587	21.3	21.2
0.894035	0.0315789	-0.0232132	0.0250171	25	28.5
0.271875	0.559375	0.486758	0.259704	32	32
0.313997	0.908784	0.136284	0.190695	29.9	29.6
1.02591	0.800752	0.825743	0.637807	28.9	26.6
0.808169	0.723684	0.338312	-0.00682106	32	22.8
0.375387	0.265403	0.0550557	0.0295453	21.3	21.1
0.436738	0.65625	0.0124516	0.0156862	28.7	32
0.136343	0.362963	0.37154	0.295711	32	27
0.199557	0.65625	0.0661902	0.023574	25.4	32
0.31849	0.0783582	0.0907011	0.0115778	27.3	26.8
0.373509	0.264151	0.0363431	0.022569	22.3	21.2
0.623051	0.706667	0.17879	0.517816	26.8	22.5
0.405018	0.646875	0.119009	0.189645	20.3	32
0.679055	0.671329	0.344834	0.810758	26.7	28.6
0.208033	0.788235	0.869692	0.475352	26.9	25.5
0.785568	0.777293	0.835832	0.551003	26.7	22.9
0.331416	0.674897	0.793332	0.16317	26.4	24.3
0.828892	0.577465	0.877093	0.332276	25.9	28.4
0.532846	0.159375	0.269053	0.347993	23.5	32
1.00872	0.79661	0.589049	0.423027	27.8	23.6
0.73125	0.603125	0.714314	0.323993	24	32
0.191843	0.7625	0.247464	0.187694	29.5	32
0.768514	0.766949	0.884807	0.609556	26	23.6
0.42069	0.734483	0.675123	0.556802	26	29
0.57024	0.434599	0.399285	0.0694386	32	23.7
0.595472	0.765182	0.906885	0.646211	24.5	24.7
0.24602	0.570978	0.823105	0.149822	25.8	31.7
0.231908	0.4625	0.304242	0.327522	30.4	32
0.827022	0.841004	0.937358	0.730426	27.5	23.9
0.698562	0.753994	0.0315673	0.102281	32	31.3
0.580801	0.573991	0.559239	0.161766	29.7	22.3
0.96729	0.645985	0.0178744	0.00377356	32	27.4
0.635697	0.136201	0.135429	0.0689493	26.7	27.9
0.458263	0.721875	0.197255	0.097936	29.8	32
0.0934464	0.681319	0.908334	0.509323	27.6	27.3
0.903545	0.54417	0.175907	0.148679	21.9	28.3
0.602556	0.821101	0.463348	0.520375	28	21.8
0.104526	0.634375	0.765691	0.0353245	26.1	32
0.32362	0.755274	0.108962	0.058325	24.5	23.7
0.334114	0.699074	0.781233	0.136434	24.9	21.6
0.520332	0.761702	0.892348	0.595777	25.9	23.5
0.53814	0.675	0.845091	0.00603866	25.4	32
0.587495	0.848361	0.89534	0.584224	26.1	24.4
0.751725	0.097561	0.101791	0.149283	20	28.7
0.769207	0.071875	0.2152	0.102895	30.1	32
0.181022	0.95279	0.198252	0.0311448	32	23.3
0.429264	0.508961	0.630418	0.49692	25.5	27.9
1.03102	0.212928	0.0289634	0.0591165	20.7	26.3
0.720888	0.137441	0.0795854	0.0269394	28.9	21.1
0.350268	0.296578	0.054171	0.0338868	21.6	26.3
0.719195	0.24569	0.519298	0.210445	30	23.2
0.188325	0.384375	0.108163	0.129707	26.5	32
0.165211	0.378125	0.030425	0.253695	27.9	32
0.269671	0.745763	0.337775	0.293061	24.6	23.6
0.211456	0.752212	0.122119	0.0854728	27.5	22.6
0.690915	0.772201	0.302001	0.514339	32	25.9
0.2	0.295	0.0126587	0.0261663	28.8	20
0.0338434	0.340625	0.0628998	0.0370201	24.1	32
1.03052	0.503268	0.0294027	0.347679	20	30.6
0.547717	0.981735	0.160272	0.0341344	32	21.9
0.19866	0.906355	0.0742034	0.0432205	29.3	29.9
0.795706	0.66875	0.0973418	0.0420638	29.4	32
1.00125	0.06875	0.00392068	0.023029	20	32
0.671726	0.70852	0.0509356	0.0281674	20	22.3
0.577254	0.612403	0.248986	0.144813	27.7	25.8
0.482755	0.616162	-0.325428	0.0391351	32	29.7
0.530837	0.78125	0.461954	0.23516	30.3	32
0.0373293	0.219269	0.0257154	0.0514472	28.8	30.1
0.672052	0.721805	0.0921785	0.115138	22.2	26.6
0.513732	0.498054	0.0587602	0.028645	20.6	25.7
0.570833	0.518939	0.0391152	0.00777487	32	26.4
0.939399	0.056962	0.032902	0.0930567	32	31.6
1.00312	0.228125	0.110044	0.0583901	32	32
0.0992248	0.205426	0.0497386	0.0234745	21.5	25.8
0.662894	0.169903	-0.00729703	0.0681331	32	20.6
0.398551	0.572727	0.0519668	0.0249277	20.7	22
0.499552	0.328358	0.0294347	0.0582898	20	26.8
0.828808	0.811966	0.652851	0.158628	27.1	23.4
0.310958	0.704846	0.818499	0.417528	26.9	22.7
0.937286	0.65625	0.889624	-0.0454097	26	28.8
0.510403	0.617647	0.846904	0.306506	27	27.2
0.168347	1	0.805535	0.139805	24.8	32
0.288372	0.674419	0.876011	0.180976	25.5	21.5
0.354796	0.588448	0.689732	0.2555	26.2	27.7
0.318904	0.612903	0.823451	0.460872	26.1	24.8
0.623821	0.717593	0.822917	0.060401	26.3	21.6
0.373993	0.710623	0.792624	0.164006	26	27.3
0.202098	0.651163	0.828327	0.119144	25.5	21.5
0.494366	0.706897	0.885965	0.605744	25.4	23.2
0.896257	0.778261	0.94606	0.617642	25.9	23
0.811102	0.781609	0.876642	0.48257	25.8	26.1
0.145816	0.00816327	0.845689	0.461801	26.9	24.5
0.179048	0.116	0.101271	0.0718469	27.3	25
0.0703125	0.761719	0.716739	0.514178	24.6	25.6
0.362772	0.702703	0.797087	0.258712	25.4	22.2
0.660247	0.8	0.875522	-0.0397453	25.6	21.5
0.542944	0.714894	0.754074	0.67743	27.2	23.5
0.310924	0.681818	0.836354	0.119466	23.8	22
0.0900364	0.610656	0.656369	0.0979794	25.7	24.4
0.429163	0.571429	0.873925	0.717973	26.7	26.6
0.92853	0.885714	0.810894	0.417917	24.9	24.5
0.531943	0.696203	0.74448	0.550335	25.5	23.7
0.526615	0.715556	0.792955	0.37641	25.8	22.5
0.418514	0.661017	0.83403	0.605239	26	23.6
0.437676	0.661972	0.800959	-0.00929352	32	28.4
0.947237	0.150735	0.844701	0.218612	27.3	27.2
0.48266	0.762774	0.871333	0.532436	23.3	27.4
0.254318	0.632353	0.579264	0.686792	25.2	27.2
0.645869	0.677966	0.0583739	0.14742	32	29.5
0.994651	0.672489	-0.0129968	0.0991681	20	22.9
0.483701	0.603125	-0.232886	0.235163	25.5	32
0.690741	0.675926	0.116216	0.025453	32	21.6
0.212003	0.557078	0.755959	0.0529463	28	21.9
0.0886243	0.55	0.0356638	0.652246	27	28
0.722716	0.79476	0.631828	0.211153	26.1	22.9
0.964148	0.885714	0.836605	0.305344	25.9	24.5
0.104131	0.742616	0.885835	-0.0189553	27.1	23.7
0.609458	0.708696	0.30906	0.116694	28.5	23
0.314338	0.963235	0.449031	0.182941	32	27.2
0.988779	0.769841	0.836007	0.413657	26.1	25.2
1.01723	0.580882	0.777393	0.345513	26.8	27.2
0.390404	0.685345	0.768963	0.441905	25.1	23.2
0.502291	0.722973	0.813537	0.0792128	23	29.6
0.262549	0.61875	0.245782	0.194761	25.4	32
1.00714	0.65	0.856051	0.580698	25.5	28
0.402083	0.378125	0.0882524	0.00108737	24	32
0.678035	0.712281	0.394235	0.144351	25	28.5
0.662377	0.47451	0.144351	0.0919984	32	25.5
0.324095	0.890625	0.0406791	0.162114	28.3	32
0.884003	0.821739	0.810793	0.641483	26.5	23
1.00321	0.410959	0.782076	0.131659	27.3	21.9
0.553601	0.70852	0.528102	0.366569	32	22.3
0.488111	0.761261	0.51666	0.133877	24.4	22.2
0.26325	0.0538721	0.14543	0.0810905	23.2	29.7
0.810955	0.340611	0.0569042	0.0449657	23	22.9
0.425	0.575	0.115434	0.0537658	32	20
0.842447	0.805785	0.868072	0.376093	26.6	24.2
0.193145	0.198444	0.188503	0.2917	29.3	25.7
0.860243	0.815972	0.841453	0.660274	25.6	28.8
0.731611	0.837838	0.825831	0.368029	27.3	22.2
0.485225	0.0147601	0.157652	0.013082	24.8	27.1
0.846875	0.81875	-0.0312482	0.283934	32	32
0.818544	0.701149	0.722098	0.679322	27.5	26.1
0.412698	0.714286	0.866792	-0.024604	26.1	23.1
0.672559	0.597744	0.0921404	0.0987734	30.2	26.6
0.913274	0.951327	0.696159	0.292105	26	22.6
0.353478	0.656652	0.829939	0.507281	25.8	23.3
0.142315	0.248963	0.0139133	0.0294846	31.9	24.1
0.835723	0.880531	0.777277	0.350679	24.5	22.6
0.58125	0.1875	0.206912	0.249585	32	32
0.875075	0.822034	0.778361	0.589603	25.5	23.6
0.68125	0.084375	0.0551185	0.01285	20	32
0.155556	0.694545	0.805462	0.604977	25.2	27.5
0.421243	0.646809	0.795405	0.158577	25.3	23.5
0.434211	0.758772	0.941543	0.635846	26.4	22.8
0.337609	0.980545	0.0236473	0.05769	32	25.7
0.328125	0.8375	0.227371	0.0327841	32	32
0.369739	0.652174	0.791528	0.372665	25	23
0.87804	0.681102	0.882351	0.426024	27	25.4
0.735636	0.861224	0.894939	0.697224	26	24.5
0.195	0.18	0.125358	0.0379414	20	20
1.00719	0.809375	0.859917	0.158473	26.5	32
0.621561	0.773663	0.744666	0.117355	22.9	24.3
0.682746	0.766667	0.873673	0.173483	24.1	24
0.0536316	0.234266	0.84954	0.371585	25.1	28.6
0.958259	1	0.893816	0.680565	26	25.8
0.450614	0.72766	0.915895	0.579213	24.6	23.5
0.446669	0.717842	0.889818	0.199528	25.8	24.1
0.41764	0.683962	0.720162	-0.146313	25.2	21.2
0.35028	0.76875	0.849301	0.287359	26.8	32
0.209295	0.171821	0.8508	0.306934	25.2	29.1
0.431204	0.665217	0.447776	0.0503919	24.3	23
0.460994	0.78744	0.667035	-0.0997944	26.3	20.7
0.327075	0.989933	0.684708	0.142876	31.6	29.8
0.439464	0.416	0.0487195	0.0507823	22.4	25
0.834686	0.911565	0.799946	0.698816	24.9	29.4
0.417076	0.694915	0.217517	0.100674	21.4	23.6
0.11875	0.895	0.0896522	0.0646423	32	20
0.253125	0.3125	0.0594576	0.0396137	32	32
0.558058	0.752101	0.779421	0.432017	24.7	23.8
0.98411	0.72973	0.838762	0.0129979	25.3	29.6
0.126766	0.912409	0.616206	-0.20399	24.8	27.4
0.594979	0.782178	0.611083	0.208768	26.2	30.3
0.276279	0.674242	0.834843	0.363101	24.1	26.4
1.02329	0.61875	0.853084	0.156517	26.7	32
0.657619	0.111111	0.0355655	0.0497339	27.2	24.3
0.207782	0.376569	0.804	0.110484	24.4	23.9
0.258047	0.62963	0.165833	0.111131	27.5	27
0.880762	0.917031	0.853646	0.650324	25.2	22.9
0.836265	0.747899	0.775704	0.62956	25.8	23.8
0.588966	0.682609	0.721147	0.55475	23.8	23
0.514406	0.575	0.0723249	0.135032	28.2	32
0.258552	0.568093	0.826013	0.478763	26.8	25.7
0.451642	0.690583	0.807995	0.522139	23.6	22.3
0.860241	0.731518	0.816018	0.491952	28.1	25.7
0.754946	0.7	0.739015	0.782664	27.7	25
0.886822	0.739726	0.799944	0.65741	25.7	21.9
0.185395	0.22449	0.102302	0.19086	32	24.5
0.536252	0.775801	0.75469	0.501808	24.9	28.1
0.823435	0.767717	0.727325	0.716182	26.9	25.4
0.387768	0.903125	0.780008	0.291648	25.7	32
0.77872	0.786611	0.254767	0.587946	27.2	23.9
0.433016	0.644	0.862873	0.744792	25.2	25
0.42369	0.495902	0.842486	0.621931	25.5	24.4
0.710905	0.730924	0.79749	0.702611	26.2	24.9
0.342703	0.729508	0.753957	0.729108	24.7	24.4
0.581516	0.693227	0.78441	0.62678	25.3	25.1
0.789315	0.484375	0.0607786	0.0164431	24.8	32
0.152491	0.695473	0.731562	0.173535	27.1	24.3
0.673753	0.665025	0.157784	0.0375502	32	20.3
0.69918	0.651639	0.0798194	0.143235	32	24.4
0.667415	0.564103	0.0956955	0.127191	32	23.4
0.489474	0.695	0.0599856	0.127833	30.4	20
0.869198	0.776371	0.0487746	0.0230806	22.5	23.7
0.597954	0.43125	0.105337	0.121241	22.3	32
0.293347	0.496875	0.181549	0.00731706	24.8	32
0.780952	0.768908	0.769124	0.560235	25.5	23.8
0.383849	0.134375	0.788724	0.202665	27.9	32
0.406346	0.115672	0.234169	0.0445639	26.2	26.8
0.510849	0.0120968	0.0522249	0.0437684	30.7	24.8
0.822917	0.65	0.14525	0.11246	32	24
0.319844	0.23125	0.0637535	0.122858	21.7	32
0.37594	0.706767	0.0940461	0.0997428	28.5	26.6
0.402778	0.90625	0.285345	0.0445861	28.8	32
0.769586	0.0577778	0.184588	0.0686817	23.6	22.5
1.02662	0.809886	0.693041	0.511447	26.3	26.3
0.994833	0.490625	-0.098949	0.0505286	25.4	32
0.262445	0.8	0.544073	0.337535	22.6	32
0.868258	0.76834	0.809289	0.446616	25.6	25.9
0.56	0.288	-0.0214526	0.0605673	32	25
0.775	0.64375	0.0768748	0.33134	32	32
0.552404	0.8	0.804528	0.256653	26	32
0.3649	0.493976	0.576191	0.185956	30	24.9
0.597669	0.615873	0.167618	0.137512	32	31.5
0.178121	0.786822	0.851031	0.428253	26.8	25.8
0.171893	0.99187	0.850716	0.445106	29.4	24.6
0.860763	0.0295203	0.821689	0.261884	27	27.1
0.353001	0.771875	0.697545	0.181394	27.7	32
0.111378	0.856618	0.888842	0.616047	28.5	27.2
0.115384	0.72695	0.748508	0.142076	27.5	28.2
0.203125	0.403125	0.320605	0.0726043	32	32
0.83852	0.555102	0.0267949	0.0170431	32	24.5
0.474755	0.021875	0.160626	0.078403	28.1	32
0.106487	0.45	0.140743	0.101875	21.1	32
0.316413	0.663866	0.846241	0.147291	27.1	23.8
0.291588	0.778125	0.831189	0.604863	26.6	32
0.806878	0.196296	0.819236	0.176554	25.2	27
0.665625	0.625	0.0387659	0.0682932	32	20
0.820677	0.813278	0.310989	0.186222	24.9	24.1
0.77381	0.354978	0.0758051	0.244448	32	23.1
0.070084	0.73913	0.866091	0.183414	27.1	27.6
0.0507812	0.246875	0.75061	0.236214	25.6	32
0.102659	0.131313	0.87278	0.0261556	24.1	29.7
0.481132	0.339623	0.0224881	0.0181748	24.2	21.2
0.765625	1	0.203605	0.260376	25.6	32
0.0829019	0.0516605	-0.0709865	0.281797	26.8	27.1
0.73413	0.0711864	0.604252	0.281855	27.1	29.5
0.90625	0.14375	0.0331299	0.117777	32	32
0.917005	0.927928	0.0434348	0.0806895	32	22.2
0.98202	0.945	0.0762922	0.0188189	20.3	20
0.714165	0.153285	0.102205	0.0656174	32	27.4
0.845862	0.413793	0.0530617	-0.0181593	20	23.2
0.327128	0.959677	0.73667	0.206976	26.6	24.8
0.99625	0.84375	0.138822	0.154855	20	32
0.833094	0.783654	0.580289	0.0702903	26.8	20.8
0.528396	0.5625	0.123837	-0.00191038	21.9	32
0.292436	0.242574	0.0462579	0.314589	31.9	20.2
0.0797249	0.721088	0.423284	0.242857	27.1	29.4
0.810483	0.823045	0.747706	0.384684	24.7	24.3
0.677753	0.781659	0.690196	0.00539722	25.3	22.9
0.747962	0.934211	0.0940536	0.392152	25.5	30.4
0.413496	0.128125	-0.439752	0.121194	27.6	32
0.403446	0.675573	0.399612	0.323585	24.9	26.2
0.937082	0.972881	0.844726	0.165908	27.1	29.5
0.437211	0.109966	0.537451	0.15811	27.6	29.1
0.690579	0.658273	0.763536	0.677075	31.3	27.8
0.723308	0.564626	0.221634	0.0279139	23.6	29.4
0.934258	0.546875	0.250081	0.145046	24.1	32
0.71875	0.290625	0.0418813	0.131183	32	32
0.468959	0.1	0.140297	-0.0963783	29.9	32
0.430565	0.19685	0.104421	0.0462397	24.2	25.4
0.609375	0.075	0.042568	0.153721	32	32
0.400152	0.778125	0.7799	0.268234	24.6	32
0.22104	0.787234	0.595279	0.1637	25.2	28.2
0.15625	0.459375	0.0198443	0.321826	20	32
1.01962	0.613953	0.0307969	0.0853421	32	21.5
0.766929	0.80315	0.144782	0.0381727	24.5	25.4
0.872109	0.609375	0.0300421	0.228325	22.7	32
0.894121	0.917808	0.142758	0.0325107	24	29.2
0.872546	0.731148	0.300404	0.13233	25.3	30.5
0.353608	0.143443	0.851831	0.462263	27.1	24.4
0.625	0.165	0.0328454	0.0216635	32	20
0.824841	0.336879	0.294331	0.246569	22.8	28.2
0.668622	0.369085	-0.0527426	0.0790874	32	31.7
0.848558	0.10625	0.259649	0.213778	28.6	32
0.627343	0.715385	0.815376	0.70971	23.8	26
0.451635	0.676692	0.804922	0.040707	26.7	26.6
0.04125	0.715625	0.0090046	0.120481	20	32
0.0890858	0.0125	0.127411	0.0799185	26.8	32
0.852379	0.0143885	0.0895903	0.0466791	25.8	27.8
0.428128	0.299652	0.151586	0.356035	22.8	28.7
0.11712	0.675	0.363145	0.0103728	23	32
0.880435	0.48	0.097412	0.103274	23	20
0.450118	0.378007	0.103009	0.0711061	32	29.1
0.617922	0.765625	0.430519	0.208788	28.7	32
0.56875	0.959375	0.183943	-0.00175671	32	32
0.419415	0.0893617	0.0903757	0.243225	24	23.5
0.729803	0.7713	0.638161	0.302287	26	22.3
0.312219	0.280142	0.0292741	0.178355	26.2	28.2
0.976878	0.724739	0.779162	0.488896	26.1	28.7
0.843945	0.996337	0.339211	0.16791	32	27.3
0.376645	0.646875	0.310868	0.101507	30.4	32
0.831034	0.868852	0.660381	0.457046	25.9	24.4
0.822824	0.827309	0.663879	0.470563	25.7	24.9
0.281749	0.771863	0.83898	0.508425	26	26.3
0.974656	0.497976	0.104371	0.0380621	20	24.7
0.568688	0.0902256	0.0776923	0.0861792	22.5	26.6
0.545797	0.934169	0.0526319	0.0857226	32	31.9
0.654429	0.338583	0.0399177	0.0364859	32	25.4
0.363797	0.90625	0.0229123	0.0398739	21.2	32
0.659847	0.575	0.0305941	0.277682	27.8	32
0.868328	0.844828	0.620296	0.662232	21.9	23.2
0.948194	0.947154	0.0932715	0.0242129	21.5	24.6
0.83125	0.125	0.240388	0.349118	32	32
0.560806	0.82381	0.770958	0.225075	26	21
0.262868	0.8875	0.430434	0.0879567	27.2	32
0.922873	0.137652	0.703364	0.340228	25.8	24.7
0.708882	0.728125	0.0495439	0.386994	24.7	32
0.916615	0.866109	0.255975	0.144801	26.8	23.9
0.66971	0.764706	0.960916	0.853029	27.7	25.5
0.65625	0.215625	0.11011	0.315595	30.7	32
0.944775	0.403125	0.262554	0.119981	30.5	32
0.705	0.835	0.0443572	0.0736493	20	20
0.410247	0.637209	0.175275	0.00916422	32	21.5
0.573779	0.462121	0.126363	0.143405	31.4	26.4
0.383187	0.140625	0.743573	0.180804	27.1	32
0.622594	0.149321	0.665548	0.279589	24.1	22.1
0.364611	0.665158	0.778308	0.176571	24.7	22.1
0.781753	0.573705	0.0537955	0.0247941	20	25.1
0.360736	0.668122	0.811042	0.459404	25.8	22.9
0.172222	0.47	0.730662	0.0663925	28.8	20
0.574232	0.737557	0.828185	0.293184	26.4	22.1
0.473419	0.619469	0.881361	0.837161	27.6	22.6
0.960073	0.633621	0.584237	0.121632	30.4	23.2
0.197023	0.178125	0.0655385	0.349996	23.3	32
0.213393	0.95625	0.0371959	0.0332193	21	32
0.734343	0.762931	0.467182	0.304379	28.3	23.2
0.524253	0.508264	0.652091	0.0704795	28.3	24.2
0.338048	0.677725	0.833298	0.200742	25.6	21.1
0.459968	0.661017	0.827741	0.505661	25.7	23.6
0.0521465	0.059322	0.761418	0.247204	27.4	23.6
0.487945	0.684444	0.864574	0.638783	25.9	22.5
0.107983	0.241509	0.265989	0.0983965	26	26.5
0.8479	0.782979	0.775186	0.524562	26.9	23.5
0.681487	0.7375	0.0920667	0.250841	31.7	32
0.726519	0.732218	0.770822	0.146068	25.7	23.9
0.495139	0.723849	0.688602	0.516541	26.9	23.9
0.249864	0.708696	0.0836112	0.0227641	32	23
0.199808	0.709677	0.903076	0.652049	28.6	24.8
0.0879046	0.679389	0.754481	0.270636	25.8	26.2
0.19375	0.5125	0.0198828	0.0567378	32	32
0.953152	0.76834	0.872139	0.742165	26.2	25.9
0.458448	0.80625	0.071254	0.00967446	27.3	32
0.92219	0.117647	0.392997	0.194276	32	23.8
0.294202	0.208661	0.0413223	0.127969	30.8	25.4
0.180914	0.096875	0.261708	0.564773	22.3	32
0.356149	0.54	0.0280434	0.0680114	30.9	20
0.583333	0.738095	0.801176	0.731742	25.2	25.2
0.0404536	0.839721	0.570854	0.1327	23.6	28.7
0.310796	0.402597	0.807179	0.274551	26.2	30.8
0.070568	0.757143	0.126546	-0.0145616	24.9	21
0.235755	0.13964	-0.207533	0.167589	32	22.2
0.179841	0.659259	0.626555	0.00865814	29.8	27
0.304899	0.63125	0.723756	0.14824	25.9	32
0.188776	0.655	0.323409	0.0956986	24.5	20
0.643646	0.1875	0.246342	0.0275187	30	25.6
0.43453	0.202614	0.163519	0.209807	26.7	30.6
0.498674	0.174061	0.186414	0.0638823	27.8	29.3
0.289132	0.852843	0.118969	0.163008	24.2	29.9
0.411111	0.742222	0.762826	0.00157707	24	22.5
0.379814	0.624138	0.800156	0.171454	27.4	29
1.02662	0.861345	0.818781	0.456534	26.8	23.8
0.648205	0.794466	0.864507	0.585369	24.1	25.3
0.491526	0.19214	0.0731703	0.0473995	32	22.9
0.417643	0.714286	0.906976	0.0169422	23.3	23.8
0.688048	0.711027	0.613412	0.71488	25.4	26.3
0.522574	0.775591	0.764008	0.712291	24.8	25.4
0.85085	0.97619	0.234632	0.157232	32	29.4
0.86657	0.719828	0.0965708	0.0651506	22.6	23.2
0.0979747	0.972125	0.0992661	0.0767242	32	28.7
0.960594	0.539535	0.0995353	0.0181324	28.8	21.5
0.977778	0.59	0.177064	0.0179156	28.8	20
0.867932	0.759582	0.0748487	0.0619845	20.7	28.7
0.999086	0.516279	0.129024	0.0305399	28	21.5
0.387951	0.643192	0.80315	0.612658	25.1	21.3
0.13186	0.096875	0.183551	0.0558929	24.6	32
0.146875	0.8	0.101942	0.0725419	32	32
0.17091	0.238532	0.11717	0.122527	30.2	21.8
0.903846	0.395	0.0700101	0.045556	26	20
0.188887	0.529801	0.322727	0.0556617	32	30.2
0.45964	0.6125	0.106378	0.133414	29.5	32
0.781865	0.725322	0.804339	0.607782	25.2	23.3
0.568035	0.737903	0.825741	0.6569	25.9	24.8
0.565801	0.0697674	0.0986436	0.00984076	32	30.1
0.745999	0.0669456	0.142366	0.19714	32	23.9
0.669064	0.823045	0.480176	0.6808	23	24.3

## Sheet: Pred 0 uM
Old_Phase	New_Phase	r2_before	r2_after	Period_before	Period_after
0.236221	0.49359	0.0573262	0.140642	21.4	31.2
0.999387	0.80625	0.0198396	0.046173	30.6	32
0.333018	0.696552	0.0959071	0.109002	21.9	29
0.774906	0.886792	0.0609798	0.140803	20	26.5
0.0460409	0.0782918	0.649202	0.76903	32	28.1
0.408351	0.80625	0.0764451	0.127799	23.8	32
0.66352	0.795918	0.163301	0.133627	32	24.5
0.405623	0.901887	0.0460092	0.220765	25.1	26.5
0.970588	0.893382	0.77051	0.894075	26.4	27.2
0.126687	0.897764	0.043338	0.282577	32	31.3
0.397867	0.154762	0.0574781	0.0887736	32	25.2
0.443055	0.834586	0.4511	-0.0962806	25.8	26.6
0.824856	0.97619	0.575087	0.794266	26.4	25.2
0.622294	0.260536	0.757549	0.0710755	32	26.1
0.470238	0.646688	-0.0848209	-0.183097	29	31.7
0.695724	0.1875	0.114634	0.291998	30.4	32
0.394532	0.36	0.145452	0.52113	27.8	25
0.315155	0.454902	0.833984	0.760708	28.8	25.5
0.234936	0.272436	0.0584582	0.151071	32	31.2
0.209191	0.778125	0.0912334	0.29073	25.5	32
0.35625	0.234375	0.163311	0.0818162	32	32
0.204317	0.791367	0.0739376	0.102449	26	27.8
0.792969	0.2625	0.858192	0.0690367	25.6	32
0.965502	0.294118	0.125325	0.23661	32	25.5
0.399927	0.359551	0.168394	0.149562	31.9	26.7
0.206725	0.216028	0.0628293	0.0945002	20	28.7
0.575	0.446875	0.0500895	0.145493	32	32
0.705208	0.406667	0.0434761	0.0868614	32	30
0.475187	0.263514	0.521949	0.414093	23.5	29.6
0.767215	0.686131	0.525855	0.579083	24.9	27.4
0.609738	0.6	0.288861	0.436287	25.8	32
0.14158	0.178723	0.814566	0.613	26.9	23.5
0.308596	0.387755	0.938147	0.730857	26.4	24.5
0.87718	0.0122951	0.832019	0.552506	25	24.4
0.304526	0.7125	0.0982599	0.381762	29	32
0.284878	0.401575	0.639437	0.119756	31.2	25.4
1.00358	0.753125	0.414838	0.211826	26.2	32
0.77662	0.309375	0.0317997	0.198601	21.6	32
0.67069	0.284375	0.0375206	0.249102	27.7	32
0.614408	0.485437	0.21289	0.234411	30.4	30.9
0.959828	0.66171	0.592901	0.909212	32	26.9
0.633856	0.380597	0.390186	0.127899	31.6	26.8
0.329246	0.404082	0.682291	0.876116	24.8	24.5
0.686169	0.583333	0.840223	0.881443	26.9	25.2
0.750022	0.923404	0.842153	0.795671	24.3	23.5
0.48125	0.640625	0.0653968	0.125921	20	32
0.186161	0.032967	0.891007	0.876889	27.5	27.3
1.03596	0.0390625	0.83357	0.778024	26.2	25.6
0.10625	0.39375	0.123333	0.16306	32	32
0.504601	0.940351	0.0133358	0.305885	26.5	28.5
0.727684	0.763838	0.791645	0.445044	26.2	27.1
0.765042	0.670635	0.83811	0.822148	25.8	25.2
0.677217	0.640316	0.856278	0.79916	25	25.3
0.527869	0.895	0.0677333	0.0288197	24.4	20
0.791588	0.4125	0.178657	0.385561	26.6	32
0.963101	0.028	0.786082	0.879313	25.8	25
0.717182	0.134375	0.0925154	0.312223	27.9	32
0.783981	0.728814	0.878393	0.556044	25.5	29.5
0.105065	0.765517	0.270312	0.101989	32	29
0.837736	0.572139	0.0256081	0.119169	20	20.1
0.82955	0.909871	0.76123	0.79908	24.2	23.3
0.580153	0.557252	0.694622	0.949226	25.2	26.2
0.808026	0.771863	0.800749	0.794232	27.4	26.3
0.943353	0.700704	0.802177	0.803349	25.1	28.4
0.0429846	0.0656934	0.959292	0.950323	30.6	27.4
0.263633	0.3875	0.144423	0.163867	29.8	32
0.891162	0.837209	0.778203	0.941202	27.4	25.8
0.935238	0.628378	0.810884	0.386204	27.7	29.6
0.965409	0.959322	0.772713	0.717986	26.9	29.5
0.849864	0.386957	0.0609591	0.0308151	32	23
0.319317	0.442446	0.00042563	0.0536251	20	27.8
0.510631	0.0950226	0.802685	0.4647	23.9	22.1
0.247235	0.685	0.0583006	0.0275747	21.7	20
0.435271	0.525896	0.860715	0.716999	25.3	25.1
0.22459	0.775	0.70983	0.028533	24.4	20
0.507115	0.605364	0.850485	0.485115	25.2	26.1
0.0984646	0.0622837	0.411145	0.871341	26.3	28.9
0.691462	0.521595	0.816396	0.294665	24.6	30.1
0.631713	0.622517	0.787345	0.374568	24.7	30.2
0.315266	0.6125	0.078326	0.028756	30.5	32
0.492903	0.884375	0.687759	0.306849	25.1	32
0.775	0.80625	0.0692722	0.213769	32	32
0.968576	0.751572	0.0414459	0.236191	28.3	31.8
0.365927	0.49375	0.0861807	0.225878	24.8	32
0.14812	0.303125	0.0501872	0.186036	24.6	32
0.558974	0.971875	0.371042	0.0373241	25.7	32
0.988739	0.102473	0.624705	0.31858	25.7	28.3
0.75616	0.893004	0.692684	0.621598	24.9	24.3
0.853618	0.09375	0.0368805	0.432962	30.4	32
0.872745	0.521875	0.179729	0.0273459	29.1	32
0.62536	0.264605	0.461479	0.752984	29.7	29.1
0.422059	0.155462	0.424712	0.794167	31.1	23.8
0.0969114	0.75	0.139263	0.0816521	23.3	22.4
0.355884	0.25625	0.820355	0.31699	27.3	32
0.864305	0.781746	0.781111	0.68369	24.6	25.2
0.484315	0.86859	-0.0206909	0.158942	28.2	31.2
0.205508	0.322581	0.827479	0.4237	26.5	24.8
0.672577	0.540625	0.44185	0.340889	24.5	32
0.845952	0.97992	0.334508	0.225675	28.5	24.9
0.435514	0.93125	0.632911	0.330423	29.9	32
0.843568	0.14554	0.916394	0.403202	27.5	21.3
0.328125	0.225	0.0970614	0.163124	32	32
0.489932	0.235915	0.330241	0.134155	27.7	28.4
0.678291	0.671698	0.721948	0.852917	25.7	26.5
0.342817	0.40625	0.894958	0.333745	26.8	32
0.268549	0.356688	0.673662	0.227154	26.5	31.4
1.02329	0.184211	0.875611	0.566464	26.1	22.8
0.737766	0.810078	0.859086	0.912383	26.2	25.8
0.657048	0.708155	0.830602	0.536508	27.1	23.3
0.759322	0.220339	0.796974	0.178711	29.5	29.5
0.0913078	0.249123	0.845515	0.712344	26.4	28.5
0.3875	0.909375	0.39486	0.681301	32	32
0.100764	0.188976	0.729887	0.656286	26.6	25.4
0.275	0.53125	0.147165	0.0576725	32	32
0.401539	0.779221	0.0777009	0.0847256	22.9	23.1
0.431565	0.310924	0.245017	0.132455	32	23.8
0.087349	0.613527	0.0904708	0.0582306	32	20.7
0.523144	0.775	0.0154025	0.216634	29.3	32
0.93125	0.80625	0.255697	0.328356	32	32
1.00937	0.43125	0.590369	0.270297	32	32
0.865625	0.384375	0.459094	0.190382	32	32
0.761412	0.916667	0.837546	0.629866	28.6	28.8
0.746667	0.75	0.65067	0.198888	30	20
0.708904	0.772727	0.306674	0.406099	29.2	22
0.05149	0.599156	0.309776	0.178864	32	23.7
0.305186	0.216028	0.78364	0.442991	26	28.7
0.731642	0.253247	0.0238037	0.27349	21.4	30.8
0.303553	0.921875	0.0387161	0.149538	24.1	32
0.735865	0.940928	0.45639	0.241463	22	23.7
0.65482	0.618056	0.770732	0.851343	27.2	28.8
0.34375	0.6	0.102977	0.0183115	32	32
0.19375	0.69375	0.135141	-0.0687606	32	32
0.0364583	0.67	0.424883	0.0690093	32	30
0.778125	0.284375	0.101159	0.0045152	32	32
0.929274	0.709677	0.0968727	0.0107844	28.7	24.8
0.800219	0.196875	0.884189	-0.00192373	25.7	32
0.578939	0.810811	0.511595	0.272764	27.4	25.9
0.400157	0.883534	0.141091	0.151227	29.1	24.9
0.902703	0.403101	0.171726	0.0890481	23.4	25.8
0.571313	0.205696	0.590108	0.334086	27.3	31.6
0.243128	0.492	0.263322	0.483803	24.3	25
0.841634	0.97992	0.0820491	0.0198641	24.7	24.9
0.374573	0.587031	0.0129594	0.181456	32	29.3
0.226025	0.164609	0.63904	0.45494	27.7	24.3
0.294269	0.812709	0.61594	0.271764	29.6	29.9
0.398843	0.877778	0.203386	0.64996	32	27
0.376557	0.578125	0.743771	0.347536	26.1	32
0.542525	0.703125	0.0776168	0.0939389	25.5	32
0.507545	0.763359	0.479139	0.112197	30.3	26.2
0.490625	0.609375	0.659053	0.313034	32	32
0.181307	0.137809	0.0947288	0.228377	20	28.3
0.606041	0.221875	0.0649868	0.157724	23.9	32
0.114459	0.314879	0.0367336	0.302903	30.5	28.9
0.650063	0.622776	0.885484	0.908285	28.9	28.1
0.0324876	0.05625	-0.0386685	0.202499	20.2	32
0.327748	0.403125	0.0263726	0.113434	20.7	32
0.693332	0.87251	0.173085	0.873894	26.6	25.1
0.753125	0.353125	0.202018	0.1109	32	32
0.0875	0.365625	0.0816083	0.101912	32	32
0.511248	0.537849	0.761504	0.251032	29.7	25.1
0.529915	0.974359	0.0725434	0.168659	21.8	23.4
0.440864	0.460993	0.809878	0.860035	27.8	28.2
0.525508	0.153125	0.525253	0.219224	28.3	32
0.737492	0.265683	0.677409	0.587294	26.5	27.1
0.315856	0.334507	0.828817	0.845033	28.3	28.4
0.0889031	0.2	-0.0239384	0.123198	24.5	32
0.886376	0.690625	0.852636	0.0168447	23.9	32
0.298681	0.342949	0.680212	0.637586	28.1	31.2
0.939448	0.975352	0.633367	0.61397	25.4	28.4
0.749746	0.0375	0.727974	0.606199	24.6	32
0.693665	0.475	0.870881	0.371899	29.4	32
0.192946	0.0912409	0.591029	0.446741	28.6	27.4
0.0625	0.034375	0.147485	0.0980248	32	32
0.356479	0.900433	0.0223497	0.112785	25.1	23.1
0.951371	0.266667	0.813545	0.219293	26.2	27
0.0593874	0.093617	0.804289	0.386386	27.3	23.5
0.197294	0.720307	0.0737566	0.041687	32	26.1
0.465572	0.42517	0.872772	0.882452	28.7	29.4
0.941796	0.2607	0.745131	0.486111	26.5	25.7
0.721012	0.896861	0.827809	0.389864	29.4	22.3
0.59957	0.790625	0.852837	0.374826	24.7	32
0.24375	0.60625	0.24508	0.341021	32	32
0.461806	0.927083	0.4924	0.248595	32	28.8
0.853485	0.034749	0.640388	0.8557	26.6	25.9
0.328328	0.187023	0.860039	0.925058	27.4	26.2
0.475862	0.0948276	0.0147742	0.249359	32	23.2
0.482484	0.596958	0.892378	0.684286	27.2	26.3
0.898958	0.238636	-0.0191737	0.633292	32	26.4
0.208065	0.267241	0.496631	0.747023	23.6	23.2
0.972568	0.0429688	0.852851	0.764394	26.6	25.6
0.358676	0.286219	0.815687	0.969726	28.5	28.3
0.404978	0.979452	0.627164	0.878087	28.4	29.2
0.7625	0.06	0.190503	0.0906767	32	20
0.46	0.108	0.105994	0.35617	32	25
0.171508	0.100775	0.730303	0.832839	28.1	25.8
0.964419	0.767544	0.187099	0.308189	32	22.8
0.945	0.025	0.0412554	0.0824181	20	20
0.89811	0.553648	0.0113227	0.135474	23.5	23.3
0.692947	0.15	0.0976429	0.123812	21.8	32
0.406398	0.995305	0.0111384	0.114925	31.1	21.3
0.946316	0.861386	0.822966	0.643058	27.8	30.3
0.620833	0.556667	0.564153	0.74383	32	30
0.0872863	0.0625	0.634608	0.669328	26	28.8
0.970439	0.384375	0.074094	0.122541	29.6	32
0.643374	0.35625	0.0191058	0.0870444	23.3	32
0.151445	0.898438	0.872328	0.743839	26.5	25.6
0.637368	0.8659	0.0724625	0.137561	30.6	26.1
0.122219	0.101887	0.869859	0.837363	26.8	26.5
0.902399	0.0721649	0.486718	0.545772	29.6	29.1
0.724707	0.0807018	0.858335	0.816856	25.3	28.5
0.765625	0.559375	0.0421854	0.326285	32	32
0.42562	0.285124	0.0847125	0.0659898	24.2	24.2
0.781391	0.015873	0.676981	0.151261	25.7	25.2
0.45625	0.121875	0.539368	0.466469	32	32
0.0584919	0.120155	0.725189	0.692669	26.4	25.8
0.51625	0.28125	0.020161	0.326374	20	32
0.792796	0.19375	0.287175	0.188221	24.9	32
0.246875	0.94375	0.126014	0.130429	32	32
0.0579651	0.167331	0.747004	0.721521	26.4	25.1
0.786343	0.359259	0.0299673	0.136934	32	27
0.582183	0.52349	0.105363	0.186945	26.7	29.8
0.254964	0.205128	0.588447	0.721095	26.6	27.3
0.852971	0.920705	0.683057	0.457218	23.7	22.7
0.938693	0.390625	0.10817	0.151104	26.2	32
0.91104	0.678832	0.0810437	0.338158	32	27.4
0.32906	0.277955	0.0579957	0.162323	24.1	31.3
0.859013	0.281553	0.0444352	0.154217	20	30.9
0.898439	0.722892	0.683579	0.581579	29.1	24.9
0.93125	0.496875	0.216789	0.0128874	32	32
0.657885	0.34	0.0824535	0.0171836	27.9	20
0.154067	0.946875	0.342699	0.285604	22.9	32
0.161225	0.271605	0.818083	0.881964	25.9	24.3
0.0598793	0.130435	0.815308	0.553405	28.1	25.3
0.329209	0.935345	0.0375599	0.0361606	23.9	23.2
0.111554	0.0916335	0.788743	0.638325	25.1	25.1
0.748515	0.925311	0.06572	0.0436519	28.3	24.1
0.255077	0.196653	0.695293	0.823668	27.4	23.9
0.88125	0.59375	0.0636988	0.172257	20	32
0.834638	0.174757	0.0209712	0.128976	32	30.9
0.846585	0.815217	0.860755	0.942561	25.7	27.6
0.041455	0.003861	0.797461	0.922953	26.6	25.9
0.803523	0.611814	0.616712	0.929419	26.9	23.7
0.0719844	0.11284	0.873711	0.908421	27	25.7
0.115554	0.148699	0.814182	0.588855	28.6	26.9
0.91875	0.284375	0.117835	0.162893	32	32
0.690217	0.837945	0.0795835	0.121954	32	25.3
0.298155	0.844622	0.0387425	0.184396	23.9	25.1
0.574708	0.734513	0.271213	0.401452	29.3	22.6
0.77909	0.954357	0.842223	0.531594	25.9	24.1
0.811724	0.783784	0.89399	0.820302	25.8	25.9
0.751977	0.806034	0.0586133	0.0817443	31.4	23.2
0.704416	0.976852	0.0883266	0.113004	23.4	21.6
0.989583	0.40625	0.877741	0.241926	27	32
0.669902	0.406504	0.116029	0.100369	29.9	24.6
0.475311	0.728707	0.108672	0.341748	24.2	31.7
0.487676	0.616197	0.867722	0.39543	25.6	28.4
0.421821	0.523077	0.762624	0.754404	24.5	26
0.886218	0.806818	0.0670791	0.322599	20.8	26.4
0.883368	0.890196	0.361799	0.314409	25.1	25.5
0.239927	0.0653846	0.409251	0.59018	27.3	26
0.285425	0.54251	0.818505	0.791643	23.4	24.7
0.446936	0.0521739	0.0419363	0.170966	25.4	23
1.03529	0.0749064	0.867715	0.823197	27.5	26.7
0.374253	0.406375	0.779029	0.782027	24	25.1
0.847638	0.085	0.0282361	0.0477862	25.4	20
0.996181	0.732639	0.168002	-0.0240352	32	28.8
0.660862	0.0689655	0.0276819	0.127267	20	23.2
0.146397	0.778598	0.131078	0.121929	23.9	27.1
0.371277	0.92126	0.0152153	0.0325897	23	25.4
0.317881	0.807947	0.221647	0.0950941	30.2	30.2
0.961038	0.0412844	0.187077	0.0621842	32	21.8
0.252444	0.973684	0.338716	0.247735	28	30.4
0.73022	0.77592	0.0341505	0.241902	26.5	29.9
0.433647	0.903125	0.0844684	0.163967	29.2	32
0.507615	0.272414	0.77992	0.307483	28.3	29
1.00687	0.152941	0.759351	0.482316	25.1	25.5
0.190993	0.10219	0.837533	0.291774	26.5	27.4
0.233311	0.3625	0.0409583	-0.0394994	27.9	32
0.365758	0.139535	0.281944	0.0503923	27.9	25.8
0.18125	0.925	0.460169	0.0400778	32	20
0.215591	0.0900322	0.780412	0.71772	26.7	31.1
0.393586	0.628159	0.265869	0.171952	25.8	27.7
0.694712	0.85	0.132019	-0.0137435	26	32
0.590625	0.76875	0.0491274	0.0699052	32	32
0.949663	0.0678571	0.906775	0.347828	25.4	28
0.91875	0.028125	0.0649137	0.0483995	32	32
0.29607	0.0794224	0.286598	0.247681	26.4	27.7
0.463466	0.652027	-0.574411	0.143062	28.5	29.6
0.401044	0.490272	0.733575	0.828135	23.4	25.7
0.964	0.952	0.397805	0.123853	25	25
0.251861	0.86875	0.0409585	0.147047	31.9	32
0.456914	0.44375	0.170688	0.0581906	30.1	32
0.179716	0.746875	0.270072	0.158753	27.7	32
0.807871	0.9163	0.504133	0.200938	21.2	22.7
0.816298	0.294821	0.669661	0.3604	27.5	25.1
0.22125	0.9	0.235266	0.234902	20	32
0.725	0.009375	0.0835033	0.0831066	32	32
0.621062	1	0.320569	0.414081	22	26.2
0.541725	0.519164	0.627766	0.901432	32	28.7
0.254109	0.238095	0.855126	0.836594	27.7	27.3
0.794951	0.0478469	0.031502	0.0408794	22.1	20.9
0.828125	0.422727	0.0320967	0.124841	32	22
0.70332	0.168498	0.116098	0.177545	32	27.3
0.39555	0.0319489	0.495271	0.20966	24.9	31.3
1.01871	0.090625	0.568146	-0.00548927	30.9	32
0.423275	0.9	0.171661	0.323341	27.9	32
0.0659731	0.145985	0.755039	0.497747	26.1	27.4
0.392312	0.533546	-0.133496	0.462564	32	31.3
0.540909	0.57	0.0889433	0.125895	27.5	20
0.591365	0.49375	0.073925	0.186268	26.2	32
0.231954	0.154185	0.241301	0.055891	25.4	22.7
0.414844	0.705	0.190143	0.0309014	25.6	20
0.37093	0.42	0.0840409	0.0744471	21.5	20
0.295	0.61	0.0288579	0.0837065	20	20
0.170833	0.344697	0.0258822	0.0888154	32	26.4
0.528125	0.234375	0.0850035	0.219214	32	32
0.120836	0.115894	0.602093	0.574011	26.8	30.2
0.435842	0.440625	0.0268801	0.0216988	24.5	32
0.906466	0.887218	0.416269	0.749483	25	26.6
0.550857	0.315603	0.0683163	0.157887	23.7	28.2
0.572262	0.585987	0.745851	0.0731671	31	31.4
0.268273	0.669492	0.315552	0.293908	32	23.6
1.03552	0.0483271	0.868373	0.89619	26.1	26.9
0.0477851	0.071161	0.846521	0.893066	26.1	26.7
0.910265	0.896552	0.745525	0.920366	25.9	29
0.159375	0.36875	0.0526718	0.153478	32	32
0.534375	0.76875	-0.23134	0.0722343	32	32
0.90625	0.8625	0.231303	0.0571169	32	32
0.434375	0.4625	0.0815178	0.148045	32	32
0.700794	0.561905	0.122057	0.117277	32	31.5
0.24375	0.9875	0.0668559	0.268214	32	32
0.57679	0.547009	0.641178	0.822268	32	23.4
0.382332	0.155251	-0.016172	0.312702	23.4	21.9
0.621875	0.884375	0.144019	0.169926	32	32
0.820288	0.7	0.0492933	0.17687	31.7	32
0.0920477	0.6875	0.413765	-0.0278564	25.7	32
0.156025	0.801917	0.0516553	0.163932	26.8	31.3
0.57766	0.135	0.0393664	0.0937862	23.5	20
0.266561	0.454212	0.528892	0.57075	23.6	27.3
0.91225	0.821875	0.0441359	0.0527441	25	32
0.325672	0.232824	0.88757	0.822886	27.9	26.2
0.84375	0.135	0.18303	0.0381758	32	20
0.600907	0.55516	0.829742	0.556593	26.2	28.1
0.657205	0.641148	0.676849	-0.000443907	26.7	20.9
0.211485	0.290196	0.883112	0.784221	25.2	25.5
0.376328	0.129139	-0.233812	0.170622	21.2	30.2
0.718775	0.81	0.0937347	0.0355808	25.3	20
0.130188	0.842308	0.795781	0.833551	29.1	26
0.929607	0.953571	0.441997	0.155159	27.6	28
0.560247	0.4	0.0241647	0.0542728	32	21.5
0.078332	0.986111	0.837307	0.287175	27.4	21.6
0.871044	0.817544	0.0432962	0.299602	21.4	28.5
0.577869	0.672727	0.712704	0.800737	24.4	22
0.964131	0.688525	0.120658	0.15318	23.4	30.5
0.0495534	0.093633	0.625127	0.839116	26	26.7
0.224148	0.358333	0.776792	0.822064	27.4	24
0.118923	0.957198	0.0520928	0.0542972	24.5	25.7
0.860847	0.878788	0.0918589	0.0363046	27	23.1
0.989273	0.00396825	0.829499	0.761043	25.6	25.2
0.581042	0.483871	0.759544	0.768474	24.4	24.8
0.248184	0.241525	0.918681	0.90612	28.7	23.6
0.529553	0.096875	-0.111001	0.305067	22.1	32
0.603679	0.505929	0.78524	0.789603	23.4	25.3
0.346406	0.516129	0.468051	0.836286	21.9	24.8
0.950605	0.8	0.834593	0.564475	24.8	32
0.818562	0.533981	-0.555163	-0.0546269	29.5	20.6
0.929222	0.988235	0.741825	0.736542	26.9	25.5
0.321906	0.751748	0.82819	0.883676	27.6	28.6
0.524036	0.543396	0.834723	0.776594	23	26.5
1.03073	0.358423	0.0588651	0.606395	20	27.9
0.872942	0.789668	0.189814	0.0697712	31.2	27.1
0.0987735	0.0120482	0.834945	0.780344	25.9	24.9
0.542978	0.350993	0.836543	0.904621	29.1	30.2
0.812854	0.773946	0.801727	0.818924	23.9	26.1
0.495475	0.370229	0.748385	0.569915	24.8	26.2
0.277867	0.0661479	0.87415	0.848748	27.2	25.7
1.01107	0.896679	0.51741	0.500896	27.1	27.1
0.113375	0.00392157	0.884361	0.727946	25.7	25.5
0.221642	0.97318	0.595925	0.745151	29.7	26.1
0.759453	0.065625	0.880507	0.225133	28.1	32
0.32602	0.0612245	-0.0266145	0.418328	32	24.5
0.226061	0.21875	0.781439	0.310701	26.5	32
0.878844	0.968872	0.868224	0.859751	27.7	25.7
0.542081	0.185841	0.581096	0.567516	24.3	22.6
0.361651	0.257812	0.797523	0.722966	25.4	25.6
0.378055	0.09375	0.885419	0.471096	26.6	32
1.02277	0.00833333	0.888659	0.795869	29.1	24
0.337341	0.412214	0.772361	0.604429	31.3	26.2
0.672831	0.765432	0.807399	0.728336	24.7	24.3
0.569728	0.397727	0.811229	0.774726	29.4	26.4
1.01646	0.167213	0.850209	0.909588	23.6	30.5
0.169869	0.978125	0.313711	0.322588	25.7	32
0.952158	0.0756303	0.538465	0.407094	25.1	23.8
0.585302	0.425806	0.918119	0.640992	28.4	31
0.258157	0.951542	0.107108	0.0955307	24.1	22.7
0.786254	0.817352	-0.0176599	0.064955	25.3	21.9
0.372221	0.867159	0.0328929	0.481203	32	27.1
0.861551	0.0258621	0.623451	0.240368	28.3	23.2
0.601496	0.658333	0.835535	0.619213	23.4	24
0.37531	0.407692	0.701094	0.680598	24.8	26
0.719666	0.842623	0.184836	0.0241343	24.9	30.5
0.569827	0.170543	0.866906	0.59344	26.2	25.8
0.496875	0.43125	0.340805	0.235984	32	32
0.537936	0.528926	0.885649	0.140111	26.6	24.2
0.702404	0.384375	0.6382	0.306103	26	32
0.544943	0.368852	0.750103	0.880556	23.6	24.4
0.969903	0.065625	0.810726	0.0465439	27.1	32
0.9375	0.26875	0.00962654	0.117272	32	32
0.598998	0.759375	0.0869187	0.163613	26.2	32
0.716588	0.47907	0.315422	0.199092	24.1	21.5
0.766888	0.278125	0.029299	0.142483	23.5	32
0.836594	0.334711	0.0703312	0.0803592	23.7	24.2
0.252246	0.899642	0.0359472	0.135556	21.5	27.9
0.195456	0.0559441	0.911195	0.836428	28.1	28.6
0.0799559	0.7	0.104266	0.027589	22.7	20
0.92107	0.949458	0.19791	0.277125	24.2	27.7
0.689579	0.939655	0.00345981	0.162174	22.6	23.2
0.904138	0.0354331	0.278814	0.167401	25.8	25.4
0.890992	0.400662	0.850896	0.598636	23.9	30.2
0.441632	0.057971	0.157206	0.49599	21.9	27.6
0.796739	0.434783	0.149531	0.195695	32	23
0.99873	0.0387931	0.794096	0.507624	25.8	23.2
0.183523	0.0625	0.754113	0.462837	27.5	32
0.108419	0.0846154	0.77006	0.740727	25.4	26
0.43608	1	0.0864575	0.33534	32	24.2
0.358211	0.68125	0.110697	0.199076	25.5	32
0.115656	0.654378	0.696717	0.884167	25.7	21.7
0.515	0.604545	0.128269	0.145903	20	22
0.652313	0.253125	0.134603	0.0938688	25.4	32
0.215572	0.953125	0.0781705	0.377029	23.6	32
0.120879	0.0629371	0.917385	0.881443	27.3	28.6
0.457504	0.498328	0.835414	0.467773	25.2	29.9
0.735104	0.350365	0.0563947	0.242986	22.7	27.4
0.127102	0.875	0.0620933	0.0591025	22.3	32
0.426859	0.43125	0.0488219	0.163961	27.9	32
0.596875	0.18125	0.6527	0.505479	32	32
0.633173	0.826923	0.0472128	0.080638	32	26
0.882056	0.325	0.0145964	0.134745	27.9	32
0.536111	0.457778	0.083723	0.1139	32	22.5
0.0913645	0.834375	0.739255	0.162069	26.2	32
0.661128	0.6875	0.0689329	0.313526	20.5	32
0.16875	0.603125	0.0470669	0.0253791	32	32
0.791269	0.782258	0.720789	0.801861	24.7	24.8
0.947917	0.8375	0.182202	0.12946	31.2	32
0.823936	0.288889	0.262734	0.386065	26.8	27
0.775	0.734375	0.175093	0.117705	32	32
0.418155	0.48125	0.911182	0.575527	25.2	32
0.967935	0.0330579	0.854155	0.778328	25.8	24.2
0.807666	0.977064	0.815999	0.286395	25.3	21.8
0.560632	0.146875	0.464938	0.0861775	25.1	32
0.899898	0.0228758	0.106032	0.207869	32	30.6
0.368514	0.0875	0.184406	0.06227	21.2	32
0.295594	0.2125	0.00120199	0.172533	24.4	32
0.0375	0.75625	0.406345	0.247825	32	32
0.912573	0.945392	0.308701	0.53136	25	29.3
0.0654152	0.928	0.741686	0.898982	27.7	25
0.333385	0.391489	0.621566	0.906937	27.2	23.5
0.298171	0.915625	0.589389	0.373731	22.9	32
0.616429	0.587549	0.67927	0.803091	27	25.7
0.584375	0.328125	0.0134211	0.386583	32	32
0.287399	0.525114	0.0952141	0.0915282	25.2	21.9
0.388996	0.552174	0.76976	0.75809	22.6	23
0.537815	0.470588	0.828841	0.8381	25	23.8
0.418118	0.825397	0.0936805	0.0863578	22.7	25.2
0.568383	0.635193	0.85756	0.88379	24.7	23.3
0.808835	0.709924	0.832375	0.632096	25.8	26.2
0.632939	0.716738	0.66452	0.829239	23.8	23.3
0.632639	0.624473	0.845181	0.901395	24.8	23.7
0.653125	0.790625	0.0626646	0.158259	32	32
0.742361	0.714286	0.846072	0.781309	26.4	23.8
0.699865	0.628692	0.849778	0.859048	25	23.7
0.84375	0.928125	0.0557009	0.262384	32	32
0.808403	0.727273	0.849153	0.913259	25.1	24.2
0.458448	0.495652	0.888218	0.735935	23.7	23
0.722328	0.643123	0.671886	0.582093	32	26.9
0.399833	0.759494	0.17986	0.253221	24.2	31.6
0.388872	0.63913	0.360947	-0.0238867	28.6	23
0.981028	0.113712	0.279633	0.135036	27.8	29.9
0.975682	0.0645161	0.887143	0.862401	26	24.8
0.165446	0.762376	0.0295897	0.0548145	20	20.2
0.079965	0.992187	0.840682	0.88618	25.9	25.6
0.360235	0.452282	0.837082	0.907757	24	24.1
0.899171	0.978261	0.793609	0.534828	25.7	23
0.125028	0.0897959	0.890453	0.926772	27.7	24.5
0.177647	0.16	0.880051	0.905156	27.2	25
0.494694	0.967153	0.182149	0.377116	26	27.4
0.39438	0.251969	0.796103	0.832243	25.5	25.4
0.42353	0.485714	0.854784	0.897625	25.1	24.5
0.550734	0.522267	0.925633	0.836446	25.5	24.7
0.375559	0.255814	0.80468	0.906414	27.8	30.1
0.817073	0.865854	0.724021	0.731408	24.6	24.6
0.116331	0.0313725	0.883602	0.869505	28.3	25.5
0.272737	0.353448	0.229619	0.764205	32	23.2
0.45727	0.367347	0.343563	0.837439	32	24.5
0.57529	0.343629	0.776014	0.681606	26.1	25.9
0.784075	0.827451	0.841045	0.914778	24.6	25.5
0.168462	0.0721649	0.861691	0.607242	26.9	29.1
0.252786	0.455939	-0.00415245	0.170669	26.4	26.1
0.837753	0.969595	0.146269	0.253343	32	29.6
0.418624	0.579646	0.77666	0.770308	24.3	22.6
0.867854	0.76875	0.794617	0.629634	29.3	32
0.609557	0.88125	0.680962	0.290187	25.7	32
0.233939	0.971875	0.328376	-0.0982726	25.1	32
0.436006	0.125	0.865585	0.185974	26.5	24
0.6854	0.686347	0.117575	0.872093	23	27.1
0.889317	0.121457	0.535535	0.898608	25.1	24.7
0.473858	0.261044	0.451753	0.715381	32	24.9
0.319083	0.513208	0.621778	0.640613	23.7	26.5
0.768269	0.720395	0.867366	0.463573	26.9	30.4
0.133602	0.609375	0.188989	0.0363408	28.7	32
0.342979	0.448	0.644318	0.29927	23.5	25
0.0827733	0.034375	0.13645	0.18678	27.9	32
0.954915	0.769231	0.0682952	0.0670513	32	23.4
0.170996	0.92803	0.509591	0.812388	30.8	26.4
0.0668031	0.296774	0.0344253	0.114421	26.8	31
0.116883	0.929907	0.199784	0.0777709	23.3	21.4
0.109169	0.378855	0.0683523	0.129369	32	22.7
0.845	0.115	0.127398	-0.00306503	20	20
0.211881	0.456869	0.0886353	0.139884	22.9	31.3
0.616956	0.0849421	0.151796	0.0173819	21.6	25.9
0.909375	0.16875	0.000214651	0.137889	32	32
0.921635	0.775	0.0822125	0.0331577	26	32
0.819544	0.749206	-0.0282949	0.203534	32	31.5
0.510697	0.933333	0.0289984	0.337184	20.7	31.5
0.92825	0.23125	0.194534	0.3933	25	32
0.0444853	0.446875	0.0338178	0.292975	25.5	32
0.0564235	0.29078	0.0335445	0.0405318	27.1	28.2
0.352067	0.35	0.145504	0.210373	26.3	32
0.486929	0.165354	0.104609	0.0421364	20	25.4
0.0500705	0.86385	0.0415567	0.0601134	20.3	21.3
0.150847	0.34589	0.0285332	0.0461209	25.4	29.2
0.815434	0.515625	0.0821188	0.458214	24.5	32
0.240192	0.246875	0.0876736	0.516397	27.4	32
0.132886	0.75625	0.0119279	0.127018	21.4	32
0.265625	0.4125	0.155143	0.155542	32	32
0.2875	0.66875	0.037806	0.0208078	32	32
0.755814	0.943775	0.569661	0.770371	24.8	24.9
0.0818735	0.912409	0.0249884	0.0845233	24	27.4
0.447048	0.448387	0.214259	0.413184	21.2	31
0.604722	0.665584	0.251657	0.792828	23.6	30.8
0.884919	0.890625	0.169994	0.184719	29.3	32
0.367789	0.375451	0.0631781	0.131337	30.2	27.7
0.25	0.095	0.0926551	0.293207	25.5	20
1.0359	0.201521	0.117455	0.151641	22.9	26.3
0.4375	0.778125	0.132321	0.190694	32	32
0.117188	0.08125	0.0278049	0.458809	25.6	32
0.491338	0.5875	0.121787	0.296091	28.5	32
0.756452	0.221774	0.606774	0.715546	26.5	24.8
0.868926	0.422535	0.707065	0.817687	32	28.4
0.392393	0.18595	0.0782619	0.106357	29.4	24.2
0.296049	0.218978	0.457814	0.704164	28.1	27.4
0.634987	0.698745	0.574722	0.788948	27.3	23.9
0.685002	0.470588	0.681105	0.586967	32	28.9
0.511313	0.649194	0.648165	0.120816	28.8	24.8
0.596382	0.592105	0.835488	0.793881	24.1	22.8
0.84375	0.196875	0.274582	0.158916	32	32
0.046875	0.6875	0.2536	0.468718	32	32
0.46875	0.51	0.372379	0.126071	32	20
0.561479	0.025	0.113843	0.429184	30.6	32
0.267129	0.328125	0.113253	0.0339298	23.9	32
0.314787	0.68125	0.0561626	0.226499	28.7	32
0.75625	0.765	0.342012	0.0646628	32	20
0.268274	0.282353	0.186341	0.0669359	28.3	25.5
0.76817	0.625	0.827377	0.90356	26	23.2
0.441176	0.336996	0.0710007	0.254679	26.3	27.3
0.600735	0.53	0.779621	0.123584	27.2	20
0.461846	0.374384	0.270941	0.110772	26.9	20.3
0.741315	0.435484	0.16375	0.119061	31.2	31
0.377949	0.348178	0.833323	0.857282	24.9	24.7
0.765832	0.67757	0.235405	0.0503856	26.8	21.4
0.308779	0.21	0.2264	0.119987	26.2	20
0.753579	0.753906	0.828476	0.810186	25.1	25.6
0.501402	0.346667	0.0318472	0.0135465	20.6	22.5
0.449221	0.597458	0.664781	0.86128	24.8	23.6
0.33125	0.85625	0.0298131	0.154124	32	32
0.666929	0.0787402	0.783059	0.302598	25	25.4
0.614402	0.513725	0.679938	0.775343	28.4	25.5
0.782204	0.2625	0.148205	0.0979268	26.2	32
0.0654511	0.216129	0.0928597	0.136894	27.6	31
0.620596	0.202703	0.833202	0.337139	25.7	29.6
0.871148	0.252101	0.0578652	-0.03935	24.6	23.8
0.991841	0.345725	-0.0135621	0.178653	26.2	26.9
0.449557	0.474138	0.780053	0.863144	24.9	23.2
0.974299	0.977444	0.861484	0.758431	26.3	26.6
0.354209	0.578125	0.463658	0.393624	24.5	32
0.899137	0.846154	0.6861	0.34315	32	22.1
0.879023	0.822642	0.46691	0.619387	25.5	26.5
0.330677	0.36255	0.769065	0.561596	25.1	25.1
0.334375	0.490625	0.147714	0.410318	32	32
0.907974	0.30625	0.0517788	0.116039	29	32
1.02461	0.92233	0.650713	0.293264	26.8	30.9
0.590624	0.539683	0.90223	0.843046	25.8	25.2
0.343731	0.310345	0.618124	0.216147	29.1	23.2
0.830994	0.286645	0.838699	0.150173	24.3	30.7
0.116685	0.93722	0.166143	0.139084	24.1	22.3
0.2387	0.172414	0.112378	0.20413	29.6	23.2
0.0974293	0.387454	0.371605	0.55149	30	27.1
0.188235	0.180392	0.749446	0.467214	25.5	25.5
0.663869	0.728682	0.803291	0.825551	26.6	25.8
0.426704	0.55042	0.908646	0.807483	25.2	23.8
0.917085	0.698885	0.805485	0.608125	27.3	26.9
0.265179	0.955357	0.0257893	0.136081	32	22.4
0.772969	0.828125	0.488958	-0.0240752	31.7	32
0.972732	0.289474	0.00626122	0.189154	23.3	26.6
1.02705	0.742947	0.158895	0.303573	32	31.9
0.382955	0.599174	0.197097	-0.325257	32	24.2
0.296365	0.234483	0.03868	0.143785	22.2	29
0.440625	0.775	0.116489	0.0897131	32	20
0.354723	0.4875	0.0892459	0.367433	26.2	32
0.873433	0.104839	0.840848	0.571436	26.5	24.8
0.659147	0.798283	0.211859	0.0416454	32	23.3
0.299747	0.0534351	0.725772	0.757906	29.6	26.2
0.469647	0.81875	0.0997342	0.145622	20.9	32
0.071875	0.63125	0.196307	0.429135	32	32
0.94375	0.015625	0.300004	0.133629	32	32
0.622107	0.558528	0.045987	0.106045	20	29.9
0.695161	0.690625	0.308871	-0.112921	25.7	32
0.360403	0.23445	0.428326	0.770709	25.6	20.9
0.182436	0.176744	0.180794	0.048699	21.9	21.5
0.310056	0.330855	0.825468	0.28551	27.4	26.9
0.999581	0.18797	0.57888	0.609559	30.5	26.6
0.254321	0.88125	0.0932432	0.327576	31.1	32
0.148843	0.18125	0.764925	0.212241	27	32
0.211559	0.545455	0.71718	0.211711	26.2	30.8
0.555205	0.978125	0.169747	0.0847243	28.7	32

## Sheet: Pred 0.002 uM
Old_Phase	New_Phase	r2_before	r2_after	Period_before	Period_after
0.470766	0.44375	0.0375083	0.169769	24.8	32
0.929407	0.139013	0.043634	0.103371	29.1	22.3
0.711548	0.106977	0.117235	0.124567	23.3	21.5
0.429867	0.471698	0.836393	0.721735	25.8	26.5
0.175425	0.00714286	0.828261	0.674501	22.7	28
0.748916	0.389937	0.452958	0.178517	23.2	31.8
0.521875	0.525	0.133991	0.0312294	32	32
0.634375	0.26875	0.00238485	0.171297	32	32
0.117657	0.0347826	0.802041	0.89594	24.5	23
0.971853	0.9125	0.0674457	0.0391153	28.2	32
0.97704	0.942529	0.730651	0.868461	26.6	26.1
0.339456	0.7	0.101	0.052584	26.2	32
0.39754	0.508772	0.890406	0.865914	29.1	28.5
0.127824	0.56	0.0614328	0.00404516	23.9	20
0.0439633	0.155303	0.406174	0.491431	25.4	26.4
0.458531	0.81875	0.0719732	0.0452838	26.3	32
0.406644	0.961165	0.0351159	0.039155	32	20.6
0.741404	0.763889	0.04516	0.0538756	22.7	28.8
0.707426	0.425	0.0407191	0.0404272	20.2	20
0.63	0.01	-0.00111172	-0.0964645	20	20
0.174166	0.83274	0.040582	0.228662	32	28.1
0.948665	0.602564	0.100802	0.127747	32	23.4
0.74249	0.316206	0.643176	0.272047	22	25.3
0.185449	0.81295	0.113172	0.0279164	26.5	27.8
0.573283	0.764912	0.0500675	0.119116	31.9	28.5
0.423513	0.533074	0.733258	0.8787	22.9	25.7
0.776432	0.814159	0.0451042	0.188826	22.8	22.6
0.466617	0.52381	0.0177213	0.0317002	32	25.2
0.450188	0.599359	-0.0556517	0.0683914	21.8	31.2
0.609441	0.634375	0.513674	0.431724	23.5	32
0.322821	0.852113	0.0224316	0.0942617	27.6	28.4
0.0493998	0.798354	0.039194	0.109661	24.1	24.3
0.729498	0.084375	-0.00267641	0.126969	31.4	32
0.837202	0.74375	0.0676356	0.173291	21	32
0.648645	0.075	0.045869	0.222516	26.3	32
0.801411	0.41875	0.799276	0.143228	24.8	32
0.0977778	0.777778	-0.00734902	0.0295533	22.5	22.5
0.61625	0.146875	0.0677452	0.236332	20	32
0.739552	0.660448	0.161503	0.203839	28	26.8
0.811915	0.012766	0.0150852	0.103062	20	23.5
0.0509394	0.938511	0.0526715	0.0399153	23.1	30.9
0.6969	0.45	0.0258506	0.143371	24.6	32
0.994651	0.860262	0.0126247	0.0680094	20	22.9
0.39125	0.53125	0.0652344	-0.00909854	20	32
0.270155	0.281369	0.762011	0.863257	27.6	26.3
0.1	0.946875	0.365149	0.112298	32	32
0.236758	0.840625	0.0374984	0.271261	23.6	32
0.718544	0.831418	0.0629977	0.0579129	20	26.1
0.548563	0.341667	0.120331	0.11231	29	24
0.44963	0.811448	0.0838117	0.162563	20	29.7
0.26875	0.59375	0.1691	0.0306985	32	32
0.189916	0.652381	0.522081	0.510905	25.5	21
0.738376	0.939163	0.756689	0.278185	24.9	26.3
0.853148	0.511811	0.129726	0.0139945	28.3	25.4
0.174076	0.472574	0.653561	0.812865	24.6	23.7
0.296188	0.202643	0.635493	0.162775	26	22.7
0.733032	0.027972	0.0197795	0.139549	30.6	28.6
0.388747	0.291339	0.473672	0.485205	27.5	25.4
0.940916	0.268908	0.570756	0.377264	25.8	23.8
0.88625	0.58125	0.0399092	0.104916	20	32
0.472764	0.81875	0.0957171	0.0754201	21.8	32
0.231352	0.375	0.848081	0.733108	28.6	31.2
0.450064	0.334375	0.871796	0.697025	29.1	32
0.408075	0.646875	-0.0351515	0.128502	27.4	32
0.380416	0.829181	0.0353478	0.223164	32	28.1
1.01522	0.925	0.86103	0.610586	27.3	32
0.89538	1	0.760712	0.240314	23	32
0.682437	0.746988	0.139017	0.132351	31.4	24.9
0.718147	0.698842	0.817487	0.878659	26.6	25.9
0.842744	0.0135593	0.104498	0.136929	32	29.5
0.0635395	0.0224719	0.750508	0.869482	28.6	26.7
0.689342	0.836735	0.645544	0.560877	25.2	29.4
0.892506	1	0.790067	0.297736	24.6	22.1
0.645697	0.693966	0.55683	0.86844	24.2	23.2
0.618489	0.644351	0.552566	0.787306	25.4	23.9
0.68136	0.768293	0.662168	0.861672	24.9	24.6
0.50723	0.2625	0.875028	0.285604	25.5	32
0.437612	0.4	0.767447	0.421585	27.9	32
0.708955	0.636364	0.87155	0.496074	26.8	22
0.682847	0.607143	0.695203	0.74138	31	25.2
0.241583	0.160839	0.918693	0.879725	31.3	28.6
0.102415	0.913208	0.75224	0.807177	25.7	26.5
0.145009	0.269231	0.798139	0.374343	26.5	23.4
0.65625	0.725	0.293406	0.0218543	31.3	32
0.229753	0.0923077	0.772004	0.78662	26.5	26
0.197421	0.110266	0.797518	0.642903	26.8	26.3
0.199506	0.971246	0.767845	0.615558	26.5	31.3
0.163424	0.142857	0.730056	0.788155	25.8	24.5
0.10593	0.390335	0.523382	0.735034	20.2	26.9
0.620536	0.859375	0.699887	0.21396	25.2	32
0.334358	0.413793	0.833646	0.869206	25.8	26.1
0.953415	0.598456	0.310479	0.0863597	32	25.9
0.0640931	0.521875	0.430578	0.374161	25.5	32
0.375462	0.1625	0.209855	0.191742	20.3	32
0.804575	0.868914	0.157037	0.0139616	31.4	26.7
0.191418	0.280156	0.59027	0.599161	24.7	25.7
0.89375	0.696875	0.0405323	0.235472	32	32
0.206314	0.989726	0.475234	0.394845	27.1	29.2
0.227083	0.16875	0.125821	0.287648	24	32
0.520185	0.47451	0.606275	0.634474	28.9	25.5
0.920819	0.925926	0.544198	0.870033	24.9	24.3
0.0841505	0.0669456	0.698493	0.787159	25.9	23.9
0.955062	0.044	0.3696	0.51904	24.3	25
0.993391	0.048583	0.835171	0.670901	25.3	24.7
0.6125	0.04375	0.087858	0.10356	32	32
0.96513	0.571875	0.853296	0.193817	25.9	32
0.350398	0.28125	0.858636	0.831088	26.9	28.8
0.83125	0.934375	0.0322437	0.0687962	20	32
0.292698	0.222628	0.790529	0.498056	29.1	27.4
0.75625	0.671875	0.0129907	0.0885669	20	32
0.610625	0.527675	0.62601	0.735034	24.2	27.1
0.500895	0.445993	0.700885	0.807779	25.9	28.7
0.651366	0.834951	0.809849	0.299341	27.2	30.9
0.280004	0.0682594	0.798985	0.630385	26.7	29.3
1.02043	0.813333	0.398868	0.700839	27.9	30
0.511713	0.553191	0.0599982	0.0957382	29.7	23.5
0.978	0.925	0.0269451	0.0285213	25	20
0.814889	0.45	0.838312	0.878953	28.4	28
0.115406	0.858657	0.0192813	0.177834	24.4	28.3
0.891534	0.665505	0.743487	-0.157333	26.2	28.7
0.68665	0.54417	0.78551	0.780961	29.2	28.3
0.765405	0.590625	0.750332	0.485998	28.4	32
0.935257	0.940141	0.778961	0.819973	24.8	28.4
0.964409	0.626712	0.0556537	0.0861391	21.4	29.2
0.161171	0.423423	0.112153	0.0395917	30	22.2
0.657116	0.903346	0.0166453	0.0720576	21.2	26.9
0.651378	0.734767	0.791278	0.915232	24.1	27.9
0.235512	0.410788	0.397613	0.822417	21.1	24.1
0.662997	0.534483	0.783923	0.468539	26	29
0.905628	0.488959	0.204968	0.104276	28.5	31.7
0.754221	0.84375	0.838196	0.0374243	26.1	25.6
0.484628	0.712838	0.218853	0.0906425	32	29.6
0.495176	0.015625	0.0285021	0.0560546	29.8	32
0.903226	0.619355	0.298505	0.0393286	21.7	31
0.457332	0.54023	0.895542	0.613221	26.4	26.1
0.483224	0.381944	0.925028	0.360779	26.7	28.8
0.328301	0.943662	0.120288	0.0444831	32	28.4
0.306426	0.30897	0.116757	0.234108	32	30.1
0.610256	0.493333	0.893182	0.660807	26	30
0.231862	0.691525	0.0414822	0.183118	25.3	29.5
0.320702	0.553125	0.209649	0.109959	30.1	32
0.532081	0.653061	0.765682	0.133113	26.4	24.5
0.614836	0.0237154	0.76796	0.481884	26.2	25.3
0.317887	0.39819	0.336928	0.118292	32	22.1
0.519386	0.733906	0.679476	0.455482	23.5	23.3
0.67157	0.624	0.897113	0.777128	24.2	25
0.127654	0.880702	0.786817	0.708323	25.7	28.5
1.00625	0.071875	0.151832	0.229802	32	32
0.35625	0.19375	0.374179	0.106806	32	32
0.558158	0.279605	0.090787	0.302765	20	30.4
0.250794	0.0253968	0.0964534	0.126723	32	31.5
0.174656	0.215139	0.729595	0.636403	24.8	25.1
0.135732	0.0782313	0.767615	0.62134	25.3	29.4
0.904281	0.859375	0.0305723	0.390104	25.4	32
0.242595	0.98125	0.756956	0.279	24.9	32
0.505	0.05	0.141362	0.0207622	20	20
0.934375	0.846875	0.0745002	0.138602	32	32
1.00852	0.125	0.746598	0.081059	26.4	32
0.442406	0.308594	0.764626	0.727039	25.8	25.6
0.448638	0.58125	0.0902709	0.0552626	28.9	32
0.484821	0.315625	0.858873	-0.624947	24.5	32
0.261715	0.915	0.0519349	0.0139887	23.9	20
0.3159	0.26378	0.661744	0.670656	24.3	25.4
0.514013	0.906149	0.0370662	0.158021	20	30.9
0.148053	0.70625	0.658633	0.24093	24.4	32
0.396164	0.87037	0.0321427	0.0277304	22.4	27
0.736953	0.727273	0.941346	0.796812	25.5	28.6
0.60125	0.090625	0.122546	0.330992	20	32
0.230877	0.240625	0.808284	0.63484	26.8	32
0.376838	0.184375	0.0334028	0.0646351	20.4	32
0.365205	0.809375	0.849612	0.130743	26.8	32
0.0963957	0.113208	0.854596	0.897657	26	31.8
0.698233	0.297189	0.38454	0.19488	20	24.9
0.684211	0.802632	0.609544	0.506012	24	22.8
0.669643	0.16875	0.0528994	0.167526	22.4	32
0.731288	0.991379	0.827691	0.303371	25.8	23.2
0.192903	0.989286	0.649727	0.430593	30.9	28
0.285667	0.893836	0.0661202	0.0804508	31.1	29.2
0.0977778	0.1	0.759246	0.606106	22.5	25
0.238561	0.313253	0.720697	0.815497	24.4	24.9
0.783565	0.688462	0.862903	0.89713	27.1	26
0.4	0.01875	0.0554782	0.286886	32	32
0.7	0.635	0.12303	0.125773	32	20
0.253603	0.300813	0.867929	0.944967	26.4	24.6
0.0721996	0.185484	0.850368	0.893149	25.4	24.8
0.928891	0.684211	0.757809	0.528555	28.2	22.8
1.01651	0.14841	0.0651021	0.0533272	26.9	28.3
0.617464	0.565	0.269682	0.162615	20.9	20
0.932699	0.344203	0.573239	0.353102	32	27.6
0.093634	0.858934	0.863588	0.265712	26	31.9
0.176106	0.398625	0.0283198	0.103772	23.1	29.1
0.117489	0.819936	0.593347	0.30867	29.5	31.1
0.73035	0.473282	0.805711	0.206224	25.3	26.2
0.638586	0.486275	0.717884	0.757131	24.3	25.5
0.525941	0.630435	0.823838	0.881064	23.8	23
0.767798	0.780172	0.609518	0.804212	24.8	23.2
0.615625	0.634375	0.228144	0.884875	32	32
0.203968	0.95625	0.0776543	0.100776	24.1	32
0.458225	0.430464	0.0297286	0.159707	27.6	30.2
0.259698	0.69375	0.152998	0.116897	29	32
0.882835	0.124	0.784662	0.673803	25.4	25
0.611566	0.672065	0.725922	0.858017	24.6	24.7
0.613277	0.755102	0.71794	0.660586	25.7	24.5
0.592258	0.634855	0.808016	0.827439	26.7	24.1
0.164428	0.107744	0.812033	0.583751	27.3	29.7
0.855799	0.995868	0.766583	0.772975	26.1	24.2
0.516964	0.759375	0.103466	0.268292	28	32
0.261329	0.249071	0.78062	0.845318	27.9	26.9
0.723343	0.686192	0.779745	0.900543	25.6	23.9
0.278249	0.312757	0.773944	0.843866	24.9	24.3
1.00937	0.971875	0.0427056	0.211201	32	32
0.868636	0.055336	0.0197631	0.0773132	23.4	25.3
0.176629	0.219626	0.0740006	-0.0603496	27.8	21.4
0.767473	0.5625	0.788437	0.74092	24.8	24
0.996234	0.985714	0.795952	0.947602	27.5	28
0.631218	0.489627	0.746064	0.780037	25.1	24.1
0.233541	0.30605	0.88528	0.920407	28	28.1
0.0668829	0.115385	0.580477	0.828942	24.9	26
0.709375	0.38125	0.0527547	0.434907	32	32
0.271043	1	0.143461	-0.0258443	25.3	23.7
0.315625	0.640625	0.151572	0.0836597	32	32
0.25955	0.276753	0.892414	0.892965	27.5	27.1
0.531826	0.3375	0.0453263	0.053079	21.7	32
0.960195	0.0187266	0.829322	0.872652	26.6	26.7
0.504543	0.628866	0.060277	0.0715158	29.8	29.1
0.505861	0.180812	0.114358	0.263517	27.2	27.1
0.871875	0.55625	-0.00732295	0.0602614	32	32
0.0513795	0.0765766	0.0650473	0.0985237	32	22.2
0.696447	0.313793	0.0567828	0.0382343	26.4	29
0.273452	0.0547445	0.23359	0.407523	28.3	27.4
0.152921	0.742188	0.0883235	0.0317964	23	25.6
0.473179	0.850394	0.0444215	0.0932204	32	25.4
0.490625	0.209375	0.0193885	0.206923	32	32
0.400186	0.540441	0.211134	0.0859123	26.1	27.2
0.26782	0.771875	0.0617278	0.0964255	24.2	32
0.911633	0.169903	0.180169	0.0597732	28.5	20.6
0.393037	0.24055	0.899814	0.811144	29.7	29.1
0.122269	0.31068	0.0749165	0.117203	32	20.6
1.01401	0.23	0.0841153	0.0354955	28.9	20
0.803234	0.708171	0.304603	0.0358538	32	25.7
0.787161	0.824786	0.668469	0.360946	27.6	23.4
0.744982	0.0755556	0.843673	0.773408	24.8	22.5
0.536815	0.515789	0.645655	0.841502	25.9	28.5
0.383973	0.809375	0.0683195	-0.0719337	20.2	32
0.29188	0.445	0.0721732	0.0563936	23.4	20
0.964368	0.0487805	0.693613	0.963134	24.3	24.6
0.072767	0.208029	0.0492684	0.0804943	29.1	27.4
0.111302	0.279743	0.0471304	0.060224	20	31.1
0.975355	0.917293	0.926101	0.861305	28.8	26.6
0.893729	0.958491	0.74006	0.889418	27.2	26.5
0.169874	0.827476	0.699892	0.912995	30.5	31.3
0.673429	0.237458	0.668203	0.702441	24.2	29.9
0.580103	0.5	0.0154036	0.270451	30.1	25.2
0.31625	0.828125	0.00879577	0.137548	20	32
0.995757	0.71777	0.796586	0.555475	24.8	28.7
0.504391	0.898305	0.21452	0.130255	22	29.5
0.45	0.715	0.0611038	0.0677305	23.6	20
0.531292	0.30531	0.130446	0.801667	22.2	22.6
0.286272	0.00446429	0.195356	0.0649551	25.6	22.4
0.29793	0.313043	0.290228	0.736421	21	23
0.0822428	0.1625	0.920723	0.534734	27.7	32
0.164685	0.140496	0.73993	0.639225	26	24.2
0.408981	0.59058	0.130505	0.393658	23.9	27.6
0.395657	0.421488	0.926884	0.529627	24.7	24.2
0.16904	0.0540541	0.67225	0.851235	25.6	25.9
0.410824	0.815217	0.037951	0.121805	32	27.6
0.393126	0.406375	0.735353	0.710615	25.5	25.1
0.9125	0.77	0.0593785	-0.0136844	32	20
0.255352	0.261719	0.669407	0.79761	25.4	25.6
0.366937	0.328358	0.140552	0.0854457	28.3	26.8
0.789752	0.504587	0.0197674	0.0407676	26.5	21.8
0.528318	0.607595	0.686607	0.810593	26.5	23.7
0.495869	0.725424	0.0567445	-0.0392008	32	29.5
0.227679	0.36875	0.107863	0.0873709	25.9	32
0.1625	0.065625	0.0725488	0.114149	32	32
0.500176	0.777409	0.0759627	0.115434	32	30.1
0.534891	0.685714	0.60976	0.386511	24.8	24.5
0.161008	0.327138	0.927598	0.906629	28.6	26.9
0.854637	0.181818	0.0270417	0.0923397	27.3	20.9
0.0965671	0.897059	0.286835	-0.0130698	31.3	20.4
0.413244	0.873786	0.258222	0.343878	23.4	30.9
0.773288	0.280822	0.278273	0.662647	32	29.2
0.725046	0.710744	0.859195	0.932761	24.5	24.2
0.995928	0.611486	0.0867789	0.189714	30.2	29.6
0.500168	0.268966	0.822476	0.631465	30.7	29
0.985635	0.953125	0.888066	0.82001	24.8	25.6
0.789228	0.682819	0.856985	0.83294	25.2	22.7
0.742739	0.838828	0.803483	0.63907	25.4	27.3
0.162087	0.41875	0.553712	0.765738	25.7	32
0.37217	0.252747	0.839104	0.713582	24.9	27.3
0.743027	0.5625	0.087095	0.0944375	24.2	32
0.678125	0.85	0.0859271	-0.0467988	32	20
0.21584	0.0305344	0.724717	0.298893	26.9	26.2
0.650131	0.655678	0.145263	0.0840792	24.5	27.3
0.69375	0.409375	-0.161984	0.267208	32	32
0.781434	0.699605	0.817023	0.738031	25.9	25.3
0.994542	0.628866	0.659559	0.481565	25.5	29.1
0.20625	0.54375	0.740247	0.337654	32	32
0.523645	0.812721	0.119819	0.178552	30.8	28.3
0.862848	0.951613	0.795964	0.723713	29.4	31
0.52957	0.464151	0.855678	0.784278	25.3	26.5
1.00861	0.108911	0.839409	0.454705	26.1	30.3
0.206565	0.920168	0.298031	0.113266	32	23.8
0.717978	0.635294	0.166167	0.0699537	30.8	25.5
0.216725	0.0487805	0.00635478	0.0988654	32	28.7
0.664202	0.672414	0.8361	0.444069	25.3	23.2
0.570486	0.631111	0.00636575	0.084233	32	22.5
0.660542	0.721683	0.164597	0.100411	24.2	30.9
0.943568	0.0165975	0.115422	0.184359	20	24.1
0.714088	0.371069	0.800823	0.696491	25	31.8
0.708824	0.785	0.848691	0.119166	25.5	20
0.845578	0.923333	0.801341	0.567728	24.5	30
0.223936	0.640625	0.162931	0.168685	22.9	32
0.546875	0.134375	-0.0236341	0.100165	32	32
1.02415	0.940367	0.152872	0.0322644	26.1	21.8
0.7867	0.756198	0.896808	0.741787	25.7	24.2
0.934551	0.936877	0.101273	0.0898657	27	30.1
0.388528	0.481132	0.0361528	0.016471	24.1	31.8
0.828125	0.853125	0.0348264	0.0802717	32	32
0.139126	0.942966	0.119258	0.120443	24.4	26.3
0.997246	0.040625	0.879518	0.417919	26.1	32
0.972293	0.953668	0.870369	0.834021	26.7	25.9
0.335304	0.346875	0.11267	0.00595233	29.6	32
0.567447	0.596875	-0.0432958	0.379134	25.9	32
0.90608	0.150502	0.0837218	0.0366135	21.9	29.9
0.221725	0.268293	0.00648344	0.0597668	20	28.7
0.297059	0.615	0.139647	0.0821407	25.5	20
0.192582	0.26875	0.0901438	0.0820124	28.9	32
0.322269	0.332278	0.0545531	0.0896233	27	31.6
0.646669	0.675	0.733132	0.328273	25.3	28
0.559375	0.16875	0.00127381	0.0261731	32	32
0.320586	0.021875	0.38846	0.115994	28.6	32
0.465625	0.1375	0.530934	0.326008	32	32
0.927896	0.765125	0.0969336	0.383057	31	28.1
0.770714	0.803493	0.717318	0.17212	23.5	22.9
0.407139	0.512281	0.74174	0.63073	26.1	28.5
0.116454	0.0901961	0.0631092	0.0626963	23	25.5
0.3875	0.90625	0.282288	0.439385	32	32
0.524214	0.536232	0.841517	0.957767	24.6	27.6
0.24654	0.465986	0.0780698	0.0925068	26.1	29.4
0.320735	0.737024	0.229125	-0.049307	22.1	28.9
0.0684846	0.0502092	0.798436	0.881097	26.1	23.9
0.550795	0.65625	0.0982949	0.0531459	27.5	32
0.385065	0.18	0.137836	0.0745052	30.8	20
0.627981	0.828125	0.0423569	0.217729	28.3	32
0.66875	0.92	0.00725891	0.0487001	32	20
0.39025	0.863469	0.0457275	0.231483	26	27.1
0.0319596	0.812698	0.0327836	0.346753	22.3	31.5
0.806401	0.320463	0.598406	0.57311	22.5	25.9
0.418008	0.476923	0.834213	0.695882	25.8	26
0.604398	0.590625	0.0299039	0.0471186	27	32
0.421434	0.524229	0.565892	0.872277	26.6	22.7
0.454991	0.407843	0.795039	0.886965	26.4	25.5
0.96102	0.0367347	0.0398588	0.0614013	20	24.5
0.250153	0.892744	0.0352842	0.146319	21.1	31.7
0.0523643	0.202643	0.0478751	0.0646943	20.3	22.7
0.203125	0.585	0.0373988	0.0546897	32	20
0.175625	0.212	0.08811	0.00996782	32	25
0.220358	0.186131	0.888813	0.71962	27.5	27.4
0.712897	0.17623	0.0705942	0.0233375	22.6	24.4
0.620643	0.512579	0.047984	-0.122043	29.9	31.8
0.115964	0.154167	0.313579	0.638143	24.9	24
0.591876	0.662921	0.834561	0.94024	25.9	26.7
0.842448	0.791667	0.80209	0.86466	25.6	24
0.712585	0.451613	0.650713	0.818431	26.9	24.8
0.760782	0.609959	0.766736	0.867738	24.4	24.1
0.923456	0.878125	0.747561	0.156606	24.7	32
0.381441	0.365625	0.763876	0.65405	26.2	32
0.999815	0.71	0.149191	-0.0365121	27.1	20
0.235317	0.180812	0.924947	0.747753	26.2	27.1
0.525653	0.203125	0.698293	0.3793	26.8	32
0.688811	0.753846	0.815708	0.885533	28.6	26
0.745218	0.740625	0.469006	0.297942	28.1	32
0.333941	0.402256	0.906653	0.733754	29.7	26.6
0.107143	0.15	0.909269	0.850114	28.2	28
0.86063	0.01875	0.0460315	0.100642	27.4	32
0.833045	0.937931	0.901956	0.544065	25.9	29
0.259857	0.740909	0.0121135	0.0462047	27.9	22
0.154355	0.442244	0.0197998	0.0358002	23	30.3
0.972815	0.987395	0.0315049	0.100667	20	23.8
0.698019	0.941964	0.0482461	0.0654974	27.5	22.4
0.544778	0.00806452	0.198872	0.0696983	25.7	24.8
0.399863	0.819383	0.0831252	0.0608572	22.5	22.7
0.850389	0.971875	0.0320546	0.0845124	27.3	32
0.0582434	0.91875	0.0285666	0.0556135	30.1	32
0.48621	0.709375	0.764862	0.632226	24.7	32
0.747628	0.770925	0.839887	0.602423	26.7	22.7
0.450544	0.66426	0.775928	0.669317	25.6	27.7
0.310571	0.28125	0.123047	0.0274529	24.3	32
0.916532	0.992701	0.1367	0.136192	23.9	27.4
0.955267	0.897119	0.699105	0.918274	27.7	24.3
0.825783	0.464883	0.857269	0.525154	25.3	29.9
0.130921	0.295	0.0545371	0.0701523	30.4	20
0.408713	0.501832	0.825104	0.912225	29.2	27.3
0.705882	0.788235	0.533362	0.942745	25.5	25.5
0.0569893	1	0.0820697	0.0616238	29.1	29.8
0.829788	0.876147	0.0378111	0.0605756	32	21.8
0.138435	0.109848	0.77155	0.859542	24.5	26.4
0.287766	0.215385	0.808525	0.849014	24.9	26
0.276164	0.295082	-0.0359992	0.231419	31.5	24.4
0.914447	0.603125	0.0494299	0.0633054	24.4	32
0.695333	0.57197	0.0505053	0.097256	25	26.4
0.427717	0.936759	0.0281453	0.0993922	32	25.3
0.42715	0.804598	0.0237327	0.124391	25.1	26.1
0.465625	0.9875	0.0578921	0.0620412	32	32
0.830084	0.139918	0.0301265	0.105354	29	24.3
0.41366	0.453608	0.904836	0.919703	28.8	29.1
0.603865	0.624473	0.686513	0.448672	25	23.7
0.227251	0.243902	0.928773	0.957631	28.5	28.7
0.73269	0.607843	0.754446	0.733947	25.6	25.5
0.893985	0.741573	0.110306	0.111742	26.8	26.7
0.629104	0.185	0.0445623	-0.00707524	20.1	20
0.919642	0.964567	0.814096	0.912398	25.8	25.4
0.646875	0.75	0.375885	0.173523	32	32
0.393727	0.391473	0.598221	0.743642	23.9	25.8
0.741964	0.790625	0.0729599	0.0376744	21	32
0.117074	0.539855	0.0562652	0.147946	32	27.6
0.993258	0.978182	0.862975	0.944226	26.7	27.5
0.751675	0.641434	0.532758	0.853183	25.8	25.1
0.822248	0.314961	0.0965262	0.0805501	28.2	25.4
0.60654	0.571429	0.0178799	0.0209631	32	25.9
0.451042	0.704167	0.505207	0.587642	32	24
0.282005	0.460145	0.031461	0.0947422	28.8	27.6
0.615625	0.74375	0.637586	0.0139504	32	32
0.354317	0.935252	0.0387324	0.218711	20	27.8
0.251508	0.513889	0.0488881	0.236303	28.1	28.8
0.675189	0.140625	0.0168692	0.0938067	26.4	32
0.60625	0.775	0.0606321	0.397317	32	32
0.937242	0.1625	-0.00326628	0.163505	24.2	32
0.0519111	0.847926	-0.0484449	0.0694617	27.2	21.7
0.194071	0.214789	0.0296887	0.038575	30.1	28.4
0.417143	0.703571	0.315036	0.340132	20	28
0.609375	0.465625	0.161191	0.207628	32	32
0.101479	0.253165	0.0329035	0.0879721	23.8	31.6
1.01251	0.325123	0.0717477	0.040377	28.5	20.3
0.118867	0.859375	0.130099	0.0992484	21.4	32
0.327464	0.903614	0.184632	0.315002	22.1	24.9
0.124645	0.2125	0.554874	0.694999	23.5	24
0.484935	1	0.584354	0.213352	25.1	32
0.396667	0.18	0.827799	0.16397	30	20
0.317788	0.184375	0.0835821	-0.00596827	26	32
0.414492	0.53125	0.0477289	0.0970361	27.3	32
0.728125	0.8125	0.903057	0.35151	32	32
1.02035	0.00803213	0.709531	0.901147	26.4	24.9
0.83271	0.349481	0.476699	0.269143	30	28.9
0.4625	0.9625	0.085111	0.0347006	32	32
0.529982	0.735426	0.756544	0.67784	25.8	22.3
0.627515	0.438662	0.823395	0.574629	24.7	26.9
0.354302	0.609375	0.145806	0.3279	30.8	32
0.558612	0.647059	0.92091	0.581731	29.3	30.6
0.731747	0.882812	0.72544	0.668905	22.3	25.6
0.987503	0.54717	0.18043	0.191364	30.8	26.5
0.253571	0.185	-0.0015249	0.145015	28	20
0.463147	0.1625	0.768088	0.22647	29	32
0.683898	0.661017	0.0501755	0.0807281	32	23.6
0.0930754	0.841463	0.710214	0.82858	26.1	24.6
0.374502	0.660232	0.109305	0.0389166	25.4	25.9
0.461468	0.502041	0.793462	0.791349	26.8	24.5
0.681454	0.221154	0.067767	0.0467321	23.3	20.8
0.941964	0.771875	0.847147	-0.0168752	26.6	32
0.37874	0.133106	0.0254886	0.0938071	24	29.3
0.278679	0.393617	0.167878	0.228979	32	28.2
0.0952847	0.450355	0.0953171	0.0306284	23.9	28.2
0.687996	0.48125	0.817077	0.784718	25.2	32
0.615625	0.915625	0.0676239	0.108787	32	32
0.298595	0.940239	0.149765	0.223808	24.7	25.1
0.62219	0.844538	0.154121	0.0639578	32	23.8
0.664035	0.698246	-0.020852	0.386074	32	28.5
0.68506	0.34	0.203262	0.014459	25.1	20
0.627264	0.921875	0.832948	0.314649	27.6	32
0.929536	0.403226	0.351993	0.123648	32	31
0.395454	0.810924	0.0516834	0.283329	28.8	23.8
1.01058	0.928315	0.844612	0.692999	28.9	27.9
0.385417	0.795833	0.214302	0.143704	32	24
0.55	0.3625	0.108485	0.217242	32	32
0.406289	0.184739	0.416063	0.120411	28.3	24.9
1.03259	0.990741	0.0561555	0.00956009	22.7	21.6
0.293308	0.983936	0.0770942	0.0236616	26.8	24.9
0.204513	0.609375	0.124756	0.021934	25.9	32
0.540082	0.470383	0.523711	0.391857	27.4	28.7
0.18174	0.83125	0.0597951	0.268646	25.5	32
0.524937	0.271875	-0.00230566	0.0845163	29.7	32
0.70625	0.490625	0.169059	0.214145	32	32
0.323352	0.0810811	0.623048	0.82523	25.8	25.9
0.314613	0.215625	0.851711	0.146068	28.1	32
0.399908	0.442623	0.093435	0.385569	21.3	30.5
0.618303	0.717687	0.60213	0.516621	26.5	29.4
0.366856	0.361868	0.33235	0.69121	27.3	25.7
0.446449	0.358696	0.0294379	0.114137	20	27.6
0.719646	0.322581	0.155462	0.204711	28.8	24.8
0.851665	0.467153	0.0888634	0.0704116	32	27.4
0.471853	0.40625	0.750757	0.222325	28.2	32
0.961397	0.015625	0.660694	0.509985	27.2	32
0.347656	0.115625	0.822045	0.297071	25.6	32
0.95	0.9625	0.103357	0.143183	32	32
0.257937	0.805112	0.042976	0.100931	32	31.3
0.530983	0.740088	0.211423	0.0560138	25.7	22.7
0.498514	0.765487	0.672129	0.346239	27.1	22.6
0.406127	0.384314	0.0914168	0.0227352	32	25.5
1.03712	0.119691	0.885934	0.946254	26.2	25.9
0.524175	0.31875	0.285782	0.469854	26.5	32
0.792576	0.413043	0.178974	0.217236	29.3	27.6
0.65625	0.871875	0.677692	0.218776	26.6	32
0.1625	0.125	0.0576101	0.0394557	32	32
0.162098	0.194175	0.0727399	0.0134532	30.6	20.6
0.633087	0.469636	0.740271	0.846531	30.6	24.7
0.611459	0.679654	0.760466	0.623643	25.1	23.1
0.915214	0.725	0.747609	0.318981	25.1	32
0.342775	0.364286	0.846052	0.876917	26.1	28
0.920841	0.584375	0.81905	0.234085	25.7	32
0.253869	0.472119	0.700419	0.944296	25.8	26.9
0.605069	0.478125	0.827726	0.325578	25.4	32
0.203846	0.132404	0.789904	0.838943	26.4	28.7
0.180025	0.941781	0.882515	0.459812	28.2	29.2
0.849875	0.885827	0.82487	0.925032	25.8	25.4
0.994596	0.553125	0.773922	0.345304	26.6	32
0.967092	0.194093	0.798282	0.382645	26.9	23.7
0.972182	0.129032	0.810294	0.492581	26.7	24.8
0.91104	0.19708	0.106573	0.00481313	32	27.4
0.0505541	0.553191	0.0703969	0.0758999	32	28.2
0.86625	0.6625	0.0322149	0.0186398	20	32
0.585623	0.213992	0.0178563	0.0126469	23.5	24.3
0.904088	0.257862	0.106371	0.00622597	32	31.8
0.219064	0.604743	0.284332	0.210361	26	25.3
0.981725	0.776	0.252075	0.149736	31.3	25
0.797095	0.503125	0.182663	0.100988	28.4	32
0.18125	0.76875	0.113188	0.128197	32	32
0.736895	0.865625	0.111133	0.197469	24.8	32
0.0735728	0.971875	0.558576	0.117672	25.4	32
0.208898	0.440678	-0.00791281	0.497062	32	23.6
0.626175	0.78125	0.130328	0.240873	26.6	32
0.927141	0.92069	0.0469594	0.0860571	31	29
0.78752	0.943478	0.0287149	0.225407	30.1	23
0.743282	0.0772532	0.189653	0.116911	26	23.3
0.68615	0.866013	0.165549	0.438746	26.3	30.6
0.948558	0.2875	0.735234	0.37166	26	32
0.528125	0.045	0.0095811	0.0583603	32	20
0.071875	0.109375	0.210681	0.181448	32	32
0.54207	0.040293	0.0236572	0.187933	20	27.3
0.84625	0.784375	0.273257	0.350823	30	32
0.569217	0.356098	0.226198	0.187905	29.3	20.5
0.85625	0.665625	0.329619	0.36543	32	32
0.272043	0.33	0.70261	0.691962	31	30
0.787019	0.865625	0.234589	0.141752	26	32
0.421665	0.176056	0.764701	0.299244	26.7	28.4
0.52175	0.829876	0.0663056	0.19469	27.5	24.1
0.926838	0.845588	0.018173	0.337358	32	27.2
0.943056	0.628472	0.20186	0.296586	32	28.8
0.719856	0.868526	0.19414	0.167349	25.3	25.1
0.948403	0.436823	0.28204	0.055898	30.1	27.7
0.615877	0.175	0.0741674	0.073496	21.1	20
0.201599	0.237458	0.781479	0.779677	29.5	29.9
0.145099	0.309859	0.567503	0.86097	29.3	28.4
0.0328323	0.984375	0.0765397	0.145946	31.6	32
0.990045	0.795053	0.133094	-0.09358	30.1	28.3
0.463192	0.212851	0.215082	0.170838	24.2	24.9
0.694415	0.455319	0.0420285	0.0886379	32	23.5
0.466628	0.11039	-0.00170842	0.209535	24.4	30.8
0.77212	0.226415	0.0518663	0.114938	21.9	26.5
0.206235	0.223629	0.65757	0.835105	27	23.7
0.829912	0.492647	0.0652022	0.0314235	30.3	27.2
0.459259	0.707407	0.662868	0.495874	25.5	27
0.510089	0.563559	0.568739	0.618026	25.2	23.6
0.719995	0.98125	0.844596	0.153462	25.1	32
0.572917	0.728125	0.141394	0.194992	25.2	32
0.695455	0.14876	0.0916839	0.132439	32	24.2
0.616993	0.246637	0.0674493	0.0401996	26.3	22.3
0.490625	0.621875	0.0195885	0.193187	32	32
0.886146	0.931298	0.154683	0.142094	31.7	26.2
0.613836	0.546154	0.882408	0.889925	29.8	26
0.73781	0.571875	0.0839981	0.0897375	28.2	32
0.299107	0.971875	0.0522436	0.221655	28	32
0.0594121	0.603125	-0.0810156	0.212128	25.3	32
0.833374	0.44918	0.881781	0.25367	26.8	30.5
0.127583	0.104869	0.752224	0.842487	27.8	26.7
0.481167	0.545817	0.88094	0.916689	27.3	25.1
0.678987	0.172414	0.100651	0.0372963	32	23.2
0.116725	0.299652	0.0455647	0.0864633	20.6	28.7
0.583807	0.57551	0.782849	0.789597	24.4	24.5
0.390923	0.438406	0.0186129	0.0674283	22.8	27.6
0.453301	0.334507	0.097753	0.157507	32	28.4
0.260929	0.4375	0.737725	0.673175	25	22.4
0.562561	0.660156	0.7748	0.949311	25.8	25.6
0.995595	0.252174	0.530968	0.830289	30.6	23
0.243496	0.626794	0.563073	0.307825	26.5	20.9
0.468863	0.421875	0.825985	0.841909	27.6	25.6
0.21398	0.330798	0.749491	0.845133	24.2	26.3
0.392195	0.297189	0.848095	0.805024	26.5	24.9
0.549818	0.248963	0.0635976	0.0206753	32	24.1
0.4637	0.353571	0.30261	0.716277	24.4	28
0.289088	0.174274	0.79297	0.843201	27.9	24.1
0.799228	0.917969	0.579343	0.865566	24.9	25.6
0.616366	0.71831	0.756396	0.870652	27.1	28.4
0.507097	0.43125	0.111261	0.0878835	29.5	32
0.324189	0.575	0.13306	0.101207	26.2	32
0.652424	0.689394	0.712193	0.928244	27.5	26.4
0.360269	0.231405	0.465334	0.674358	29.7	24.2
0.500944	0.725738	0.401112	0.0248416	31.5	23.7
0.740124	0.808594	0.787947	0.768751	26.5	25.6
0.518848	0.592	0.80001	0.798492	24.3	25
0.0756506	0.0859375	0.821115	0.882114	28.1	25.6
0.59677	0.628125	0.83505	-0.0231442	26.9	32
0.582797	0.810897	0.851142	0.139732	26.3	31.2
0.136525	0.814394	0.545627	0.730372	28.2	26.4
0.709847	0.0382775	0.874408	0.0814886	27.1	20.9
0.512881	0.375	0.755732	0.791956	26.6	27.2
0.5625	0.884375	0.821132	-0.00320438	25.6	32
0.499228	0.681633	0.710677	0.882441	25.1	24.5
0.637977	0.44898	0.867744	0.10983	25.3	24.5
0.782869	0.659091	0.770682	0.0951825	25.1	22
0.595507	0.684874	0.653956	0.809108	26	23.8
0.410117	0.916968	0.593096	0.819406	24.9	27.7
0.426859	0.3375	0.774347	0.349134	27.9	32
0.886985	0.473118	0.172948	0.36391	32	27.9
0.507656	0.59375	0.875132	0.476207	24.9	32
0.0416071	0.0692308	0.762077	0.771598	26.9	26
0.795318	0.927419	0.682321	0.917979	24.7	24.8
0.827958	0.0452675	0.847153	0.920965	25.3	24.3
0.197506	0.544521	0.0497913	0.0586714	25.6	29.2
0.796975	0.817021	0.752286	0.948327	24.9	23.5
1.03549	0.492063	0.784889	-0.192275	25	25.2
0.432026	0.43985	0.80705	0.827706	25.9	26.6
0.727122	0.248148	0.547071	0.432545	22.3	27
0.920668	0.553691	0.0473521	0.164145	24.5	29.8
0.714873	0.717647	0.794443	0.808416	25.3	25.5
0.642409	0.565625	0.889546	0.85193	28.9	32
0.811028	0.719844	0.663815	0.798157	25.1	25.7
0.56425	0.678125	0.0931089	0.0579516	25	32
0.965865	0.274262	0.0133764	0.0549028	20	23.7
0.11502	0.811881	0.271473	0.0252401	23.5	20.2
0.884438	0.44375	0.102639	0.0425208	29.8	32
0.579531	0.668	0.834502	0.796081	25.6	25
0.966749	0.140684	0.0269647	0.279674	20	26.3
0.341392	0.231707	0.228773	0.747409	22.7	24.6
0.581022	0.978541	0.476762	0.0151833	32	23.3
0.736895	0.565625	0.743529	0.60017	24.8	32
0.506183	0.515504	0.739093	0.887756	25.2	25.8
0.887666	1	0.35072	0.906415	24.5	25.3
0.640629	0.285714	0.638187	0.23943	25.1	28.7
0.341564	0.371841	0.703345	0.73458	28.7	27.7
0.237024	0.460208	0.522557	0.400684	27.2	28.9
0.430102	0.71875	0.186991	0.0353295	28.3	32
0.611943	0.12	0.0159218	0.0319705	24.7	20
0.39773	0.300813	0.877378	0.907053	30.3	24.6
0.179104	0.0708955	0.739416	0.884822	26.8	26.8
0.802098	0.838983	0.672092	0.794044	26.1	23.6
0.9367	0.885057	0.718129	0.883803	28.2	26.1
0.18403	0.224409	0.668715	0.915738	26.9	25.4
0.711571	0.565421	0.0563043	0.0829139	29.7	21.4
0.876154	1	0.693863	0.103151	26.9	24.8
0.260096	0.159375	0.297521	0.346313	26	32
0.861141	0.902724	0.703143	0.88365	24.9	25.7
0.341151	0.262295	0.844464	0.25027	27.4	24.4
0.939744	0.750943	0.799279	0.883633	24.8	26.5
0.620393	0.45625	0.155157	0.152515	25.1	32
0.899769	0.452899	0.613591	0.0824189	23.8	27.6
0.889887	0.268722	0.82215	0.542337	23.5	22.7
0.466824	0.50566	0.718399	0.803452	27.1	26.5
0.460073	0.486842	0.748008	0.320357	26.1	22.8
0.634704	0.489933	0.78471	0.617382	26.1	29.8
0.279414	0.0239726	0.738389	0.871095	25.3	29.2
0.597043	0.542373	0.720084	0.770062	26.6	29.5
0.995103	0.780488	0.660955	0.537742	25.9	28.7
0.931113	0.00680272	0.84927	0.469376	28.5	29.4
0.871684	0.7625	0.28098	0.148916	31.1	32
0.825092	0.916667	0.747807	0.493075	27.3	26.4
1.0062	0.687898	0.0783297	0.210533	23	31.4
0.400492	0.400763	0.515281	0.568831	29.5	26.2
0.765098	0.58427	0.758041	0.29148	28.8	26.7
0.0473518	0.791822	0.126417	0.0688204	26.3	26.9
0.823247	0.738462	0.759963	0.886015	27.2	26
0.759375	0.925	0.126203	0.0936838	32	20
0.940405	0.18677	0.684295	0.433131	22.8	25.7
0.821483	0.865306	0.0526964	0.180482	28.1	24.5
0.0501044	0.120332	0.515605	0.428607	30.6	24.1
0.483516	0.737762	0.34754	0.00412738	27.3	28.6
0.538737	0.754513	0.0436732	0.32969	26.5	27.7
0.61226	0.786713	0.04819	0.316266	32	28.6
0.375507	0.601562	0.925256	0.849718	23.1	25.6
0.861	0.945736	0.725127	0.842484	26.1	25.8
0.358953	0.483193	0.627582	0.598155	24.6	23.8
0.0853861	0.836538	0.22253	0.0821179	26.7	20.8
0.712458	0.17	0.267566	0.0379078	30.1	20
0.100167	0.425743	0.152939	0.0757815	23.1	30.3
0.6053	0.630597	0.702848	0.858145	25.4	26.8
0.770815	0.835165	0.844268	0.806373	25.9	27.3
0.171861	0.434263	0.274248	0.798135	27.7	25.1
0.821862	0.867133	0.607437	0.240048	24.7	28.6
0.834457	0.988593	0.681299	0.777033	27.7	26.3
0.0836945	0.895105	0.83737	0.589026	28.4	28.6
0.95448	0.916335	0.855157	0.839469	27.5	25.1
0.701642	0.744828	0.114462	0.110273	21	29
0.921757	0.737778	0.0461882	0.0640728	26.3	22.5
0.562264	0.712727	0.0548311	0.0810066	31.8	27.5
0.751124	0.710345	0.0328461	0.210645	20.7	29
0.821663	0.819923	0.0515229	0.103194	21.8	26.1
0.945206	0.177165	0.79373	0.74765	26.7	25.4
1.00448	0.454545	0.82407	0.378557	27.5	28.6
1.01121	0.94375	0.907287	0.32665	26.2	32
0.915625	0.596875	0.134489	0.251478	32	32
0.269344	0.309237	0.909237	0.848132	27	24.9
0.171875	0.1875	0.17366	0.157851	32	32
0.354493	0.0746888	0.03203	0.251688	23.8	24.1
0.75059	0.9375	0.881021	-0.0210512	26.5	32
0.697245	0.544776	0.81511	0.642398	26	26.8
0.743231	0.776471	0.834688	0.866235	25.2	25.5
1.00764	0.784483	0.289544	0.130528	24.7	23.2
0.481658	0.569038	0.87373	0.906304	24.1	23.9
0.533584	0.183267	0.0274485	0.101606	28.4	25.1
0.921682	0.992537	0.778987	0.434284	27.7	26.8
0.501078	0.815625	0.0508872	0.0854954	23.2	32
0.614179	1	0.129185	0.113423	30.9	32
0.184375	0.51875	0.214254	0.276844	32	32
0.934375	0.021875	0.199559	0.0577184	32	32
0.526425	0.159375	0.375961	0.315447	28.5	32
0.391993	0.697595	0.0326417	0.11018	20	29.1
0.514009	0.740625	0.0886222	0.130365	23.2	32
0.464761	0.4875	0.747304	0.250151	23.5	32
0.85625	0.90625	0.491209	0.181223	29.5	32
1.03368	0.604167	0.0896385	0.109473	32	28.8
0.804264	0.459375	0.116485	0.0831966	27.7	32
0.894696	0.178571	0.732716	0.812684	26.7	22.4
0.138911	0.387097	0.158735	0.299725	32	31
0.974841	0.783688	0.764296	0.699136	28.5	28.2
0.738686	0.832727	0.148607	0.00459455	27.4	27.5
0.879021	0.536082	0.00159566	0.0871328	24.9	29.1
0.804844	0.15	0.844425	0.357364	24.9	32
0.946416	0.601329	0.0909144	0.156091	29.5	30.1
0.48423	0.53719	0.741105	0.869383	24.5	24.2
0.507764	0.465753	0.392216	0.57752	27.7	29.2
0.5	0.98125	0.0202746	0.399319	32	32
0.303776	0.123418	0.850411	0.725974	29.3	31.6
0.236006	0.252788	0.855426	0.82967	27.6	26.9
0.863489	0.708333	0.816154	0.686054	25.7	26.4
0.580301	0.984375	0.0208898	0.225078	23.7	32
0.101795	0.69375	0.0663817	0.199172	30.3	32
0.0927533	0.0719178	0.87764	0.644202	26.2	29.2
0.425049	0.682243	0.207172	0.144179	27.9	21.4
0.974865	0.487085	0.0374236	0.0444967	26	27.1
0.572242	0.576763	0.880331	0.814008	27.9	24.1
0.187603	0.81875	0.088926	0.135884	30.3	32
0.163826	0.2625	0.727571	0.770441	26.4	32
0.809235	0.384375	0.788363	0.189421	26.8	32
0.582377	0.0922509	0.0579667	0.0967259	25.6	27.1
0.414583	0.766667	0.0321729	0.0314488	32	30
0.715502	0.937255	0.101852	0.0853451	32	25.5
0.595982	0.324675	0.0326459	0.345795	32	30.8
0.75214	0.9625	0.0743425	0.38461	29.2	32
0.511212	0.14375	0.825222	0.356308	26.2	32
0.231022	0.149606	0.878544	0.0294263	25.9	25.4
0.923257	0.153846	0.740743	-0.0602473	29.3	24.7
0.364358	0.315589	0.863401	0.827847	25.3	26.3
1.03751	0.261803	0.0504526	0.097561	20.8	23.3
0.440803	0.30625	0.695421	0.387416	24.6	32
0.516075	0.584362	0.83588	0.852549	25.6	24.3
1.00271	0.934375	0.867901	0.179851	25.4	32
1.00483	0.0160643	0.790363	0.392605	30.9	24.9
0.559533	0.302326	0.906478	0.212681	26.7	21.5
0.532065	0.66323	0.849227	0.723393	27.8	29.1
0.940278	0.753472	0.848083	0.432275	27	28.8
0.717943	0.619718	0.56578	0.0676755	32	21.3
0.172367	0.573379	0.910621	0.185367	27.2	29.3
0.519719	0.0875	0.706137	0.260542	27.1	32
0.675781	0.809375	0.797822	0.281774	25.6	32
0.649516	0.025	-0.061128	-0.0833761	29.7	32
0.0417922	0.13125	0.0650895	0.0830952	24.9	32
0.314351	0.0666667	0.0490892	0.106437	31.7	28.5
0.337815	0.348739	0.661823	0.836581	25	23.8
0.276868	0.296137	0.877324	0.174113	24.3	23.3
0.804398	0.678125	0.785321	0.276683	27	32
0.812978	0.571942	0.790177	0.835449	25.4	27.8
0.68063	0.642336	0.817478	0.220489	26.8	27.4
0.494415	0.54251	0.820283	0.829716	24.9	24.7
0.711152	0.603125	0.734412	0.063965	25.5	32
0.437468	0.672065	0.810799	0.891162	25.6	24.7
0.719934	0.95053	0.0454629	0.210665	31.3	28.3
0.388338	0.069869	0.0258199	0.0395088	29.7	22.9
0.160636	0.646875	0.0587761	0.167201	22.8	32
0.0355603	0.621875	0.059036	0.0951601	20.3	32
0.753454	0.646226	0.076874	0.0287292	22.4	21.2
0.173022	0.3	0.0649671	0.0986499	27.8	20
0.671344	0.7375	0.779308	0.544466	26.5	32
0.993842	0.0429688	0.871027	0.934871	25.5	25.6
0.548235	0.596	0.693232	0.889044	25.5	25
0.276879	0.197917	0.84416	0.637662	25.5	28.8
0.517529	0.512	0.813655	0.871796	25.9	25
0.918184	0.755906	0.573153	0.848624	27.9	25.4
0.193892	0.172691	0.831624	0.905676	25.8	24.9
0.964483	0.971888	0.0554313	0.110933	32	24.9
0.588015	0.629213	0.804878	0.905267	25.2	26.7
0.0928571	0.0714286	0.794025	0.651729	28	28
0.432457	0.556017	0.761657	0.834612	24.3	24.1
0.643003	0.645418	0.120828	0.0551377	32	25.1
0.538783	0.659919	0.822539	0.874823	25.2	24.7
0.580301	0.603125	0.139441	0.0335783	31.6	32
0.394544	0.784127	0.076249	0.0972671	32	31.5
0.0493275	0.192469	0.71376	0.707336	26.1	23.9
0.800451	0.63125	0.178511	0.135226	31.9	32
0.510478	0.637795	0.82191	0.89056	24.8	25.4
0.449916	0.520492	0.916273	0.687351	27.2	24.4
0.570418	0.906977	0.0318474	0.0376666	31	25.8
0.180568	0.188235	0.666841	0.83761	26.8	25.5
0.164583	0.7625	0.127198	0.0558433	24	32
0.874239	0.977186	0.774346	0.894748	25.3	26.3
0.0958022	0.977612	0.147972	0.872573	32	26.8
0.819041	0.1	0.123126	0.0437942	30.1	32
0.963304	0.234375	0.0353482	0.0304123	24.1	32
0.96125	0.8375	0.0437787	0.0458053	20	32
0.212811	0.065625	0.108407	0.0169552	22.1	32
0.553866	0.354949	0.10265	0.0753822	29.7	29.3
0.480589	0.375405	0.833189	0.459787	25.7	30.9
0.182978	0.106719	0.626218	0.874624	25.9	25.3
0.904088	0.742424	0.818923	0.864021	26.5	26.4
0.0809873	0.948339	0.798441	0.84849	26.7	27.1
0.812398	0.535948	0.0819429	0.0465272	32	30.6
0.864588	0.653543	0.57302	0.739037	29.9	25.4
0.613233	0.54251	0.0195349	0.122646	23.9	24.7
0.401251	0.5	0.726595	0.89285	22.7	23.8
0.345087	0.0977444	0.0487921	0.212862	23.2	26.6
0.595905	0.88125	0.00665616	0.077759	23.2	32
0.90625	0.775	0.28829	-0.146158	32	32
0.138557	0.275735	0.827607	0.896885	25.6	27.2
0.623588	0.460674	0.703619	0.853404	25.3	26.7
0.682436	0.818548	0.76225	0.775817	25.4	24.8
0.124588	0.73913	0.0095885	0.0960335	26.6	29.9
0.421875	0.27	0.081914	0.046026	32	20
0.903957	0.882353	0.691414	0.805837	25.4	23.8
0.36625	0.469925	0.856727	0.45873	27.7	26.6
0.26801	0.305439	0.888714	0.448801	27.6	23.9
0.387433	0.2625	0.753988	0.665083	27.9	32

## Sheet: Pred 0.02 uM
Old_Phase	New_Phase	r2_before	r2_after	Period_before	Period_after
0.378079	0.70915	0.0320242	0.4166	22.1	30.6
0.228158	0.667763	0.0715217	0.10212	20	30.4
0.718551	0.045	0.0935993	0.0532129	28.3	20
0.429803	0.35426	0.159833	-0.0386826	28.6	22.3
0.753128	0.980296	0.0397272	0.102363	20	20.3
0.99625	0.48125	0.101509	0.17745	20	32
0.564839	0.803347	0.852954	0.32397	27.9	23.9
0.574617	0.984375	0.0224215	0.205822	24.5	32
0.290659	0.115625	0.931641	-0.137328	27.9	32
0.29375	0.205	0.132895	0.124892	32	20
0.516715	0.0125	0.0367048	0.062776	30.1	32
0.951449	0.757246	0.0183127	0.120219	20	27.6
0.427581	0.19375	0.0400481	0.18847	29.3	32
1.00625	0.484375	0.0186324	0.0289194	32	32
0.5875	0.4	0.0249142	0.0494274	32	20
0.443455	0.678322	0.725932	0.486513	28.5	28.6
0.825293	0.65625	0.794733	0.0977782	25.1	25.6
0.451026	0.053125	0.10305	0.198456	26.8	32
0.847084	0.0576923	0.812468	0.19924	24.8	26
0.665744	0.8875	0.112049	0.0681605	31.6	32
0.555531	0.390625	0.133386	0.315177	27.8	32
0.19375	0.28	0.0582303	0.0393598	32	20
0.0404217	0.943396	0.682809	0.906614	28.1	26.5
0.320484	0.55625	0.0218147	-0.000303175	27.4	32
1.01625	0.3125	0.032258	0.0866435	20	32
0.66851	0.940559	0.0068992	0.185806	32	28.6
0.647882	0.909375	0.0336615	0.231616	23.9	32
0.222231	0.820084	0.0519162	0.0757454	27.4	23.9
0.24625	0.70625	0.320801	0.412364	20	32
0.459524	0.595	0.102114	0.0357075	31.5	20
0.571739	0.526087	0.0853164	0.050213	32	23
0.371647	0.0686695	0.142675	0.0589088	32	23.3
0.491617	0.809524	0.0550945	0.14021	32	25.2
0.332167	0.371648	0.236426	0.0898481	27.6	26.1
0.201338	0.820598	0.148226	0.0720105	27.7	30.1
0.129929	0.769504	0.0397928	0.0451945	20	28.2
0.977039	0.680645	0.0244288	0.00640821	22.9	31
0.167041	0.5125	0.0302424	0.100464	27.8	32
0.315	0.365	0.0360001	0.00353477	20	20
0.15	0.0875	0.28614	0.405877	32	32
0.506015	0.965625	0.0271963	0.0805228	21.3	32
0.527857	0.25	0.0478799	0.078566	20	30.8
0.976142	0.964286	0.575319	0.629461	24.4	22.4
0.120784	0.112745	0.0273596	0.0487759	20	20.4
0.252997	0.258964	-0.00256234	0.0424935	21.7	25.1
1.03767	0.95814	0.0234322	0.12671	21.3	21.5
0.992653	0.259434	0.0566559	0.107616	21.7	21.2
0.433182	0.833922	0.038251	0.0332816	32	28.3
0.729893	0.865625	0.0169466	0.279554	25.8	32
0.474755	0.29375	0.0454286	0.0565589	28.1	32
0.059375	0.9625	0.282706	0.218736	32	32
0.579912	0.848708	0.044144	0.0173918	28.2	27.1
0.631726	0.0762332	0.196264	0.136265	32	22.3
0.824634	0.6337	0.0544674	0.165795	31.2	27.3
0.0876225	0.85625	0.0604616	0.00612314	25.5	32
0.203384	0.141026	0.0350541	0.0406126	24.5	23.4
0.189771	0.148	0.834069	0.891968	26.2	25
0.841435	0.4375	0.0331257	0.180134	27	32
0.334375	0.265	0.0686618	0.00265552	32	20
0.555793	0.63125	0.0480758	0.237789	21.9	32
0.709928	0.536332	0.542146	0.746019	25.4	28.9
0.58227	0.183673	0.0799233	-0.0429962	32	24.5
0.191935	0.55	0.0369048	0.0462884	24.8	20
0.896354	0.660777	0.0503605	0.0572209	21.4	28.3
0.448458	0.8875	0.021831	0.0524329	23.1	32
0.129229	0.861842	0.0613461	0.181623	22.4	30.4
0.464889	0.460815	0.0283494	0.119599	24.7	31.9
0.615	0.425	0.017113	0.0849839	20	20
0.0999291	0.801418	0.0290275	0.130243	20	28.2
0.693986	0.828125	0.153688	0.0164244	26.5	32
0.451332	0.259375	0.0313703	0.0280909	24.4	32
0.0651984	0.866894	0.0150665	0.141229	32	29.3
0.844562	0.48125	0.338419	0.0609843	30.8	32
0.900269	0.734375	0.051741	0.0536006	20.9	32
0.347084	0.894309	0.0253167	0.00198259	24.3	24.6
0.918627	0.109804	0.188147	0.179408	32	25.5
0.434752	0.597285	0.0881985	0.158849	23.7	22.1
0.489408	0.780142	0.22072	0.0352917	30.7	28.2
0.703494	0.453125	0.19796	0.0259352	25.4	32
0.525161	0.470968	0.853649	0.915957	25	31
0.576855	0.417763	0.825409	0.684661	26.1	30.4
0.578603	0.320896	0.890235	0.191951	27.4	26.8
0.680941	0.3	0.667572	0.204538	24.3	32
0.0875891	0.0464135	-0.156285	0.103875	20.3	23.7
0.661553	0.640625	0.790767	0.561739	27.4	25.6
0.201086	0.955631	0.107707	0.125763	28.1	29.3
0.780217	0.9375	0.118285	0.386725	24.2	32
0.483762	0.0541401	0.070896	0.180129	22.3	31.4
0.453544	0.314176	-0.0105473	0.138328	31.2	26.1
0.429679	0.430605	0.792104	0.917002	24.6	28.1
0.503575	0.620408	0.814361	0.53679	27.4	24.5
0.971521	0.0875	0.0138648	0.139544	20.3	32
0.369353	0.213287	0.661157	0.808853	25.2	28.6
0.470638	0.558935	0.793794	0.843918	27	26.3
0.194444	0.694444	0.264821	0.00635873	21.6	21.6
0.289536	0.33195	0.73309	-0.0572854	24.8	24.1
0.796875	0.703125	-0.00110713	0.0415041	32	32
0.757554	0.744094	0.0548852	0.110547	32	25.4
0.980965	0.552542	0.110533	0.0149099	26	29.5
0.546875	0.821875	0.0374406	0.0366145	32	32
0.361425	0.581395	0.0231828	0.215917	31.1	25.8
0.204887	0.389286	0.0437384	0.0190957	26.6	28
0.344241	0.518072	0.0920838	0.143683	24.3	24.9
0.62268	0.527331	0.755826	0.694112	25.4	31.1
0.945466	0.9125	0.0472097	0.0554824	20.4	32
0.254538	0.349315	0.0151682	0.0827635	32	29.2
0.636705	0.715827	0.61304	0.807328	24.7	27.8
0.184094	0.117424	0.674702	0.709989	26.3	26.4
0.292171	0.978261	0.427033	0.325744	29.1	27.6
1.0042	0.0404858	0.769838	0.836311	21.8	24.7
0.363736	0.304029	0.699057	0.625053	27	27.3
0.141694	0.0260586	0.775258	0.69036	26.2	30.7
0.165302	0.0609319	0.232785	0.541035	27.7	27.9
0.459874	0.452206	0.667614	0.674232	28	27.2
0.465332	0.227848	0.756078	0.394181	26.8	31.6
0.0843073	0.056338	0.824503	0.745651	28.2	28.4
0.355057	0.339056	0.811864	0.77182	24.3	23.3
0.341026	0.209402	0.175539	0.211922	27	23.4
0.838184	0.905512	0.851091	0.778832	24.7	25.4
0.751037	0.115625	0.0163199	0.254475	21.1	32
0.593452	0.63913	0.197918	0.420516	25.1	23
0.59424	0.56338	0.289581	0.86307	25.3	21.3
0.224391	0.400862	0.747545	0.697882	27.2	23.2
0.596739	0.608696	0.0551594	0.239201	20	23
0.851099	0.862348	0.843127	0.906936	25.3	24.7
0.441717	0.165625	0.345046	0.126545	28.9	32
0.765965	0.0507812	0.403854	0.451521	23	25.6
0.946616	0.971774	0.262133	0.197037	30.5	24.8
0.95625	0.759375	0.56301	0.0848358	25	32
0.452231	0.6875	0.0975515	0.10207	27.1	25.6
0.665313	0.910156	0.0582712	0.316926	20	25.6
0.947594	0.937743	0.070861	-0.101121	20.5	25.7
0.746972	0.34058	0.500495	0.439777	26.8	27.6
0.96	0.044	0.123022	0.00972693	32	25
0.642545	0.373188	0.0625429	0.547496	21.9	27.6
0.668015	0.978125	0.792833	0.735118	25.5	32
0.380502	0.8875	0.184852	0.172404	30.1	32
0.887821	0.495833	0.0399479	0.0753788	20.8	24
0.827989	0.7	0.0116644	0.141613	32	23
0.418718	0.381679	0.0870952	0.393787	22.3	26.2
0.894773	0.962687	0.697857	0.894089	24.9	26.8
0.947993	0.897233	0.0932599	0.0384585	20.9	25.3
0.67619	0.0666667	0.0560945	0.0390678	30	21
0.8726	0.906367	0.679595	0.861759	25.3	26.7
0.685376	0.682927	0.700548	0.806513	24.9	24.6
0.414544	0.64375	0.161377	0.0506797	21.1	32
0.18125	0.80625	0.109405	0.0493142	32	32
0.165625	0.015625	0.235823	0.335913	32	32
0.180914	0.21875	0.0334144	0.00358162	22.3	32
0.459375	0.096875	0.468851	0.16722	32	32
0.96625	0.121875	0.1324	-0.0149443	20	32
0.101042	0.2125	0.0180651	0.176988	32	24
0.355697	0.981203	0.0647137	0.0949881	23.4	26.6
0.388068	0.652381	0.0204246	0.0612268	26.1	21
0.128468	0.0787402	0.808648	0.824691	26	25.4
0.95703	0.954023	0.723986	0.688306	25.1	26.1
0.609375	0.115	0.1064	0.0126657	32	20
0.72692	0.671937	0.477246	0.835916	23.5	25.3
0.0715726	0.778125	0.0283454	0.0111714	24.8	32
0.525982	0.70625	0.0346308	0.138423	26.1	32
0.631734	0.758294	0.331742	0.104721	29.4	21.1
0.325318	0.253676	0.747029	0.742369	25.9	27.2
0.25701	0.025	0.798061	0.291235	26.3	32
0.336982	0.689243	0.0649521	0.229917	21.8	25.1
0.994977	0.109023	0.634199	0.361047	23.5	26.6
0.276916	0.0722433	0.799113	0.901208	26.9	26.3
0.202591	0.871875	0.0767978	0.339016	20.5	32
0.339583	0.95	0.0184753	0.0642309	24	32
0.471065	0.084375	0.573735	0.460654	27	32
0.746439	0.740741	0.759421	0.904051	24.7	27
0.4125	0.481818	0.37642	0.375592	32	22
0.0892002	0.5125	0.0790836	0.213321	26.1	32
0.126705	0.338912	0.118885	0.207451	27.6	23.9
0.232115	0.319066	0.235436	0.249651	30.6	25.7
0.76875	0.3125	0.61476	0.837125	32	32
0.907906	0.509375	0.12434	0.0825275	30.2	32
0.448877	0.365625	0.434073	0.793557	21.7	32
0.864286	0.975	0.709557	0.035436	28	20
0.72798	0.603125	0.721828	0.736101	23.7	32
0.15625	0.6	0.193189	0.169545	32	32
0.0611736	0.642336	0.0676369	0.11369	28.1	27.4
0.162846	0.711382	0.0216639	0.0443507	20	24.6
0.954943	0.137339	0.843426	0.220932	28.1	23.3
0.593866	0.694444	0.339224	0.251466	32	21.6
0.823931	0.810127	0.866746	0.382448	24.3	23.7
0.251626	0.684783	0.129843	0.13387	28.3	27.6
0.160417	0.8875	0.203474	0.435098	24	32
0.358654	0.625	0.0238342	0.0280503	20.8	20
0.401581	0.478261	0.743552	0.881232	27.5	25.3
0.914466	0.898734	0.772462	0.876192	24.3	23.7
0.133374	0.978125	0.59782	0.041478	30.6	32
0.804233	0.702381	0.851347	0.932021	27	25.2
0.24693	0.355805	0.394948	0.541907	25.8	26.7
0.220054	0.704724	0.169379	-0.658405	32	25.4
0.212925	0.101626	0.725161	0.861778	25.3	24.6
0.905091	0.00346021	0.781978	0.598888	25.9	28.9
0.449361	0.884615	0.514265	0.129996	25.9	28.6
0.737535	0.744939	0.850644	0.947709	25.7	24.7
0.448958	0.0866667	0.0604878	0.204065	32	30
0.622081	0.539419	0.736749	0.634195	24.2	24.1
0.998903	0.679389	0.0764812	0.382107	32	26.2
0.0875477	0.296875	0.709684	0.189315	26.2	32
0.148866	0.158672	0.617303	0.593078	28.3	27.1
0.799821	0.796875	0.693825	0.76614	24.4	25.6
0.650315	0.472603	0.401585	0.495406	29.6	29.2
0.768116	0.655303	0.0582887	0.0303948	27.6	26.4
0.686179	0.67033	0.490312	0.235343	30.3	27.3
0.958666	0.0282258	0.75789	0.853197	27.1	24.8
0.483227	0.651822	0.199581	0.288486	28	24.7
0.432217	0.614035	0.0819791	0.400731	25.3	28.5
0.886606	0.507246	0.567705	0.63454	25.6	27.6
0.15068	0.314394	0.133562	0.326067	24.5	26.4
0.83902	0.77551	0.821197	0.394223	25	24.5
0.172527	0.182143	0.652098	0.247503	26	28
0.85844	0.861472	0.73443	0.729221	25.7	23.1
1.01262	0.136719	0.64343	0.848868	26	25.6
1	0.996226	0.773369	0.369807	26.5	26.5
0.724415	0.876254	0.745676	0.687592	26	29.9
0.836452	0.774194	0.537672	0.701204	25	24.8
0.959808	0.995984	0.490497	0.868714	25.4	24.9
0.703906	0.01	0.581096	0.196366	25.6	20
0.193732	0.976431	0.77893	0.361202	27.3	29.7
0.965807	0.984436	0.819461	0.925409	25.9	25.7
0.497105	0.561181	0.804687	0.657008	25.8	23.7
0.147603	0.121107	0.843456	0.895071	24.8	28.9
0.8156	0.633205	0.676111	0.731745	25.8	25.9
0.143587	0.140684	0.868399	0.695883	28.3	26.3
0.355821	0.634375	0.868393	0.241204	23.3	32
0.914623	0.85	0.0827177	0.126908	20.9	32
1.00817	0.839695	0.456711	0.772604	25.7	26.2
0.90971	0.873134	0.935066	0.919275	25.3	26.8
0.369624	0.29588	0.797771	0.897494	26.1	26.7
0.137234	0.118577	0.845201	0.838281	24.3	25.3
0.0776141	0.58498	0.340731	0.810743	24.2	25.3
0.849527	0.659375	0.130601	0.0929741	23.8	32
0.132012	0.109756	0.8094	0.931953	24	24.6
0.475035	0.302521	0.523691	0.51503	22.3	23.8
0.900424	0.66323	0.841327	0.111114	25.5	29.1
0.171939	0.4375	0.487523	0.617708	24.6	25.6
0.286759	0.103734	0.674905	0.251071	25.7	24.1
0.896128	0.984064	0.16195	0.0364458	32	25.1
0.907205	0.483871	0.0244729	0.140743	27.2	27.9
0.575627	0.262976	0.27396	0.147134	32	28.9
0.300291	0.53211	0.533977	0.167844	28.7	21.8
0.492961	0.19244	0.278854	0.376377	27.9	29.1
0.625	0.21875	0.0798938	0.0786844	32	32
0.683232	0.399225	0.691994	0.310233	29.2	25.8
0.961404	0.785455	0.183053	0.393306	28.5	27.5
0.319492	0.106007	0.103201	0.143172	28.1	28.3
0.798712	0.125	0.771041	0.338519	27.6	21.6
0.500721	0.640553	0.828429	0.175773	26.2	21.7
0.870735	0.0122951	0.819332	0.696482	28.3	24.4
0.26767	0.227679	0.794507	0.2574	28.6	22.4
0.981427	0.75	0.00721548	0.176571	21.5	29.2
0.12832	0.249084	0.17762	0.04315	32	27.3
0.072708	0.0601852	0.132497	0.10072	24.4	21.6
0.05625	0.975	0.255726	0.0679794	32	32
0.55824	0.720648	0.883033	0.884594	27.9	24.7
0.924794	0.136564	0.034225	0.22087	32	22.7
0.882514	0.106557	0.774392	0.108044	24.6	24.4
0.832895	0.906015	0.779479	0.796122	28	26.6
0.62454	0.717842	0.81044	0.498683	24.7	24.1
1.00901	0.353448	0.84136	0.35744	26.7	23.2
0.655314	0.239865	0.10785	0.134847	29.7	29.6
0.53125	0.565625	0.0955265	0.0647675	32	32
0.122077	0.233871	0.0600124	0.0121805	32	24.8
0.382566	0.571875	0.543535	0.199775	28.5	32
0.996562	0.91	0.0153725	0.162489	22.3	30
0.71609	0.472906	0.0137308	0.00599691	31.4	20.3
0.578452	0.447917	0.756349	0.857812	30.3	28.8
0.071875	0.695	0.0922641	0.0164807	32	20
0.368562	0.220447	0.0620766	0.0788557	20	31.3
0.666631	0.2875	0.083993	0.0311921	28.9	32
0.45625	0.240625	0.0479039	0.101143	32	32
1.02507	0.340659	0.0701594	0.125474	25	27.3
0.828499	0.628125	0.0361595	0.167546	20.9	32
0.512773	0.61753	0.731325	0.837082	24.5	25.1
0.510882	0.580756	0.0146011	0.0076837	27.9	29.1
0.745344	0.219231	0.830456	0.434841	28.5	26
0.303012	0.727941	0.592371	0.515508	22.9	27.2
1.03329	0.358156	0.308419	0.625195	27.4	28.2
0.484495	0.578059	0.748011	0.835405	29.2	23.7
1.00667	0.295019	0.0531549	0.22152	32	26.1
0.358462	0.810169	0.164244	0.0888381	26.8	29.5
0.363822	0.467128	0.729326	0.895566	27	28.9
0.919245	0.288732	0.389214	0.142814	27.4	28.4
0.398529	0.685	0.667301	0.0802187	27.2	20
0.985795	0.946875	0.0285863	0.10188	26.4	32
0.511964	0.765677	0.294597	0.264085	32	30.3
0.228189	0.225108	0.424515	0.145079	27.4	23.1
0.89625	0.121875	0.0166703	0.0511537	20	32
0.091559	0.794393	0.0577494	0.105984	25.1	21.4
0.999684	0.090625	0.600478	0.520867	29.7	32
0.174096	0.823077	0.343435	0.797476	28.3	26
0.846875	0.1125	0.533374	0.12345	32	32
0.443328	0.628906	0.858117	0.262518	25.2	25.6
0.291061	1	0.0434733	0.123873	24.3	27.2
0.569737	0.662791	0.409974	0.44554	25.6	25.8
0.26066	0.442553	0.847899	0.678392	24.7	23.5
0.168003	0.223108	0.0333062	0.215552	32	25.1
0.272391	0.99262	0.167852	0.18456	25.8	27.1
0.462815	0.470588	0.0908576	0.0534418	32	23.8
0.640461	0.609665	0.65435	0.441361	24.3	26.9
0.282548	0.203125	0.016059	0.162494	28.9	32
0.380139	0.661765	0.633994	0.41809	24.8	20.4
0.590958	0.3375	0.0955745	0.0161934	29.1	32
0.890548	0.688645	0.0994718	0.418834	27.6	27.3
0.912256	0.782443	0.77931	0.835707	27.1	26.2
0.754069	0.247423	0.0729801	0.271986	21.2	29.1
0.743511	0.723022	0.805044	0.382445	27.3	27.8
0.455177	0.466418	0.158385	0.0740478	32	26.8
0.707692	0.16	0.717272	0.368767	26	20
0.185866	0.132231	0.204586	0.151705	29.2	24.2
0.17975	0.128814	0.207465	0.388388	26.6	29.5
0.961914	0.446735	0.303507	0.543372	25.3	29.1
0.346307	0.293286	0.0544936	0.455142	20	28.3
0.433712	0.0116279	0.0668036	0.286115	29.3	25.8
0.744622	0.00930233	0.136028	-0.483915	32	21.5
0.951208	0.11336	0.366256	0.735988	23.2	24.7
0.978125	0.40625	0.26999	0.140191	32	32
0.141452	0.0403226	0.025167	0.0208101	20	24.8
0.433843	0.902985	0.283182	0.397856	28.9	26.8
0.893196	0.457912	0.472006	0.262821	25.8	29.7
0.526766	0.492308	0.623883	0.62197	31.9	26
0.378125	0.189091	0.465981	0.0501089	32	27.5
0.559243	0.720183	0.412224	0.807442	23.5	21.8
0.301038	0.8875	0.0595598	0.311683	25.9	32
0.342936	0.579937	0.495327	0.362479	23.7	31.9
0.459992	0.433594	0.889449	0.828699	28.1	25.6
1.00625	0.765625	0.0408076	0.31886	20	32
0.947512	0.753125	0.108474	0.280872	30.9	32
0.0994505	0.0285714	0.79669	0.0924648	26	28
0.1125	0.196875	0.0734142	0.121839	32	32
0.146875	0.46875	0.208946	0.19585	32	32
0.88852	0.804082	0.388324	0.0102384	32	24.5
0.664834	0.453125	0.722864	0.454905	23.3	32
0.29625	0.40625	0.038013	0.406564	20	32
0.104435	0.432624	0.105433	0.0986067	27.3	28.2
0.514432	0.578125	0.886646	0.169218	27.5	32
0.130677	0.135048	0.0722819	0.347727	32	31.1
0.265834	0.13806	0.726975	0.688884	31.2	26.8
0.798354	0.757202	0.80407	0.826134	24.3	24.3
0.512929	0.549107	0.119357	0.0639219	25	22.4
0.610623	0.64375	0.151362	0.342033	26.3	32
1.03816	0.0765957	0.054713	0.0166719	32	23.5
0.84375	0.003125	0.210261	0.019324	32	32
0.288349	0.558685	0.688211	0.339148	25.1	21.3
1.03504	0.0534979	0.559984	0.916282	28.5	24.3
0.14375	0.721875	0.194083	0.386713	32	32
0.318361	0.816176	0.0709732	0.155428	20.2	27.2
0.311422	0.740625	0.028753	0.0427697	29	32
0.678624	0.609589	0.903213	0.828013	25.3	29.2
0.186422	0.171875	0.0227868	0.0405169	23.2	32
0.63125	0.828125	0.126038	0.120173	20	32
0.318966	0.365	0.0268314	0.118278	29	20
0.90625	0.7375	0.772975	-0.00913555	27.2	32
0.0947115	0.675	0.86515	0.275484	26	32
0.787398	0.221875	0.811965	0.0099049	24.4	32
0.358568	0.620833	0.800614	0.785257	28.4	24
0.62354	0.328467	0.0901861	0.0642159	32	27.4
0.994485	0.86875	0.87698	0.1995	27.2	32
0.320116	0.3	-0.00236239	0.18039	23.8	32
0.759498	0.67623	0.889568	0.650267	25.2	24.4
0.427736	0.393035	0.0676486	0.126875	20	20.1
0.980544	0.0120482	0.783673	0.726861	25.1	24.9
0.59569	0.772414	-0.0122013	-0.0973975	20	29
0.285332	0.247148	0.126039	0.0724817	30.7	26.3
0.859489	0.117409	0.344278	0.492322	26.9	24.7
0.446875	0.88125	0.0277774	0.124371	32	32
0.934105	0.0809859	0.0405109	0.031008	22.4	28.4
0.771875	0.2125	0.0645825	-0.0153591	32	32
0.86653	0.73125	0.144725	0.0582823	21.4	32
0.375	0.06	0.0829837	0.0226646	32	20
0.599948	0.0691824	0.101336	0.377409	31.4	31.8
1.00373	0.939914	0.481906	0.198662	26.9	23.3
0.86875	0.88125	0.123039	0.187011	32	32
0.59765	0.640288	0.871399	0.912951	30	27.8
0.342442	0.6125	0.108216	0.251645	23.9	32
0.83125	0.38125	0.0780695	0.0680182	20	32
1.00399	0.391304	0.0636104	0.0927176	23.6	27.6
0.296312	0.123239	0.640808	0.693085	27.5	28.4
0.725891	0.326087	0.082926	-0.00363291	28.9	23
0.37476	0.468531	0.382102	0.221474	32	28.6
0.329869	0.183267	0.343751	0.236127	27.6	25.1
0.47625	0.028125	0.065294	0.196736	20	32
1.02603	0.00425532	0.782045	0.794305	25.5	23.5
0.931175	0.862963	0.786979	0.680204	25.4	27
0.467988	0.84141	0.767115	0.487292	25.3	22.7
0.391428	0.905923	0.3127	0.152055	25.3	28.7
0.851572	0.932075	0.831608	0.928517	27	26.5
0.94125	0.559375	0.0287316	0.0403211	20	32
0.926264	0.627306	0.615675	0.803813	28.6	27.1
0.648132	0.613169	0.828128	0.536901	24.8	24.3
0.845518	0.46124	0.0794286	0.0883781	32	25.8
0.353125	0.38125	0.0557791	0.0551573	32	32
0.622221	0.822878	-0.0733418	0.0395149	32	27.1
1.03799	0.469484	0.0726693	0.0780088	29.4	21.3
0.767445	0.62605	0.61467	0.840759	27	23.8
0.278125	0.645	0.0753119	0.00418877	32	20
0.82625	0.9375	0.0820243	0.423843	20	32
0.352472	0.817308	0.83173	0.333196	27.8	31.2
0.0477371	0.668103	0.0224421	0.0329448	32	23.2
0.348994	0.474576	0.0205028	0.157568	32	29.5
0.611694	0.727273	0.0531145	0.193507	27.6	31.9
1.01732	0.136564	0.869133	0.654618	26.3	22.7
0.78125	0.165625	0.139543	0.121243	32	32
0.109846	0.145098	0.907924	0.797595	27.9	25.5
0.562919	0.678161	0.785267	0.90759	25.6	26.1
0.766519	0.795699	0.818916	0.88041	25.5	27.9
0.778125	0.69375	0.524745	0.281926	32	32
0.636512	0.273128	0.0356721	0.0316797	25.6	22.7
0.611535	0.525	0.729092	0.533526	24.6	32
0.069884	0.0658915	0.108228	-0.22886	26.6	25.8
0.854515	0.566434	0.816228	0.864334	27.6	28.6
0.673815	0.672414	0.371178	-0.128285	32	29
0.195785	0.0488722	0.0808135	0.117492	27.9	26.6
0.701331	0.970833	0.710887	0.533578	23.8	24
0.48227	0.836735	0.0786323	0.0158933	32	24.5
0.187272	0.00429185	0.0723338	0.00287759	32	23.3
0.760743	0.944805	0.851986	0.841105	24.6	30.8
0.705102	0.655	0.103824	0.0491236	29.4	20
0.605232	0.596774	0.840022	0.818901	24.6	24.8
0.503125	0.26875	0.233307	0.0150176	32	32
0.0944729	0.017301	0.68996	0.810891	26.1	28.9
0.433362	0.624	-0.0149733	0.0122487	22.9	25
0.736802	0.610039	0.587175	0.355027	29.1	25.9
0.161637	0.294118	0.0582473	0.189037	32	22.1
0.821001	0.521875	0.374487	0.234911	26.1	32
0.283775	0.615385	0.473644	0.0836204	23.8	22.1
0.407591	0.673203	0.0797512	0.193354	24.9	30.6
0.402888	0.386282	0.826558	0.798786	28.5	27.7
0.44376	0.604743	0.854826	0.889155	24.7	25.3
0.922607	0.752688	0.688752	0.5651	24.3	27.9
0.234375	0.025	0.015402	0.0993206	32	32
0.480005	0.528125	0.23336	0.00107268	26.1	32
0.6855	0.274775	0.0453709	0.113865	22.1	22.2
0.237858	0.639216	0.16508	0.068328	26	25.5
0.114179	0.749164	0.0805371	0.120037	25.1	29.9
0.0442943	0.960289	0.782677	0.0983914	25.6	27.7
1.02188	0.775	0.0378365	0.175214	32	32
0.150503	0.0125	0.858429	-0.0661638	26.1	32
0.958372	0.00930233	0.104521	0.0751532	20	21.5
0.423254	0.610561	0.849885	0.466888	24.8	30.3
1.01507	0.434783	0.726283	0.592983	22.5	23
0.946875	0.153125	0.11638	0.234988	32	32
0.254346	0.512027	-0.0157679	0.0201237	27.2	29.1
0.3875	0.68125	-0.606441	-0.0205511	32	32
0.504929	0.47	0.789688	0.790355	25.7	30
0.325344	0.230483	0.594662	0.371464	28.6	26.9
0.112141	0.164751	0.795839	0.685583	25.3	26.1
0.566522	0.56338	0.842046	0.850321	26	28.4
0.61125	0.753125	0.0533951	0.12839	20	32
0.104153	0.145038	0.855549	0.217794	25	26.2
0.623056	0.767361	0.111269	0.0322598	20	28.8
0.649197	0.409722	0.682911	0.601415	28.9	28.8
0.396789	0.584034	0.17656	0.111008	23.4	23.8
0.267609	0.716535	0.0579546	0.0191237	29.4	25.4
0.171992	0.14	0.0744026	0.0200593	24.1	20
0.296984	0.750973	0.0252736	0.0503904	20	25.7
0.769591	0.82807	0.113108	0.0881982	27	28.5
0.933411	0.797619	0.0240548	0.126104	24.6	25.2
0.760168	0.65	0.796485	0.884502	28.1	28
0.410865	0.78481	0.0266359	0.0840415	24	23.7
0.100371	0.452769	0.135372	-0.00167448	24.2	30.7
0.681797	0.875	0.680332	0.319686	27.4	32
0.897666	0.918089	0.833497	0.656889	24.9	29.3
0.744278	0.484375	0.097975	0.0285041	28.4	32
0.484823	0.294776	0.0858542	0.137772	29.6	26.8
0.777731	0.195	0.0706504	0.0841997	23.8	20
0.322917	0.396875	0.0531956	-0.230085	22.2	32
0.0537522	0.470588	0.131188	0.0187053	32	28.9
0.972831	0.0579151	0.738532	0.47715	24.4	25.9
0.55453	0.425	0.168249	0.0136421	28.7	20
0.44375	0.115	0.00589389	0.0438113	32	20
0.576644	0.645038	0.124497	0.000187227	28.5	26.2
0.186003	0.726415	0.158712	-0.143255	28.2	31.8
0.20887	0.217822	0.776342	0.145006	29.9	30.3
0.491156	0.303125	0.114498	0.0536108	21.2	32
0.835639	0.784375	0.878682	0.706111	26.2	32
0.321317	0.4375	0.581042	0.551864	24.9	25.6
0.533596	0.231544	0.138937	0.0513544	25.7	29.8
0.540801	0.373239	0.375147	0.326795	32	28.4
0.406726	0.107623	0.0551727	0.0149334	32	22.3
0.321719	0.919048	0.0488894	0.0151468	24.6	21
0.876589	0.1125	0.409374	0.119397	29.5	32
0.867887	0.230769	0.0494902	0.175177	32	22.1
0.397802	0.567686	0.814571	0.491395	23.8	22.9
0.856239	0.250814	0.0598022	0.400662	27.5	30.7
0.88125	0.12	0.210662	0.158434	32	20
0.209623	0.391705	0.159518	0.0149884	25.4	21.7
0.23781	0.084375	0.0575592	0.0432933	28.2	32
0.78125	0.5625	0.142974	0.138922	32	32
0.677885	0.444056	0.0586809	0.182405	32	28.6
0.806982	0.714286	0.73148	0.853958	26.5	29.4
0.714173	0.683636	0.73248	0.488017	25.4	27.5
0.762796	0.793103	0.121375	-0.00548433	28.7	23.2
0.352153	0.301527	0.798241	0.602924	25	26.2
0.139125	0.0266667	0.784937	0.897373	25.9	30
0.765423	0.802281	0.782387	0.725772	24.5	26.3
0.117447	0.0380623	0.790714	0.914441	25.9	28.9
0.254489	0.167785	0.779804	0.680234	27.1	29.8
0.286792	0.096875	0.0859691	0.256098	20.3	32
0.982557	0.699275	0.245729	0.113798	30.7	27.6
0.663127	0.747405	0.0542764	0.23572	32	28.9
0.154682	0.243446	0.26687	0.738313	24	26.7
0.793505	0.3	0.186525	0.0954897	25.5	32
0.130024	0.588608	0.00355452	0.152361	32	31.6
0.504156	0.800813	0.638174	0.26248	26.7	24.6
0.786012	0.462222	0.808091	0.0576162	25.1	22.5
0.665088	0.731092	0.240587	0.710567	22	23.8
0.85	0.60625	0.382015	0.189723	32	32
0.346405	0.294118	0.025091	0.0419091	21.6	25.5
0.969742	0.959375	0.852581	0.371059	25.2	32
0.846875	0.50625	0.19935	0.0455559	32	32
0.84094	0.752101	0.0816183	0.0079212	32	23.8
0.31756	0.31441	0.127284	0.0761395	28.7	22.9
0.246414	0.48125	0.111005	0.11365	24.4	32
0.987419	0.126667	0.0201131	0.13166	25.7	30
1.01631	0.0252366	0.838541	0.967018	27.8	31.7
0.122304	0.0918367	0.769633	0.715995	28.2	29.4
0.776932	0.932862	0.209114	0.0916837	32	28.3
0.186685	0.5625	0.0850155	0.0957596	23	32
0.0711436	0.06875	0.91004	0.881979	28.2	32
0.65625	0.565625	0.850516	0.30561	25.7	32
0.666824	0.367089	0.827615	0.785598	26.8	31.6
0.3071	0.910256	0.809689	0.123525	23.8	31.2
0.574538	0.06875	0.823332	0.277892	25.7	32
0.609483	0.93	0.0697826	0.0378598	23.2	20
0.553125	0.271875	0.062903	0.0960189	32	32
0.697128	0.0304054	0.103672	0.0640802	32	29.6
0.0684885	0.910256	0.922981	0.867625	28.5	31.2
0.478261	0.810909	0.0592169	0.266318	23	27.5
0.662816	0.533333	0.637129	0.375267	24.6	28.5
0.885	0.68	0.0630426	0.0481881	20	20
0.196855	0.210702	0.930176	0.791985	27.8	29.9
0.192519	0.019802	0.937671	0.801588	28.8	30.3
0.222917	0.0875	0.0946324	0.0932029	32	24
0.511992	0.64311	0.88621	0.595483	29.2	28.3
0.970131	0.942761	0.865582	0.926351	27.9	29.7
0.899042	0.08	0.105007	0.101969	23.2	22.5
0.591315	0.478125	0.792889	-0.480692	23.1	32
0.970375	0.138776	0.945297	0.715213	27.9	24.5
0.653984	0.055794	0.191061	0.00312573	23	23.3
0.823935	0.656827	0.856933	0.776328	24.8	27.1
0.111111	0.0436364	0.83425	0.917516	27	27.5
0.735672	0.009375	0.650749	0.379161	27.7	32
1.01357	0.969697	0.630275	-0.148172	25.8	26.4
1.02582	0.053125	0.616197	0.591203	23	32
1.01473	0.815217	0.823944	0.772503	27.1	27.6
0.472688	0.351254	0.900181	0.58622	23.3	27.9
0.859375	0.80625	0.0434021	0.232205	32	32
0.698558	0.484375	0.826047	0.774104	26	32
0.22602	0.314286	0.0252972	0.199078	20	24.5
0.288352	0.235915	0.0391626	0.250137	29.6	28.4
0.743035	0.917355	0.742991	0.415334	24.8	24.2
0.335762	0.0397351	0.00609784	0.11278	20	30.2
0.0794974	0.143911	0.115301	-0.123938	27.4	27.1
0.756411	0.700389	0.841318	0.869481	24.4	25.7
0.253125	0.89375	0.253848	0.179962	32	32
0.655279	0.710843	0.712304	0.81629	23.7	24.9
0.247328	0.14375	0.783733	0.812949	26.9	32
0.945281	0.152381	0.891604	0.320543	27.5	21
0.920434	0.170732	0.798427	0.722766	25.3	24.6
0.590127	0.432099	0.823612	0.75269	25.7	24.3
0.72558	0.751004	0.701796	0.762635	24.5	24.9
0.235652	0.236948	0.706798	0.788036	27.9	24.9
0.230575	0.113208	0.6331	0.339331	25.4	26.5
0.24125	0.328125	0.0957555	0.0230902	20	32
0.388099	0.148014	0.204802	0.141178	28.4	27.7
0.428125	0.371875	-0.156655	0.333874	32	32
0.778125	0.0625	0.397325	0.0652728	32	32
0.840713	0.922222	0.802467	0.816042	26.6	27
0.779775	0.501618	0.894473	0.638437	30.2	30.9
0.643802	0.15	0.815647	0.0583984	24.1	32
0.247835	0.161157	0.75413	0.687624	25.2	24.2
0.199682	0.726115	0.0509484	0.0571568	20	31.4
0.785282	0.5125	0.00631231	0.106398	24.8	32
0.567141	0.684375	0.083663	0.0312596	20.2	32
0.31273	0.395122	0.207187	0.157334	29.2	20.5
0.390582	0.00334448	-0.12697	0.186833	23.6	29.9
0.137677	0.1	0.0309081	0.116277	26.2	28
0.599592	0.173913	0.130512	0.376905	32	25.3
0.679691	0.141129	0.425517	0.0657633	28.4	24.8
0.625097	0.765	0.8297	0.100552	25.7	20
0.847261	0.759375	0.717003	0.718499	26.7	32
0.298611	0.168889	0.0509408	0.0230293	32	22.5
0.927166	0.15625	0.138701	0.175311	25.1	32
0.342122	0.581731	0.0283355	-0.0598663	24.8	20.8
0.0720201	0.237154	0.414741	0.462785	29.4	25.3
0.458249	0.431655	0.907572	0.63881	26.7	27.8
0.482558	0.69	0.0140545	0.05531	21.5	20
0.168853	0.912409	0.0732217	0.0506449	25.6	27.4
0.327892	0.896875	0.560416	0.04043	26.8	32
0.0795743	0.00362319	0.0206762	0.0587977	32	27.6
0.318015	0.159375	0.64433	0.721142	27.2	32
0.208833	0.138577	0.786209	0.819466	26.9	26.7
0.675195	0.985348	0.112743	0.179265	32	27.3
0.907313	0.89404	0.264135	0.63287	23.2	30.2
0.188738	0.0683761	0.358151	0.203681	25.5	23.4
0.994644	0.030888	0.79397	0.801635	24.8	25.9
0.6125	0.9	0.0494804	0.272207	32	32
0.507699	0.371875	0.764272	0.237002	27.6	32
0.272291	0.889251	0.712188	0.574882	26.8	30.7
0.483622	0.837545	0.105514	0.359849	21.8	27.7
0.999804	0.113208	0.685235	0.479856	24.1	21.2
0.388671	0.248366	0.752538	0.673278	27	30.6
0.369925	0.740625	0.0298594	-0.247806	23.4	32
0.567653	0.984733	0.29251	0.051791	32	26.2
0.120882	0.98524	0.046674	0.112424	22.4	27.1
0.619008	0.637615	0.714537	0.366966	26.7	21.8
0.96875	0.340625	0.80665	-0.171694	25.6	32
0.661307	0.420495	0.658455	0.839584	26	28.3
0.918926	0.215947	0.069971	0.232327	32	30.1
0.97371	0.746875	0.824512	0.691038	25.2	32
0.82898	0.351695	0.0305364	0.0386297	24.4	23.6
0.401085	0.428	0.830366	0.806145	25.8	25
0.856013	0.649819	0.0344193	-0.00246054	32	27.7
0.954363	0.208696	0.912675	0.314527	28.2	23
0.911988	0.471519	0.09305	0.161027	22.3	31.6
0.489943	0.348837	0.875156	0.885722	22.7	25.8
1.02399	0.3625	0.553271	0.566563	31	32
0.358378	0.125	0.114898	-0.00114315	23.5	32
0.523067	0.741007	0.110219	0.093269	32	27.8
0.77625	0.846875	0.0503499	0.105653	20	32
0.18992	0.0429688	0.805021	0.811243	25.5	25.6
0.834375	0.66875	-0.00726514	0.0882779	32	32
0.667041	0.559375	0.0800601	0.0184561	27.8	32
0.0887982	0.881633	0.099958	0.0529838	22.5	24.5
0.902974	0.917695	0.713791	0.773362	23.9	24.3
0.737221	0.878049	0.0180363	0.104306	32	24.6
0.188945	0.0818966	0.479612	0.648416	27.9	23.2
0.778201	0.096875	0.231952	0.0559359	28.7	32
0.207701	0.131783	0.513534	0.729051	27.6	25.8
0.114579	0.0732601	0.0516516	0.0932031	25.7	27.3
0.742929	0.515	0.0399251	0.0246024	29.7	20
0.93293	0.015625	0.91063	0.794121	25.3	32
0.900593	0.9	0.03621	0.158308	25.3	20
0.65555	0.316872	0.775158	0.63448	23.1	24.3
0.558627	0.682353	0.37721	0.809534	20	25.5
0.870511	0.0759494	0.886327	0.601011	25.4	23.7
0.67625	0.69375	0.0283696	0.0808027	20	32
0.365061	0.180077	0.887883	0.680311	26.7	26.1
0.143579	0.138211	0.83803	0.660559	25.9	24.6
0.246078	0.925	0.105482	0.0831579	25.5	20
1.03023	0.974895	0.0845074	0.0367679	21	23.9
0.213704	0.945378	0.208182	0.0786636	25.3	23.8
0.347505	0.26506	0.109494	0.0436589	26.1	24.9
0.776794	0.786026	0.804032	0.800296	24.5	22.9
0.998318	0.029661	0.800775	0.859896	26.7	23.6
0.0610403	0.0795455	0.0667181	0.0199069	31.4	26.4
0.950483	0.873984	0.815307	0.861489	25.4	24.6
0.068003	0.840637	0.320152	0.166054	32	25.1
0.89913	0.254839	0.0910939	0.248227	25.2	31
0.117518	0.059375	0.868184	0.43467	28.4	32
0.794907	0.982301	0.836941	0.899134	24.5	22.6
0.58719	0.488281	0.0488414	0.268335	23.7	25.6
0.80077	0.592157	0.839015	0.649402	28	25.5
0.19696	0.186567	0.825149	0.827937	27	26.8
0.0972008	0.0689655	0.791358	0.853131	26.8	26.1
0.693287	0.73125	-0.00158559	0.319659	21.6	32
0.142734	0.624	-0.0903594	0.359176	27.8	25
0.484035	0.447876	0.888679	0.821959	26.3	25.9
0.895662	0.72459	0.306693	0.451799	27.7	30.5
0.937955	0.478689	0.132055	0.346223	28.8	30.5
0.81625	0.776	0.106323	0.0523464	32	25
0.534507	0.259494	0.086467	0.233714	23	31.6
0.146725	0.376307	0.0641664	0.148593	20	28.7
0.148397	0.913978	0.36963	0.284331	29.3	27.9
0.409375	0.24	0.0402303	0.0883959	32	20
1.025	0.621875	0.341725	0.0103705	32	32
0.813941	0.688976	0.359987	0.245043	25.1	25.4
0.890759	0.0504732	0.135126	0.0295622	28.6	31.7
0.359375	0.109375	0.286611	0.060709	32	32
0.678125	0.895	0.0811769	0.0216602	32	20
0.227159	0.08125	0.10661	0.208103	27.5	32
0.226546	0.0332103	0.28924	0.374272	30.2	27.1
0.64114	0.441948	0.155292	0.158468	32	26.7
0.374199	0.89375	0.17475	0.0918818	27.3	32
0.0444356	0.0190114	0.813427	0.859042	26.8	26.3
0.510227	0.866171	0.131757	0.249701	23.5	26.9
0.747178	0.760163	0.648849	0.885135	24.7	24.6
0.580291	0.581967	0.0606679	0.208499	22.5	24.4
0.144799	0.996241	0.0472554	0.0297318	24	26.6
0.715148	0.802575	0.762157	0.888553	25.1	23.3
0.367836	0.452282	0.737544	0.893111	23.9	24.1
0.743898	0.689655	0.68298	0.73732	25.4	26.1
0.96875	0.046875	0.194445	0.0165354	32	32
0.8625	0.245455	0.661214	0.0275477	32	22
0.341856	0.45625	0.0506052	0.0888933	26.4	32
0.74034	0.865724	0.235141	0.110723	24.8	28.3
0.652209	0.763636	0.820176	0.818653	24.9	27.5
0.986687	0.147287	0.383031	0.195612	27.6	25.8
0.725191	0.26749	0.197656	0.232661	25.3	24.3
0.15271	0.121107	0.853978	0.444374	25.5	28.9
0.690881	0.770492	0.669585	0.69404	24.7	24.4
0.467376	0.428571	0.836584	0.837166	27.8	25.9
0.981999	0.679825	0.0502292	0.060579	21.1	22.8
0.336535	0.600791	0.830844	0.912239	25.8	25.3
0.221302	0.771704	0.595833	0.349974	32	31.1
0.14625	0.93125	0.742478	0.389443	30	32
0.734599	0.415385	0.776575	0.0195519	24.1	26
0.425899	0.0202703	0.03647	0.183978	24.2	29.6
0.124232	0.740484	0.0204616	0.00414712	30.9	28.9
0.946718	0.953668	0.763568	0.806759	28	25.9
0.51988	0.704762	0.0244087	0.0556782	20.6	21
0.711103	0.879828	0.325584	0.282323	26.2	23.3
0.0631069	0.989933	0.872957	0.758346	27.3	29.8
0.601705	0.13125	0.498304	0.203622	27.5	32
0.286037	0.54375	0.0140965	0.0201221	23.5	32
0.965684	0.925	0.2173	0.354028	26.5	32
0.390893	0.924242	0.159962	0.0294879	29.1	26.4
0.335471	0.614754	0.502878	0.167058	24.8	24.4
0.815165	0.665625	0.54571	0.167543	25.8	32
0.746875	0.725	0.0814841	0.124914	32	20
0.599275	0.635088	0.333952	0.68872	27.1	28.5
0.306522	0.395683	0.851054	0.842898	27.2	27.8
1.00506	0.766234	0.466224	0.277996	32	23.1
0.781959	0.715753	0.785679	0.707947	27.1	29.2
0.54882	0.705479	0.887731	0.619552	28.2	29.2
0.772389	0.532915	0.275943	0.0921462	27.3	31.9
0.275627	0.509506	0.873497	0.628992	29.4	26.3
0.405977	0.269531	0.84113	0.541331	28.6	25.6
0.772982	0.2	0.406287	-0.0168733	25.7	32
0.118164	0.331878	0.846612	0.339987	26.9	22.9
0.323684	0.334928	0.161423	0.0500025	32	20.9
0.448059	0.184375	-0.00213529	0.228253	29.3	32
0.075	0.58125	0.0639947	0.307061	32	32
0.18319	0.110345	0.793301	0.291642	27.2	29
0.560505	0.5875	0.831066	0.773699	28.2	32
0.584375	0.675	0.215651	0.103108	32	32
0.951188	0.995968	0.859761	0.842869	26.6	24.8
0.734515	0.915842	0.454044	0.00636065	25.8	20.2
0.774324	0.2	0.112375	0.0531688	29.6	20
0.0552083	0.92803	0.095288	-0.0245523	32	26.4
0.559434	0.83	0.105543	0.0208211	26.5	20
0.156028	0.5625	0.0244574	0.0643321	27.3	27.2
0.11352	0.934694	0.36166	0.166838	32	24.5
0.533499	0.0125523	0.154355	0.0634569	32	23.9
0.803585	0.040625	0.0707208	0.0654657	31.9	32
0.579044	0.571875	0.166684	-0.0375774	27.2	32
0.170987	0.814126	0.0468501	0.0285015	21.9	26.9
0.6125	0.885	0.0438413	0.0435561	32	20
0.183651	0.965066	0.369208	0.714601	25	22.9
0.590589	0.363265	0.490497	0.698571	27.8	24.5
0.339325	0.432099	0.817861	0.837448	25	24.3
0.236016	0.217899	0.721121	0.724334	25.3	25.7
0.145334	0.229508	0.683408	0.771048	26	24.4
0.982697	0.936975	0.514416	0.846	25.4	23.8
0.205108	0.526104	0.0573235	0.0316524	32	24.9
0.604082	0.587755	0.789906	0.767525	24.5	24.5
0.225371	0.553991	0.874709	0.308273	24.4	21.3
0.946429	0.04375	0.117653	0.0800176	22.4	32
0.428287	0.401487	0.150476	0.0787767	25.8	26.9
0.540625	0.646875	0.136589	-0.0467177	32	32
0.965094	0.907063	0.793183	0.547945	25.4	26.9
0.810941	0.797386	0.585163	0.738059	31.1	30.6
0.501439	0.552347	0.74408	0.723678	27.6	27.7
0.228537	0.537815	0.735794	0.362192	29.1	23.8
0.737536	0.00409836	0.104017	0.0431098	29.2	24.4
0.327391	0.1875	0.25425	0.00662529	29.8	32
1.00628	0.936759	0.611553	0.479716	26.3	25.3
0.12754	0.0466926	0.730488	0.592863	27	25.7
0.286882	0.446097	0.0413663	0.0855835	28.6	26.9
0.21292	0.003861	0.602849	0.797055	28.7	25.9
0.665959	0.7125	0.285274	-0.0338092	30.9	32
0.946875	0.228125	0.102511	0.376371	32	32
0.830592	0.00625	0.313957	0.158638	30.4	32
0.344096	0.660517	0.0321542	0.0541327	20.8	27.1
0.575	0.7125	0.0217754	0.0182196	32	32
0.372312	0.266667	0.0466404	0.100146	24.8	24
0.375	0.00625	0.0495343	0.0653647	32	32
0.198988	0.615	0.0693166	0.063525	24.7	20
0.205556	0.152778	0.132718	0.0615003	32	28.8
0.046875	0.654545	0.0157171	0.0370703	32	22
0.173033	0.0912863	0.808543	0.848415	22.4	24.1
0.665567	0.362934	0.207422	0.354136	28.8	25.9
0.0593243	0.339623	0.114936	0.0846875	21.5	26.5
0.365625	0.765	0.107515	0.0152084	32	20
0.6598	0.473881	0.764013	0.775649	24.2	26.8
0.77625	0.4875	0.0285173	-0.0339741	20	32
0.497283	0.59058	0.890896	0.812896	28.8	27.6
0.404425	0.49375	0.846163	0.194488	27.4	32
0.710753	0.411483	0.240107	-0.0407065	23.2	20.9
0.757956	0.225914	0.722325	0.280219	23.5	30.1
0.979519	0.384314	-0.0974418	0.101272	20.2	25.5
0.819616	0.8	0.00678278	0.114936	20.2	32
0.0419002	0.1125	0.174374	0.0527631	22.3	32
0.0525662	0.026616	0.791871	0.561299	25.7	26.3
0.935217	0.771689	0.0285981	0.149672	32	21.9
0.282085	0.180617	0.828265	0.838206	24	22.7
0.0831402	0.0275862	0.8276	0.555008	25.3	29
0.180865	0.974684	0.0891699	0.156018	20	23.7
0.14375	0.38	0.145615	-0.00437853	32	20
0.556445	0.802198	0.0707976	0.0438336	32	27.3
0.44267	0.720339	0.0943891	0.102344	28.5	23.6
0.913311	0.158537	0.814775	0.883224	25.8	24.6
0.337418	0.320158	0.877399	0.873605	25.9	25.3
0.640625	0.575	0.0392014	0.0771484	32	32
0.135077	0.508251	0.57553	0.298043	26.5	30.3
0.819137	0.111554	0.221232	0.877599	23.7	25.1
0.454972	0.61875	0.127861	0.378148	31.3	32
0.48921	0.625532	0.848365	0.829515	28.1	23.5
0.11875	0.303125	0.0570595	0.0367766	32	32
0.418	0.305882	0.0458148	0.0207398	23.9	25.5
0.557603	0.579167	0.780251	0.915547	25.1	24
0.133638	0.146245	0.790869	0.814914	28.5	25.3
0.938397	0.0817121	0.80573	0.550805	26.2	25.7
0.246757	0.731132	0.0296838	0.138374	32	21.2
0.521863	0.09375	0.0312836	0.368761	25.3	32
0.475692	0.0224215	0.098412	0.00656352	29	22.3
0.275711	0.829268	0.0823851	0.198799	21.7	28.7
0.441806	0.866438	0.0434999	0.239993	27	29.2
0.446698	0.219081	0.122817	0.343295	24.3	28.3
0.691093	0.178125	0.350984	0.145851	28.7	32
0.421984	0.272374	0.203946	0.0542552	30	25.7
0.891274	0.699588	0.138889	0.0725158	31.4	24.3
0.685911	0.353125	0.0046228	0.146274	23.6	32
0.572614	0.184375	0.215214	0.0288946	27.5	32
0.03625	0.29375	0.0237063	0.206473	20	32
0.934783	0.304545	0.0341164	0.0614191	23	22
0.663444	0.93125	0.0322002	0.275099	27.8	32
0.163339	0.0285714	0.836266	0.81522	27.6	24.5
0.0925769	0.00358423	0.714809	0.775684	30.4	27.9
0.665625	0.234375	0.243699	0.218042	32	32
0.102083	0.956667	0.834826	0.808003	25.6	30
1.00045	0.81875	0.249652	0.202082	27.6	32
0.849273	0.890566	0.774324	0.773524	26.1	26.5
0.829583	0.79375	0.0547252	0.15305	22.5	32
0.734439	0.965625	0.465121	0.607205	24.3	32
0.438393	0.234375	0.312302	0.223934	28	32
1.02201	0.176895	0.870893	0.345478	27.2	27.7
0.278125	0.39375	0.0971399	0.263657	32	32
0.961335	0.584375	0.270304	0.133016	23.6	32
0.706648	0.919708	0.715371	0.886124	25.9	27.4
0.821875	0.809375	0.0667317	0.234286	32	32
0.18877	0.640625	0.243116	0.0850412	24.6	32
0.692613	0.762452	0.736084	0.752906	26.3	26.1
0.857805	0.83913	0.181649	0.0225196	24.4	23
0.552463	0.875576	0.163615	0.094063	32	21.7
0.920164	0.514563	0.791912	0.238756	23.9	30.9
0.507504	0.903846	0.814009	0.519062	29.3	31.2
0.433202	0.925	0.82976	0.0997727	26.9	32
0.255515	0.303125	0.235732	0.0735583	27.2	32
0.205358	0.962382	0.864978	0.539763	26.9	31.9
0.449483	0.278125	0.818448	0.427224	26.6	32
0.0526882	0.456667	0.72592	0.260749	24.8	30
0.23125	0.3875	0.0787256	0.240334	24	32
0.0578248	0.078125	0.830021	0.436296	25.4	32
0.861045	0.373134	0.129472	0.080403	22.1	26.8
0.382941	0.294776	0.841847	0.291667	24.2	26.8
0.866667	0.180952	0.01704	0.0503085	21	21
0.445655	0.289389	0.171248	0.0754886	30.9	31.1
0.92666	0.351724	0.750624	0.608063	26.8	29
0.651432	0.261438	0.0201612	0.142807	27.5	30.6
0.594689	0.126582	0.0769741	0.251113	20.4	23.7
0.178499	0.083004	0.791809	0.715395	25.6	25.3
0.528186	0.530303	0.743759	0.543194	27.2	26.4
0.551993	0.274914	0.0432398	0.0992268	20	29.1
0.76125	0.11875	0.0712877	0.148947	20	32
0.956897	0.651724	0.113632	0.0180184	23.2	29
0.671459	0.6625	0.481708	0.46556	26.3	32
0.170999	0.1841	0.0889804	-0.000104113	32	23.9
0.936312	0.866197	0.850804	0.719141	27.5	28.4
0.545728	0.589552	0.647794	0.868902	25.1	26.8
0.815121	0.724014	0.877403	0.866385	27.7	27.9
0.627209	0.651007	0.886464	0.876382	27.3	29.8
0.90425	0.978125	0.123571	0.236457	25	32
0.438798	0.371237	0.106652	0.0591036	26.9	29.9
0.620912	0.9625	0.853137	0.286295	26.5	24
0.10125	0.490625	0.172993	0.0708368	20	32
0.428125	0.94375	0.0440057	0.208061	32	32
0.408316	0.540625	0.936574	0.680109	24.2	32
0.939594	0.648438	0.736546	0.794819	30.6	25.6
0.545	0.61	0.00923558	0.0105247	20	20
0.548697	0.5	0.535859	0.874363	25.1	29.6
0.779771	0.561594	0.627349	0.724136	28.6	27.6
0.479832	0.433898	0.639592	0.779784	25.8	29.5
0.364706	0.534545	0.0536758	0.749862	25.5	27.5
1.028	0.8375	0.0487696	0.0441206	26.9	32
0.518995	0.91875	0.781123	0.227121	25.5	32
0.264423	0.330769	0.808398	0.820327	24	26
0.48531	0.539095	0.868427	0.861952	25.8	24.3
0.800771	0.655556	0.808351	0.780111	26.9	27
0.120255	0.178451	0.238244	0.0891851	32	29.7
0.497159	0.525	0.787725	0.659982	26.4	32
0.163173	0.16609	0.919695	0.884544	27.4	28.9
0.809191	0.820513	0.883392	0.818016	26.4	27.3
0.535126	0.280142	0.0199656	0.243474	25.4	28.2
0.25132	0.1625	0.955332	0.253008	28.4	32
0.701464	0.637037	0.747061	0.907846	24.8	27
0.208821	0.657025	0.732379	0.474325	30.3	24.2

## Sheet: Pred 0.2 uM
Old_Phase	New_Phase	r2_before	r2_after	Period_before	Period_after
0.224882	0.721698	0.181512	0.00538937	32	21.2
0.16987	0.54	0.31861	0.037604	30.7	20
0.993807	0.0839695	0.833477	0.625301	24.9	26.2
0.360744	0.409266	0.78444	0.913814	27.5	25.9
0.374182	0.48249	0.816792	0.866914	27.3	25.7
0.959375	0.16	0.0739904	0.0616454	32	20
0.955786	0.879845	0.750528	0.903318	28	25.8
0.508882	0.2625	0.0988101	0.10154	28.5	32
0.563298	0.0596026	0.0651334	0.0977857	27.6	30.2
0.952593	0.255556	0.0299231	0.132501	20	27
0.283987	0.928125	0.128023	0.235619	27.4	32
0.171468	0.670213	0.622351	0.623897	26	28.2
0.76564	0.223881	0.189715	0.094505	31	20.1
0.409375	0.06875	0.066623	0.0747646	32	32
0.162902	0.185567	0.169517	0.106174	22	29.1
0.461409	0.169675	0.19587	0.354417	31.1	27.7
0.0619013	0.962712	0.142537	0.163467	20.7	29.5
0.106154	0.913462	0.0291432	0.0563502	20	20.8
1.0314	0.82	0.0801943	0.0339315	25.8	20
0.185051	0.710638	0.616179	0.669211	27.1	23.5
0.61625	0.659375	0.283839	0.0600237	27.5	32
0.974271	0.571875	0.167987	0.0392212	28.3	32
0.0843341	0.959184	0.0192236	0.234144	27.7	29.4
0.456905	0.552846	0.859989	0.906801	27.1	24.6
0.4365	0.531835	0.877459	0.910336	26.4	26.7
0.05625	0.3375	0.0667944	0.0812507	32	32
0.911984	0.0505837	0.0565169	0.078777	20	25.7
0.971875	0.659375	0.182825	-0.00596572	32	32
0.757333	0.590625	0.0626687	0.0753042	27.7	32
0.203966	0.220077	0.900805	0.850388	27.2	25.9
0.636559	0.0843882	0.0270469	0.0343437	28.8	23.7
1.00625	0.625	0.109928	0.076618	32	32
0.236921	0.86692	0.169301	0.0804253	23.2	26.3
0.346333	0.525	0.0529628	0.114801	24.2	32
0.365977	0.578947	0.787742	0.708535	26.5	24.7
0.72049	0.0343348	0.0736406	0.0564242	27	23.3
0.242599	0.905455	0.0177595	0.124042	27.7	27.5
0.586729	0.192469	0.0330179	0.112361	29.8	23.9
0.143396	0.0490566	0.679753	0.883514	26.5	26.5
0.954196	0.926641	0.788002	0.853881	25.6	25.9
0.287879	0.0966667	0.828738	0.496444	27.5	30
0.786544	0.597701	0.731121	0.739717	25	26.1
1.02761	0.196721	0.845133	0.877033	25.5	24.4
1.01424	0.859935	0.768878	0.675472	25.5	30.7
1.02529	0.00790514	0.848884	0.889657	26.3	25.3
0.282677	0.156463	0.820654	0.832961	27.1	29.4
0.962098	0.806452	0.847867	0.929646	27.5	27.9
1.00145	0.942029	0.855232	0.84876	27.5	27.6
0.713333	0.703704	0.807928	0.85999	25.3	24.3
0.961702	0.829091	0.831904	0.928866	28.2	27.5
0.997577	0.977444	0.819586	0.808477	27	26.6
0.735591	0.708633	0.863682	0.853249	25.9	27.8
0.0679157	0.931148	0.741436	0.643163	26.6	30.5
0.905675	0.790698	0.860257	0.906092	25.6	25.8
0.133845	0.409722	0.746603	0.520603	28.5	28.8
0.317881	0.770115	0.0298874	0.420409	21.1	26.1
0.254087	0.197425	0.905355	0.941268	25.2	23.3
0.977943	0.136929	0.126201	0.12404	32	24.1
0.93996	0.578947	0.0953954	0.136071	22.2	30.4
1.01193	0.0148699	0.850252	0.83966	25.9	26.9
0.887896	0.665441	0.48932	0.0324651	26	27.2
0.428301	0.790698	0.323016	0.122669	32	30.1
0.259425	0.5875	0.336663	0.286929	25.2	32
0.924732	0.159375	0.146121	0.28685	25.7	32
0.121088	0.128631	0.768353	0.870164	25.8	24.1
0.244317	0.622302	0.0989668	0.211642	25	27.8
1.01423	0.45	0.0860534	0.0358927	25.7	32
0.3513	0.483607	0.701886	0.614206	28.3	24.4
0.84418	0.782787	0.0734444	0.0992676	20	24.4
0.512583	0.714286	0.312553	0.464361	27.5	25.2
0.321177	0.880342	0.077341	0.246849	20.6	23.4
0.240625	0.44	0.046962	0.041245	32	20
0.0426877	0.643636	0.500416	0.582281	25.3	27.5
0.789722	0.751037	0.659984	0.39989	26	24.1
0.25964	0.428125	0.0572303	0.11168	29.5	32
0.689433	0.775194	0.806831	0.89216	28.5	25.8
0.690254	0.369338	0.15878	0.647317	27.2	28.7
0.211061	0.44186	0.042848	0.077365	23.8	21.5
0.795916	0.543689	0.0922571	-0.0169095	29.1	20.6
0.982975	0.836957	0.755169	0.790319	24.9	27.6
0.996875	0.515625	0.0425062	0.323147	32	32
0.868492	0.440476	0.0318513	0.221728	20	25.2
0.380632	0.246875	0.0869337	0.055173	28.3	32
0.136179	0.203252	0.144476	0.0256171	26.4	24.6
0.320705	0.231939	0.900026	0.919874	24.9	26.3
0.552846	0.727642	0.652869	0.839552	25.3	24.6
0.859253	0.804255	0.732878	0.395671	27.8	23.5
0.743067	0.39375	0.194598	0.136286	31.1	32
0.827353	0.3	0.62812	0.269518	26.3	32
0.408393	0.515748	0.736434	0.533656	24.6	25.4
0.304688	0.45625	0.0546627	0.0752857	25.6	32
0.664549	0.415625	0.130793	0.0686675	24.1	32
0.7461	0.456432	0.455355	0.575818	31.6	24.1
0.151923	0.469231	0.0694753	0.0987507	32	26
0.703611	0.672598	0.846086	0.849462	28.4	28.1
0.395205	0.195	0.0799142	0.0387483	21.9	20
0.420536	0.40493	0.275489	0.776442	22.9	28.4
0.717959	0.722488	0.713425	0.668026	26.2	20.9
0.610217	0.123288	0.25434	0.0705024	32	21.9
0.922207	0.5375	0.797274	0.679989	28.2	32
0.478831	0.334375	0.664387	0.739166	31	32
0.937149	0.1125	0.0941253	0.0596125	26.7	32
0.448718	0.223776	0.588566	0.636864	27.6	28.6
0.424048	0.741036	0.54735	0.319568	30.5	25.1
0.615222	0.403846	0.156659	0.0174107	23.6	20.8
0.415665	0.122605	0.0563919	0.110195	26.4	26.1
0.570657	0.526502	0.581438	0.577882	24.6	28.3
0.160755	0.337838	0.0400293	0.190702	32	22.2
0.322226	0.541485	0.458653	0.448843	23.3	22.9
0.36625	0.98125	0.0769886	0.172711	20	32
0.272655	0.313492	0.862487	0.775249	25.1	25.2
0.566553	0.519531	0.457387	0.475642	26.6	25.6
0.886294	0.872807	0.050276	0.112404	32	22.8
0.851716	0.839216	0.314276	0.592196	27.2	25.5
0.764031	0.477733	0.228783	0.108403	32	24.7
0.0649192	0.98722	0.764627	0.701877	26.9	31.3
0.333106	0.8875	0.803214	0.247863	22.9	32
0.843223	0.860806	0.822949	0.712453	26	27.3
0.609335	0.648221	0.751283	0.637023	27.2	25.3
0.903008	0.614035	0.803207	0.854207	26.3	28.5
0.38634	0.222603	0.0402978	0.184671	24.9	29.2
0.74346	0.929167	0.0827493	0.171229	22.3	24
0.970565	0.925197	0.859578	0.723175	27.5	25.4
0.517361	0.584375	0.797469	0.359045	28.8	32
1.02183	0.51004	0.853982	0.719269	26.1	24.9
0.601587	0.757576	0.409476	0.365695	27	23.1
0.632537	0.450479	-0.0780266	0.309687	31.2	31.3
0.47649	0.367089	0.0830234	0.159893	32	23.7
0.789927	0.528517	0.874733	0.773834	26.9	26.3
0.531977	0.170543	0.899624	0.268946	26.4	25.8
0.284602	0.053125	0.0108875	0.0525642	26.1	32
0.498193	0.585	0.589089	0.106611	24.9	20
1.00113	0.0229508	0.675015	0.692089	24.6	30.5
0.625638	0.140625	0.163031	0.0622445	29.4	32
0.804135	0.883534	0.40661	0.422485	24.4	24.9
0.351614	0.5	0.711541	0.0512064	30.2	32
0.750884	0.532051	0.0986756	0.562651	23.2	31.2
0.383368	0.254613	0.849951	0.626151	26.1	27.1
0.378571	0.42	0.11049	0.0689877	22.4	20
0.568836	0.628975	0.679661	0.289024	25.9	28.3
0.873783	0.812749	0.827175	0.867466	26.6	25.1
0.0773026	0.11875	0.375999	0.202717	24.7	32
0.130558	0.853125	0.861292	0.419183	25.3	32
0.43985	0.556391	0.818755	0.750474	26.6	26.6
0.546727	0.686636	0.772751	0.465289	26.1	21.7
0.327487	0.250996	0.790441	0.85953	28.6	25.1
0.878501	0.67128	0.628786	0.754779	27.4	28.9
0.511798	0.450549	0.499462	0.416248	25.8	27.3
0.0453903	0.021875	0.215698	0.152593	22.1	32
0.430638	0.488806	0.786195	0.692267	25.8	26.8
0.378932	0.19708	0.786473	0.598959	25.5	27.4
0.756085	0.358306	0.721549	0.660985	27.1	30.7
0.0492631	0.9375	0.0823541	0.2919	22.9	32
0.57746	0.455645	0.69178	0.760374	23.8	24.8
0.0709565	0.0318021	0.910128	0.18874	28.5	28.3
0.478172	0.904255	0.0911636	0.00207185	29.6	28.2
0.9875	0.9375	0.0775748	0.094492	32	32
0.722601	0.840625	0.107029	0.173283	21.1	32
0.0610517	0.160784	0.850321	0.877505	26.4	25.5
0.344966	0.0125	0.0435597	0.211589	25.7	32
0.40127	0.075	0.120777	0.177179	25.1	32
0.851562	0.146875	0.850916	0.647588	25.6	32
0.915875	0.811448	0.80312	0.911485	26.9	29.7
0.0560716	0.0685921	0.816367	0.798695	26.7	27.7
0.302486	0.553191	0.559469	0.836543	30.9	28.2
0.748893	0.373585	0.188862	0.0244562	31.1	26.5
0.848171	0.595668	0.814492	0.576386	26.5	27.7
0.969965	0.995455	0.0611814	0.0476243	28.3	22
0.468522	0.0343348	0.109734	0.187397	32	23.3
0.72069	0.786207	0.0533497	-0.000911663	32	29
0.0883929	0.85625	0.667089	0.661764	28	32
0.866466	0.800781	0.79263	0.951035	26	25.6
0.066641	0.136364	0.0918327	0.0804728	23.6	24.2
0.75625	0.134375	0.0952185	0.0607602	23	32
0.205184	0.698997	0.843475	0.261038	26	29.9
0.196702	0.860902	0.102656	0.127219	25.4	26.6
0.445724	0.659375	0.788005	-0.0264661	24.7	32
0.57354	0.171533	0.253773	0.437092	28	27.4
0.541299	0.0252101	0.365663	0.0509846	28.7	23.8
0.380088	0.929889	0.780079	0.541903	25.7	27.1
0.568266	0.627306	0.935757	0.913905	27.1	27.1
1.00034	0.803125	0.772491	0.391408	27.9	32
0.98608	0.475207	0.149895	0.117842	32	24.2
0.685824	0.771739	0.0655189	0.131639	32	27.6
0.345139	0.896875	0.0248717	0.131506	22.5	32
0.85239	0.115	0.0837227	0.0153435	25.1	20
0.962593	0.0333333	0.0380296	0.0399471	20	27
0.21929	0.232283	0.0540233	0.093571	23.3	25.4
0.806322	0.53	0.0138097	0.0235986	26.1	20
1.03347	0.0830189	0.831839	0.570373	24.3	26.5
0.783898	0.351695	0.0406979	0.0482618	20	23.6
0.697991	0.603524	0.761553	0.863873	24.1	22.7
1.025	0.109375	0.0282004	0.0798442	32	32
0.990625	0.11875	0.106121	0.121518	32	32
0.495988	0.382812	0.678285	0.800608	29.6	25.6
0.54116	0.534296	0.770751	0.687678	24.3	27.7
0.421998	0.438017	0.867952	0.942765	24.3	24.2
0.878125	0.46875	0.0185031	0.0312536	32	32
0.953125	0.446875	0.0312126	0.0167711	32	32
0.905222	0.752896	0.760908	0.896501	29.4	25.9
0.182601	0.11	0.0403111	0.0323997	27.3	20
0.797815	0.764706	0.784522	0.820014	25	23.8
0.857119	0.786441	0.109791	0.0316297	20	29.5
0.797395	0.970149	0.863354	0.737726	25.5	26.8
0.443755	0.463415	0.83689	0.757905	27.5	24.6
0.712527	0.659375	0.452614	0.449953	23.1	32
0.812479	0.790541	0.822044	0.882469	23.9	29.6
0.426785	0.190311	0.917103	0.810541	27	28.9
0.917818	0.873913	0.746523	0.725866	25.5	23
0.604715	0.456	0.790808	0.676572	24.6	25
0.800883	0.840637	0.609479	0.687356	27.6	25.1
0.589547	0.946708	0.0523696	0.223644	32	31.9
0.313288	0.917808	0.113673	0.0629032	20	29.2
0.272461	0.196296	0.251274	0.21818	30.3	27
0.66511	0.853047	0.218703	-0.0671429	32	27.9
0.312816	0.035	0.0300832	0.022435	27.7	20
0.540133	0.540541	0.845644	0.963082	25.6	25.9
0.80625	0.484375	0.0223839	0.0814266	22	32
0.511947	0.325	0.0759848	0.0760505	22.6	20
0.493241	0.659375	0.0629964	0.122503	31.9	32
0.684375	0.0875	0.116632	0.0604894	32	32
0.65	0.025	0.0221101	0.0240819	20	20
0.211806	0.290625	0.073219	0.00290862	26.1	32
0.559658	0.464407	0.896664	0.700117	25.2	29.5
0.321875	0.83125	0.122369	0.378596	32	32
0.991596	0.868056	0.856593	0.813367	25.7	28.8
0.284375	0.065625	0.111471	0.00662279	32	32
0.10125	0.98125	0.0303516	0.0844162	20	32
0.895946	0.26	0.0598416	0.0220896	22.2	20
0.432717	0.753425	0.00787889	0.0577617	20	21.9
0.722128	0.511194	0.15591	0.0764107	26.4	26.8
1.02416	0.0147059	0.829974	0.356282	25.9	27.2
1.00079	0.5	0.0180527	0.0903299	23.8	32
0.0393768	0.0524345	0.862564	0.932809	25.7	26.7
0.144276	0.542857	0.155146	0.00755215	23.5	21
0.205396	0.335	0.151945	0.0489332	27.8	20
0.229514	0.193798	0.850625	0.888226	24.7	25.8
0.486439	0.5375	0.113663	0.0189824	26.5	32
0.978125	0.8125	0.0430377	0.0195617	32	32
0.424597	0.274809	0.904971	0.787966	27	26.2
0.329285	0.317308	0.0129578	0.0734248	28.9	20.8
0.590812	0.371179	0.104127	0.0629927	26.7	22.9
0.0593516	0.758333	0.158989	0.148798	31.1	24
0.459856	0.00784314	0.0403479	0.0554873	28.5	25.5
1.01812	0.996269	0.75345	0.946742	28.7	26.8
0.123683	0.55625	0.828923	0.375201	26.1	32
1.01268	0.992565	0.748797	0.945244	28.7	26.9
0.79375	0.271875	0.187276	0.090602	32	32
0.319929	0.804965	0.0310032	0.100669	20	28.2
0.660632	0.636986	0.711375	0.83698	24.1	29.2
0.0874768	0.678125	0.842072	0.103359	26.9	32
0.880929	0.798479	0.322645	0.26177	24.4	26.3
0.382813	0.136719	0.245772	0.566285	32	25.6
0.835523	0.428105	0.143355	0.012829	20	30.6
0.0473208	0.256303	0.0783364	0.309779	26.3	23.8
0.261111	0.182222	0.0270985	0.208846	20	22.5
0.56205	0.542169	0.771382	0.91367	26.2	24.9
0.186678	0.990323	0.607613	0.259317	27.7	31
0.590171	0.265625	0.0983627	0.254537	22.7	32
0.310171	0.35743	0.145827	0.131525	25.8	24.9
0.555706	0.910314	0.607711	0.404245	24.5	22.3
0.354869	0.324324	0.108698	0.110179	27.4	22.2
0.0583852	0.05625	0.311988	0.165808	28.1	32
0.823467	0.492013	0.834019	0.782063	26.3	31.3
0.535002	0.377163	0.104798	0.158979	32	28.9
0.459024	0.364865	0.707728	0.777899	24.8	29.6
0.165215	0.852273	0.768354	0.256454	28.7	26.4
0.37069	0.751724	0.113053	0.127424	32	29
0.773897	0.915625	0.051059	0.0836519	20.4	32
0.611403	0.767176	0.238747	0.0169216	32	26.2
0.565625	0.69	0.0473483	0.0721144	32	20
0.333333	0.212766	0.75966	0.762028	28.2	28.2
0.630751	0.574561	0.169517	0.135078	31.8	22.8
0.9442	0.0781893	0.056277	-0.00813673	32	24.3
0.639762	0.131222	0.0127223	0.0881092	32	22.1
0.0386754	0.153846	0.166132	0.138105	27.4	27.3
0.603673	0.981043	0.0432242	0.0272751	20	21.1
0.136274	0.257525	0.0700768	0.061628	24	29.9
0.17085	0.679389	0.024773	0.34062	21.5	26.2
0.700021	0.05625	0.159032	0.136317	29.7	32
0.779756	0.90625	0.104455	0.360463	25.1	32
0.954079	0.375	0.0551125	0.0909962	21.2	27.2
0.679489	0.667845	0.806519	0.870256	26.4	28.3
0.899281	0.0608108	0.536157	0.958494	29.9	29.6
0.596641	0.452145	0.795711	0.746477	24.8	30.3
0.986555	0.186147	0.733669	0.288604	25.5	23.1
0.834457	0.676806	0.744146	0.734877	27.7	26.3
0.494114	0.526515	0.774897	0.895388	26.9	26.4
0.300962	0.0932836	0.136762	0.0853339	29.8	26.8
0.628003	0.700348	0.861378	0.748454	26.6	28.7
0.887623	0.834375	0.860182	0.494079	25.5	32
0.41636	0.855769	0.720435	0.359946	25.1	31.2
0.554327	0.903614	0.815051	0.149324	25.6	24.9
0.669629	0.718147	0.924479	0.874927	26.5	25.9
0.859047	0.24375	0.762112	0.399692	28.6	32
0.48125	0.215625	0.120561	0.0519465	32	32
0.678097	0.710801	0.533458	0.623214	27.7	28.7
0.457832	0.40873	0.870625	0.932538	26.5	25.2
0.195963	0.205479	0.374665	0.21568	28.5	21.9
0.527455	0.488281	0.866021	0.949097	28	25.6
0.604715	0.280172	0.11131	0.0605899	27.9	23.2
0.418327	0.469466	0.831965	0.866719	24.1	26.2
0.432408	0.639706	0.85592	0.921737	23.9	27.2
0.578381	0.228125	0.731355	0.133043	24.4	32
0.223984	0.217899	0.790797	0.860667	25	25.7
0.420711	0.085	0.0786431	0.034055	23.9	20
0.807346	0.568106	0.872162	0.491204	27.2	30.1
0.257531	0.475	0.0669333	0.0371613	23.9	20
0.472222	0.05	0.700479	0.172969	27	20
0.617361	0.52521	0.832239	0.816049	26.4	23.8
0.449201	0.633484	0.643877	0.584026	24.5	22.1
0.476967	0.590625	0.0256059	0.0341163	25.1	32
0.864413	0.99375	0.895447	0.16827	24.5	32
0.277321	0.752475	0.581064	0.435836	32	20.2
0.699458	0.89781	0.192505	-0.017484	21.8	27.4
0.905773	0.970339	0.0787462	-0.0576657	32	23.6
0.866136	0.778571	0.469482	0.733459	27.8	28
0.535501	0.631111	0.0992735	0.0213334	24.6	22.5
0.256109	0.261818	0.452945	0.675883	22.1	27.5
0.575	0.340625	0.23227	0.0314713	32	32
0.440426	0.229091	0.36904	0.609592	28.2	27.5
0.201939	0.232472	0.57408	0.601853	25.5	27.1
0.564832	0.40146	0.835797	0.640154	26.7	27.4
0.0534852	0.773913	0.0541325	-0.233455	25.2	23
0.870018	0.50625	0.314801	-0.233685	27.6	32
0.70625	0.059375	0.0690104	0.287354	32	32
0.957044	0.892086	0.0505365	0.0172324	27.5	27.8
0.166799	0.021875	0.149093	0.0655373	23.7	32
0.188619	0.0874525	0.700321	0.611719	26.2	26.3
0.419324	0.544304	0.557555	0.80342	26.6	23.7
0.973437	0.735	0.0221916	0.0551036	25.6	20
0.22403	0.231441	0.669851	0.261284	27.4	22.9
0.588461	0.427046	0.766186	0.750826	24.9	28.1
0.625246	0.700461	0.0623607	0.593798	22.7	21.7
0.140941	0.233607	0.00850931	-0.157118	26.7	24.4
1.03112	0.70566	0.0992781	0.085253	25.1	26.5
0.939239	0.285714	0.862016	0.458466	25.6	30.1
0.332894	0.276	0.712069	0.768671	27.3	25
0.609366	0.807377	0.0305899	0.0604384	21.6	24.4
1.0249	0.518248	0.869091	0.579664	25.8	27.4
0.862129	0.586331	0.544877	0.301656	25.6	27.8
0.787755	0.80083	0.574682	0.43515	25.8	24.1
0.115739	0.269625	0.818995	0.528578	28.3	29.3
0.144499	0.636364	0.0983352	0.472992	29	23.1
0.927375	0.782609	0.484374	0.330024	27	27.6
0.509228	0.0277778	0.771305	0.675398	25.8	25.2
0.267361	0.0375	0.154124	0.0484264	28.8	32
0.729346	0.031746	0.028423	0.0501387	20.5	25.2
0.627804	0.612546	0.764071	0.83565	26.7	27.1
1.03289	0.104167	0.185081	0.161526	28.5	24
0.909401	0.718412	0.503485	0.748546	26.1	27.7
0.99196	0.775362	0.538794	0.339078	27.4	27.6
0.497602	0.565737	0.73946	0.817177	26.5	25.1
1.01219	0.988142	0.612032	0.710143	26.4	25.3
1.00658	0.879747	0.0228828	0.217205	20.3	31.6
0.683207	0.851211	0.0565738	0.20602	23.5	28.9
0.86771	0.71875	0.758508	0.687513	26.9	25.6
0.222201	0.145	0.0292223	0.0548561	25.9	20
0.235781	0.212	0.721175	0.892745	25.6	25
0.466075	0.226337	0.0348222	0.0834351	32	24.3
0.156549	0.219124	0.377616	0.25867	26.9	25.1
0.74625	0.409375	0.00433243	0.149379	20	32
0.668299	0.510917	0.0623667	0.061313	22.2	22.9
0.876753	0.812749	0.0511126	0.0449515	20	25.1
0.396365	0.835616	0.804976	0.430287	26	29.2
0.45045	0.0864198	0.0895457	0.131556	32	24.3
0.97607	0.878125	0.0556719	0.0927026	22.2	32
0.621027	0.96748	0.0843368	0.0246802	30.8	24.6
0.452328	0.775	0.135413	0.289608	25.5	32
0.775383	0.666667	0.690423	0.881985	26.1	24
0.764583	0.0606061	0.0238471	0.155032	32	26.4
0.490443	0.834025	0.0993776	0.039108	32	24.1
1.04541	0.0733945	0.7289	0.81151	26	21.8
1.03399	0.149798	0.781476	0.188935	24.2	24.7
0.775026	0.730038	0.823369	0.687705	23.8	26.3
0.252404	0.96875	0.0641673	0.0197584	26	32
0.452734	0.344	0.307947	0.468496	28.9	25
0.0742463	0.203252	0.266831	0.284067	25.7	24.6
0.15	0.65	0.204778	0.0257201	32	32
0.391208	0.496094	0.666597	0.762966	26.8	25.6
0.376538	0.505929	0.715	0.654966	26.5	25.3
0.180191	0.622896	0.32625	0.103023	26.7	29.7
0.743568	0.53112	0.147461	0.669833	20	24.1
0.180897	0.04	0.0584334	0.056616	30.1	20
0.0830793	0.671875	0.358193	0.309559	24.6	32
0.191185	0.723301	0.0795277	0.0435972	30.2	20.6
0.298989	0.201389	0.237067	0.224446	25.7	28.8
0.098152	0.529167	0.696051	0.79432	23.9	24
0.188652	0.318898	0.353082	0.181929	26.7	25.4
0.493724	0.582707	0.281617	0.258301	24.8	26.6
0.673641	0.175	0.0840139	0.198372	23	32
0.613541	0.854093	0.099141	0.179848	20	28.1
0.444243	0.555205	0.888931	0.459854	29.7	31.7
0.45759	0.549521	0.136702	-0.063333	28.8	31.3
0.114028	0.04375	0.0621703	0.0467868	22.5	32
0.576686	0.6625	0.742982	0.755207	25.7	24
0.14041	0.822785	0.0674932	0.0593178	22	23.7
0.870155	0.795455	0.893532	0.832448	25.8	26.4
0.322953	0.413127	0.710289	0.87984	21.4	25.9
0.124532	0.130597	0.836127	0.729665	24.3	26.8
0.716614	0.66065	0.794259	0.760212	25.5	27.7
0.494365	0.189394	0.161078	0.171012	28.1	26.4
0.689547	0.0564263	0.096168	0.150114	32	31.9
0.269564	0.493562	0.825829	0.872079	24	23.3
0.119116	0.136882	0.859077	0.867301	28.1	26.3
0.599762	0.66537	0.870573	0.852716	25.2	25.7
0.220679	0.216667	0.812312	0.833245	24.3	24
0.645709	0.699219	0.758971	0.744421	25.2	25.6
0.635394	0.685185	0.821357	0.891008	25.7	27
0.293309	0.197674	0.0337349	0.0940503	23.9	25.8
0.135039	0.35	0.148034	0.0169469	25.4	20
0.765562	0.140625	0.171232	0.115613	24.7	32
0.267826	0.213058	0.886099	0.774008	28.8	29.1
0.225	0.08125	0.0839278	0.0592165	32	32
0.207379	0.370079	0.843114	0.812983	26.7	25.4
0.690261	0.791667	0.789737	0.539702	24.9	24
0.509493	0.257732	0.331111	0.788171	32	29.1
0.852075	0.930233	0.768551	0.775162	25.5	25.8
0.962531	0.78022	0.656622	0.74598	24.9	27.3
0.627204	0.6875	0.232308	0.298123	24.1	32
0.418019	0.533582	0.731232	0.652952	27.4	26.8
0.266827	0.428125	0.120936	0.267881	20.8	32
0.42602	0.37551	0.8229	0.767822	28	24.5
0.358689	0.9125	-0.029856	0.0120888	20.5	32
0.851103	0.7	0.32256	0.30917	27.2	32
0.845973	0.753125	0.102196	0.00125793	25.3	32
0.527079	0.954386	0.118763	0.44123	25.3	28.5
0.754289	0.00625	0.838617	0.0750819	25.5	32
0.378977	0.13125	0.0376359	0.578793	22	32
0.0821862	0.626923	0.600393	0.618101	28.5	26
0.759685	0.0987124	0.152731	0.134994	30.2	23.3
0.600456	0.928125	0.0513679	0.326249	23.3	32
0.845604	0.732143	0.792582	0.825956	26	28
0.782712	0.315175	0.774323	0.499467	26.1	25.7
0.334786	0.665354	0.848227	0.432552	28	25.4
0.815776	0.927039	0.822782	0.576833	26.4	23.3
0.540907	0.26378	0.83436	0.817949	26.9	25.4
0.84015	0.746781	0.737022	0.607204	25.3	23.3
0.0656988	0.73125	0.687755	0.298396	25.4	32
0.897493	0.593625	0.809846	0.368373	27.7	25.1
0.264415	0.238754	0.785298	0.508345	26.2	28.9
0.986263	0.0522088	0.842776	0.569949	26.4	24.9
0.976426	0.785455	0.799323	0.212286	26.3	27.5
0.78125	0.259375	0.0593966	0.101711	32	32
0.82625	0.071875	0.119426	0.187741	20	32
0.313255	0.16875	0.0526212	0.0909014	20.7	32
0.0826066	0.953125	0.784732	0.606248	25.8	32
0.929536	0.345161	0.10862	0.292169	32	31
0.593984	0.923404	0.059704	0.0709449	29	23.5
0.41625	0.184375	0.0144981	0.0707951	20	32
0.3779	0.375465	0.349841	0.164371	25.8	26.9
0.071875	0.153125	0.0929229	0.236526	32	32
0.584375	0.1875	0.0872184	0.159983	32	32
0.868668	0.14375	0.138737	0.174948	30.6	32
0.123931	0.04375	0.87745	0.324615	26.3	32
1.03385	0.112403	0.538596	0.199174	28.9	25.8
0.918231	0.059375	0.164969	0.3375	31.3	32
0.872577	0.99375	0.198755	0.24865	24.5	32
0.255515	0.23125	0.0243959	0.139768	27.2	32
0.583643	0.7125	0.482042	0.542143	30.3	32
0.681418	0.767241	0.7657	0.586543	27	23.2
0.831575	0.96875	0.0440219	0.26554	30.8	32
0.974451	0.203187	0.0413758	0.0763737	25.2	25.1
0.27875	0.0802676	0.101991	0.0909541	28.3	29.9
0.186217	0.708171	0.721072	0.248366	26.7	25.7
0.561552	0.477612	0.607152	0.539716	25	26.8
0.340278	0.15625	0.0224687	0.267184	28.8	28.8
0.852957	0.653285	0.782267	0.256079	28.3	27.4
0.660474	0.51145	0.792412	0.398132	24.9	26.2
0.269809	0.8875	0.0449729	0.0258679	29.5	32
0.122165	0.212355	0.149739	0.246802	32	25.9
0.857794	0.836	0.855826	0.93434	27.2	25
1.0059	0.71875	0.0810398	0.0298149	28.6	32
0.807862	0.917695	0.861661	0.93327	26.1	24.3
0.132316	0.921739	0.0657108	0.046997	20.8	23
0.0831824	0.798587	0.106631	0.156389	32	28.3
0.744485	0.5875	0.102056	0.00210127	23.8	32
0.0333026	0.119205	0.0146808	0.0593814	24.4	30.2
0.825697	0.730496	0.0337907	0.214703	24.1	28.2
0.980735	0.946237	0.844958	0.930696	27.2	27.9
0.193342	0.318182	0.755834	0.858703	28.4	24.2
0.818317	0.806584	0.83994	0.613046	26.2	24.3
0.911599	0.743396	0.756221	0.857524	25.1	26.5
0.496554	0.2875	0.160325	0.396887	26.3	32
0.249244	0.232824	0.849932	0.704521	27.5	26.2
0.566104	0.843972	0.634855	0.771395	25.1	28.2
0.702275	0.834375	0.231671	0.135935	23.9	32
0.553571	0.8	0.063912	0.272461	22.4	32
0.61935	0.584375	0.0324912	0.0563537	27.1	32
0.148799	0.273764	0.752717	0.929083	26.1	26.3
0.302494	0.664577	0.166721	0.191231	22.4	31.9
0.31902	0.117021	0.834222	0.212566	27.5	28.2
0.697747	0.274419	0.0656284	0.0267002	32	21.5
0.0368056	0.864583	0.0770747	0.114722	32	28.8
0.49625	0.2125	0.821366	0.361826	27.5	32
0.643388	0.734375	0.143768	0.127263	31.1	32
1.01091	0.880702	0.133503	0.113298	32	28.5
0.831221	0.326797	0.070316	0.173782	21.5	30.6
0.523703	0.621399	0.79713	0.669861	25.4	24.3
0.0632513	0.725581	0.0905854	0.243297	20.7	21.5
0.439268	0.875969	0.262813	0.178892	32	25.8
0.690148	0.425	0.0522105	0.297702	23.6	32
0.600434	0.429508	0.868903	0.189588	25.7	30.5
0.986357	0.76	0.88294	0.917009	25.8	25
0.348052	0.421053	0.742337	0.849132	23.6	22.8
0.70978	0.292	0.0206918	0.0468904	22.7	25
0.654747	0.642857	0.746318	0.897264	26.3	25.2
0.6211	0.202586	0.0665584	0.0599099	21	23.2
1.0288	0.79375	0.105399	0.0513041	20.4	32
0.281168	0.457711	0.138497	0.0439542	20.4	20.1
0.502727	0.134454	0.0104207	0.0595228	22.8	23.8
0.849209	0.674157	0.693935	0.881716	26.8	26.7
0.675134	0.878676	0.0781011	0.0452783	26.4	27.2
0.0579128	0.412844	0.0404727	-0.0399521	32	21.8
0.515625	0.6	0.25264	0.0604952	32	32
0.826199	0.562963	0.73539	0.744319	24.4	27
0.683185	0.489177	0.0196771	0.0695321	32	23.1
0.844267	0.151625	0.0381291	0.16554	20.3	27.7
0.510795	0.553125	0.101715	0.216624	27.5	32
0.261034	0.533333	0.662629	0.801847	25.3	24
0.839921	0.756522	0.72565	0.852423	24.2	23
0.240717	0.547826	0.866133	0.849185	27.4	23
0.398237	0.479508	0.831319	0.880868	26.5	24.4
0.28679	0.467811	0.86349	0.762159	25.3	23.3
0.0459823	0.936508	0.547552	0.604089	25.7	25.2
0.179739	0.486275	0.62337	0.371966	25.2	25.5
0.554306	0.644068	0.899206	0.884615	29.4	23.6
0.825423	0.8	0.817198	0.276595	26.6	32
0.978784	0.75	0.816885	0.593117	25.8	22.8
0.547603	0.471014	0.802384	0.789241	26	27.6
0.575496	0.372951	0.142007	0.0551519	30.4	24.4
0.770999	0.284519	0.0315476	0.0449139	32	23.9
0.71793	0.602459	0.128518	0.0569287	32	24.4
0.6861	0.157447	0.101676	0.223577	22.7	23.5
0.696594	0.314655	0.0529874	0.0447024	28.7	23.2
0.582031	0.55	0.178042	0.0655106	25.6	32
0.115068	0.126812	0.771331	0.81107	25.7	27.6
0.616271	0.722628	0.818079	0.484332	28.2	27.4
0.842548	0.942308	0.0324744	0.0168912	32	26
0.344442	0.90411	0.175813	0.0173814	20.8	29.2
0.143698	0.35545	0.0498391	0.126085	20.3	21.1
0.96875	0.721875	0.0715068	0.168348	32	32
0.225459	0.953947	0.884276	0.904037	25.2	30.4
0.326497	0.136187	0.84778	0.772469	27.7	25.7
0.227825	0.396396	0.584381	0.177824	25.3	22.2
0.271654	0.279528	0.721634	0.397225	25.4	25.4
0.187284	0.715625	0.693935	0.327697	29	32
0.348417	0.298507	0.873973	0.692196	28.2	26.8
0.491302	0.921875	0.307621	0.113996	29.1	32
0.202001	0.00823045	0.827422	0.533908	27.8	24.3
0.743471	0.796748	0.404839	0.324033	32	24.6
0.127264	0.5875	0.236464	0.142286	27.6	32
0.848876	0.65894	0.66107	0.364722	24.4	30.2
0.76952	0.597902	0.742939	0.668337	26.6	28.6
1.00919	0.97417	0.835295	0.824196	26.5	27.1
0.795407	0.567474	0.718389	0.477587	26.7	28.9
0.18419	0.386139	0.290326	0.0375728	24.7	20.2
0.421467	0.4125	0.605713	0.719248	23	32
0.49498	0.587121	0.864658	0.952212	24.9	26.4
0.436333	0.5125	0.494334	0.326805	24.1	32
0.913544	0.799197	0.811954	0.707073	27.3	24.9
0.124639	0.0200803	0.674323	0.76192	25.6	24.9
0.66364	0.653386	0.834476	0.911426	26.5	25.1
0.534783	0.398551	0.305807	0.36491	25.5	27.6
0.967577	0.969811	0.651105	0.806172	27.7	26.5
0.0721686	0.848387	0.799344	0.851906	27.4	31
0.913847	0.833333	0.836023	0.763111	26.6	24
0.332967	0.34	0.907176	0.919008	27.3	30
0.775682	0.732852	0.677287	0.901204	27.2	27.7
0.881481	0.786667	0.136522	0.0193425	24.3	22.5
0.305337	0.886926	0.032714	0.161134	26.8	28.3
0.29775	0.491039	0.799391	0.704951	26.3	27.9
0.879588	0.599265	0.651974	0.648656	25	27.2
0.649713	0.830986	0.0254972	0.00845022	21.6	28.4
0.43604	0.963504	0.144297	0.113137	32	27.4
0.363907	0.105469	0.051298	0.131826	28.1	25.6
0.0601056	0.120482	0.347614	0.70681	26.7	24.9
0.467987	0.0898437	0.138691	0.134922	21.5	25.6
1.03016	0.128814	0.760887	0.626144	26.3	29.5
0.169298	0.54	0.801018	0.00508966	22.8	20
0.971767	0.97992	0.766495	0.635124	26.6	24.9
0.8665	0.909804	0.5519	0.805598	28.2	25.5
0.67069	0.228125	0.232694	-0.473635	27.7	32
0.563073	0.484163	0.0309301	0.0751895	29.6	22.1
0.564583	0.16	0.0601521	0.403091	32	30
0.910714	0.340625	0.0492488	0.144158	22.4	32
0.425628	0.295082	0.188788	0.06253	25.9	24.4
0.462073	0.686007	0.0592556	-0.159453	32	29.3
0.216489	0.136	0.596839	0.725578	26.2	25
0.422203	0.758865	0.0933057	-0.0880954	27.7	28.2
0.408986	0.810945	0.137032	0.102163	32	20.1
0.713374	0.13	0.0297054	0.158757	24.3	20
0.950748	0.5125	0.204258	-0.0724877	30.9	32
0.502924	0.568421	-0.0966557	0.713641	31.5	28.5
0.604782	0.491103	0.795405	0.651505	26.6	28.1
0.391205	0.410448	0.537925	0.769322	24.2	26.8
0.258738	0.246964	0.0216971	0.0990746	29.4	24.7
0.249754	0.180602	0.48781	0.545617	23.8	29.9
0.400886	0.312903	0.596542	0.69441	26.2	31
0.242382	0.186567	0.784445	0.883677	26.5	26.8
0.889846	0.0424028	0.00574363	0.0979103	21.9	28.3
0.436428	0.151007	0.828533	0.877518	25.2	29.8
0.313274	0.0752212	0.0489429	0.0447443	32	22.6
1.02233	0.355172	0.111523	0.0612144	24.4	29
0.0415618	0.269625	0.159049	0.0534878	25.9	29.3
0.449475	0.774194	0.289995	0.729851	21.5	24.8
0.686043	0.600746	0.664905	0.868001	22.8	26.8
0.413898	0.237037	0.810825	0.622945	29.1	27
0.587202	0.888087	0.0504482	-0.137805	25.5	27.7
0.0642857	0.37	0.0214065	0.0679504	21	20
0.909375	0.5375	0.136975	0.154067	32	32
0.670482	0.593103	0.662819	0.725383	24.1	29
0.165217	0.201581	0.0371899	0.0669452	31	25.3
0.623992	0.590625	0.832105	0.690594	24.8	32
0.226982	0.253125	0.0824563	0.107959	20.5	32
0.820081	0.519031	0.607345	0.717978	28.4	28.9
0.441617	0.206349	0.0522682	0.0611027	32	25.2
0.715981	0.757009	0.0623126	-0.0174414	20	21.4
0.877907	0.29	0.0850847	0.0632465	21.5	20
0.814583	0.193333	0.190541	0.0347779	32	30
0.726768	0.108527	0.0897961	0.0883828	32	25.8
0.696875	0.603125	0.0504951	0.0784534	32	32
0.884247	0.933754	0.320206	0.199621	32	31.7
0.147617	0.224576	0.730153	0.473019	27.7	23.6
0.325256	0.224335	0.0808482	0.0134178	30.8	26.3
0.972343	0.602996	0.862662	0.948394	26.8	26.7
0.62207	0.300366	0.000623221	0.184215	32	27.3
0.601361	0.761905	0.78923	0.853717	24.5	23.1
0.0952381	0.783883	0.819828	0.806986	27.3	27.3
0.353845	0.434375	0.137372	0.0882316	29.1	32
0.993554	0.23	0.141353	0.157955	28.7	20
0.194582	0.182171	0.852882	0.912353	27.7	25.8
0.320415	0.569343	0.652013	0.866525	32	27.4
0.26049	0.890625	0.110656	0.0842761	28.3	32
0.22335	0.906137	0.441654	0.405179	30.3	27.7
0.151662	0.0697674	0.79883	0.560021	26.3	30.1
0.571875	0.228125	0.116994	0.232241	32	32
0.115547	0.20354	0.801653	0.604247	26.4	22.6
0.203506	0.0642857	0.771045	0.88307	27.5	28
0.915986	0.507752	0.175744	0.475451	22.2	25.8
0.166187	0.22179	0.723987	0.825566	27.6	25.7
0.316834	0.025	0.0679584	0.252665	27.4	32
0.827514	0.870968	0.815474	0.756339	27.3	24.8
0.61625	0.54375	0.0408569	0.0431461	20	32
0.53357	0.575	0.741255	0.877772	24.7	24
0.576097	0.23125	0.321676	0.240774	26.2	32
0.543831	0.736402	0.647967	0.83599	24.5	23.9
0.255528	0.61875	0.0244204	0.0482238	27.7	32
0.429545	0.351464	0.817075	0.853973	24.5	23.9
0.380309	0.311024	0.800632	0.605097	28.4	25.4
0.626088	0.510417	0.80856	0.767585	24.9	28.8
0.5442	0.777778	0.406643	0.86824	32	24.3
0.078125	0.821875	0.027178	0.0606851	32	32
0.313051	0.596154	0.681296	0.0682901	25.3	20.8
0.278875	0.0484429	0.265265	0.0525798	27.9	28.9
0.252163	0.806452	0.0848409	0.089091	28	27.9
1.00231	0.913934	0.83105	0.886216	25.6	24.4
0.454915	0.15812	-0.0160463	0.0329085	20	23.4
0.431329	0.469231	0.834113	0.698611	26.1	26
0.320773	0.146245	0.807964	0.904203	27	25.3
0.718614	0.269565	0.0118694	0.101323	32	23
0.47545	0.288066	0.482459	0.901808	32	24.3
0.127175	0.09375	0.838299	0.707322	25.5	25.6
0.917187	0.738281	0.0930114	0.0490395	32	25.6
0.28199	0.135593	0.736161	0.781552	26.2	23.6
0.563176	0.535714	0.20161	0.249492	25.1	30.8
0.336786	0.948276	0.0681677	0.00623242	23.8	23.2
0.723883	0.828125	0.0497738	0.058048	20.7	32
0.283011	0.184375	0.881242	0.296888	28.4	32
0.289389	0.489712	0.807676	0.843723	25.2	24.3
0.869428	0.8125	0.801581	0.617948	25.8	32
0.629104	0.672566	0.883514	0.822536	25.9	22.6
0.125411	0.0382979	0.71091	0.63474	24.6	23.5
0.57577	0.457143	0.874817	0.765684	25.5	28
0.424688	0.466667	0.84548	0.78179	26.4	25.5
0.858941	0.0714286	0.757757	0.354378	27.8	28
0.162226	0.469828	0.821749	0.769487	23.1	23.2
0.712325	0.590625	0.0911734	0.0155209	21.4	32
0.809375	0.571875	0.0696655	0.0764369	32	32
0.486549	0.404167	0.726717	0.861881	25.4	24
0.87354	0.262774	0.243009	0.146852	32	27.4
0.389432	0.0357143	0.170383	0.129881	29.2	30.8
0.305065	0.0245614	0.421483	0.792393	30.1	28.5
0.433455	0.586777	0.838056	0.714355	25	24.2
0.852301	0.488095	0.14348	0.0796856	27.7	25.2
0.116095	0.0316206	0.0502391	0.0199553	28.5	25.3
0.195334	0.0942623	0.726555	0.641011	26	24.4
0.734147	0.939914	0.0693652	0.134151	32	23.3
0.204505	0.369369	0.737657	0.81957	24	22.2
0.260538	0.0445344	0.161445	0.220904	23.8	24.7
0.132867	0.154545	0.0814705	0.112838	28.6	22
0.148765	0.077551	0.791687	0.866421	26.6	24.5
0.071875	0.596875	0.020742	0.181083	32	32
0.126247	0.10728	0.774279	0.890647	28.3	26.1
0.862599	0.46875	0.0974679	0.0334536	25.2	32
0.490147	0.66113	0.90784	0.916375	27.7	30.1
0.800844	0.363229	0.0128662	0.149487	23.8	22.3
0.463127	0.519031	0.604705	0.448366	32	28.9
0.584221	0.506944	0.880693	0.683027	26.6	28.8
0.509297	0.33125	0.0203779	0.0123389	27.9	32
0.342732	0.59751	0.374008	0.655463	23.9	24.1
0.422288	0.478125	0.849918	0.772179	26.5	32
0.67981	0.40613	0.487662	0.472731	23.7	26.1
0.525298	0.778125	0.929609	0.286283	25.2	32
0.913866	0.824701	0.51999	0.858214	28.4	25.1
0.323799	0.239544	0.234944	0.707801	28.3	26.3
0.738603	0.6	0.897004	0.384294	25.5	32
0.67963	0.241706	0.0663058	0.0579906	20.9	21.1
0.676291	0.886076	0.277513	0.796452	23.5	23.7
0.454656	0.165992	0.458452	0.881074	32	24.7
0.720022	0.771218	0.861278	0.394928	27	27.1
0.14854	0.583942	0.0861438	0.523349	32	27.4
0.163838	0.160156	0.73289	0.94082	27.8	25.6
0.878575	0.592593	0.0392165	0.620774	32	24.3
0.712676	0.6625	0.0810132	0.0793767	31.9	32
0.394942	0.335849	0.705099	0.549541	27.9	26.5
0.561362	0.387218	0.1069	0.123122	23.9	26.6
0.101943	0.684375	0.0842273	0.097223	26.7	32
0.775472	0.77037	0.825907	0.889991	25.7	27
0.372351	0.256849	0.778137	0.723159	26.7	29.2
0.335708	0.141221	0.200547	0.174893	22.5	26.2
0.148338	0.34717	0.422647	0.135305	26.8	26.5
0.488635	0.092437	0.0554736	0.0399402	30.5	23.8
0.896833	0.258475	0.826071	0.827498	25.9	23.6
0.238225	0.24	0.928971	0.922801	29.3	27.5
0.177704	0.90681	0.08452	0.225386	26.4	27.9
0.592012	0.768212	0.0285517	0.0120667	32	30.2
0.139583	0.63	0.00789469	0.477504	32	30
0.153169	0.149798	0.813017	0.883134	26.9	24.7
0.519886	0.44375	0.0463561	-0.181574	22	32
0.445724	0.559375	0.170575	0.0361999	24.7	32
0.151577	0.296875	0.0791294	0.256095	21.4	32
0.973544	0.0229885	-0.0537113	0.0656554	20	26.1
0.895294	0.653125	0.098913	0.0344558	25.1	32
0.431377	0.277512	0.142579	0.0846874	26	20.9
0.712087	0.564706	0.827103	0.852195	23.7	25.5
0.830418	0.582781	0.77375	0.825886	26.2	30.2
0.63125	0.74375	0.550736	-0.0519097	32	32
0.977877	0.923077	0.84755	0.907178	26.7	24.7
0.625122	0.775	0.103925	0.210144	25.7	32
0.865341	0.553125	0.15846	0.083532	22	32
0.898258	0.825939	0.818592	0.893047	28.5	29.3
0.623102	0.616788	0.815301	0.932399	28.5	27.4
0.602152	0.545113	0.923634	0.882413	25.5	26.6
0.133904	0.0322581	0.84152	0.94415	28.4	27.9
0.786904	0.782258	0.686011	0.79563	24.3	24.8
0.311152	0.25625	0.794193	0.255353	25.5	32
0.451038	0.7	0.518086	0.271084	30.7	32
0.228275	0.194139	0.445005	0.445371	28.2	27.3
0.766414	0.465116	0.742719	0.803214	24.9	25.8
0.2125	0.821875	0.0163363	0.0308009	32	32
0.595	0.24	0.0121449	0.0195883	20	20
0.429131	0.68125	0.0758501	0.143859	29.5	32
0.223636	0.0782313	0.800569	0.782648	27.1	29.4
0.976177	0.102326	0.744171	0.364637	24.6	21.5
0.696875	0.0690909	0.0254038	0.158787	32	27.5
0.196492	0.0612903	0.787791	0.77071	26.3	31
0.817717	0.73516	0.0347115	0.0592038	20	21.9
0.276667	0.69	0.0138426	0.00994007	22.5	20
0.737213	0.0981308	0.0296247	0.0474873	20.3	21.4
0.425235	0.122517	0.624542	0.594649	26.6	30.2
0.707175	0.796154	0.194258	0.211523	23.8	26
0.47228	0.229965	0.768941	0.695178	27	28.7
0.373992	0.0205761	0.0531086	0.10973	22.5	24.3
0.107191	0.966527	0.0251601	0.0458186	21.5	23.9
0.161745	0.15	0.880923	0.358719	27.3	32
0.984375	0.384375	0.0344567	0.0721058	32	32
0.945575	0.39	0.05474	0.00760715	22.6	20
0.185212	0.0652921	0.709569	0.564986	26.1	29.1
0.402975	0.665625	0.041209	0.0701433	22.9	32
0.426739	0.783019	0.206796	0.0600784	23.9	21.2
0.175786	0.189394	0.847999	0.859602	26.5	26.4
0.46923	0.0567686	0.068948	0.0908592	23.8	22.9
0.155929	0.924528	0.0551032	0.0774712	24.6	21.2
0.403138	0.7125	0.0566555	0.119328	24.1	32
0.842163	0.117647	0.218896	0.0175717	27.6	23.8
0.793217	0.150198	0.250563	0.0748678	25	25.3
0.228958	0.0617284	0.869973	0.789597	24.5	24.3
0.735016	0.691057	0.699391	0.522273	25.8	24.6
0.966102	0.527273	0.0369931	0.154555	23.6	22
0.457544	0.29386	0.0152505	0.0155294	20	22.8
0.791209	0.0779221	0.861654	0.56497	27.3	23.1
0.710001	0.62963	0.855575	0.872862	24.7	27
0.324279	0.663462	0.137381	0.0545448	32	20.8
0.67205	0.654275	0.795005	0.880488	24.7	26.9
0.309361	0.447489	0.145736	0.0307393	29.2	21.9
0.848024	0.72695	0.811177	0.844739	25.2	28.2
0.490961	0.5375	0.888793	0.544192	24.2	32
0.427846	0.50813	0.796926	0.823471	24	24.6
0.846058	0.806691	0.573086	0.757631	25.1	26.9
0.469311	0.62963	0.876613	0.368418	28.2	24.3
0.986364	0.890909	0.841702	0.817309	26.4	27.5
0.794643	0.710714	0.710826	0.62486	25.6	28
0.998936	0.945	0.0455885	0.0204572	23.5	20
0.779423	0.61597	0.784208	0.855149	25.8	26.3
0.934118	0.790123	0.235119	0.289622	31.8	24.3
0.692544	0.407895	0.294847	0.0352424	32	22.8
0.661656	0.545775	0.825531	0.879191	24.5	28.4
0.284622	0.385185	0.132318	0.126403	27.6	27
0.669665	0.661538	0.817194	0.732133	24.8	26
0.0892193	0.111524	0.823844	0.943495	26.9	26.9
0.564408	0.572549	0.832598	0.680587	23.7	25.5
0.260096	0.18125	0.109315	0.118033	26	32
0.371887	0.276923	0.0561252	0.0342466	27.8	26
0.574534	0.338926	0.0349754	0.0643536	28.4	29.8
0.590082	0.579661	0.83217	0.803685	24.3	29.5
0.476508	0.515419	0.846754	0.838941	25.7	22.7
0.35625	0.778125	0.0252662	0.0675304	20	32
0.517369	0.572034	0.672904	0.807458	24.2	23.6
0.475	0.20625	0.216734	0.177225	32	32
0.932765	0.959375	0.0701258	0.182168	26.4	32
0.899523	0.686441	0.0253597	0.0859472	32	23.6
0.310241	0.359833	0.730624	0.788627	24.4	23.9
0.764856	0.616858	0.79946	0.864594	26.3	26.1
0.0710443	0.906897	0.207746	0.831321	28.2	29
0.613704	0.633065	0.874356	0.929193	26.2	24.8
0.661605	0.670996	0.729475	0.828236	25.4	23.1
0.733382	0.671975	0.055416	0.183682	22.7	31.4
0.574317	0.371841	0.833974	0.63272	24.5	27.7
0.665936	0.661157	0.727714	0.80578	24.9	24.2
0.69029	0.461538	0.871773	0.815525	23.6	27.3
0.49375	0.615	0.03235	0.156287	32	20
0.990625	0.2	0.218841	0.212977	32	32
0.421701	0.511811	0.833015	0.583044	24.1	25.4
0.28235	0.202091	0.175048	0.087334	32	28.7
0.758707	0.617284	0.802954	0.915571	24.6	24.3
0.784558	0.671329	0.598264	0.954759	26.6	28.6
0.395821	0.496154	0.70559	0.846401	25.4	26
0.136036	0.538182	0.409287	0.876034	22.2	27.5
0.038486	0.103053	0.797728	0.682991	26.4	26.2
0.0616507	0.974763	0.0159262	0.0833961	20.8	31.7
0.755307	0.867384	0.713975	0.797956	23.4	27.9
0.711325	0.621399	0.775981	0.876482	25	24.3
0.0623933	0.065625	0.0921806	0.0517755	29.3	32
0.209375	0.95	0.172512	0.0645696	32	32
0.40625	0.134375	0.791913	0.664564	27.2	32
0.484935	0.025	0.0639987	0.00893996	25.1	32
0.371277	0.498008	0.0751227	0.0660466	25.2	25.1
0.52069	0.324138	0.0329906	0.0201005	20	29
0.623992	0.14375	0.0246424	0.0608927	24.8	32
0.487273	0.444	0.750167	0.672856	22	25
0.985	0.816	0.0371015	0.0732715	32	25
0.251406	0.753125	0.0333017	0.0929886	28.9	32
0.223023	0.241497	0.859375	0.561125	28.3	29.4
0.111228	0.450704	0.856561	0.534527	28.2	21.3
0.850035	0.94386	0.563112	0.828118	25	28.5
1.00509	0.6125	0.843976	0.445668	25.8	32
0.611326	0.3	0.0530978	0.0686539	22.2	21
1.02479	0.135458	0.733649	0.854307	25.7	25.1
0.777656	0.915625	0.0887033	0.0710246	31.3	32
0.558424	0.36875	0.0785787	0.32885	27.6	32
0.589039	0.5	0.866598	0.755045	26.7	25.6
0.132511	0.186235	0.476864	0.786199	28.9	24.7
0.2025	0.205645	0.801827	0.819312	29.1	24.8
0.687719	0.732899	0.887952	0.834374	23.9	30.7
0.619213	0.25	0.321394	-0.306835	24.3	32
0.0652174	0.0118577	0.785651	0.638617	26.4	25.3
0.20091	0.192308	0.717874	0.717932	23.1	23.4
0.949817	0.842105	0.196164	0.416293	24.8	24.7
0.484375	0.159375	0.094993	0.359298	32	32
0.812094	0.6875	0.0581087	0.265894	23.1	32
0.108401	0.243902	0.0772193	0.0852542	27.9	24.6
0.620588	0.529412	0.0984556	0.556969	32	27.2
0.34375	0.959375	0.00278463	0.0143449	20.8	32
0.243092	0.883959	0.14019	0.0245687	27	29.3
0.590385	0.108392	0.0262525	0.0694211	32	28.6
0.85625	0.89	0.0658643	0.0920358	32	20
0.06875	0.855	0.0517026	0.0592257	32	20
0.226667	0.26	0.779483	0.832503	24.9	25
0.240816	0.269388	0.803356	0.671466	24.5	24.5
0.98007	0.954545	0.828136	0.62057	26	24.2
0.327086	0.0233463	0.0308868	-0.109655	24.5	25.7
0.969007	0.96875	0.0579783	0.0182804	24.3	32
0.177715	0.124542	0.0426237	0.0812313	24.8	27.3
0.875	0.096875	0.176166	0.0997502	32	32
0.303544	0.0957854	0.0364162	0.112335	32	26.1
0.718466	0.699248	0.767492	0.799189	25	26.6
0.0400824	0.163763	0.876433	0.837102	27.4	28.7
0.34826	0.100806	0.0556709	0.160624	29.3	24.8
0.869298	0.421801	0.0527313	0.0540249	32	21.1
0.822996	0.791209	0.822756	0.888068	27	27.3
0.761905	0.142857	0.402201	0.405899	23.8	21
0.657403	0.771429	0.772117	0.802595	23.5	24.5
0.845753	0.697211	0.829935	0.830118	25	25.1
0.902083	0.603333	0.0714217	0.0543533	32	30
0.222434	0.574194	0.160098	0.843308	22	31
0.5352	0.643154	0.837096	0.612343	23.9	24.1
0.816929	0.755906	0.795286	0.798297	24.4	25.4
0.339106	0.158879	0.0833978	0.0440363	32	21.4
0.445408	0.263538	0.808516	0.644003	25.4	27.7
0.366518	0.278571	0.321343	0.839174	32	28
0.394906	0.0339623	0.0630798	0.0703297	20	26.5
0.417122	0.993443	0.0522084	0.229509	20.7	30.5
0.590272	0.631373	0.851407	0.861613	23.1	25.5
0.73963	0.188552	0.0905191	0.0714719	20	29.7
0.696128	0.322709	0.0308324	0.0804953	32	25.1
0.815486	0.171875	0.209392	0.368985	31.4	32
0.654088	0.556604	0.0893068	0.0698508	24.1	31.8
0.788194	0.503125	0.155852	0.698646	28.8	32
0.354342	0.309804	0.168935	0.116198	26.6	25.5
0.834097	0.662393	0.669508	0.369082	26.3	23.4
0.7261	0.89547	0.14488	-0.0289151	32	28.7
0.93263	0.785467	0.552807	0.825838	24.9	28.9
0.987403	0.0653846	0.459428	0.779318	22.9	26
0.194908	0.210031	0.635234	0.71684	30.2	31.9
0.210743	0.0561404	0.671706	0.752866	24.3	28.5
0.680057	0.971731	0.0710001	0.014115	32	28.3
0.515419	0.76652	0.622951	0.439011	25.7	22.7
0.193591	0.236735	0.81544	0.887679	24.9	24.5
0.206013	0.525	-0.0281835	0.136883	21.1	32
0.201923	0.123077	0.907193	0.860179	24.8	26
0.216856	0.780405	0.226419	0.0481762	24.3	29.6
0.7375	0.553125	-0.158296	0.203431	32	32
0.992457	0.18125	0.180385	0.10988	23.2	32
0.761011	0.0411985	0.00573667	0.00991916	23.7	26.7
0.406863	0.68	0.647108	0.502655	25.5	20
0.237706	0.600791	0.718678	0.400341	22.9	25.3
0.467815	0.348739	0.0366225	0.0428552	20	23.8
0.110457	0.266904	0.466469	0.946131	26.1	28.1
0.975	0.734375	0.157195	0.27999	32	32
0.711445	0.803125	-0.0337304	0.261426	30.8	32
0.915812	0.809859	0.107477	-0.13304	28.7	28.4
0.630276	0.353125	0.716519	0.714923	23.1	32
0.0622451	0.0420168	0.784162	-0.115369	30.7	23.8
0.43125	0.634375	0.0446822	-0.0273362	20	32
0.215296	0.250996	0.673281	0.733539	25.4	25.1
0.33922	0.472656	0.796232	0.836258	23.8	25.6
0.903952	0.725753	0.0954609	0.140512	30.9	29.9
0.115614	0.1	0.860728	0.794979	28.3	32
0.111138	0.196078	0.444761	0.511477	24.7	25.5
0.792308	0.367273	0.294465	0.55028	31.2	27.5
0.384795	0.406699	0.146202	0.0831064	27	20.9
0.37581	0.450216	0.829916	0.804392	25	23.1
0.925133	0.0449827	0.898595	0.798083	27.8	28.9
0.257961	0.911439	0.0266524	-0.0396886	23.8	27.1
0.855125	0.760417	0.0306652	0.0505463	23.2	28.8
0.0780548	0.265918	0.204962	0.476006	25.1	26.7
0.409691	0.263333	0.893202	0.921574	31.3	30
0.857908	0.704861	0.630851	0.928515	27.1	28.8
0.447652	0.535055	0.747859	0.745779	23.9	27.1
0.907781	0.959514	0.031812	0.0369734	32	24.7
1.01244	0.0472973	0.85912	0.465725	27.6	29.6
0.366823	0.66787	0.0250128	0.0925859	30.5	27.7
0.817422	0.796875	0.630291	0.604807	27.3	32
0.987897	0.291845	0.0658767	0.137259	20	23.3
0.867565	0.874539	0.0706914	0.0622364	24.5	27.1
0.373463	0.64375	0.728679	-0.0304758	24.4	32
0.792687	0.118367	0.276975	0.629268	24	24.5
0.373667	0.345833	0.507484	0.658817	25	24
0.483122	0.401899	0.864433	0.546271	23.7	31.6
0.79256	0.583051	0.82391	0.855425	27.2	29.5
0.655584	0.666667	0.855202	0.0360217	25.3	25.5
0.468219	0.557851	0.853172	0.911391	24.6	24.2
0.479848	0.468085	0.761119	0.719431	24.6	28.2
0.813063	0.740132	0.807732	0.905811	26.3	30.4
0.493412	0.690678	0.807017	0.536941	24.7	23.6
1.02059	0.85625	0.814998	0.214615	25.8	32
0.39423	0.409962	0.786179	0.841838	25.5	26.1
0.289174	0.451852	0.887132	0.816326	23.4	27
0.0423615	0.769504	0.864519	0.755581	25.9	28.2
0.102404	0.015625	0.836643	0.757013	26	32
0.449013	0.278317	0.0270932	0.0177377	20	30.9
0.0947226	0.0102389	0.851061	0.71744	26.8	29.3
0.474769	0.353125	0.151383	0.0447149	27	32
0.894661	0.765625	0.252938	0.0213781	30.2	32
0.827353	0.96875	0.0974549	0.0422122	26.3	32
0.774012	0.642066	0.780033	0.96515	23.9	27.1
0.910827	1	0.0509388	0.156452	24.2	25.7
0.945933	0.66875	0.793391	0.45604	25.2	32
0.118233	0.759036	0.725199	0.493219	27.5	24.9
0.295562	0.615044	0.0218632	-0.0137606	27.1	22.6
0.553246	0.646875	0.118321	0.214233	23.3	32
0.312578	0.599174	0.809252	0.814538	21.9	24.2
0.0710109	0.90873	0.694724	0.589631	26.6	25.2
0.175	0.4875	0.0332524	0.644862	32	32
0.840625	0.61875	0.0443273	0.015804	32	32
0.635247	0.981395	0.0242441	0.0368821	32	21.5
0.986298	0.203846	0.0611697	0.118107	32	26
0.516929	0.614173	0.792904	0.906129	26	25.4
0.392233	0.471483	0.832626	0.849673	24.8	26.3
0.222328	0.0743494	0.126262	0.0306188	32	26.9
0.430758	0.521236	0.814302	0.219788	25.6	25.9
0.468154	0.0727969	0.231021	0.227021	30.8	26.1
0.343543	0.382114	0.849409	0.35354	25.8	24.6
0.985615	0.68125	0.0777156	0.099482	25.2	32
0.679506	0.534375	0.0590433	0.0457805	30.1	32
0.482607	0.297468	0.790565	0.212249	25.4	31.6
0.607143	0.4	0.871659	0.765661	28.1	28
0.5817	0.0946502	0.0362722	-0.0913679	32	24.3
0.33294	0.729469	0.283415	0.0348303	25.8	20.7
0.869156	0.00921659	0.0461082	0.0353498	23.4	21.7
0.107699	0.949275	0.036049	0.172039	32	27.6
0.501212	0.560784	0.7596	0.568124	26.7	25.5
0.822127	0.534375	0.420101	0.140464	21.1	32
0.354092	0.175	0.734529	0.331071	27.8	32
0.898459	0.0833333	0.0390304	0.0441215	23.8	26.4
0.109375	0.56875	0.845407	0.459024	25.6	32
0.799904	0.825203	0.578579	0.361449	25.5	24.6
0.0724424	0.137652	0.682	0.711314	25.3	24.7
0.260783	0.978339	0.0678216	0.0533966	30.4	27.7
0.292292	0.68125	0.751825	0.0158775	28.3	32
0.23102	0.226721	0.689166	0.646602	27.5	24.7
0.517764	0.62406	0.896099	0.889104	26.2	26.6
0.757465	0.609375	0.562389	0.604883	24.7	32
0.272975	0.888502	0.095595	0.234535	32	28.7
0.964486	0.874101	0.803841	0.760474	23.6	27.8
0.104543	0.0316206	0.161236	0.0392316	26.7	25.3
0.445341	0.391129	0.845784	0.531626	25.2	24.8
0.755872	0.033557	0.060834	0.372288	32	29.8
0.28608	0.719008	0.0565033	0.0865109	32	24.2
0.31125	0.490625	0.0248971	-0.04948	20	32
0.294408	0.503125	0.0548908	0.0323435	30.4	32
0.452841	0.405405	0.863173	0.855898	24.5	25.9
0.837019	0.65	0.796603	0.793203	26	32
0.709631	0.421725	0.870041	0.734225	26.2	31.3
1.00376	0.0671378	0.807278	0.279726	26.5	28.3
0.669624	0.443333	0.806489	0.653909	24.8	30
1.0286	0.247934	0.820409	0.40112	26.7	24.2
0.346193	0.156794	0.0726553	0.185155	20.7	28.7
0.508042	0.384259	0.0361311	0.0259199	28.9	21.6
0.813021	0.696667	0.838545	0.489238	25.6	30
0.69312	0.922131	0.258316	0.0490549	26.4	24.4
0.627486	0.599174	0.679221	0.681928	25.6	24.2
1.00776	0.212	0.00859245	0.0818784	20.1	25
0.514739	0.857143	0.0559925	0.106368	27	29.4
0.60655	0.11	0.100313	0.0326169	31.3	20
0.624851	0.596296	0.712809	0.429715	24.8	27
0.901569	0.0864198	0.795963	0.696016	27.1	24.3
0.11625	0.60625	0.0700962	0.0413627	20	32
0.531822	0.164875	0.0760862	0.0985621	23	27.9
0.1651	0.9375	0.017341	0.0906985	22.6	32
0.793673	0.460064	0.32585	0.374665	31.7	31.3
0.980784	0.977695	0.75279	0.616265	27.2	26.9
0.909375	0.115625	0.0350986	0.0407696	32	32
0.851337	0.0619835	0.842145	0.75093	25.5	24.2
0.699296	0.51875	0.114643	0.0752976	30.2	32
0.684148	0.148936	0.155014	0.280949	25.6	28.2
0.362193	0.142373	0.84725	0.843518	26.8	29.5
0.358639	0.171806	0.0185201	0.159245	23.6	22.7
0.491999	0.625	0.0818921	0.14244	20.7	32
1.00095	0.88125	0.903886	0.780212	26.4	32
0.045256	0.939597	0.885943	0.872056	29.2	29.8
0.259375	0.05625	0.0668457	0.173524	32	32
0.580524	0.613559	0.811661	0.829223	27.9	29.5
0.869802	0.00699301	0.0650088	0.232581	28.3	28.6
0.183173	0.7125	0.225729	0.1012	26	32
0.297264	0.0387324	0.21095	0.481646	27.9	28.4
0.94795	0.56129	0.0785692	0.114413	25.1	31
0.831887	0.509158	0.768654	0.822219	24.7	27.3
0.810197	0.102767	0.0409597	-0.00100762	24.9	25.3
0.435268	0.314286	0.341554	0.121111	32	28
0.431739	0.517391	0.0234797	0.0504802	20	23
0.278818	0.246875	0.815431	0.078406	25.7	32
0.919643	0.3375	0.103222	0.0203208	22.4	32
0.747466	0.20625	0.0417247	-0.0202567	29.6	32
0.06625	0.371875	0.0235104	0.106719	20	32
0.909941	0.140496	0.0321726	0.0633276	21.4	24.2
0.211271	0.0268199	0.676199	0.837477	27.5	26.1
0.157544	0.399123	0.0443293	0.150919	20	22.8
0.923934	0.845	0.0847042	0.0379006	21.1	20
0.679181	0.406015	0.381118	0.597709	30.2	26.6
0.804949	0.48125	0.0555525	0.133239	26.9	32
0.159823	0.133333	0.752363	0.705025	27.3	28.5
0.379377	0.273356	0.71982	0.750342	27.5	28.9
0.94125	0.625	0.0341069	0.004554	20	32
0.99752	0.534375	-0.10027	0.0622166	25.2	32
0.409675	0.234375	0.493767	0.348862	29.2	32
0.820897	0.818898	0.0903469	0.164794	31.5	25.4
0.0898164	0.64375	0.11416	0.100273	28.6	32
0.831452	0.0483871	0.316368	0.0204906	32	24.8
0.762349	0.652174	0.0268536	0.0960836	32	20.7
0.95625	0.034375	0.0236612	0.0458907	32	32
1.02812	0.24	0.0413653	0.0267229	32	20
0.581674	0.534375	0.113055	0.0670784	29.5	32
0.341647	0.245614	0.568632	0.698728	26.8	28.5
0.566779	0.498084	0.80095	0.807677	25.5	26.1
0.749606	0.931559	0.0753165	0.0528946	28	26.3
0.374964	0.487544	0.870184	0.783293	27.4	28.1
0.667706	0.306034	0.107304	0.140463	28.2	23.2
0.13704	0.572687	0.00725384	0.11397	25.9	22.7
0.556359	0.661479	0.785139	0.655501	25.6	25.7
0.905847	0.100775	0.109468	0.094785	29.5	25.8
0.73179	0.615625	0.165457	0.208165	27.8	32
0.168647	0.209375	0.663482	0.602825	24.2	32
0.557879	0.577358	0.564421	0.775244	25.9	26.5
0.701154	0.749064	0.788628	0.648996	27.4	26.7
0.077451	0.66	0.105804	0.0315383	20.4	20
0.0634097	0.908714	0.581844	0.692499	25.2	24.1
0.760112	0.865248	0.798683	0.778771	27.3	28.2
0.886844	0.754789	0.867095	0.87225	25.3	26.1
0.479788	0.498099	0.815517	0.61362	25.5	26.3
0.435704	0.32526	0.830173	0.789783	29.4	28.9
0.22125	0.65625	0.0715334	0.0540208	20	32
0.96875	0.115	0.115034	0.0544111	32	20
1.00528	0.216783	0.731994	0.878459	27.7	28.6
0.442548	0.592308	0.133488	0.0899822	32	26
0.967944	0.95539	0.736109	0.798423	26.8	26.9
0.0827458	0.198381	0.788963	0.584637	26.7	24.7
0.03625	0.425	0.561595	0.0488956	25	32
0.0569045	0.840278	0.706473	0.883151	27.8	28.8
0.230811	0.625	0.0963479	0.181515	22.8	32
0.183333	0.08	0.783209	0.823311	26.4	27.5
0.607979	0.47619	0.289563	0.0516185	27.5	27.3
0.372263	0.0646388	0.101081	0.0639892	25.3	26.3
0.959375	0.48	0.272178	-0.160802	32	20
0.251865	0.320675	0.0795936	0.0972087	25	23.7
0.121557	0.0796178	0.116971	0.0163699	32	31.4
0.641757	0.39375	0.10521	0.0781485	20.7	32
0.27625	0.4125	0.0183983	0.00586802	20	32
0.458924	0.506494	0.921909	0.926608	26.2	23.1
0.260945	0.715	0.0460877	0.0970756	20.1	20
0.53658	0.305	0.0654311	0.063717	23.1	20
0.206968	0.449827	0.318714	0.0698107	27.4	28.9
0.598911	0.692	0.758493	0.834176	25.7	25
0.80366	0.41875	0.0683696	0.0274882	25.1	32
0.229317	0.510791	0.295482	0.0187484	32	27.8
0.979781	0.758993	0.840107	0.886771	26.9	27.8
0.871172	0.82266	0.0480242	0.042478	23	20.3
0.803363	0.684588	0.834677	0.811559	25.3	27.9
0.61107	0.670782	0.81661	0.869708	25.1	24.3
0.179117	0.0793651	0.0533984	0.0967558	32	25.2
0.177989	0.317391	0.0592407	0.27196	32	23
0.947917	0.525	0.0940412	0.283379	31.2	32
0.506492	0.459375	0.00537492	0.12953	20.7	32
0.867571	0.6125	0.914736	0.585708	26.5	32
0.578558	0.662651	0.868921	0.859417	24.6	24.9
0.57239	0.794007	0.224818	0.357955	32	26.7
0.782255	0.824176	0.166928	0.0931467	27	27.3
0.784094	0.642308	0.78875	0.851521	25.1	26
0.525843	0.622807	0.88049	0.876808	24.1	22.8
0.312617	0.476596	0.904344	0.895048	22.8	23.5
0.4127	0.535565	0.853364	0.790979	24.4	23.9
0.545673	0.588462	0.865557	0.831154	25.6	26
0.340164	0.352459	0.654716	0.786546	24.4	24.4
0.80725	0.197674	0.0360074	-0.0110553	24.4	25.8
0.95	0.215625	0.0750553	0.13039	32	32
0.663352	0.874494	0.0961024	0.0901497	23	24.7
0.112073	0.86129	0.0782046	0.0218739	27.2	31
0.786	0.695	0.151348	0.029934	25	20
0.66628	0.138075	0.0906995	0.0990753	24.5	23.9
1.03333	0.0887372	0.103347	0.0688514	27.4	29.3
0.813372	0.311628	0.00348801	0.0262013	20	21.5
0.472194	0.608696	0.868702	0.885727	25.8	25.3
0.666667	0.455	0.0745227	0.13048	24	20
0.291012	0.199248	0.688328	0.719388	22	26.6
0.338333	0.163333	0.0147236	0.174075	20	30
0.246494	0.163265	0.763518	0.908952	24.3	24.5
0.404602	0.552529	0.757192	0.837275	23.3	25.7
0.382587	0.418605	0.428684	0.46288	24.6	25.8
0.12563	0.0193548	0.16415	0.156863	25.6	31
0.512987	0.392241	0.032646	0.129124	23.3	23.2
0.225474	0.0833333	0.0680867	-0.00736416	29.9	26.4
0.94993	0.825	0.676906	0.499114	26.9	32
0.353662	0.481013	0.870839	0.860646	23.6	23.7
0.259988	0.654472	0.448172	0.244211	28	24.6
1.02895	0.375	0.0916954	0.0522944	24.7	20
0.90625	0.3875	0.0650316	0.0131853	32	32
0.932117	0.632727	0.855565	0.788219	27.4	27.5
0.23625	0.8625	0.0572355	0.333049	20	32
0.751374	0.214286	0.307033	0.585698	20.8	28
0.929973	0.759375	0.865124	0.679052	27.4	32
0.935	0.395	0.0381736	0.0503022	20	20
0.826293	0.758065	0.780024	0.802537	25.2	24.8
1.00306	0.59375	0.0692458	0.0566195	20	28.8
0.496777	0.833977	0.200103	0.0390947	24.2	25.9
0.634177	0.676375	0.301536	0.437208	30.5	30.9
0.483142	0.174129	0.0848743	0.110534	29.6	20.1
0.51102	0.338776	0.805503	0.817503	25	24.5
0.567916	0.391459	0.246955	0.0415004	32	28.1
0.746801	0.69375	0.789992	0.328742	25.4	32
0.337318	0.352697	0.217325	0.0574937	32	24.1
1.00108	0.870861	0.644976	0.693489	27.1	30.2
0.20381	0.298701	0.169297	0.00281762	27.5	23.1
0.0656449	0.0153846	0.676219	0.773218	26.6	26
0.380638	0.00346021	0.112275	-0.0149947	22.2	28.9

## Sheet: Pred 2 uM
Old_Phase	New_Phase	r2_before	r2_after	Period_before	Period_after
0.0869203	0.32243	0.0353144	0.110945	21.3	21.4
0.466226	0.592742	0.844491	0.85153	26.6	24.8
0.416307	0.164875	0.137189	0.162945	22.7	27.9
0.0679245	0.138182	0.0680214	0.108695	26.5	27.5
0.577999	0.692913	0.802345	0.841704	27.1	25.4
0.916148	0.864865	0.734151	0.699626	27.8	29.6
0.097541	0.08	0.0668265	0.0192564	24.4	20
0.239296	0.926518	0.0196453	0.172487	25.9	31.3
0.747554	0.215625	0.194228	0.065178	23	32
0.8375	0.555	0.136624	0.205582	32	20
0.458719	0.303125	0.623605	0.381325	24.3	32
0.820258	0.781513	0.755499	0.573552	26.2	23.8
0.715599	0.705179	0.783044	0.754101	26	25.1
0.770234	0.709434	0.769723	0.604347	25.9	26.5
0.934479	0.755102	0.747161	0.636565	26.6	24.5
0.50625	0.5875	0.0755555	-0.0507088	32	32
0.581503	0.543919	0.126219	0.0772068	32	29.6
0.646044	0.70229	0.761965	0.762073	25.8	26.2
0.354432	0.534562	0.857733	0.877371	23.8	21.7
0.399257	0.61794	0.88319	0.529676	25.5	30.1
0.257525	0.284585	0.893544	0.656006	27.3	25.3
0.289836	0.506912	0.826376	0.772717	24.6	21.7
0.250207	0.57551	0.899902	0.920017	24.6	24.5
0.282642	0.334677	0.83868	0.828188	25.2	24.8
0.172063	0.759259	0.561588	0.572304	30.2	27
0.832167	0.570881	0.352672	0.528947	27.6	26.1
0.6776	0.684874	0.69014	0.863551	27.9	23.8
0.903631	0.569811	0.858089	0.728069	25.1	26.5
0.116487	0.793478	0.820286	0.848827	26.6	27.6
0.325523	0.423237	0.906267	0.812746	26.6	24.1
0.483403	0.615385	0.861549	0.875849	25.8	23.4
0.743899	0.5375	0.731989	0.748666	25.1	32
0.260918	0.205479	0.875217	0.905735	28.7	29.2
0.436553	0.60625	0.774993	0.265096	26.4	32
0.156912	0.0443686	0.0919746	0.150384	20.1	29.3
0.556762	0.669231	0.905521	0.706846	24.8	26
0.83072	0.835714	0.759682	0.768142	24.6	28
0.313692	0.960432	0.293668	0.159172	32	27.8
0.29777	0.308017	0.028875	0.270386	23.1	23.7
0.531974	0.742616	0.654566	0.282897	25.7	23.7
0.192282	0.182609	0.882561	0.851235	25.8	23
0.515688	0.875	0.225486	0.0357779	24.9	32
0.071875	0.15	0.132379	0.113062	32	32
0.434074	0.391941	0.10552	0.117687	22.7	27.3
0.93582	0.5875	0.204786	0.200994	27.9	32
0.400211	0.034375	0.0301954	0.219072	20.7	32
0.455782	0.681633	0.152527	0.0428186	25.2	24.5
0.049142	0.0843373	0.0089644	0.0848414	22	24.9
0.196191	0.344828	0.732473	0.662269	27.2	26.1
0.765789	0.14	0.0264455	0.0174367	26.6	20
0.71189	0.180851	0.0773399	0.0827632	25.5	28.2
0.27625	0.896875	0.0167483	0.0835032	20	32
0.056195	0.968872	0.0816266	0.0428692	28.5	25.7
0.319371	0.596875	0.349932	0.104167	28.2	32
0.90236	0.612167	0.109559	0.0761289	26.2	26.3
0.337864	0.89375	0.0342843	0.103898	22.3	32
0.0616761	0.690678	0.0211716	0.0537492	21.6	23.6
0.247435	0.180392	0.838868	0.259947	30.2	25.5
0.873656	0.814394	0.627816	0.792515	24.8	26.4
0.772484	0.680498	0.734017	0.962395	24.9	24.1
1.0121	0.820513	0.60803	0.627404	26.6	31.2
0.675499	0.737903	0.886927	0.582795	25.2	24.8
0.0894829	0.337349	0.271306	0.0895388	32	24.9
0.917601	0.893443	0.839943	0.654034	26.6	24.4
0.306034	0.35473	0.811065	0.899649	27.3	29.6
0.772463	0.76378	0.892107	0.792658	25.3	25.4
0.36385	0.596958	0.75607	0.595722	25.7	26.3
0.863746	0.858209	0.504735	0.790128	24.8	26.8
0.98123	0.535316	0.701517	0.494626	26.4	26.9
1.03	0.911765	0.840834	0.839516	25.6	23.8
0.808164	0.642586	0.767531	0.831135	26.5	26.3
0.775079	0.552941	0.504903	0.885763	31	25.5
0.26	0.28	0.0541408	0.0828306	32	25
0.485941	0.49004	0.865171	0.793816	27.7	25.1
0.843306	0.166667	0.191713	0.0977584	30.5	24
0.96104	0.846715	0.19855	0.0544388	32	27.4
0.701469	0.947598	0.647597	0.663069	25.3	22.9
0.137305	0.0570342	0.916787	0.533973	27	26.3
0.467744	0.647458	0.402431	0.782138	32	29.5
0.922697	0.39375	0.674404	0.379903	30.4	32
0.117632	0.746429	0.888416	0.897081	28.6	28
0.384263	0.266949	0.05814	0.103266	27.4	23.6
0.982676	0.862676	0.0131377	-0.0157773	20	28.4
0.0829502	0.244726	0.0459391	0.0171056	22.3	23.7
0.747574	0.0826772	0.054481	0.0747838	31	25.4
0.138361	0.140562	0.303364	0.116089	31.2	24.9
0.273221	0.431227	0.732389	0.797307	28	26.9
0.488486	0.363309	0.0321396	0.133968	25.9	27.8
0.30908	0.725	0.0647894	0.151921	26.5	32
0.755423	0.768559	0.813431	0.760645	24.6	22.9
0.949264	0.761194	0.611126	0.87678	27.8	26.8
0.910348	0.75625	0.732014	0.442303	24.4	32
0.201338	0.409449	0.815095	0.489925	27.9	25.4
1.00028	0.846154	0.917513	0.875574	27.4	26
0.472729	0.465625	0.108865	0.0546374	26.7	32
0.302747	0.54698	0.0746021	0.161277	25.6	29.8
0.859668	0.760714	0.546405	0.729956	29.7	28
0.798053	0.728682	0.758342	0.75563	25.4	25.8
0.649583	0.615625	0.293137	0.201516	30	32
0.873022	0.696498	0.715961	0.881492	28.9	25.7
0.376384	0.346863	0.222568	0.029607	27.1	27.1
0.492016	0.6625	0.0116298	0.361205	27.4	32
0.458531	0.025	0.392623	0.188486	26.3	32
0.537438	0.984375	0.100653	0.151864	20.2	32
0.471065	0.49375	0.0107641	0.0379514	21.6	32
0.515932	0.335878	0.0431667	0.0483418	21.8	26.2
0.704757	0.963211	0.82029	0.0568667	23.4	29.9
0.251171	0.178707	0.135063	0.0408171	24.2	26.3
0.899596	0.7875	0.884059	0.473485	26.3	32
1.02577	0.924399	0.864828	0.870469	26.5	29.1
0.926966	0.721088	0.51678	0.831285	26.9	29.4
0.398558	0.378125	0.0672553	0.0390192	26	32
0.502404	0.028125	0.0312866	0.12716	28.6	32
0.118209	0.22619	0.804618	0.731586	26.5	25.2
0.0924305	0.0466926	0.836437	0.741315	26.9	25.7
0.701579	0.632287	0.54574	0.581153	27.2	22.3
1.0032	0.791209	0.66966	0.883224	26.1	27.3
0.371806	0.253125	0.0356918	0.0725001	22.5	32
0.560729	0.592308	0.83882	0.905774	24.7	26
0.92536	0.809524	0.84019	0.776926	25.7	25.2
0.721261	0.0239726	0.294325	0.261582	29.6	29.2
0.613013	0.643411	0.845286	0.910774	25.4	25.8
0.335639	0.190625	0.52357	0.367645	26.2	32
0.864846	0.212121	0.340014	0.190269	23.8	26.4
0.241408	0.20339	0.540555	0.43739	25.3	23.6
0.06875	0.725	0.0523575	0.0884581	32	32
0.925207	0.085	0.0517525	-0.0260574	24.2	20
0.358059	0.240385	0.412978	0.386367	27.3	31.2
0.826592	0.772727	0.0820198	0.171762	23.2	28.6
0.458403	0.69	0.645249	0.303515	23.8	20
0.762523	0.747967	0.81515	0.851801	24.8	24.6
0.74228	0.235537	0.111758	-0.0327066	31.5	24.2
0.755275	0.739837	0.808557	0.852678	24.7	24.6
0.390217	0.0474308	0.0314028	-0.130718	20	25.3
0.199962	0.177536	0.82639	0.86503	26.9	27.6
0.188005	0.273109	0.747786	0.83471	26.3	23.8
0.418992	0.54	0.0612248	0.0375742	25.8	20
0.376552	0.122449	0.0601257	0.108182	23.5	24.5
0.833274	0.172566	0.0352192	0.0800597	20	22.6
0.328125	0.755	0.107473	0.0335516	32	20
0.800781	0.653125	0.869124	0.506645	25.6	32
0.945163	0.873288	0.0321167	0.233279	32	29.2
0.164619	0.0237288	0.0287934	0.249051	32	29.5
0.263439	0.784247	0.791767	0.222711	26.4	29.2
0.813085	0.773077	0.810855	0.815109	27.1	26
1.02241	0.0288066	0.0836728	0.118659	30.1	24.3
0.165229	0.148789	0.060894	0.0987467	22.9	28.9
0.274836	0.695652	0.798226	0.779758	24.8	27.6
0.0949117	0.98125	-0.0350911	0.0403511	26.9	32
0.0568049	0.942529	0.915858	0.878731	25.3	26.1
0.0446427	0.0517928	0.646904	0.848258	26.3	25.1
0.137643	0.186047	0.727556	0.855743	25	25.8
0.877044	0.528169	0.774985	0.796579	26.1	28.4
0.479374	0.596639	0.841136	0.274672	30.8	23.8
0.782035	0.795302	0.786543	0.803753	25.8	29.8
0.614749	0.677824	0.449504	0.831497	32	23.9
0.796491	0.715789	0.728205	0.633734	28.5	28.5
0.637239	0.7875	0.608691	0.382803	26.3	32
0.705	0.405	0.0895081	0.175368	20	20
0.556798	0.47561	0.858652	0.656928	25.3	24.6
0.533333	0.521569	0.660712	0.634254	25.5	25.5
0.348697	0.534483	0.723755	0.719207	25.4	23.2
0.472785	0.604167	0.888792	0.852532	29.6	28.8
0.881509	0.0923695	0.0259418	0.0645026	23.2	24.9
0.270455	0.904959	0.337438	0.660916	32	24.2
0.532946	0.632576	0.715303	0.602075	25.8	26.4
0.120968	0.0967742	0.138077	0.272032	24.8	24.8
0.37332	0.126531	0.103897	0.156672	28.7	24.5
0.463323	0.195745	0.0859088	0.166928	27.7	23.5
0.240854	0.6	0.655448	0.335067	24.6	24
0.9125	0.785	0.293369	0.00933037	32	20
0.721875	0.96875	0.123119	0.603726	32	32
0.344948	0.0801394	0.285552	0.32298	28.7	28.7
0.203811	0.238494	0.425245	0.239314	25.6	23.9
0.467885	0.810631	0.0302867	0.398546	30	30.1
0.866776	0.86875	0.238391	0.478384	24.7	32
0.101804	0.125	0.0596956	0.147779	29.1	24
0.332081	0.377953	0.303698	0.205806	26.4	25.4
0.625026	0.286957	0.027803	0.119884	21.3	23
0.451617	0.24375	0.306795	0.0436754	25.9	32
0.548748	0.660584	0.0205952	0.178797	24.1	27.4
0.886165	0.162393	0.0772561	0.131802	32	23.4
0.40489	0.874074	0.31946	0.229675	30.9	27
0.14296	0.167382	0.0678993	0.195925	23.9	23.3
0.378125	0.559375	-0.00170342	0.0806458	32	32
0.518404	0.861702	0.269579	0.279975	29.5	28.2
0.144972	0.596875	0.338238	0.233736	26.6	32
0.0598662	0.0677291	0.144562	0.10282	26.5	25.1
0.929412	0.632727	0.675058	0.409513	25.5	27.5
0.0928238	0.793522	0.602204	0.66961	26.2	24.7
0.678458	0.542222	0.74379	0.15218	24.5	22.5
0.645441	0.0367347	0.129662	0.230439	23.3	24.5
0.636089	0.29375	0.807567	0.276579	24.8	32
0.928603	0.0763052	0.847471	0.904884	21.6	24.9
0.480048	0.424908	0.514878	0.748883	28.2	27.3
0.880695	0.807971	0.53955	0.823462	26.5	27.6
0.402966	0.590747	0.725442	0.665232	28.7	28.1
0.854387	0.959839	0.795904	0.546357	26	24.9
0.984812	0.832	0.855616	0.655227	26.6	25
0.69501	0.053125	0.120514	0.193515	25.8	32
0.947294	0.94636	0.193796	0.00848218	32	26.1
0.433096	0.972549	0.0753557	0.202782	27.3	25.5
1.02972	0.0811688	0.170951	0.262438	27.4	30.8
0.314035	0.77193	0.0687477	0.0725014	32	28.5
0.8375	0.384375	0.138891	0.185077	32	32
0.117152	0.887218	0.812735	0.434395	27.7	26.6
0.293651	0.0277778	0.729148	0.692372	25.2	25.2
1.00989	0.7603	0.274949	0.185658	32	26.7
0.976537	0.893082	0.487799	0.119923	24.5	31.8
0.519311	0.112179	0.0106596	0.0644596	32	31.2
0.794502	0.682008	0.555354	0.595599	26.3	23.9
0.246049	0.945055	0.0542539	0.0333684	24.5	27.3
0.823413	0.655319	0.744637	0.725157	24.7	23.5
0.126687	0.699681	0.285055	0.345306	32	31.3
0.304688	0.775	0.718128	0.418151	25.6	32
0.846875	0.25625	0.266619	0.269744	32	32
0.799172	0.867857	0.368942	0.651161	27.6	28
0.913054	0.70922	0.540605	0.641539	32	28.2
0.601449	0.764493	0.285479	0.685895	24.3	27.6
0.607724	0.872881	0.0502322	0.104104	29.8	23.6
0.645399	0.641115	0.718366	0.651073	27.9	28.7
0.633415	0.698246	0.569831	0.600912	25.8	28.5
0.136647	0.572072	0.56738	0.78079	28	22.2
0.524195	0.630037	0.324223	0.573944	24.7	27.3
0.381469	0.420495	0.604928	0.345335	24.8	28.3
0.358561	0.552	0.860265	0.787833	27.8	25
0.749704	0.795699	0.227318	0.661404	25.7	27.9
0.539135	0.66383	0.722901	0.532211	27.7	23.5
0.98631	0.194805	0.0378758	0.297533	32	23.1
0.807156	0.699248	0.49624	0.669968	29	26.6
0.628125	0.9125	0.0778549	0.260774	32	32
0.128444	0.658333	0.554858	0.279208	24.2	24
0.207784	0.5	0.39676	0.309343	23.8	27.4
0.306735	0.396875	0.17037	0.181385	30.9	32
0.483364	0.636704	0.749922	0.51105	25.8	26.7
0.995411	0.084375	0.18906	0.0632384	28.6	32
0.204773	0.16875	-0.00175636	0.17039	23.7	32
0.58726	0.611888	0.265679	0.668784	32	28.6
0.761422	0.169279	0.0240257	0.018946	32	31.9
0.487953	0.605948	0.586458	0.661214	32	26.9
0.733568	0.356808	0.0254835	0.111364	32	21.3
0.146875	0.815625	0.0461563	0.0713755	32	32
0.70763	0.513514	0.0741909	0.0345862	32	22.2
0.771875	0.445	0.0870834	0.0436149	32	20
0.708498	0.147651	0.0564898	0.105827	21.9	29.8
0.340762	0.284672	0.333781	0.344782	22.5	27.4
0.308094	0.495082	0.0859128	0.100603	32	30.5
0.541783	0.947541	0.0530713	0.101395	24.6	30.5
0.1875	0.221875	0.0418548	0.0910561	32	32
0.753924	0.84375	0.0993472	0.163436	21.5	32
0.219357	0.459375	0.360679	0.484846	20.6	32
0.898505	0.885496	0.661541	0.893194	26.7	26.2
0.0466242	0.733813	0.354944	0.874936	20.8	27.8
0.607254	0.531401	0.0649143	0.0628487	23.8	20.7
0.516298	0.717131	0.782407	0.78467	24.2	25.1
0.481003	0.206278	0.0321648	0.071053	31.1	22.3
0.774978	0.172794	0.0572944	0.0283055	26.2	27.2
0.808997	0.228188	0.179207	0.124025	32	29.8
0.576651	0.756554	0.830519	0.697591	26.4	26.7
0.275476	0.278027	0.0691557	0.0339521	32	22.3
0.420139	0.8375	0.0413196	0.0886772	28.8	32
0.908677	0.55	0.068586	0.0991837	30.9	32
0.50125	0.621875	0.0973126	0.05509	20	32
0.631228	0.689046	0.734205	0.516904	25.1	28.3
0.65125	0.590625	0.0464169	0.0472718	20	32
0.338068	0.853125	0.0522678	0.0138376	24.2	32
0.501771	0.155797	-0.132731	0.211226	31.1	27.6
0.542311	0.838816	0.0838125	0.0507751	31.3	30.4
0.990809	0.965625	0.0361182	0.163154	27.2	32
0.781371	0.00456621	0.0643473	0.110905	20.8	21.9
0.387057	0.581197	0.803467	0.753479	23.8	23.4
0.300764	0.340741	0.713838	0.691925	25.7	27
0.683128	0.1133	0.146161	0.0765214	32	20.3
0.387931	0.452586	0.46622	0.706184	26.1	23.2
0.414264	0.457831	0.710113	0.22506	25.7	24.9
0.401705	0.0909091	0.204275	0.0362104	32	24.2
0.917342	0.807531	0.783485	0.759307	24.1	23.9
0.556034	0.704545	0.0843155	0.073122	23.2	22
0.92125	0.85625	0.0361565	0.0379892	20	32
0.766563	0.0464286	0.0319171	0.130729	20.7	28
0.202026	0.0383142	0.0386358	0.267736	24.7	26.1
0.071875	0.51875	0.28391	0.06424	32	32
0.246636	0.108	0.0557442	0.0753413	21.7	25
0.104022	0.429204	0.577199	0.159011	28.1	22.6
0.264318	0.835962	0.162877	0.248731	26.5	31.7
0.283218	0.0259259	0.107204	0.118561	32	27
1.04062	0.31	0.144832	0.0629907	32	20
0.739528	0.907591	0.0562652	0.241963	23.4	30.3
0.332061	0.0877863	0.0234033	0.245414	26.2	26.2
0.549411	0.899628	0.000995426	0.0486688	21.6	26.9
0.0947459	0.040404	0.0479749	0.0871947	25.8	29.7
0.211781	0.4	0.119722	0.0900892	24.1	25.5
0.830189	0.741818	0.833118	0.805563	26.5	27.5
0.855295	0.721014	0.837695	0.807825	26	27.6
0.764619	0.447458	0.342359	0.2549	32	29.5
0.0725625	0.847518	0.82627	0.742184	28.1	28.2
0.33319	0.403448	0.235628	0.470177	32	29
1.01106	0.730627	0.825661	0.532224	28.3	27.1
0.600504	0.092827	0.0542254	0.0694374	26.3	23.7
0.457837	0.692857	0.0699825	0.745782	28.8	28
0.145894	0.0181159	0.105515	0.382706	27	27.6
0.72096	0.607547	0.836968	0.890629	29.4	26.5
0.639143	0.567857	0.276923	0.823707	25	28
0.182054	0.121324	0.0361028	0.232108	26.6	27.2
0.425055	0.501859	0.886449	0.736705	25.9	26.9
0.395843	0.238434	0.0469479	0.188854	31.5	28.1
0.440912	0.610294	0.754005	0.361471	27.8	27.2
0.313025	0.717857	0.58734	0.331413	27.2	28
0.437277	0.204651	0.149447	0.216395	27.4	21.5
0.18795	0.246914	0.0140177	0.0466787	32	24.3
0.782674	0.788288	0.127468	0.359916	28.4	22.2
0.294065	0.285714	0.0785324	0.177878	32	23.8
0.828664	0.96875	0.0177282	0.255234	23.2	32
0.15625	0.928125	0.042052	0.0304472	29.4	32
0.94025	0.340625	0.839588	0.366296	25	32
0.240852	0.355212	0.104673	0.314634	30.2	25.9
0.196875	0.840625	0.0909137	0.11503	32	32
0.663911	0.122581	0.0926037	0.319454	32	31
0.296627	0.431373	0.764478	0.708066	25	25.5
0.516047	0.503968	0.790249	0.733708	27.4	25.2
0.53814	0.71875	0.801023	0.631279	25.4	32
0.274724	0.11875	0.0315296	0.251946	24.9	32
1.02063	0.924342	0.488872	0.314424	25.1	30.4
0.304203	0.155556	0.128974	0.118213	26.7	27
0.949417	0.372263	0.0245124	0.180562	22.8	27.4
0.650195	0.677656	0.0621778	0.171125	32	27.3
0.763869	0.7	0.683216	-0.0415779	27.4	20
0.498148	0.75	0.140445	0.0473765	27	20
0.949055	0.842857	0.880732	0.885838	27.2	28
0.921035	0.00873362	0.137613	0.132108	28.9	22.9
0.89293	0.282787	0.186392	0.0227065	32	24.4
0.673913	0.687747	0.834852	0.838471	27.6	25.3
0.8813	0.746377	0.866716	0.837184	26.8	27.6
0.972458	0.715789	0.864357	0.914629	27.9	28.5
0.069094	0.996875	0.102339	0.0507867	21.8	32
0.0869514	0.794118	0.184795	0.0957616	22.4	30.6
0.986851	0.361702	0.0862895	0.0146862	23.3	23.5
0.296875	0.996875	0.0323528	0.146939	32	32
0.34259	0.557312	0.861875	0.553769	27.4	25.3
0.0492631	0.465625	0.0748226	0.0950907	22.9	32
1.02198	0.439689	0.133057	0.175935	32	25.7
0.127439	0.167247	0.913535	0.403939	28	28.7
0.891487	0.760274	0.862794	0.746544	26.1	29.2
0.0942096	0.381356	0.527476	0.265606	25.7	23.6
0.83125	0.5	0.37771	0.354977	32	32
0.735666	0.794118	0.862593	0.226775	25.7	27.2
0.566636	0.606426	0.625083	0.701092	23.8	24.9
0.148561	0.666667	0.0942326	0.0824962	25.1	22.5
0.0836573	0.848375	0.577899	0.621188	26	27.7
0.0356966	0.15625	0.808751	0.140655	25.3	32
0.24609	0.754717	0.460029	0.499499	30.4	26.5
0.120873	0.747525	0.0725599	0.0106056	26.9	20.2
0.0519038	0.212851	0.155282	0.799869	23.7	24.9
0.0379531	0.684015	0.617188	0.512061	32	26.9
0.785837	0.460714	0.658492	0.442661	29.1	28
0.331878	0.576132	0.633597	0.313903	24.6	24.3
0.230644	0.75	0.945664	0.201385	28.9	32
1.03255	0.996063	0.332092	0.357819	32	25.4
0.530912	0.71564	0.846059	0.348119	26.8	21.1
0.619219	0.565574	0.590679	0.539657	25.7	24.4
0.74351	0.72103	0.537294	0.446955	26.9	23.3
0.176413	0.886986	0.488923	0.608527	32	29.2
0.62966	0.466667	0.0163417	0.212885	25.6	28.5
0.333058	0.977848	0.0587283	0.179241	20.7	31.6
0.474612	0.624535	0.679346	0.623194	24.9	26.9
0.0597588	0.6125	0.188458	0.56598	22.8	32
0.981343	0.763636	0.0916514	0.00257683	26.8	22
0.217391	0.450593	0.0258591	0.157473	27.6	25.3
0.573573	0.634375	0.0484518	0.176835	25.4	32
0.322917	0.50625	0.199541	0.430276	24.3	32
0.733673	0.418239	0.117832	0.0976918	28.9	31.8
0.362255	0.402556	0.0099666	0.181643	24.1	31.3
0.494169	0.314176	0.0241292	0.118342	32	26.1
0.540172	0.382445	0.0542604	0.180156	20	31.9
0.695689	0.338028	0.080139	0.0398793	29.7	21.3
0.775768	0.389706	0.0412984	0.120191	22.2	27.2
0.79308	0.812977	0.858229	0.861157	26.3	26.2
0.973934	0.248175	0.144355	0.0921702	31.7	27.4
0.354079	0.455882	0.855954	0.818111	26.5	27.2
0.872737	0.396552	0.150287	0.0298825	32	23.2
0.204585	0.680498	0.696555	0.359165	23.6	24.1
0.746881	0.704626	0.817274	0.81924	25.3	28.1
0.909564	0.832117	0.773698	0.78804	25.4	27.4
0.625068	0.668103	0.81686	0.611068	25.2	23.2
0.81875	0.32	0.15749	0.0221145	32	20
0.659129	0.257143	0.729135	0.497584	29.6	24.5
0.529487	0.257642	0.0246214	0.199698	30.5	22.9
0.36855	0.523207	0.864018	0.730973	25.7	23.7
0.205782	0.379592	0.873553	0.886665	25.2	24.5
0.45614	0.619048	0.821196	0.729446	26.6	23.1
0.0503019	0.160305	0.814773	0.57246	26.8	26.2
0.804	0.712	0.861425	0.623049	25	25
0.868584	0.701681	0.794574	0.725234	26	23.8
0.31607	0.670034	0.766178	0.437258	23.6	29.7
0.973618	0.871486	0.801133	0.724696	26	24.9
0.617652	0.648221	0.846937	0.75833	26.7	25.3
0.274183	0.660194	0.874912	0.472003	24.5	20.6
0.77462	0.727642	0.809646	0.797663	24.8	24.6
0.906093	0.804082	0.890758	0.780187	27.6	24.5
0.577976	0.658436	0.80746	0.799904	26.1	24.3
0.201923	0.780769	0.824348	0.802459	31.2	26
0.0688745	0.965649	0.783833	0.903183	26.6	26.2
0.73162	0.678832	0.905901	0.707596	26.3	27.4
0.699309	0.669355	0.815941	0.764228	25.2	24.8
0.528674	0.669355	0.83708	0.845169	25.2	24.8
0.48959	0.617978	0.917663	0.886345	25.4	26.7
0.253971	0.463504	0.872469	0.793971	26.7	27.4
1.03264	0.919298	0.720348	0.851163	25.8	28.5
1.00707	0.888889	0.86642	0.894974	25.7	25.2
0.568342	0.280632	0.0580464	0.114729	32	25.3
0.369477	0.484496	0.845809	0.765356	24	25.8
0.922732	0.68038	0.739721	0.545373	28.8	31.6
0.545006	0.584229	0.824842	0.6894	24.7	27.9
0.912112	0.766038	0.896362	0.840102	27.2	26.5
0.934211	0.368421	0.0487945	0.0186116	25.2	22.8
0.737002	0.708029	0.867114	0.90322	26	27.4
0.830655	0.475983	0.085173	0.03699	20.9	22.9
0.684551	0.767606	0.47978	0.819651	32	28.4
0.495093	0.846875	0.0232581	0.184624	24.2	32
0.4	0.95	0.106981	0.0612441	32	20
0.758661	0.0798122	0.893715	0.429333	26.9	21.3
0.703827	0.702811	0.850658	0.882486	26.1	24.9
0.452381	0.531746	0.926135	0.891984	25.2	25.2
0.468524	0.5875	0.0610903	0.0124917	27.7	32
0.65129	0.606178	0.664088	0.691862	25	25.9
0.341245	0.491103	0.0400702	0.0610943	31.8	28.1
0.546597	0.648438	0.88937	0.879234	25.3	25.6
0.546559	0.865724	0.17208	0.124539	27.8	28.3
0.551095	0.624549	0.889941	0.878688	25.1	27.7
0.443746	0.332103	0.749869	0.620818	28.6	27.1
0.459762	0.788079	0.152243	0.106803	25	30.2
0.2392	0.548673	0.769976	0.362775	27	22.6
0.618506	0.55	0.849749	0.855724	26.4	28
0.532389	0.557692	0.848108	0.752716	24.7	26
0.856153	0.79771	0.859036	0.814831	25	26.2
0.0363023	0.00643087	0.100646	0.0721598	20	31.1
0.633235	0.722689	0.901592	0.90951	26.2	23.8
0.959988	0.478125	0.0518821	0.305592	21.4	32
0.532567	0.8659	0.0924506	0.0130889	26.1	26.1
0.786085	0.724138	0.754359	0.817246	26.9	23.2
0.689826	0.403846	0.137154	0.0213693	31	26
0.615079	0.698413	0.94473	0.79675	25.2	25.2
0.816228	0.816609	0.901972	0.892703	25.4	28.9
0.128686	0.464744	0.294429	0.487066	32	31.2
0.510121	0.799043	0.684492	0.359416	24.7	20.9
0.44375	0.171875	0.055613	0.0395259	32	32
0.659553	0.591667	0.833758	0.86809	24.6	24
0.870039	0.771028	0.744822	0.537407	27.6	21.4
0.294744	0.477064	-0.225943	-0.17669	29.9	21.8
0.489774	0.821429	0.826516	0.548132	31.2	25.2
0.52025	0.325	0.0158566	0.207746	25	32
0.739722	0.738095	0.685306	0.721123	24.4	25.2
0.6982	0.70082	0.848844	0.880734	25.5	24.4
0.78664	0.762097	0.825719	0.867138	26.5	24.8
0.211335	0.765625	0.147789	0.45602	23.6	32
0.438442	0.680328	0.792835	0.862535	29.8	24.4
0.661327	0.66383	0.814421	0.888306	25.5	23.5
0.868452	0.0120968	0.238941	0.61241	25	24.8
0.446519	0.20082	0.160453	0.202653	26.3	24.4
0.301673	0.578358	0.549021	0.638645	26.4	26.8
0.443287	0.263345	0.0545156	0.133774	23.6	28.1
0.895086	0.76494	0.865244	0.844208	26.7	25.1
0.603241	0.686192	0.807305	0.895626	25.2	23.9
0.919573	0.278125	0.0905547	0.380509	31.9	32
0.569555	0.620833	0.801468	0.855108	25.1	24
0.407316	0.613718	0.798978	0.834427	27.1	27.7
0.729796	0.980315	0.351779	0.886261	30.7	25.4
0.918305	0.77821	0.035149	0.371195	23.1	25.7
0.989614	0.97541	0.921878	0.7422	27.7	24.4
0.464432	0.176678	0.373639	0.47415	32	28.3
0.865155	0.650376	0.559211	0.464079	24.4	26.6
0.41011	0.596774	0.848261	0.796817	28.7	24.8
0.287252	0.390947	0.880326	0.540819	27.3	24.3
0.949923	0.0740741	0.911501	0.806632	23.1	24.3
0.387644	0.542017	0.945288	0.624177	29.3	23.8
0.450523	0.618321	0.748162	0.777714	27	26.2
0.945876	0.814815	0.730749	0.794168	27.6	24.3
0.634354	0.677551	0.842671	0.818053	26.4	24.5
0.268596	0.701923	0.867743	0.621661	29.3	31.2
0.735741	0.365741	0.0545314	0.0803155	20	21.6
0.397141	0.1	0.082801	0.0369853	24.7	32
0.363158	0.552727	0.720791	0.771459	26.6	27.5
0.141667	0.99	0.170597	0.051015	24	20
1.01709	0.435897	0.0809552	0.0451067	23.4	23.4
0.395778	0.51938	0.894035	0.633309	25.3	25.8
0.995601	0.851852	0.0035722	0.0470546	26.1	24.3
0.553442	0.621495	0.665105	0.641248	25.2	21.4
0.575576	0.96633	0.0349024	0.168689	29.6	29.7
0.66875	0.853125	0.0371549	0.0715385	32	32
0.851227	0.0833333	0.089601	0.116362	21.1	31.2
0.210797	0.761468	0.811384	0.116195	26	21.8
0.230623	0.117886	0.590387	0.799688	27	24.6
0.628372	0.32093	0.106915	0.10081	20	21.5
0.487101	0.363014	0.830275	0.700793	25.7	29.2
0.898434	1	0.0172878	0.0736591	28.9	27.8
0.599015	0.486989	0.823289	0.765921	25.2	26.9
0.95447	0.686695	0.571396	0.847352	28.6	23.3
0.206241	0.513793	0.672745	0.680883	26.3	29
0.161224	0.825455	0.150017	0.108899	29.4	27.5
0.438171	0.405694	0.752658	0.904084	27	28.1
0.713257	0.672	0.790991	0.872672	26.1	25
0.285071	0.609375	0.744835	0.363749	22.9	32
0.45156	0.187739	0.820874	0.84923	25.2	26.1
0.393116	0.0978261	0.106265	0.295876	24	27.6
0.194295	0.0186567	0.176773	0.132893	25.3	26.8
0.267689	0.173077	0.146826	0.0117157	23.7	31.2
0.168627	0.188235	0.219639	0.242012	32	25.5
0.129898	0.220339	0.879244	0.420577	25	23.6
0.322016	0.258621	0.897247	0.843834	26	23.2
0.581262	0.634361	0.831728	0.861953	24.3	22.7
0.457256	0.204819	0.0176923	0.216971	30.7	24.9
0.796825	0.768657	0.754127	0.759462	27.5	26.8
0.643568	0.709544	0.848299	0.758449	26	24.1
0.629847	0.3625	0.118648	0.167351	30.3	32
0.376455	0.62037	0.884956	0.829769	24.5	21.6
0.123959	0.0747331	0.105365	0.199582	22.7	28.1
0.527842	0.666667	0.850883	0.590748	24.8	23.1
0.473406	0.234818	0.06301	0.27939	32	24.7
1.03303	0.547511	0.777107	0.734029	26	22.1
0.780051	0.565401	0.726092	0.898976	25.8	23.7
0.116694	0.0749186	0.707977	0.617015	24	30.7
0.25625	0.370909	0.839488	0.834421	25.6	27.5
0.200331	0.147059	0.785014	0.717289	25.3	27.2
0.615004	0.54185	0.681502	0.755159	24.1	22.7
0.841767	0.682432	0.669203	0.740346	23.9	29.6
0.147013	0.258475	0.0359191	0.110084	30.5	23.6
0.667788	0.178125	0.0520848	0.121911	26	32
0.439656	0.17004	0.0311644	0.215829	20	24.7
0.204482	0.155462	0.0997563	0.138412	28.2	23.8
0.31296	0.108772	-0.0116192	0.217974	27.9	28.5
0.190786	0.0392857	0.618942	0.908133	26.9	28
0.414821	0.534653	0.02893	0.0498482	32	20.2
0.904317	0.615108	0.832684	0.839196	27	27.8
0.158832	0.101083	0.917942	0.919074	28.6	27.7
0.711078	0.907063	0.0438027	0.0748173	20	26.9
0.271202	0.38009	0.0602407	0.0729874	26.4	22.1
0.900176	0.989437	0.375905	0.398742	32	28.4
0.585417	0.254167	0.0751995	0.0797194	32	24
0.523422	0.577406	0.874643	0.777662	24.5	23.9
0.38125	0.75625	0.235883	0.333164	28	32
0.379235	0.626866	0.820947	0.476784	25.2	26.8
0.623636	0.432692	0.029212	0.122902	28.2	20.8
0.579612	0.520599	0.786411	0.670894	23.8	26.7
0.900817	0.305677	0.0772047	0.15091	22.3	22.9
0.752648	0.398305	0.104251	0.107424	32	23.6
1.01324	0.0572687	0.833827	0.74836	22.9	22.7
0.522813	0.636364	0.68484	0.635629	26.5	24.2
0.260386	0.160448	0.0943892	0.176025	24	26.8
0.504423	0.644788	0.79671	0.572726	25.4	25.9
0.113804	0.471698	0.0319753	0.287097	21.1	31.8
0.29005	0.671756	0.465209	0.360406	29.3	26.2
0.568449	0.528634	0.63625	0.683912	26.4	22.7
0.367848	0.446281	0.815848	0.887597	25.9	24.2
0.749263	0.742063	0.833549	0.761978	25.3	25.2
0.905325	0.682143	0.884119	0.847377	27.5	28
0.297314	0.571429	0.3771	0.69857	23.4	23.1
1.02102	0.774908	0.81374	0.63597	26	27.1
0.397513	0.546559	0.945802	0.86193	28	24.7
0.201132	0.650943	0.840174	0.346235	27.5	21.2
0.943471	0.744027	0.792888	0.742406	25.4	29.3
0.218338	0.992126	0.912784	0.796412	28.4	25.4
0.974067	0.966245	0.780927	0.872464	26.7	23.7
0.806985	0.09375	0.515004	0.0780128	27.2	32
1.00634	0.845638	0.804435	0.76253	26.9	29.8
0.983713	0.686567	0.842227	0.57692	27.4	26.8
0.69562	0.515625	0.778263	0.782675	25.4	32
0.192115	0.907173	0.102393	0.0334778	32	23.7
0.772917	0.2	0.0558854	0.12498	32	24
0.637708	0.653061	0.811428	0.667777	25.3	29.4
0.943287	0.375	0.0461163	0.464555	21.6	32
0.863167	0.724696	0.711758	0.632243	28.2	24.7
0.953734	0.288079	0.0307366	0.254699	21.7	30.2
0.697142	0.23125	0.0440804	0.0924012	26.9	32
0.441981	0.219917	0.250092	0.328844	31.5	24.1
0.0551772	0.518657	0.0520062	0.069583	32	26.8
0.875027	0.73494	0.798571	0.725887	26.2	24.9
0.0906245	0.0658915	0.887276	0.875323	26.5	25.8
0.8959	0.741313	0.82051	0.703126	26.2	25.9
1.01473	0.938406	0.849875	0.92344	27.1	27.6
0.0526168	0.975177	0.81105	0.878797	25.3	28.2
0.727722	0.700389	0.842015	0.821509	24.4	25.7
0.855365	0.996875	0.130056	0.0516423	22.6	32
0.636552	0.654902	0.770603	0.782126	26.5	25.5
0.0924119	0.690391	0.815375	0.735662	27.9	28.1
0.698665	0.517094	0.301155	0.422481	32	23.4
0.220998	0.115625	0.127157	0.0275647	27.8	32
1.00126	0.94964	0.873441	0.640985	26.2	27.8
0.852435	0.714815	0.863245	0.813181	25.4	27
0.401285	0.483395	0.72113	0.885824	30.6	27.1
0.888792	0.951128	0.86039	0.902001	25.8	26.6
0.775121	0.566456	0.0300927	0.154573	21.1	31.6
0.842737	0.781746	0.765449	0.608747	26.5	25.2
0.846392	0.709898	0.768271	0.825359	27.5	29.3
0.371665	0.328125	0.852886	0.510065	25.3	32
0.227907	0.00727273	0.845951	0.744289	25.8	27.5
0.215068	0.728758	0.904503	0.544542	27.5	30.6
0.426585	0.596899	0.893069	0.845698	23.8	25.8
0.81203	0.74812	0.81578	0.897184	26.6	26.6
0.607541	0.527972	0.851427	0.90177	25.5	28.6
0.149573	0.491468	0.80306	0.18241	28	29.3
0.381565	0.428571	0.856955	0.827074	25.6	23.8
0.465625	0.034375	0.0515971	0.0558759	32	32
0.886021	0.758491	0.891481	0.818369	26.9	26.5
0.525	0.846875	0.128356	0.30128	32	32
0.386294	0.416667	0.178158	0.0435298	32	22.8
0.651785	0.0756972	0.0382942	0.0253876	31.1	25.1
0.950378	0.830325	0.883375	0.848292	25.9	27.7
0.917147	0.912752	0.824286	0.626022	25.5	29.8
0.172106	0.185874	0.796047	0.757822	25.3	26.9
0.827028	0.125954	0.57935	0.13429	32	26.2
0.870611	0.730627	0.743274	0.886505	26.4	27.1
0.411799	0.619433	0.679475	0.882176	24.5	24.7
0.712147	0.777778	0.788397	0.556071	24.7	26.1
1.0294	0.914894	0.865971	0.71344	26.7	28.2
0.525692	0.656126	0.492022	0.878024	25.3	25.3
0.712527	0.66875	0.0438162	0.195902	23.1	32
0.762055	0.776371	0.891538	0.217043	25.2	23.7
0.232917	0.94375	0.0613105	0.470077	30	32
0.4375	0.89375	0.077495	0.0153785	32	32
0.935375	0.037931	0.104736	0.0750075	28.6	29
0.378125	0.89375	0.269998	0.0707345	32	32
0.401111	0.359223	0.0460874	0.14832	31.7	30.9
0.742209	0.0118577	0.092899	-0.0151179	22.6	25.3
0.748843	0.503125	0.016191	0.22984	21.6	32
1.0311	0.964664	0.213432	0.20565	29.3	28.3
0.741648	0.846154	0.809852	0.796346	24.6	24.7
0.85812	0.056391	0.0516688	0.0747563	25.4	26.6
0.602821	0.07393	0.0874617	0.0964676	22.7	25.7
0.884126	0.834559	0.526213	0.669787	25.3	27.2
0.203791	0.11875	0.147333	0.396061	30.5	32
0.2164	0.146875	0.130324	0.405632	26.6	32
0.393926	0.510563	0.538967	0.626791	22.4	28.4
0.262009	0.886179	0.84638	0.34724	25.1	24.6
0.624856	0.455172	0.774398	0.677654	24	29
1.03745	0.0112782	0.891535	0.664734	25.5	26.6
0.493333	0.636	0.853087	0.79017	24	25
0.24359	0.188462	0.785421	0.48099	25.5	26
0.454136	0.49434	0.847829	0.827679	26	26.5
0.148858	0.952381	0.339404	0.911283	28.7	25.2
0.0658886	0.93125	0.760344	0.288099	24.9	32
0.757975	0.696629	0.92208	0.862628	25.3	26.7
0.679088	0.758621	0.775509	0.39752	24.8	23.2
0.461206	0.437037	0.742613	0.890216	27.4	27
0.67744	0.678689	0.736054	0.511481	31.5	30.5
0.39926	0.454545	0.849119	0.784316	23.5	25.3
0.318355	0.474308	0.750568	0.658427	23.9	25.3
0.741018	0.65748	0.810959	0.832068	24.7	25.4
0.858114	0.732601	0.710013	0.736933	24.9	27.3
0.824215	0.439716	0.778623	0.810432	28	28.2
1.03617	0.17623	0.0355924	0.0562486	26.9	24.4
0.30907	0.0946502	0.143948	0.109951	29.8	24.3
0.222809	0.244898	0.772837	0.726967	26.3	29.4
0.702822	0.719231	0.776911	0.797936	27.8	26
0.403125	0.475	0.0699452	0.311035	32	32
1.00475	0.5	0.0392428	0.00711262	28.4	20.6
0.53125	0.734375	0.127447	0.0842331	20	32
0.132092	0.456621	0.107747	-0.0157887	32	21.9
0.443568	0.244813	0.0271604	0.03821	26	24.1
0.72359	0.350427	0.0309806	0.20605	25.3	23.4
0.68074	0.925	0.0432609	0.0712276	24.5	32
0.907075	0.9625	0.0247014	0.0491698	30.3	32
0.649877	0.996078	0.0895711	0.0903182	32	25.5
0.434375	0.7625	0.519044	0.190082	32	32
0.0472449	0.161826	0.33932	0.384382	27.2	24.1
0.243056	0.118056	0.695031	0.601733	32	28.8
0.560636	0.575188	0.694495	0.912783	27.1	26.6
0.451949	0.959375	0.114686	0.300115	27.9	32
0.697159	0.228125	0.0961622	0.202187	22	32
0.785598	0.958678	0.880753	0.179866	27.9	24.2
0.397084	0.574219	0.822606	0.858754	25.4	25.6
0.268661	0.416	0.743109	0.598493	25.4	25
0.584902	0.675889	0.838898	0.62564	25.4	25.3
0.180081	0.985866	0.812066	0.82086	26.9	28.3
0.58449	0.556	0.846632	0.84821	24.5	25
0.677831	0.376106	0.0618759	0.0420499	23.7	22.6
0.285259	0.0673401	0.815058	0.415343	30.2	29.7
0.981992	0.67	0.453568	0.0326719	26.1	30
0.288983	0.416988	0.73679	0.70884	24.1	25.9
0.578313	0.574219	0.831292	0.820644	25	25.6
0.248308	0.225	0.885911	0.316701	27.7	32
0.66875	0.684375	0.0443176	0.0688359	32	32
0.159375	0.015625	0.0627187	0.112191	32	32
0.465182	0.455645	0.818059	0.834355	25.2	24.8
0.886645	0.826255	0.777012	0.851946	27.3	25.9
0.830503	0.40239	0.0260867	0.186956	32	25.1
0.423018	0.397638	0.828454	0.760937	27.1	25.4
0.158417	0.115646	0.371879	0.715029	26.1	29.4
0.266199	0.647687	0.832414	0.609035	22.2	28.1
0.887638	0.444444	0.111685	0.0673079	24.6	23.4
0.729401	0.337979	0.20209	0.177901	28.4	28.7
0.115325	0.03125	0.177604	0.0909036	28.1	32
0.710705	0.33125	0.0472949	0.134686	20.2	32
0.37649	0.476793	0.227497	-0.0113985	32	23.7
0.228349	0.185897	0.0318239	0.147954	24.1	31.2
0.812023	0.957627	0.0244723	0.0684382	32	23.6
0.951642	0.863057	0.82356	0.900139	25.5	31.4
0.654182	0.10356	0.14108	0.0939049	29.5	30.9
0.778007	0.481132	0.113671	0.15742	32	21.2
0.228589	0.461864	0.0898792	0.12779	22.6	23.6
0.712219	0.284644	0.0281032	0.117615	31.4	26.7
0.114045	0.262963	0.125988	0.166717	30.3	27
0.634423	0.491736	0.0474492	0.0445709	28.1	24.2
0.652729	0.61039	0.590487	0.0551507	28.7	23.1
0.26875	0.165625	0.207113	0.299475	32	32
0.804631	0.580087	0.0991738	0.121029	29.2	23.1
0.177249	0.23431	0.0363587	0.0539983	32	23.9
0.348524	0.711806	0.727652	0.870431	25.6	28.8
0.120018	0.528125	0.0575576	0.0296234	27.6	32
0.75	0.75625	0.130289	0.277643	32	32
0.0502896	0.335907	0.129728	0.0178496	32	25.9
0.745257	0.792952	0.832189	0.727677	24.8	22.7
0.0920334	0.944637	0.123298	0.203445	25.6	28.9
0.179615	0.204918	0.919456	0.897965	27.6	24.4
0.434432	0.325	0.172161	0.0858927	27.5	32
0.110993	0.0513699	0.0580722	0.079844	24.4	29.2
0.701875	0.702128	0.657185	0.785521	25.3	23.5
0.330108	0.373494	0.0381983	0.146701	32	24.9
0.518312	0.753906	0.769784	0.825887	25	25.6
0.585735	0.297491	0.0974441	0.279442	20	27.9
0.412698	0.530303	0.814295	0.632064	25.2	26.4
0.978493	0.98855	0.434125	0.795499	24.1	26.2
0.462149	0.336996	0.69405	0.516786	25.2	27.3
0.490233	0.578313	0.794613	0.869379	25	24.9
0.711725	0.229965	0.0846535	0.311216	20	28.7
0.429478	0.891386	0.497812	0.659028	24.6	26.7
0.216386	0.723684	0.86169	0.740024	25.9	22.8
0.58137	0.610236	0.848203	0.520987	27.7	25.4
0.328602	0.376518	0.85482	0.809132	26.1	24.7
0.563793	0.545	0.111773	0.071259	29	20
0.48482	0.12709	0.134976	0.0676858	25.8	29.9
0.53234	0.590909	0.218083	0.597035	30.5	24.2
0.407223	0.421875	0.153987	0.0641602	25.7	32
0.363051	0.518152	0.714688	0.826509	23	30.3
0.346875	0.175	0.187157	0.140426	32	32
0.994552	0.152985	0.0284836	0.13699	20	26.8
0.864797	0.687023	0.837459	0.81976	26.7	26.2
0.64052	0.131579	0.066967	0.0954255	25.9	26.6
0.808854	0.72332	0.843712	0.599591	27.5	25.3
0.798988	0.711268	0.856875	0.834923	26.3	28.4
0.789749	0.849372	0.229586	0.013144	32	23.9
0.210055	0.389831	0.058167	0.0773574	28.1	23.6
0.773109	0.785714	0.826409	0.772355	27.2	23.8
0.10285	0.777778	0.833573	0.458546	28.8	26.1
0.123898	0.45339	0.0970988	0.0377923	20	23.6
0.815509	0.890625	0.849622	0.651318	27	32
0.795733	0.493976	0.121774	0.0443743	32	24.9
0.0815672	0.0684039	0.0392167	0.204354	31.6	30.7
0.623054	0.525424	0.605028	0.480114	24.6	29.5
0.34662	0.556911	0.808216	0.566994	25.7	24.6
0.77451	0.606061	0.836405	0.855998	27.2	26.4
0.546748	0.424242	0.269704	0.322575	24.6	26.4
0.257093	0.195219	0.914273	0.844874	27.9	25.1
0.122237	0.250996	0.849994	0.700262	24.8	25.1
0.239466	0.59364	0.876418	0.71287	27.7	28.3
0.403316	0.552632	0.874939	0.846489	27.3	26.6
0.924778	0.254237	0.248657	0.318241	29.9	29.5
0.539263	0.426415	0.250745	0.458719	24.1	26.5
0.053125	0.2375	0.0764502	0.0720369	32	32
0.16997	0.825175	0.0498351	-0.0250675	22.9	28.6
0.0645538	0.725564	0.8516	0.785445	25.1	26.6
0.204955	0.314394	0.877931	0.807957	25.9	26.4
0.0732495	0.0673759	0.131936	0.211845	25.9	28.2
0.174362	0.612903	0.808667	0.731308	25.5	27.9
0.596561	0.555556	0.772676	0.791946	25.2	27
0.0644133	0.14375	0.689547	0.455022	24.5	32
1.02858	0.782456	0.742644	0.65252	27.5	28.5
0.962856	0.761745	0.711079	0.752429	24.7	29.8
0.650508	0.396296	0.096504	0.118454	25.9	27
0.931343	0.806228	0.457595	0.856603	23.4	28.9
0.201091	0.69403	0.803885	0.594388	26	26.8
0.807488	0.658436	0.0345234	0.0951779	24.6	24.3
0.513819	0.436782	0.0761645	0.109109	30.9	26.1
0.45451	0.322581	0.0840743	0.174919	20.6	24.8
0.5125	0.88125	0.0622737	0.0373031	32	32
0.688913	0.184932	0.307722	0.356436	32	29.2
0.983652	0.75	0.128701	0.345184	28.1	32
0.216321	0.364821	0.897914	0.788988	26.8	30.7
0.882944	0.753788	0.668961	0.817016	25.7	26.4
0.887261	0.918699	0.234754	0.169835	30.8	24.6
0.610492	0.113924	0.238699	0.0825809	26.8	23.7
0.587172	0.57874	0.807195	0.766476	24.7	25.4
0.995066	0.15	0.14917	0.104394	30.4	32
0.424558	0.319392	0.847659	0.776331	29.9	26.3
0.481647	0.028125	0.0654238	0.452978	25.2	32
0.113856	0.864865	0.0617381	0.105826	24.1	29.6
0.72931	0.95	0.210538	0.11863	29	20
0.267145	0.66875	0.182673	-0.0271406	25.7	32
0.070352	0.937729	0.730325	0.923247	26.2	27.3
0.588138	0.60515	0.756473	0.210873	24.9	23.3
0.543307	0.709251	0.798457	0.587523	25.1	22.7
0.96329	0.872587	0.870051	0.911373	25	25.9
0.414447	0.48125	0.761708	0.427822	24.4	32
0.405879	0.622137	0.816488	0.777992	24.1	26.2
0.806503	0.755459	0.88052	0.666735	25.1	22.9
1.00228	0.78481	0.849888	0.588308	26.8	23.7
0.576626	0.647303	0.838538	0.650875	24.2	24.1
0.918419	0.794239	0.798536	0.789941	25.6	24.3
0.610181	0.638554	0.798756	0.718189	23.1	24.9
0.686753	0.629482	0.750382	0.563591	24.8	25.1
0.756091	0.618519	0.825535	0.745525	26.3	27
0.583289	0.78125	-0.0455777	0.355055	23.3	32
0.379497	0.53719	0.745401	0.685489	23.5	24.2
0.164703	0.705502	0.864542	0.601241	29	30.9
0.620871	0.570866	0.746268	0.848588	24.1	25.4
0.79236	0.763052	0.865353	0.658175	25.2	24.9
0.928968	0.746269	0.86923	0.682942	27.4	26.8
0.3	0.89	0.0274269	0.0347468	20	20
0.807044	0.6625	0.029416	0.195337	25.2	32
0.816456	0.742063	0.673169	0.810002	25.3	25.2
0.762846	0.804348	0.740916	0.353089	25.3	23
0.203869	0.15	0.0872084	-0.0145319	29.4	32
0.44187	0.66	0.708139	0.290289	24.6	20
0.084375	0.975	0.0712175	0.0271586	32	32
0.857532	0.831034	0.0515907	-0.187039	22.8	29
0.46429	0.431624	0.0692224	-0.000453	32	23.4
0.0582698	0.866935	0.833421	0.673411	27.5	24.8
0.417155	0.691589	0.780418	0.463112	24.7	21.4
0.247119	0.959322	0.109853	0.0667266	20	29.5
0.99785	0.741497	0.740048	0.204227	25	29.4
0.631928	0.450199	0.594718	0.676904	22.8	25.1
0.780374	0.334728	0.0258495	0.01193	32	23.9
0.759428	0.00884956	0.844396	0.363852	26	22.6
0.61716	0.691228	0.155813	0.321124	32	28.5
0.938629	0.909465	0.804003	0.705657	25.3	24.3
0.70473	0.728682	0.179507	0.213611	26.7	25.8
0.845741	0.404444	0.0502846	0.153512	25.7	22.5
0.874759	0.755814	0.902222	0.84665	26.9	25.8
0.193627	0.988235	0.0700021	0.165836	24.8	25.5
0.188805	0.891129	0.772967	0.600972	27.2	24.8
0.936033	0.778502	0.815199	0.734728	26.5	30.7
0.0551058	0.914591	0.89289	0.743049	26.2	28.1
0.621469	0.758197	0.813556	0.489674	24.9	24.4
0.842935	0.758621	0.744669	0.454113	24.6	23.2
1.01262	0.621723	0.726728	0.798544	25.2	26.7
0.856232	0.766423	0.860075	0.530091	26	27.4
0.162969	0.37299	0.639332	0.800048	24	31.1
0.188738	0.713178	0.868035	0.648615	26.5	25.8
0.862877	0.862069	0.617904	0.0274321	25.6	29
0.61749	0.35	0.0350899	0.150988	25.8	32
1.0258	0.973282	0.798068	0.732823	27.6	26.2
0.764148	0.521739	0.836494	0.82526	25.2	27.6
0.403045	0.990625	0.047919	0.146233	31.2	32
0.28125	0.715625	0.0655298	0.0502479	22.4	32
0.765602	0.757692	0.840451	0.823463	26.5	26
0.441837	0.515679	0.640352	0.774952	22.3	28.7
0.805444	0.65	0.778426	0.77285	24.8	32
0.505626	0.0290323	0.143479	0.249325	25.8	31
0.318726	0.425	0.124469	0.0376725	25.9	20
0.65986	0.55625	0.100243	0.0332566	27.7	32
0.8875	0.903125	0.269169	0.267697	32	32
0.439715	0.503125	0.103873	0.0198995	25.4	32
0.927166	0.940625	0.753061	0.549274	25.1	32
0.726136	0.501587	0.673917	0.158008	29.2	31.5
0.466635	0.780576	0.113095	0.138213	27.6	27.8
0.530546	0.111511	0.190528	0.185655	24.4	27.8
0.926681	0.78629	0.801877	0.80534	26.2	24.8
0.482103	0.940141	0.130693	0.0553591	31.4	28.4
0.059591	0.5	0.743659	0.451262	26	31.6
0.351865	0.617647	0.0671363	0.0964317	24.2	23.8
0.806008	0.940625	0.144555	0.238349	20.7	32
0.76531	0.76378	0.703909	0.672783	24.7	25.4
0.911166	0.652866	0.11037	0.131924	28.3	31.4
0.835567	0.643885	0.204407	0.0360526	32	27.8
0.898896	0.149153	0.0472354	0.0672516	28.7	29.5
0.650764	0.412017	0.223252	0.18832	29.3	23.3
0.121316	0.17284	0.11871	-0.0246412	22.3	24.3
0.758117	0.776892	0.593839	0.758367	27.5	25.1
0.290902	0.5	0.214724	0.0932661	24.3	23.8
0.844044	0.823276	0.449457	0.470109	24.2	23.2
0.0530711	0.757812	0.810366	0.716985	26.1	25.6
0.529838	0.346715	0.188777	0.258909	26.2	27.4
0.19858	0.698347	0.155373	0.0577133	32	24.2
0.659917	0.70614	0.838311	0.683369	29.5	22.8
0.337514	0.966667	0.322641	0.578781	28.9	24
0.751449	0.319549	0.360761	0.197436	29.7	26.6
0.653704	0.42803	0.111863	0.269851	27	26.4
0.53339	0.609756	0.0625575	-0.00535752	25.7	24.6
0.269185	0.610169	0.549852	0.59073	27.1	29.5
0.415048	0.873239	0.322245	0.11847	25.3	28.4
0.75	0.625	-0.00970323	0.0223553	32	20
0.321552	0.373134	0.724822	0.679552	25	26.8
0.744451	0.589744	0.727075	0.870145	26.8	31.2
0.201898	0.461864	0.838255	0.439866	25	23.6
0.775124	0.851852	0.740817	0.00500154	25.9	24.3
0.227576	0.421986	0.776939	0.741519	27.2	28.2
0.5875	0.247273	0.0830008	0.176527	32	27.5
0.863917	0.689531	0.64167	0.846946	27.2	27.7
0.937079	0.585455	0.725086	0.599524	26.7	27.5
0.0803571	0.0487013	0.2137	0.133041	32	30.8
0.618935	0.625	0.831499	0.866167	25.7	27.2
0.640606	0.783333	0.127157	0.179177	27.5	30
0.7122	0.532374	0.816655	0.191099	24.1	27.8
0.884472	0.647458	0.583867	0.69059	27.2	29.5
0.0905236	0.777358	0.765801	0.686739	26.7	26.5
0.567497	0.15	0.06459	0.00329663	27.1	24
0.470779	0.535714	0.840559	0.870078	24.2	28
0.45026	0.503676	0.573133	0.841116	28.9	27.2
0.625431	0.644531	0.794739	0.716392	25.4	25.6
0.909375	0.35	0.0468837	0.0456552	32	32
0.28125	0.16875	0.0940426	0.242831	32	32
0.439689	0.484375	0.332638	0.507818	31.4	32
0.962035	0.090625	0.795207	0.183667	24.2	32
0.481092	0.625	0.798619	0.8189	23.8	28
0.817714	0.974522	0.515382	0.660266	24.4	31.4
0.388325	0.5625	0.169344	0.066267	26.5	32
0.527465	0.335	0.184896	0.0843343	28.4	20
0.0758073	0.944805	0.821645	0.862699	26.1	30.8
0.0572304	0.909434	0.7221	0.833142	27.1	26.5
0.523889	0.681633	0.803751	0.857365	25.8	24.5
0.0917247	0.383275	0.0400954	0.168628	32	28.7
0.940625	0.159375	0.234402	0.0443205	32	32
0.414625	0.451957	0.744607	0.786154	26.3	28.1
0.946875	0.259375	0.0990507	0.134641	32	32
0.979845	0.462329	0.62796	-0.0462551	24.4	29.2
0.668596	0.409375	0.0446014	0.113362	24.3	32
0.590276	0.532787	0.884845	0.866196	21.9	24.4
0.605739	0.475472	0.878577	0.595153	24	26.5
0.827249	0.606695	0.104776	0.05936	32	23.9
0.405221	0.2875	0.127514	0.195546	24.3	32
0.344065	0.561594	0.36102	0.338696	23.7	27.6
0.81592	0.761317	0.914629	0.846035	24.2	24.3
0.539236	0.317881	0.238035	0.478527	25.9	30.2
0.79951	0.900735	0.460509	0.452055	25.5	27.2
0.261715	0.710345	0.905781	0.717432	27.3	29
0.0876181	0.134021	0.063767	0.165531	32	29.1
0.0400824	0.946768	0.874862	0.89993	26.4	26.3
0.415684	0.18125	0.0415083	0.215879	21.2	32
0.613525	0.511194	0.183238	0.139409	29.2	26.8
0.0914516	0.923077	0.697559	0.653401	26.7	27.3
0.834855	0.230769	0.441391	0.141598	30.7	27.3
0.696513	0.324818	0.363213	0.112844	29.6	27.4
0.135337	0.046875	0.877502	0.354052	26.3	32
1.02491	0.927273	0.91065	0.850784	27.3	27.5
1.01909	0.070632	0.0540802	0.164287	25.7	26.9
0.442187	0.410156	-0.00079147	0.0489399	32	25.6
0.800315	0.781513	0.168612	0.244777	32	23.8
0.109375	0.078125	0.218535	0.203616	32	32
0.600775	0.104651	0.75573	0.656554	25.8	25.8
0.053125	0.009375	0.215995	0.202181	32	32
0.730048	0.902985	0.762539	0.0770492	24.2	26.8
0.28125	0.384375	0.0787626	0.0209209	20	32
0.55917	0.05	0.173236	0.0893105	22.9	20
0.939177	0.221875	0.0430274	0.0724743	20.5	32
0.186799	0.136187	0.840136	0.886187	27	25.7
0.541142	0.503125	0.124979	0.035728	27.8	32
0.846875	0.05	0.0361366	0.0387034	32	32
0.0619104	0.36875	0.114774	0.156416	31.8	32
0.9553	0.0771812	0.794751	0.780329	26.2	29.8
0.327436	0.14375	0.508151	0.203598	29.5	32
0.214636	0.961538	0.861491	0.746044	26.7	28.6
0.769613	0.735409	0.857379	0.906454	25.3	25.7
0.353441	0.536965	0.91319	0.916554	30.2	25.7
0.835563	0.796813	0.779403	0.84239	25.2	25.1
0.845644	0.78125	0.074164	0.143897	26.4	32
1.03859	0.992063	0.770249	0.905095	26.1	25.2
0.649881	0.73125	0.723669	0.926652	31.4	32
0.876954	0.72381	0.629426	0.28927	26.2	21
0.763877	0.992509	0.268884	0.0802999	29	26.7
0.614409	0.90625	0.713503	0.184696	23.9	32
0.0482881	0.711806	0.540288	0.487945	25.8	28.8
0.371039	0.778125	0.810921	0.915667	28.4	32
0.337425	0.421488	0.786143	0.652655	27.4	24.2
0.921746	0.810811	0.646502	0.804571	25.4	25.9
0.563999	0.41875	0.0764019	0.058713	27.1	32

[truncated: 25 more sheets: Cort 0 uM, Cort 0.002 uM, Cort 0.02 uM, Cort 0.2 uM, Cort 2 uM, F 0 uM, F 0.002 uM, F 0.02 uM, F 0.2 uM, F 2 uM, P4 0 uM, P4 0.002 uM, P4 0.02 uM, P4 0.2 uM, P4 2 uM, E2 0 uM, E2 0.002 uM, E2 0.02 uM, E2 0.2 uM, E2 2 uM …]
