# Supplementary material for: Circa-SCOPE: high-throughput live single-cell imaging method for analysis of circadian clock resetting
Source: Nat Commun. 2021 Oct 8;12:5903. doi: 10.1038/s41467-021-26210-1 (PMC8501123; doi:10.1038/s41467-021-26210-1)
Supplement: Supplementary file 7 — Dataset 5 [file 41467_2021_26210_MOESM7_ESM.xlsx]

## Sheet: Human 0%
Old_Phase	New_Phase	r2_before	r2_after	Period_before	Period_after
0.27694	0.64375	0.0734759	0.042952	26.1	32
0.321467	0.588933	0.275215	0.0749823	32	25.3
0.0719387	0.054902	0.209293	0.886145	30.2	25.5
0.135092	0.790941	0.0616896	-0.175721	24.5	28.7
0.550168	0.502008	0.68071	0.805534	24.8	24.9
0.67004	0.700405	0.817	0.713172	28.6	24.7
0.0984615	0.084	0.803788	0.843443	24.7	25
0.725638	0.996875	0.66671	0.195861	24.5	32
0.628281	0.55	0.766897	0.814539	25.4	24
0.729467	0.904762	0.566298	0.786795	24.1	25.2
0.0334866	0.466019	0.304452	0.661099	28.5	30.9
0.372606	0.209924	0.926824	0.885764	26.5	26.2
0.874097	0.881041	0.676198	0.847906	26.5	26.9
0.134577	0.217742	0.866965	0.711678	25.6	24.8
0.21942	0.988327	0.709084	0.622969	31.2	25.7
0.232226	0.234615	0.444282	0.789561	26.4	26
0.924211	0.0116732	0.145339	0.0949602	24.7	25.7
0.923488	0.988679	0.856209	0.865463	25.4	26.5
0.249914	0.231441	0.30205	0.0385251	30.4	22.9
0.276705	0.991736	0.022635	0.223988	32	24.2
0.335133	0.272358	0.47762	0.735105	27.1	24.6
0.486143	0.821705	0.408802	0.742134	32	25.8
0.320778	0.576336	0.230307	0.277977	32	26.2
0.266086	0.259375	0.389151	0.118071	30.5	32
0.219524	0.646018	0.0331851	0.0318876	32	22.6
0.677007	0.666667	0.634782	0.886711	26.1	24.9
0.30125	0.5875	0.0054458	0.144275	20	32
0.816461	0.0204918	0.283163	0.777175	21.7	24.4
0.406417	0.300813	0.739414	0.919104	28	24.6
0.723306	0.853755	0.778469	0.867824	27.2	25.3
0.382765	0.442231	0.806535	0.879998	25.7	25.1
0.4625	0.436364	0.816782	0.76331	32	27.5
0.874852	0.882129	0.543471	0.850966	23.2	26.3
0.395925	0.244094	0.759983	0.863793	26.9	25.4
0.201788	0.57037	0.166634	0.45744	26.1	27
0.753177	0.941176	0.2447	0.427353	23.3	25.5
0.498671	0.572519	0.830213	0.79618	27	26.2
0.638117	0.678862	0.783542	0.834183	25.8	24.6
0.895196	0.948936	0.107788	0.356971	25.6	23.5
0.775663	0.486014	0.770171	0.683772	28.7	28.6
0.230194	0.696875	0.497618	0.280968	28.4	32
0.887734	0.873134	0.753239	0.8789	27.5	26.8
0.623617	0.559846	0.775952	0.810611	26.9	25.9
0.254615	0.565401	0.133538	0.0366523	32	23.7
0.726177	0.979339	0.712912	0.784263	24.9	24.2
0.368977	0.284047	0.657072	0.759874	26.6	25.7
0.33125	0.871875	0.0652655	0.0291123	32	32
0.615795	0.535565	0.541423	0.853346	26.3	23.9
0.780052	0.710345	0.720481	0.850862	25.1	29
0.985747	0.0648855	0.730803	0.788831	28.6	26.2
0.791945	0.89769	0.691748	0.835863	27.1	30.3
0.557227	0.46595	0.654718	0.667366	26.8	27.9
0.578458	0.53719	0.765486	0.790337	30.3	24.2
0.1582	0.57438	0.0928454	0.0259779	20.4	24.2
0.235074	0.35206	0.370402	0.774875	23.8	26.7
0.131153	0.471875	0.247955	0.130983	25.9	32
0.0735953	0.384615	0.243434	0.13387	26.4	24.7
0.788961	0.825	0.648506	0.871666	26.4	28
0.95548	0.860544	0.82233	0.852955	27	29.4
0.275278	0.338028	0.758627	0.718945	24.6	28.4
0.669308	0.363636	0.234615	0.138067	21.8	24.2
0.398352	0.623077	0.531751	0.630259	22.4	26
0.514698	0.594262	0.802715	0.803293	26.1	24.4
0.900369	0.32872	0.658891	0.829142	24.2	28.9
0.919271	0.774908	0.882579	0.804078	28.6	27.1
0.883501	0.858696	0.691529	0.827341	27.3	27.6
0.301531	0.246964	0.39894	0.161162	32	24.7
0.640683	0.632812	0.593699	0.8007	27	25.6
0.685217	0.52968	0.384101	0.00805287	32	21.9
0.317324	0.78125	0.179883	0.298823	29.8	32
0.0597206	0.0888889	0.896622	0.896625	28.9	27
0.240443	0.0207469	0.339807	0.0242517	32	24.1
0.928565	0.219124	0.286909	0.732025	22.9	25.1
0.313492	0.281746	0.781748	0.903271	26.8	25.2
0.191031	0.298969	0.0325773	0.00810988	23.9	29.1
0.451449	0.692029	0.0729408	0.274491	20	27.6
0.752885	0.807692	0.0953732	0.0735405	32	28.6
0.676094	0.618321	0.746366	0.719945	27.1	26.2
0.492128	0.384375	0.33142	0.178723	26.2	32
1.00312	0.990625	0.0243462	0.0534004	32	32
0.43137	0.1375	0.0727671	0.00531885	20.9	32
0.746875	0.653125	0.106489	0.0178244	32	32
0.931781	0.944444	0.788129	0.54176	30.6	28.8
0.763125	0.48	0.390102	0.353207	32	25
0.172956	0.951613	0.248748	0.708822	20.6	24.8
0.0455006	0.023622	0.791385	0.788367	28	25.4
0.377897	0.227468	0.238276	0.071053	32	23.3
0.923301	0.922222	0.7361	0.880661	25.4	27
0.719429	0.527076	0.750905	0.830984	26.6	27.7
0.990733	0.040625	0.0761296	0.13808	29	32
0.145787	0.215139	0.456548	0.811191	23.8	25.1
0.31	0.84	0.0487789	0.0484985	20	20
0.5	0.740625	0.125036	0.329122	32	32
0.850531	0.343396	0.484551	0.329251	32	26.5
0.0869098	0.801556	0.459589	0.559652	26.8	25.7
0.65053	0.358268	0.534103	0.687939	31.1	25.4
0.8196	0.914966	0.505524	0.758956	32	29.4
0.145359	0.118467	0.73606	0.738811	22.7	28.7
0.266563	0.255906	0.519795	0.613152	27.3	25.4
0.213569	0.280632	0.29584	0.510577	27.3	25.3
0.823052	0.982143	0.564793	0.584118	26.4	28
0.359364	0.936567	0.554517	0.869164	26.5	26.8
0.0995672	0.974138	0.697957	0.595313	25.1	23.2
0.186918	0.220779	0.848539	0.823894	26.1	30.8
0.198573	0.212454	0.77539	0.751682	26.6	27.3
0.980452	0.0996016	0.562877	0.900603	24.6	25.1
0.226978	0.145	0.554523	0.111697	27.8	20
0.646686	0.760504	0.625078	0.785255	24.8	23.8
0.133594	0.55	0.122813	0.0141853	25.6	20
1.03254	0.992727	0.778907	0.880157	25.2	27.5
0.57983	0.809917	0.0534468	0.681781	32	24.2
0.734358	0.630705	0.42148	0.737967	30.4	24.1
0.257824	0.513834	0.733653	0.905478	25.7	25.3
0.314481	0.700405	0.0119974	0.107271	22.9	24.7
0.304901	0.27572	0.490757	0.781877	26.4	24.3
0.469554	0.366534	0.717392	0.811293	28.2	25.1
0.925341	0.471875	0.16188	0.0884806	27.5	32
0.695862	0.327586	0.275403	0.43659	20	23.2
0.590397	0.678112	-0.182096	0.048215	32	23.3
1.0386	0.154589	0.0164174	0.0333162	20	20.7
0.973438	0.119835	0.829318	0.292099	24.3	24.2
0.867004	0.916129	0.0846045	0.133299	29.3	31
0.66625	0.65625	0.0154392	0.0396982	20	32
0.0390129	0.744337	0.091308	0.0845868	20	30.9
0.178125	0.934375	0.0489196	0.030518	32	32
0.354429	0.874016	0.31453	0.573893	32	25.4
0.040625	0.103125	0.219727	0.189975	32	32
0.709923	0.641892	0.29718	0.00666531	23.3	29.6
0.977943	0.526971	0.260788	0.446532	32	24.1
0.897878	0.950382	0.706011	0.897578	29.9	26.2
0.840625	0.96	0.100985	0.0196295	32	20
0.412894	0.657588	0.1696	0.566601	22	25.7
0.269723	0.834906	0.102084	0.134234	29.8	21.2
0.220217	0.118577	0.0284341	0.0903408	20	25.3
0.652313	0.040625	0.0225383	0.0952653	25.4	32
0.248688	0.518939	0.702607	0.652677	25.4	26.4
0.786725	0.735192	0.0599969	0.0721367	20	28.7
0.441667	0.629167	0.013823	0.0490414	32	24
0.0517733	0.234127	0.893593	0.856089	25.6	25.2
0.774464	0.660066	0.332102	0.873487	32	30.3
0.529567	0.0481481	0.431063	0.144632	23.8	27
0.826463	0.55	0.0522305	0.196007	23.5	32
0.888625	0.905941	0.0702105	0.108076	21.7	20.2
0.755428	0.389764	0.0420272	0.0363407	31.3	25.4
0.362954	0.498039	0.68837	0.710596	28.2	25.5
0.669332	0.0952381	0.872099	0.737851	26.8	23.1
0.203598	0.34981	0.203016	0.106041	23.8	26.3
0.25	0.065	0.0426895	0.152262	28.5	20
0.153136	0.830709	0.118554	0.0786147	26.1	25.4
0.217827	0.857843	0.0581985	-0.0494272	28.4	20.4
0.790502	0.839216	0.0950678	0.0530118	32	25.5
0.518573	0.84186	0.272541	0.0224394	29.8	21.5
0.740312	0.898496	0.0848361	0.0451095	23.4	26.6
0.467421	0.377358	0.351106	0.78063	22.5	31.8
0.863608	0.834375	0.0604085	0.00733769	29.9	32
0.883929	0.767857	0.0270531	0.168237	32	22.4
0.629934	0.984375	0.0188343	0.239651	26.6	32
0.914795	0.661972	0.0192599	0.0586917	26.9	21.3
1.03163	0.927184	0.152544	0.00378447	22.1	20.6
0.343171	0.456621	0.0381943	0.0692744	22	21.9
0.701871	0.366667	0.128175	0.0966627	25.7	21
1.00919	0.834375	0.128462	0.207259	22.1	32
0.629327	0.209375	0.207174	0.233628	26	32
0.68944	0.4	0.146626	0.0816193	32	29
0.25625	0.33125	0.064708	0.122026	26.5	32
0.903023	0.408497	0.151707	0.0300706	32	30.6
0.916901	0.840376	0.0246677	0.0767531	21	21.3
0.27125	0.175	0.0525809	0.0583527	20	32
0.059375	0.2375	0.0637889	0.0346996	32	32
0.613905	0.953125	0.100582	0.0644909	30.7	32
0.168541	0.462633	-0.0827467	0.235826	20	28.1
0.910393	0.822967	0.047501	0.0619893	31.6	20.9
0.596921	0.621711	0.074059	0.14269	29.1	30.4
0.0973146	0.696875	0.0555745	0.213876	26.3	32
0.996029	0.925532	0.11521	0.54329	25.9	28.2
0.708668	0.330097	0.55934	0.851845	23.2	30.9
0.472282	0.517647	0.029773	0.0236475	30.1	25.5
0.686253	0.940887	0.0277272	0.0225476	32	20.3
0.038966	0.3	0.0652654	0.0247025	24.3	32
0.633802	0.582979	0.673249	0.822857	26.5	23.5
0.978528	0.941909	0.0805985	0.044007	24.6	24.1
1.01058	0.0976431	0.0233875	0.120114	23.1	29.7
0.4	0.190625	0.0150657	0.0673544	32	32
0.708295	0.509375	0.0647198	0.135475	26.9	32
0.719371	0.713262	0.0625623	0.0789141	26.4	27.9
0.56439	0.0755556	0.11801	0.0931304	24.4	22.5
0.215066	0.257962	0.0539632	0.135593	26	31.4
0.568177	0.311897	0.19547	0.124556	32	31.1
0.65	0.748	0.0419071	0.0128241	20	25
0.764258	0.724138	0.128503	0.232146	21	26.1
0.34881	0.980583	0.0766931	0.0323801	27.1	30.9
0.0351724	0.758621	0.0467593	0.20606	20	31.9
0.953125	0.6125	0.0169381	0.0726317	32	32
0.130421	0.425197	0.139452	0.0534942	25.2	25.4
0.978977	0.040625	0.0656034	0.0329763	22	32
0.446494	0.178125	0.013792	0.251061	20.5	32
0.855352	0.953917	0.0125873	0.0345923	26.5	21.7
0.441436	0.540984	0.120769	0.5039	29.7	24.4
0.121065	0.321918	0.522812	0.73258	22.5	29.2
0.884375	0.005	0.0305798	0.0329385	32	20
0.178498	0.195652	0.599633	0.80907	30.5	27.6
0.722727	0.36	0.074127	0.0539758	20.9	20
0.95	0.075	0.0888978	0.0198382	32	32
0.212778	0.3125	0.796338	0.794971	22.5	24
0.212111	0.726368	0.259737	0.0360462	32	20.1
0.227159	0.64375	0.0888851	0.0493027	27.5	32
1.01306	0.879599	0.115599	0.107416	21	29.9
0.318956	0.0891089	0.734677	0.517813	26.1	30.3
0.413764	0.684426	0.0879922	0.0963093	28.8	24.4
0.844023	0.75	0.167325	0.0626888	22.9	32
0.393847	0.419872	0.050943	0.0717011	20.9	31.2
0.0499361	0.870432	0.0872973	0.0738761	26	30.1
0.513158	0.4	0.0203331	-0.000963629	22.8	22
0.500262	0.503937	0.774501	0.79772	25.5	25.4
0.384781	0.735669	0.110456	0.145974	30.2	31.4
0.0679775	0.755	0.284599	0.0106857	26.7	20
0.290806	0.33218	0.52318	0.862266	28	28.9
0.521769	0.334545	0.821787	0.861328	29.4	27.5
0.766837	0.622568	0.877288	0.813831	27.2	25.7
0.439961	0.383764	0.884435	0.789855	26.6	27.1
0.633509	0.665493	0.535179	0.928123	28.8	28.4
0.0706987	0.19375	0.229193	0.211759	26.3	32
0.977701	0.0269231	0.696608	0.79366	25.7	26
0.420624	0.298805	0.741554	0.750502	24.8	25.1
0.141984	0.146667	0.137263	0.0435339	28.9	30
0.606868	0.610895	0.402515	0.806994	25.8	25.7
0.623118	0.524194	0.77161	0.824373	25.5	24.8
0.957865	0.00378788	0.885138	0.894554	26.7	26.4
0.519943	0.133333	0.83587	0.228221	23.4	27
0.0831486	0.0162602	0.776521	0.89804	26.4	24.6
0.221299	0.247059	0.219542	0.620789	26.2	25.5
0.534826	0.378788	0.741301	0.660237	26.8	26.4
0.132614	0.175	0.704196	0.163686	27.5	32
0.998352	0.961538	0.757906	0.837144	28	26
0.950067	0.711538	0.0369009	0.124163	30.4	31.2
0.127968	0.651466	0.0332048	0.0527279	25.5	30.7
0.597341	0.845494	0.0568398	0.0172078	21.6	23.3
0.529487	0.488636	0.69455	0.779755	26	26.4
0.0696979	0.846429	0.0425557	0.0350501	22.7	28
0.47418	0.266393	0.162515	0.0541582	32	24.4
0.217107	0.969027	0.0841082	0.0896942	28.7	22.6
0.765214	0.693798	0.62829	0.784269	26.1	25.8
0.905132	0.961039	0.65533	0.674102	25.7	23.1
0.132107	0.424749	0.0513778	0.158234	21.6	29.9
0.634769	0.702703	0.624948	0.692964	26.9	25.9
0.18282	0.553125	0.0407594	0.122573	20.7	32
0.230446	0.386139	0.0787466	0.0528175	20	20.2
0.363521	0.384127	0.0929819	0.0379984	27.5	31.5
0.597436	0.663462	0.0997018	0.032031	32	31.2
0.676972	0.310219	0.0590587	0.0663857	20.4	27.4
0.769672	0.985	0.0774847	0.0334528	24.4	20
0.115801	0.165493	0.67043	0.187988	32	28.4
0.341184	0.313043	0.074893	0.129212	28.8	23
0.10886	0.992832	-0.0113745	0.102554	32	27.9
0.842638	0.825	0.120811	0.0895463	20.6	24
0.899864	0.534783	-0.2123	0.342122	32	23
0.907781	0.02	0.700163	0.922741	31.7	30
0.807732	0.425926	0.0811626	0.0452039	25.1	27
0.377974	0.311475	0.75107	0.874913	25.7	24.4
0.581456	0.951327	0.0896605	0.250478	26.4	22.6
0.520039	0.585062	0.498643	0.842087	25.5	24.1
0.607246	0.535581	0.670915	0.836813	26	26.7
0.889219	0.764493	0.655614	0.827584	27.8	27.6
0.0748843	0.0196721	0.749665	0.95407	28.7	30.5
0.495949	0.341365	0.555818	0.708981	28.9	24.9
0.0547345	0.915709	0.762648	0.830163	27.3	26.1
0.138699	0.135659	0.652106	0.889013	26.9	25.8
0.593258	0.64375	0.801537	0.184977	25.4	32
0.35046	0.398524	0.638675	0.808395	27.5	27.1
0.596601	0.10625	0.789234	0.400637	28.5	32
0.349555	0.370968	0.722109	0.358174	26.1	24.8
0.425	0.46875	0.139421	0.125968	32	32
0.348397	0.176471	0.636475	0.75408	26.7	27.2
1.02723	0.11336	0.760875	0.855218	23.7	24.7
0.461385	0.330986	0.855217	0.544535	27.1	28.4
0.562762	0.622047	0.78103	0.786536	24	25.4
0.98627	0.968872	0.661577	0.666508	28	25.7
0.590468	0.444444	0.766758	0.805999	26.2	27.9
0.46352	0.485714	0.758694	0.851	24	24.5
0.404358	0.524	0.917193	0.115579	25.7	25
0.823068	0.69084	0.707862	0.773629	24.7	26.2
0.508292	0.632558	0.567585	0.588999	25.1	21.5
0.477702	0.55814	0.791085	0.827266	27.1	25.8
0.467007	0.445312	0.748483	0.780188	24.2	25.6
0.757036	0.769517	0.747113	0.900312	23.5	26.9
0.627242	0.482517	0.727516	0.663984	25.3	28.6
0.911299	0.77305	0.634433	0.826849	29.2	28.2
0.527125	0.481884	0.743283	0.828141	29.6	27.6
0.939413	0.863118	0.722114	0.791976	27.4	26.3
0.576583	0.566116	0.668886	0.719849	25.7	24.2
0.679855	0.670782	0.663676	0.777813	24.9	24.3
0.766586	0.833333	0.808326	0.244418	26.2	24.6
0.985816	0.0960699	0.69098	0.609142	26.6	22.9
0.430234	0.411765	0.753579	0.665578	25.4	27.2
0.799487	0.685039	0.777907	0.737812	25.8	25.4
0.38904	0.333333	0.862252	0.874525	27.4	27.3
0.728849	0.710937	0.793297	0.900613	24.6	25.6
0.910461	0.898785	0.854028	0.876365	26.7	24.7
0.818905	0.631399	0.757758	0.244093	24.7	29.3
0.724567	0.525	0.798655	0.905134	26.4	28
0.451755	0.411017	0.778386	0.728689	28	23.6
0.667846	0.608527	0.810184	0.86455	27.6	25.8
0.375674	0.34375	0.750316	0.128055	27.8	32
0.214201	0.38961	0.734977	0.85295	28.1	23.1
0.385444	0.343434	0.601045	0.789668	25.8	29.7
0.409375	0.205	0.303409	0.0359774	32	20
0.625589	0.41958	0.883777	0.730246	29.4	28.6
0.131677	0.34252	0.795017	0.418298	27.8	25.4
0.60076	0.589354	0.530022	0.611538	26.3	26.3
0.747768	0.403571	0.240036	0.0363914	32	28
0.990625	0.46875	0.0703468	0.0690285	32	32
0.853125	0.05625	0.00612084	0.225383	32	32
0.428241	0.967593	0.00951767	0.00514054	32	21.6
1.03699	0.064	0.564811	0.73658	23.9	25
0.295012	0.370229	0.454686	0.570608	24.9	26.2
0.999242	0.905	0.418683	0.0725753	26.4	20
0.868015	1	0.762221	0.480867	25.5	32
0.419472	0.394137	0.183242	0.0556581	29.7	30.7
0.472039	0.559375	-0.00913886	0.0703145	22.8	32
0.840625	0.815625	0.027455	0.0720606	32	32
0.384527	0.545098	0.59213	0.711024	23.9	25.5
0.901192	0.460432	0.165703	0.143272	32	27.8
0.836486	0.166667	0.0680777	0.0862672	29.3	28.8
1.00167	0.0851064	0.468748	0.565623	28.1	23.5
0.188569	0.540717	0.304432	0.0465801	32	30.7
0.303125	0.253125	0.0724082	0.110083	32	32
1.02125	0.715625	0.0103415	0.220385	20	32
0.143233	0.60241	0.0434078	0.0183486	20	24.9
0.470024	0.92607	0.42989	0.729094	25.5	25.7
0.394612	0.383621	0.0308329	0.15249	32	23.2
0.73625	0.96875	0.0929872	0.182466	20	32
0.464035	0.128788	0.218937	0.279088	28.5	26.4
0.502083	0.32197	0.376723	0.168212	32	26.4
0.510779	0.539906	0.238766	0.0729076	29.4	21.3
0.995798	0.848	-0.1133	0.198769	25.7	25
0.224343	0.565625	0.0365944	0.0674427	25.7	32
0.626589	0.609375	0.391363	0.272533	23.6	32
0.0553764	0.223684	0.114533	0.19482	30.2	30.4
0.70149	0.400844	0.0814302	0.0151011	32	23.7
0.870764	0.758993	0.441217	0.791431	30.4	27.8
0.447295	0.61875	0.0989824	0.0313499	20.1	32
0.771083	0.203125	0.0515743	0.179779	20.9	32
0.901747	0.541045	0.0353572	0.142983	20.5	26.8
0.494139	0.46888	0.0687599	0.358909	26.3	24.1
0.075499	0.760456	0.165215	0.154296	32	26.3
0.505879	0.246575	0.673606	0.6241	24.7	29.2
0.218867	0.321586	0.119906	0.127151	29	22.7
0.151899	0.60443	0.146255	0.485787	29.4	31.6
0.930881	0.657258	0.022941	0.104577	21.9	24.8
0.5875	0.328125	0.502431	0.316536	32	32
1.02717	0.978166	0.114372	0.223404	26.6	22.9
0.444354	0.159184	0.206334	0.373878	30	24.5
0.546748	0.498195	0.667898	0.889755	28.5	27.7
1.0002	0.96371	0.591459	0.824217	32	24.8
0.551909	0.563492	0.611815	0.818446	25.9	25.2
0.694089	0.615079	0.844035	0.755026	26.8	25.2
0.957997	0.992248	0.767095	0.634748	29.4	25.8
0.54125	0.290625	0.0797937	0.152599	20	32
0.70081	0.789474	0.615429	0.833183	26	24.7
0.887285	0.910112	0.621218	0.733861	27.4	26.7
0.869324	0.813953	0.784222	0.682284	30.1	25.8
0.388051	0.55625	0.220482	0.17843	26.1	32
0.291764	0.778125	0.234798	0.139714	21.4	32
0.331697	0.326007	0.429462	0.692164	30.9	27.3
0.346061	0.712281	0.119021	0.26234	30.6	28.5
0.990625	0.053125	0.0105422	0.164359	32	32
0.932686	0.622711	0.771854	0.726096	29.2	27.3
0.611624	0.387097	0.0985369	0.868142	29	24.8
1.03136	0.961089	0.187846	0.798513	32	25.7
0.369325	0.341463	0.782743	0.874669	26.7	24.6
0.20625	0.009375	0.0418182	0.0343447	24	32
0.500299	0.484	0.496035	0.827277	26.8	25
0.869558	0.711744	0.596702	0.776295	29.5	28.1
0.220127	0.50625	0.0504167	0.114727	22.7	32
0.151927	0.146825	0.789208	0.749978	29.4	25.2
0.428125	0.484375	0.0470143	0.0302248	32	32
0.0900538	0.175	0.265492	0.79182	27.9	24
0.775504	0.881041	0.647236	0.664539	24.4	26.9
0.612796	0.691667	0.707147	0.789189	23.9	24
0.791209	0.569231	0.573428	0.682918	25.2	26
0.264289	0.784232	0.107205	0.10326	22.2	24.1
0.860196	0.838843	0.657086	0.689039	25.1	24.2
0.943951	0.88843	0.687791	0.84091	26.6	24.2
0.067837	0.25	0.422493	0.724911	26.8	24.4
0.743622	0.470032	0.35682	0.12028	32	31.7
0.817212	0.494845	0.677819	0.593091	25.1	29.1
0.71121	0.00938967	0.432635	0.235257	24.6	21.3
0.944712	0.927757	0.796997	0.811031	27	26.3
0.388168	0.286853	0.66775	0.791896	26.5	25.1
0.411285	0.512605	0.811887	0.737712	24.5	23.8
0.706068	0.522822	0.206797	0.587512	32	24.1
0.115607	0.6	0.467384	0.786578	22.8	26.5
0.221875	0.48	0.215232	0.0297506	32	20
0.709186	0.762846	0.670894	0.694744	25.7	25.3
0.252406	0.810811	0.350565	0.209516	31.9	25.9
0.160002	0.179931	0.46908	0.758859	32	28.9
0.401334	0.396135	0.305202	0.101683	22.3	20.7
0.262233	0.835443	0.0144397	0.0498031	20.1	23.7
0.524091	0.015625	0.0240757	0.0432577	22.7	32
0.874485	0.55914	0.0420996	0.183187	32	27.9
1.02112	0.977941	0.787969	0.917856	28.2	27.2
0.264035	0.0877193	0.0684942	0.079127	32	28.5
0.46548	0.452756	0.633382	0.746842	27.6	25.4
0.441497	0.484733	0.741842	0.75095	23.8	26.2
0.633167	0.581395	0.447307	0.694824	25.2	25.8
0.676562	0.839844	0.0417408	0.0629294	32	25.6
0.0738074	0.282686	0.126446	0.13962	32	28.3
0.177806	0.101639	0.555951	0.284071	29.9	30.5
0.492263	0.471875	0.0878411	0.0468297	31.1	32
1.01737	0.130252	0.0655036	0.09087	26.9	23.8
0.809793	0.35625	0.0528727	0.0138585	25.4	32
0.376269	0.350181	0.779403	0.835817	27.8	27.7
0.394157	0.478764	0.598137	0.774019	26.5	25.9
0.949505	0.0193798	0.578432	0.731038	29	25.8
0.334249	0.400778	0.797172	0.86395	26.5	25.7
0.287874	0.335968	0.843543	0.788836	25.6	25.3
0.39854	0.335766	0.183064	0.0650607	32	27.4
0.592466	0.0125392	0.232547	0.192617	30.3	31.9
0.66875	0.509375	0.0666149	0.150484	32	32
0.943678	0.0966667	0.0210634	0.170221	20.3	30
0.483333	0.465	0.0422862	0.00682876	24	20
0.988281	0.840625	0.0551254	0.11673	25.6	32
0.65625	0.859375	0.0806282	0.024789	25.1	32
0.470596	0.5	0.0584445	0.269844	23.7	32
0.11875	0.803125	0.0124968	0.102761	32	32
0.553125	0.775	0.052449	0.0434185	32	32
0.382412	0.856164	0.789672	0.512995	27.4	29.2
0.71239	0.66875	0.154692	0.112484	28.5	32
0.870536	0.796875	0.0363257	0.0874428	21	32
0.44338	0.342857	0.551654	0.82509	28.7	28
0.95	0.49	-0.013512	0.0322756	24.8	20
1.01425	0.673401	0.0505764	0.255278	23.4	29.7
0.423774	0.447876	0.754942	0.75269	26.4	25.9
0.715656	0.253125	0.0652356	0.394208	20.2	32
1.02668	0.044898	0.0175001	0.105268	26.7	24.5
0.576408	0.56044	0.459296	0.781973	24.2	27.3
0.441506	0.040625	0.115027	0.210779	31.2	32
0.52153	0.457875	0.801281	0.5663	27.8	27.3
0.428575	0.222222	0.119208	0.0570976	32	24.3
0.938788	0.979339	0.785312	0.833521	30	24.2
0.47844	0.092437	0.0425819	0.171085	32	23.8
0.56446	0.488971	0.664735	0.904731	25.7	27.2
0.627551	0.435714	0.761183	0.766365	29.4	28
0.217292	0.779264	0.0441151	0.15443	27	29.9
0.50902	0.602459	0.51772	0.853973	24.9	24.4
0.25625	0.525	0.105834	0.110069	32	32
0.429093	0.548117	0.685584	0.826287	24.4	23.9
0.638624	0.311594	0.650336	0.594332	26.9	27.6
0.646907	0.117241	0.740504	0.329976	26.7	29
0.358223	0.369748	0.803257	0.665653	24.5	23.8
0.54296	0.525084	0.677937	0.853895	25.8	29.9
0.756783	0.0503597	0.0674317	0.169537	22.3	27.8
0.69375	0.315	0.034496	0.0368625	32	20
0.105666	0.27459	0.620076	0.834341	23.9	24.4
0.761791	0.696203	0.69457	0.749516	27	23.7
0.593389	0.562249	0.730058	0.769766	25.6	24.9
0.12625	0.44375	0.0492267	0.0311796	20	32
0.306436	0.505	0.0333769	0.150953	20.2	20
0.318008	0.872414	0.125172	0.108431	26.1	29
0.855263	0.792857	0.819816	0.878488	26.6	28
0.903817	0.114407	0.0614616	0.0242172	24.6	23.6
0.634656	0.955466	0.807575	0.56495	30	24.7
0.663605	0.631579	0.728963	0.847722	25.7	24.7
0.370184	0.285714	0.767392	0.921387	26.9	25.2
0.56	0.533058	0.760292	0.829653	27.5	24.2
0.161806	0.930556	0.263018	0.0760864	32	28.8
0.534183	0.478261	0.574249	0.917313	29	25.3
0.384813	0.45122	0.672515	0.812513	24.4	24.6
0.822192	0.792969	0.614918	0.699774	26.6	25.6
0.911739	0.165138	0.0506058	0.0476251	24.5	21.8
0.387268	0.523622	0.414454	0.786867	29.5	25.4
0.158862	0.208835	0.311277	0.784512	31.8	24.9
0.915333	0.833333	0.573318	0.854719	25	26.4
0.475556	0.554217	0.629553	0.807863	25.4	24.9
0.355208	0.80303	0.159071	0.0421847	32	26.4
0.96125	0.115625	0.0293946	0.335355	20	32
0.8	0.096875	0.0698269	0.286724	32	32
0.0477471	0.469767	0.0762818	0.0923636	32	21.5
0.252763	0.109434	0.0616894	0.0354797	28	26.5
0.305696	0.90625	0.234036	0.10371	27.1	32
0.998558	0.10625	0.739485	0.379683	26	32
0.94206	0.847656	0.847433	0.856522	26.9	25.6
0.787859	0.719368	0.705268	0.718705	26.5	25.3
0.396697	0.563786	0.696677	0.718682	23.9	24.3
0.173335	0.819495	0.907559	0.898213	29.1	27.7
0.951543	0.94052	0.876182	0.884451	25.8	26.9
0.560878	0.536585	0.735175	0.764386	24.9	24.6
0.815217	0.794466	0.723905	0.811378	26.4	25.3
1.0483	0.5	0.248719	0.0986243	23.7	20.6
0.0464493	0.927536	0.0219223	0.0460392	20	27.6
0.196582	0.445578	0.124573	0.318475	20.5	29.4
0.980451	0.8	0.0661151	0.0785389	21.9	32
0.641252	0.792388	0.500549	0.061224	32	28.9
0.421635	0.583916	0.209562	0.0335571	32	28.6
0.347855	0.459283	0.0408934	0.0850996	21.1	30.7
0.514986	0.496875	0.0354232	0.145958	26.9	32
0.773265	0.307407	0.0472077	0.0249168	23.8	27
0.266202	0.628692	0.10127	0.0142551	26.7	23.7
0.164994	0.16309	0.716821	0.839629	24.8	23.3
0.119651	0.0829694	0.0948011	0.0867551	26.5	22.9
0.115625	0.08125	-0.0242924	0.0561605	32	32
0.782418	0.90625	0.161446	0.190702	21.4	32
0.200109	0.708171	0.10757	0.068655	32	25.7
0.0611496	0.995868	0.277741	0.897754	22.3	24.2
0.229314	0.197581	0.739585	0.839942	26.9	24.8
0.259778	0.20438	0.811585	0.44792	30.7	27.4
0.0343843	0.598684	0.689253	0.797521	26.5	30.4
0.102665	0.937705	0.686212	0.641782	25.9	30.5
0.740625	0.65625	0.0784295	0.0613657	32	32
0.16145	0.507143	0.00470864	0.05569	26.7	28
0.501314	0.557252	0.906093	0.87788	24.1	26.2
0.510795	0.234375	0.214461	0.124103	27.5	32
0.429113	0.95203	0.203744	0.171397	29.7	27.1
0.269725	0.18125	-0.103179	0.131468	28.2	32
0.818196	0.853061	0.664216	0.720764	26.2	24.5
0.101449	0.967391	0.708808	0.840627	28	27.6
0.391518	0.878571	0.117402	0.0534132	32	28
0.330849	0.778947	0.0264732	0.0457372	22.6	28.5
0.352767	0.946875	0.0507455	0.5039	20.1	32
0.917919	0.9	0.717008	0.789463	26.1	26
0.100346	0.276753	0.0601436	0.0216561	32	27.1
0.254466	0.159533	0.705151	0.863938	27.4	25.7
0.962061	0.917603	0.769972	0.784227	26.2	26.7
0.136347	0.175	0.0316423	0.0910835	27.1	20
0.68923	0.771536	0.834921	0.88508	24.7	26.7
0.948988	0.0595238	0.812655	0.837092	26.2	25.2
0.561856	0.702811	0.439914	0.879898	27.6	24.9
0.11477	0.092	0.774671	0.832671	28.3	25
0.971247	0.611111	0.0991927	0.123324	23.5	28.8
0.637845	0.587786	0.840372	0.891389	26	26.2
0.48251	0.366412	0.811854	0.775232	29.7	26.2
0.521405	0.472868	0.808872	0.783553	26.8	25.8
0.371574	0.356557	0.743484	0.838103	25.9	24.4
0.167864	0.160784	0.787388	0.861355	26.2	25.5
0.973695	0.0813008	0.772879	0.85945	25.9	24.6
0.64375	0.4	0.0857426	0.0747352	32	20
0.693733	0.650376	0.650485	0.795516	28.9	26.6
0.318715	0.458484	0.0564351	0.0269376	27.8	27.7
0.79375	0.478125	0.368837	0.282867	32	32
0.605072	0.518116	0.728328	0.780577	27.6	27.6
0.662528	0.665339	0.765438	0.918879	25.8	25.1
0.0783476	0.0343511	0.797218	0.869442	27.7	26.2
0.629106	0.548	0.626074	0.787616	24.6	25
0.866046	0.792517	0.102224	0.0589	20.4	29.4
0.840966	0.813278	0.598534	0.860135	26.9	24.1
0.593988	0.777778	0.691713	0.822635	25.9	26.1
0.816419	0.375817	0.164901	0.306423	30.7	30.6
0.533503	0.5875	0.657494	0.845819	24.5	24
1.02153	0.896825	0.825206	0.880782	28.6	25.2
0.315	0.165	0.017583	0.0388837	20	20
0.671998	0.578125	0.200779	0.164693	25.4	32
0.392416	0.470588	0.567226	0.854913	22.7	25.5
0.412041	0.817204	0.0446263	0.418511	22.2	27.9
0.470255	0.558923	0.0314693	0.142109	32	29.7
0.828878	0.740741	0.258983	0.219235	26.6	29.7
0.601562	0.209375	0.827654	0.47456	25.6	32
0.321302	0.578778	0.0223553	0.070782	32	31.1
0.276086	0.288136	0.0238166	0.0371895	25.6	23.6
0.442726	0.46371	0.79299	0.748378	25.5	24.8
0.148053	0.903125	0.1211	0.220962	30.5	32
0.208383	0.419118	0.694406	0.560587	29.7	27.2
0.501744	0.7375	0.059447	0.229606	23.3	32
0.361219	0.346863	0.135261	0.133266	21.9	27.1
0.590507	0.693396	0.0339988	0.0485677	32	21.2
0.184344	0.540984	0.0274308	0.0209521	20	30.5
0.198527	0.630597	0.152363	0.128247	31.2	26.8
0.362105	0.586066	0.028207	-0.00595139	29.4	24.4
0.291051	0.571429	0.0169402	0.108013	23.2	23.1
0.64887	0.45	0.129465	0.216946	27.1	32
0.566326	0.530822	0.102987	0.0610122	31.6	29.2
0.128627	0.121569	0.519743	0.84003	30	25.5
0.61875	0.834375	0.130595	0.101109	32	32
0.491399	0.761062	0.0459014	0.0034486	32	22.6
0.0842677	0.760976	0.096078	0.165858	21.1	20.5
1.02852	0.737864	0.0169564	0.0944516	32	20.6
0.715147	0.532203	0.404467	0.847243	28.4	29.5
0.189758	0.152	0.761131	0.900863	28.9	25
0.871277	0.04	0.0662363	0.0162141	23.5	20
0.702249	0.627615	0.186359	0.649122	32	23.9
0.775906	0.793774	0.736112	0.788883	25.5	25.7
0.414209	0.942238	0.0636401	0.240216	26.5	27.7
0.875981	0.579439	0.0253476	0.0723285	20	21.4
0.928125	0.2	0.145304	0.00736015	32	20
0.799739	0.936803	0.701184	0.849952	25.4	26.9
0.6	0.490625	0.00986034	0.0496879	32	32
0.940078	0.359375	0.0501416	0.0304374	30.3	32
0.146284	0.133574	0.82977	0.864764	26.5	27.7
1.03385	0.959707	0.83143	0.813734	26.1	27.3
0.700862	0.409483	-0.0418139	0.419839	32	23.2
0.76875	0.2375	0.0794407	0.0423522	32	32
0.561165	0.410256	0.0288784	0.142635	32	23.4
0.359336	0.712687	0.0245669	0.10504	27.8	26.8
0.566075	0.658436	-0.0205526	0.429135	32	24.3
0.960384	0.0482759	0.76321	0.816875	26.2	29
0.256661	0.186312	0.717769	0.815911	28.3	26.3
0.616283	0.555921	0.045711	0.193862	32	30.4
0.112319	0.213768	0.590118	0.762413	27.6	27.6
0.690625	0.4125	0.134791	0.307336	32	32
0.469136	0.47037	0.685226	0.812847	24.3	27
0.720591	0.573034	0.373809	0.807689	26.4	26.7
0.27623	0.794574	0.00992376	0.181269	23.2	25.8
1.01131	0.954064	0.111906	0.293313	29	28.3
0.989528	0.0116732	0.804126	0.889081	28.5	25.7
0.846911	0.78125	0.659298	0.28909	25.7	32
0.764864	0.528125	0.059777	0.02227	26.7	32
0.22625	0.003125	0.0621125	0.0877077	20	32
0.577443	0.467925	0.811395	0.903247	26.8	26.5
0.760706	0.924901	0.693876	0.749481	26.6	25.3
0.381749	0.18251	0.767306	0.910186	28.5	26.3
0.279401	0.146825	0.687366	0.86949	26.4	25.2
0.698398	0.745098	0.739356	0.7711	26.2	25.5
0.456468	0.356223	0.689268	0.888513	28	23.3
0.800575	0.772727	0.865823	0.847001	29	26.4
0.893854	0.878788	0.0474321	0.113512	22.7	23.1
0.816086	0.3875	0.0146007	0.0257712	24.4	32
0.173254	0.570312	0.111856	0.2724	20.4	25.6
0.655443	0.600939	0.0722435	0.0422272	32	21.3
0.0625505	0.0933852	0.732899	0.861752	26.5	25.7
0.0446121	0.155172	0.03189	0.0476581	32	23.2
0.379368	0.25	0.292198	0.205428	26.9	20
0.514166	0.961686	0.25103	0.717511	23.3	26.1
0.523718	0.706383	0.296211	0.613804	24.4	23.5
0.834375	0.028125	0.0237576	0.152246	32	32
1.01049	0.828125	0.100862	0.195141	27.1	32
0.80641	0.078125	0.0499887	0.080032	31.3	32
0.106749	0.338403	0.0303272	0.0589931	32	26.3
0.617923	0.518395	0.79471	0.837708	28.2	29.9
0.669259	0.807432	0.0786543	0.105669	31.8	29.6
0.163333	0.635	0.039588	0.0679989	30	20
0.604762	0.69	0.0792367	0.0485523	25.2	20
0.797351	0.183857	0.105197	0.0546592	32	22.3
0.898324	0.634058	0.258487	0.122495	32	27.6
0.750429	0.555	0.0495814	0.0514806	23.3	20
0.319819	0.846906	0.013715	0.109466	32	30.7
0.124523	0.131356	0.0853142	0.0924469	32	23.6
0.588513	0.55814	0.652091	0.787645	26.9	25.8
0.691101	0.686099	0.0411808	0.0623368	32	22.3
0.19293	0.153125	0.747209	0.333243	25.9	32
0.857939	0.645985	0.683273	0.826066	26.6	27.4
0.834954	0.873563	0.479103	0.872139	27.3	26.1
0.63408	0.515873	0.663913	0.811516	25.5	25.2
0.774681	0.749004	0.62568	0.855157	26.3	25.1
0.176444	0.498141	0.130832	0.10996	24.6	26.9
0.133314	0.0268199	0.687835	0.849077	28.3	26.1
0.820199	0.217391	0.055388	0.0989868	32	27.6
0.960262	0.768627	0.732201	0.791626	26.3	25.5
0.802532	0.349442	0.153542	0.599661	22.7	26.9
0.798693	0.64751	0.798802	0.926313	26.8	26.1
0.883333	0.606061	0.350913	0.483148	32	26.4
0.602262	0.660633	0.450666	0.371741	26	22.1
0.571555	0.631356	0.772195	0.793164	23.9	23.6
0.114423	0.865385	0.379226	0.809878	32	26
0.98545	0.918519	0.272316	0.841145	28	27
0.111645	0.396154	0.139291	0.060438	28.8	26
0.731055	0.733871	0.776203	0.903283	25.2	24.8
0.945518	0.162791	0.128822	0.14711	32	25.8
0.752085	0.600671	0.773221	0.746447	26.4	29.8
1.03559	0.0112782	0.737182	0.827421	28.5	26.6
0.5125	0.878125	0.0594735	0.0420382	32	32
0.776195	0.953125	0.805039	0.911405	27.2	25.6
0.401833	0.996875	0.104234	0.00715576	28.3	32
0.174253	0.14741	0.0640219	0.273429	32	25.1
0.345086	0.456693	0.835853	0.718851	29.3	25.4
0.840625	0.275	0.158981	0.0607527	32	20
0.151275	0.978339	0.575906	0.84186	24.8	27.7
0.85121	0.748062	0.733369	0.786781	26.3	25.8
0.163571	0.155039	0.647393	0.813144	27.8	25.8
1.01622	0.973585	0.671809	0.896353	31.3	26.5
0.575058	0.174216	0.82567	0.826925	26.4	28.7
0.362179	0.571429	0.770173	0.857803	23.3	24.5
0.758036	0.17	0.0765712	0.126962	22.4	20
0.723569	0.832653	0.649234	0.742964	25.5	24.5
0.749275	0.583333	0.596151	0.83674	27.6	30
0.425366	0.180723	0.381002	0.159528	28.6	24.9
0.166124	0.0114068	0.0780576	0.116444	32	26.3
0.72458	0.70751	0.740157	0.808339	25.1	25.3
0.271875	0.784375	0.0532064	0.067702	32	32
1.03793	0.0728745	0.577504	0.724052	26.9	24.7
0.482558	0.725	0.0682515	0.057433	21.5	20
0.228048	0.976471	0.528527	0.758503	27.6	25.5
0.874004	0.943723	0.625448	0.927695	25.7	23.1
0.65763	0.711712	0.470446	0.676845	32	22.2
0.388446	0.313636	0.721766	0.668407	25.1	22
0.664689	0.509375	0.588924	0.278804	23.7	32
0.825521	0.683128	0.716835	0.72228	26.6	24.3
1.00563	1	0.794443	0.813494	28.7	24.4
0.77622	0.537102	0.290094	0.755315	28.5	28.3
0.575026	0.464567	0.614694	0.816416	24.7	25.4
0.987986	0.957364	0.815271	0.882155	25.1	25.8
0.0523842	0.0625	0.794966	0.849472	25.1	25.6
0.6375	0.65	0.470957	0.253408	32	32
0.388568	0.543568	0.491033	0.817373	20	24.1
0.639365	0.68	0.684414	0.823755	25.2	25
0.641045	0.523636	0.403197	0.889406	26.8	27.5
0.571984	0.879377	0.0393208	0.0395148	32	25.7
1.02468	0.944882	0.798858	0.922686	28.4	25.4
0.891604	0.863636	0.651522	0.807385	26.6	26.4
0.734489	0.64684	0.826726	0.906552	25.8	26.9
0.411681	0.464646	0.73715	0.508518	31.2	29.7
0.46733	0.157025	0.738692	0.67572	32	24.2
0.143958	0.268775	0.696063	0.680024	25.4	25.3
0.646436	0.0572391	0.071667	0.11449	23.8	29.7
0.0915361	0.142322	0.795726	0.908254	28.4	26.7
0.843574	0.385	0.129936	0.0895317	24.9	20
1.00962	0.992806	0.669189	0.940768	26.4	27.8
0.867898	0.741176	0.515646	0.613816	27.4	25.5
0.978657	0.0634328	0.612822	0.899781	25.7	26.8
0.877567	0.883636	0.787025	0.824359	26.3	27.5
0.768765	0.794574	0.594806	0.823278	24.6	25.8
0.717642	0.681992	0.808216	0.87317	26.6	26.1
0.573423	0.660448	0.720633	0.786334	24.8	26.8
0.703016	0.630189	0.726065	0.873134	25.4	26.5
0.445971	0.397436	0.393609	0.448489	27.3	31.2
0.566285	0.669145	0.659009	0.741712	24.2	26.9
0.219396	0.158273	0.711473	0.767171	25.2	27.8
0.907365	0.899614	0.790694	0.76044	26.5	25.9
0.7067	0.967078	0.0346989	0.0950051	32	24.3
0.160618	0.0927419	0.826484	0.824208	28.8	24.8
0.371123	0.447581	0.603641	0.503905	25.9	24.8
0.401039	0.505976	0.757039	0.908459	22.4	25.1
0.867621	0.853846	0.793785	0.836306	25.8	26
0.106843	0.0114504	0.70713	0.54721	28.1	26.2
0.91471	0.962406	0.618739	0.910558	26.2	26.6
0.718542	0.590226	0.471577	0.677074	26.5	26.6
0.452562	0.58	0.675731	0.784872	24.2	25
0.103468	0.104651	0.542292	0.879251	28.5	25.8
0.229892	0.0748031	0.828719	0.814868	27	25.4
0.587199	0.453875	0.86062	0.841951	29	27.1
0.378203	0.310044	0.570246	0.797894	30.4	22.9
0.219512	0.398374	0.566185	0.873266	22.5	24.6
0.0434783	0.083004	0.473905	0.819062	25.3	25.3
0.284242	0.439331	0.629301	0.761318	22.7	23.9
0.603068	0.557851	0.736108	0.814261	24.3	24.2
0.589283	0.711382	0.707929	0.855171	24.7	24.6
0.555634	0.730627	0.0552859	-0.000791864	31.2	27.1
0.991388	0.261745	0.482809	0.735407	23.3	29.8
0.35	0.1	0.223249	0.132632	32	32
0.675358	0.66875	0.0239439	0.109533	31.4	32
0.918926	0.739437	0.172338	0.157877	32	28.4
0.523543	0.770609	0.591739	0.878594	21.9	27.9
0.872669	0.777778	0.113465	0.254882	32	31.5
0.665753	0.801498	0.858717	0.820581	28.3	26.7
0.356366	0.351852	0.018033	0.123605	32	21.6
0.180724	1	0.11	0.150738	28.7	26.5
0.89619	0.261905	0.0895489	0.0469758	20	21
0.879864	0.085	0.0563149	0.0555181	22.1	20
0.371408	0.719101	0.181457	0.04016	27.7	26.7
0.123626	0.968127	0.657277	0.69357	29.9	25.1
0.428125	0.11875	0.177375	0.0468735	32	32
0.799693	0.6375	0.137884	0.149382	24.4	32
0.530503	0.32971	0.805913	0.861643	29.6	27.6
0.919249	0.863118	0.824955	0.872189	32	26.3
1.0106	0.952191	0.501512	0.682401	30.3	25.1
0.258521	0.409283	0.755453	0.876105	25.6	23.7
0.660826	0.216535	0.0251234	0.117503	21.3	25.4
0.229835	0.127413	0.702163	0.813855	27.5	25.9
0.71079	0.777328	0.321845	0.778425	26.9	24.7
0.858752	0.0892857	0.889406	0.667117	28.3	22.4
0.397804	0.553279	0.159374	0.770121	21.8	24.4
0.679313	0.690083	0.508513	0.802345	25.4	24.2
0.933051	0.904959	0.63894	0.843302	25.8	24.2
0.298433	0.340336	0.705771	0.839752	25.9	23.8
0.752196	0.83557	0.679907	0.690733	27.2	29.8
0.9625	0.405	0.039397	0.0647851	32	20
0.868031	0.858779	0.876947	0.919488	26.4	26.2
0.525227	0.556962	0.743481	0.471176	28.2	23.7
0.648148	0.96	0.674942	0.686964	27	27.5
1.01601	0.647458	0.590517	0.267412	25.2	29.5
0.46629	0.33617	0.0288747	0.062986	32	23.5
1.00497	0.393305	0.580412	0.362723	23	23.9
0.444612	0.487069	0.0426627	0.0430962	32	23.2
0.429478	0.333333	0.118483	0.0728344	24.6	26.7
0.31807	0.406114	0.714485	0.819603	25.3	22.9
0.964362	0.943478	0.345477	0.694644	24.4	23
0.705787	0.104603	0.0322168	0.172757	26.5	23.9
0.385274	0.134921	0.136929	0.0860206	30.3	25.2
0.414187	0.41875	0.143509	0.0473659	25.2	32
0.896143	0.95057	0.684957	0.794096	26.4	26.3
0.123455	0.159533	0.714812	0.754295	27.2	25.7
0.634229	0.369668	0.205495	0.152228	22.5	21.1
0.344898	0.476364	0.803357	0.837756	29.4	27.5
0.909721	0.0516605	0.368373	0.678017	32	27.1
0.96795	0.834983	0.534196	0.192546	28.4	30.3
0.692076	0.553488	0.536655	0.46143	27	21.5
0.726103	0.803279	0.346741	0.582363	26	24.4
0.360757	0.0849421	0.203523	0.2467	28.9	25.9
0.755041	0.0049505	0.077683	0.0987435	24.7	20.2
0.553929	0.533058	0.826097	0.853334	23.6	24.2
0.398434	0.382114	0.75142	0.831513	27.2	24.6
0.888226	0.524229	0.0959617	0.145863	22.8	22.7
0.499162	0.35625	0.0395878	0.0155594	26.1	32
0.546875	0.446875	0.10261	0.00823146	32	32
0.222226	0.109244	0.481036	0.744999	26.3	23.8
0.412924	0.732794	0.169657	0.0347072	25.4	24.7
0.591188	0.551867	0.747121	0.890227	25.2	24.1
0.3125	0.71875	0.00746115	0.0714688	32	32
0.69959	0.703125	0.713827	0.763879	26.3	25.6
0.404296	0.93985	0.81853	0.490229	25.8	26.6
0.789508	0.908	0.522822	0.827537	24.4	25
0.0894205	0.933071	0.782526	0.936571	28.9	25.4
0.156219	0.772388	0.69842	0.584157	27	26.8
0.381289	0.436508	0.810241	0.568274	23.6	25.2
0.494377	0.615917	0.531586	0.43856	23.2	28.9
0.897401	0.863799	0.808953	0.930625	28.8	27.9
0.395051	0.637288	0.529273	0.12241	23.7	29.5
0.464955	0.493878	0.725161	0.709067	24.4	24.5
0.516172	0.628125	0.152669	0.211357	25.7	32
0.827406	0.0204918	0.603455	0.908691	24.8	24.4
0.728679	0.712766	0.117525	0.0654986	32	28.2
0.859602	0.464435	0.805735	0.843537	27.2	23.9
0.895648	0.865385	0.803695	0.78045	25.1	26
0.509375	0.259375	0.0790126	0.027902	32	32
0.93625	0.95	-0.0765413	0.117583	20	32
0.99375	0.0125	0.141044	0.0148612	32	32
0.61875	0.99375	0.0123587	0.0574775	24	32
0.865852	0.772152	0.185498	0.0496865	21.5	31.6
0.109721	0.228782	0.628244	0.890519	25.6	27.1
0.217359	0.146067	0.800391	0.868778	25.9	26.7
0.362966	0.27305	0.058217	0.0509709	24.7	28.2
1.0125	0.146875	0.699312	0.469429	32	32
0.351243	0.322835	0.747367	0.870949	25.5	25.4
0.791066	0.815498	0.0697231	0.174469	26.4	27.1
0.734119	0.028125	0.0812181	0.042947	24.4	32
0.738	0.455	0.0923797	0.101462	25	20
0.783233	0.827309	0.15314	-0.0371924	32	24.9
0.8625	0.559375	0.0903685	0.0808663	32	32
0.130283	0.0692308	0.148542	0.786998	25.3	26
0.69375	0.37	0.104621	0.0210633	32	20
0.88125	0.884375	0.0271721	0.0323209	32	32
0.046875	0.103125	0.0630175	0.179898	32	32
0.34796	0.486056	0.141963	0.0952022	29	25.1
0.12542	0.141732	0.583833	0.186287	26.5	25.4
0.16123	0.360515	0.184311	0.0864089	24	23.3
0.77625	0.51875	0.0771225	0.0385278	30	32
0.874873	0.490625	0.602087	0.632298	24.7	32
0.732993	0.330508	0.0211061	0.0406388	22.1	23.6
0.0410982	0.241007	0.761321	0.527896	26.1	27.8
0.243965	1	0.672028	0.838524	27.9	28.7
0.84828	0.769811	0.486214	0.836476	24.3	26.5
0.717366	0.711191	0.0723547	0.0629266	29.7	27.7
0.278643	0.507752	0.0335523	0.0503453	20	25.8
0.0370668	0.559748	0.061198	0.0677673	23.5	31.8
0.784577	0.28629	0.0480735	0.455648	32	24.8
0.433806	0.46	0.167558	0.0263064	24.7	20
0.83901	0.875445	0.433609	0.644316	25.6	28.1
0.117548	0.930769	0.423203	0.0895504	32	26
0.710871	0.802721	0.242097	0.544385	24.7	29.4
0.562794	0.28777	0.477646	0.778467	28.9	27.8
0.951495	0.045977	0.674289	0.896097	24.4	26.1
0.7625	0.346875	0.0360113	0.0310725	32	32
0.969096	0.0258303	0.781884	0.882248	26.4	27.1
0.876113	0.48954	0.0723035	0.0274723	22	23.9
0.820532	0.865455	0.755732	0.904775	26.3	27.5
0.907011	0.896552	0.893642	0.942258	27.4	26.1
0.3875	0.755	0.0826734	0.102898	20.8	20
0.582631	0.456432	0.195213	0.740765	25.6	24.1
0.878301	0.212625	0.0497786	0.0951061	32	30.1
1.00712	0.138983	0.0264299	0.0689935	20	29.5
0.166886	0.0716846	0.799054	0.826722	27.8	27.9
0.559863	0.821782	0.615225	0.414234	24.9	20.2
0.743614	0.669565	0.344323	0.594596	32	23
0.956303	0.823529	0.858979	0.816133	28	27.2
0.478369	0.385	0.0468709	0.033481	28.2	20
1.02604	0.17	0.0805761	0.0150128	21.7	20
0.131109	0.0513834	0.580767	0.8125	25.8	25.3
0.945326	0.957143	0.101007	0.0748393	24.3	21
0.593286	0.521739	0.643122	0.470272	24.5	27.6
0.300752	0.601504	0.173705	0.0400753	23.1	26.6
0.989683	0.27	0.0699735	0.111174	31.5	20
0.263234	0.138075	0.404445	0.790551	26.4	23.9
0.214583	0.856061	0.308607	0.838086	32	26.4
0.331926	0.267176	0.674598	0.936436	28.2	26.2
0.919249	0.676806	0.0821143	0.0585716	32	26.3
0.796035	0.440625	0.084768	0.298231	27.9	32
0.269731	0.573585	0.252738	0.0459067	25.7	26.5
0.741448	0.612782	0.686958	0.839432	27.1	26.6
0.683499	0.698745	0.190316	0.159882	32	23.9
0.73125	0.659375	0.0359676	0.276591	20	32
0.588134	0.649573	0.0656806	0.0703065	29.2	23.4
0.15	0.31875	0.065015	0.0424313	32	32
0.978125	0.865625	0.0713697	0.247123	32	32
0.950625	0.5	0.28777	0.0430494	32	25
0.0457929	0.761905	0.123101	0.0313002	22.6	25.2
0.784551	0.548173	0.163156	0.0386023	32	30.1
0.15029	0.498069	0.0289586	0.0107263	32	25.9
0.380888	0.359375	0.0463695	0.105071	27.6	32
0.33351	0.521739	0.0716853	0.0284747	24.6	25.3
0.757177	0.0973451	0.367983	0.739822	28.7	22.6
0.238888	0.479638	0.10349	0.0395149	24.3	22.1
0.94053	0.752101	0.0623504	0.10674	22.1	23.8
0.85185	0.683544	0.603524	0.85989	26.9	23.7
0.947552	0.942085	0.672111	0.865892	27.4	25.9
0.955713	0.104869	0.679415	0.697807	29.1	26.7
0.839504	0.921397	0.607688	0.80267	27.2	22.9
0.562934	0.648402	0.123419	0.0896755	27.6	21.9
0.889565	0.543689	0.530264	0.623129	28.1	30.9
0.222207	0.2375	0.0502606	0.127825	23.5	32
0.530498	0.92053	0.0504649	0.156347	26.6	30.2
0.915896	0.108225	0.783376	0.798574	27.8	23.1
0.40125	0.515625	0.418928	0.774188	20	32
0.258812	0.117155	0.805204	0.855914	29.9	23.9
0.454923	0.347826	0.799912	0.842845	27.2	25.3
0.35787	0.153226	0.738637	0.670568	28.2	24.8
0.415346	0.373984	0.00215244	0.0348467	32	24.6
0.550348	0.375494	0.594777	0.706883	26.9	25.3
0.42704	0.46371	0.705445	0.759348	25.5	24.8
0.232381	0.199219	0.6747	0.801431	29	25.6
0.467276	0.505882	0.8119	0.875039	29.6	25.5
0.84519	0.9875	0.0736688	0.167338	21.7	32
0.31862	0.269231	0.734315	0.807343	27.1	26
0.772519	0.730924	0.563541	0.865166	26.6	24.9
0.122228	0.988417	0.476582	0.891966	24.5	25.9
0.555665	0.57197	0.790156	0.721437	25.3	26.4
0.320755	0.477987	0.140515	0.072754	27.6	31.8
0.633554	0.584967	0.814277	0.890539	28.7	30.6
0.355392	0.4	0.845135	0.915063	27.2	25.5
0.28763	0.00396825	0.0555037	0.0637288	26.1	25.2
1.03954	0.178862	0.720045	0.853362	26.3	24.6
0.847361	0.810484	0.717601	0.817457	27.5	24.8
0.429342	0.403922	0.838887	0.904193	28	25.5
0.0810268	0.015625	0.749916	0.892055	28	25.6
0.716466	0.660156	0.726532	0.84575	26	25.6
0.485035	0.661922	0.727681	0.0553011	25.1	28.1
0.645926	0.639676	0.799677	0.904199	25.2	24.7
0.997763	0.0351562	0.819464	0.8641	25.5	25.6
0.318774	0.647887	0.185457	0.0962543	26.7	21.3
0.614688	0.655039	0.718211	0.839409	26.8	25.8
0.876132	0.859922	0.136137	0.399921	21.7	25.7
0.618352	0.517986	0.905502	0.901104	28.5	27.8
0.0884233	0.0785124	0.820405	0.905839	25.6	24.2
0.452981	0.645418	0.136228	0.743613	28.5	25.1
0.0729927	0.0364964	0.713983	0.826557	27.4	27.4
1.02923	0.976654	0.758697	0.758336	26.9	25.7
0.834628	0.442568	0.0370817	0.0308929	32	29.6
0.312919	0.869732	0.139973	0.0724003	32	26.1
0.755747	0.591133	0.0330974	0.0602555	25.2	20.3
0.2125	0.58125	0.0451202	0.125824	32	32
0.151705	0.975207	0.111933	0.0639841	32	24.2
0.546666	0.510135	0.726281	0.34869	25.7	29.6
0.129435	0.0263158	0.374497	0.817754	25.6	26.6
0.957727	0.0172414	0.0300302	0.233191	27	29
0.803309	0.8125	0.165673	0.419902	20.4	32
0.278575	0.44856	0.293466	0.288042	32	24.3
0.958502	0.877323	0.779403	0.795335	26.4	26.9
0.47426	0.5	0.334159	0.785776	29.2	24.8

## Sheet: Human 0.125%
Old_Phase	New_Phase	r2_before	r2_after	Period_before	Period_after
0.38135	0.64375	0.0922211	0.0766723	25.1	32
0.551919	0.587719	0.0479437	0.0822894	32	22.8
0.543926	0.84507	0.107435	-0.0573843	32	28.4
0.501749	0.479087	0.0098333	0.0765429	20	26.3
0.315709	0.333333	0.592399	0.557569	25.7	25.5
0.55797	0.782748	0.243693	0.167891	28.7	31.3
0.35625	0.346875	0.0697461	0.0722274	32	32
0.976172	0.917293	0.758633	0.822451	27.2	26.6
0.913234	0.172	0.0588116	0.110395	20.1	25
0.0458621	0.702586	-0.00179807	0.116014	20	23.2
0.268792	0.79	0.0609294	0.0385096	29.8	20
0.225242	0.242188	0.00758402	0.100988	28.4	25.6
0.638858	0.559184	0.677661	0.543111	29.6	24.5
0.408071	0.313433	0.887825	0.797815	27	26.8
0.246813	0.595	0.120983	0.0561596	25.1	20
0.229535	0.742081	-0.0464252	0.308776	28.6	22.1
0.628742	0.200873	0.299127	0.447202	27.5	22.9
0.275	0.4	0.124224	0.0234732	32	20
0.787052	0.946875	0.0720265	0.382679	23.7	32
0.797194	0.650376	0.822291	0.833032	26.1	26.6
0.483058	0.585	0.135452	0.0302009	24.2	20
0.332353	0.485	-0.00619124	0.0797703	22.1	20
0.245217	0.450593	0.0824609	0.0482106	20	25.3
0.0365317	0.428125	0.0120229	0.0613852	21.3	32
0.552846	0.50813	0.124362	0.0743854	23.2	24.6
0.24	0.895	0.0420827	0.0163492	20	20
0.428125	0.51875	0.0817981	0.0239822	32	32
0.240081	0.459459	0.0750141	0.0573766	20.8	22.2
1.045	0.585	0.0224787	0.0288893	20	20
0.641399	0.792035	0.107452	0.0512518	32	22.6
0.535332	0.0243902	0.197277	0.0456021	29.2	20.5
0.0894397	0.786207	0.0922444	0.2678	32	29
0.594938	0.187739	0.0672727	0.0733453	24.4	26.1
0.865692	0.68239	0.0519335	0.0726926	29.3	31.8
0.347734	0.119266	0.0834969	0.25401	23.7	21.8
0.848842	0.654135	0.0234235	0.04162	20.2	26.6
0.94918	0.344262	0.00988779	0.119977	32	24.4
0.922751	0.533333	0.193701	0.0337229	31.5	27
0.0439653	0.0427046	0.77562	0.640327	27.1	28.1
0.297917	0.366795	0.145215	0.161095	27.4	25.9
0.543891	0.565217	0.79196	0.798014	31.6	23
0.77354	0.0474453	0.0278622	0.049852	32	27.4
0.144901	0.143969	0.794438	0.82577	28.8	25.7
0.166452	0.423387	0.0273549	0.0713204	20	24.8
0.313362	0.314655	0.0902259	0.0903502	32	23.2
0.4	0.4375	0.0685502	0.211666	32	32
0.61477	0.194245	0.0389418	0.0770041	28.7	27.8
0.96633	0.255556	0.0633616	0.183134	29.7	27
1.03302	0.974249	0.619879	0.486007	29.3	23.3
0.405299	0.5875	0.112355	0.117051	26.3	32
0.234375	0.725	0.0279253	0.152041	32	32
0.635033	0.694079	0.741016	0.906791	32	30.4
0.268628	0.471875	0.0330368	0.0295088	30.7	32
0.402318	0.784038	0.120152	0.106503	32	21.3
0.382554	0.409449	0.0475124	0.0794343	32	25.4
0.506494	0.738095	0.0198883	0.0453673	26.4	21
0.307948	0.32069	0.0601999	0.0513252	25.9	29
0.333669	0.79375	0.0335928	0.0205424	27.9	32
0.404638	0.518072	0.0312457	0.0660701	30.6	24.9
0.695725	0.538194	0.718328	0.872787	30.9	28.8
0.8125	0.08125	0.0370577	0.138299	32	32
0.576932	0.226148	0.226207	0.365547	32	28.3
0.757026	0.708	0.556089	0.866153	26.9	25
0.600315	0.12605	0.0239008	0.0415484	32	23.8
0.190497	0.936909	0.220315	0.158945	32	31.7
0.161405	0.565625	0.0935831	0.02518	29.1	32
0.885758	0.14375	0.0932762	0.11111	24.4	32
0.565502	0.392157	0.0767304	0.0542544	32	25.5
0.803884	0.988679	0.91857	0.941465	27.4	26.5
0.711941	0.879845	0.898069	0.475767	28.2	25.8
0.274872	0.479866	0.0530274	0.0929146	25	29.8
0.273759	0.425532	0.475176	0.884847	23.5	28.2
0.309335	0.769231	0.195141	0.0820293	28.1	28.6
0.763838	0.848708	0.670558	0.856566	27.1	27.1
0.894444	0.46	0.0816122	0.0664922	24.3	20
0.167716	0.609023	0.192118	0.0809718	32	26.6
0.469013	0.142395	0.0435585	0.0549839	20	30.9
0.318051	0.786834	0.0609262	0.0375994	26.4	31.9
0.188943	0.0878661	0.165418	0.40415	24.8	23.9
0.639467	0.618026	0.615766	0.773419	24.2	23.3
0.34819	0.376682	0.219788	0.502205	24.6	22.3
0.74375	0.95	0.0975601	0.0701548	32	20
0.578544	0.835249	0.117085	0.180925	21.7	26.1
0.365353	0.404082	0.128619	0.102419	30.7	24.5
0.172052	0.905455	0.0951583	0.0746256	22.9	27.5
0.480728	0.503704	0.0504494	0.0846086	29.5	27
0.267169	0.263374	0.541088	0.801245	25.7	24.3
0.367212	0.35873	0.222139	0.18679	26.8	31.5
0.72911	0.454545	0.862824	0.734392	25.5	28.6
0.227088	0.130081	0.496009	0.896522	26.4	24.6
0.149219	0.1	0.0965173	0.0498038	25.6	20
0.442529	0.439655	0.177748	0.689572	27.6	23.2
0.26766	0.223577	0.687956	0.834696	27	24.6
0.673296	0.65873	0.585711	0.847213	25.5	25.2
0.433965	0.539095	0.819764	0.688957	24.7	24.3
0.234786	0.118852	0.80383	0.903176	26.4	24.4
0.618579	0.81323	0.156277	0.212031	27.9	25.7
0.942188	0.896414	0.464211	0.876949	27.6	25.1
0.867034	0.396875	0.0635458	0.035961	20.4	32
0.18269	0.586667	0.0670206	0.0299972	23.3	30
0.905971	0.947154	0.0763216	0.0473585	32	24.6
0.100361	0.988372	0.887843	0.862834	26.2	25.8
1.00805	0.0979592	0.831187	0.883234	25.6	24.5
0.6875	0.584375	0.0818864	0.0713008	32	32
0.353961	0.346614	0.80991	0.726966	30.8	25.1
0.734717	0.9	0.033399	0.030511	25.9	24
0.525494	0.754045	0.162413	0.17375	27	30.9
0.944139	0.0360656	0.0310854	0.0333712	29.2	30.5
0.380765	0.591065	0.144724	0.0799706	22.8	29.1
0.563938	0.377622	0.837275	0.83148	31.1	28.6
0.69129	0.667954	0.713231	0.722524	25	25.9
0.352119	0.484746	0.751976	0.736544	20	29.5
0.461211	0.701754	0.230781	0.125512	30.1	28.5
0.795649	0.807512	0.147029	0.573429	29.8	21.3
0.258313	0.846535	0.332996	0.154695	27.9	20.2
0.0822421	0.571429	0.0434277	0.122943	32	25.2
0.057897	0.918455	0.0922282	0.0756012	20	23.3
0.79625	0.625	0.0598714	0.0103636	25	32
0.702686	0.261905	0.043798	0.0117515	23.4	21
0.29589	0.9	0.145827	0.0950128	29.2	20
0.126215	0.346875	0.747514	0.336104	28.3	32
0.305139	0.959375	0.146736	0.0652697	22.5	32
0.445139	0.43125	0.151177	0.185633	27	32
0.309351	0.289916	0.820081	0.881243	26.7	23.8
0.701129	0.272	0.4515	0.34298	24.8	25
0.305862	0.784483	0.0950927	0.0276064	20	23.2
0.875267	0.768657	0.8355	0.740415	27.3	26.8
0.0715812	0.307692	0.268489	0.02872	26.4	23.4
0.648966	0.736842	0.847985	0.837053	25.6	26.6
0.135825	0.0966543	0.81663	0.866322	25.7	26.9
0.620647	0.685606	0.734231	0.929326	26.8	26.4
0.971227	0.93633	0.910055	0.855672	27.4	26.7
0.13513	0.156118	0.734911	0.784099	27.2	23.7
0.626135	0.685606	0.691068	0.925194	25.7	26.4
0.80625	0.23	0.130703	0.0800611	32	20
0.126385	0.476596	0.0931715	0.168568	21.7	23.5
0.471154	0.25	0.876952	0.269306	23.8	20.8
0.5418	0.528689	0.88001	0.797765	27.1	24.4
0.938926	0.34749	0.827044	0.800429	26.4	25.9
0.686696	0.569307	0.206415	0.0427025	32	20.2
1.026	0.225	0.055392	0.137821	23.8	32
0.449107	0.290625	0.0465668	0.451821	28	32
0.141757	0.23125	0.061117	0.393031	27.6	32
0.990961	0.5875	0.0729767	0.053613	24.2	32
0.0619531	0.420664	0.0644828	0.110197	28	27.1
0.0819149	0.561702	0.0744239	0.0292413	20	23.5
0.883059	0.00956938	0.429358	0.0863665	32	20.9
0.0725053	0.956693	0.775627	0.863149	26.9	25.4
0.906557	0.883268	0.919722	0.821199	26.9	25.7
0.184161	0.104	0.764849	0.922778	29.8	25
0.96875	0.5	0.742836	0.486412	25.6	32
0.757127	0.763265	0.595146	0.706365	26.2	24.5
0.105758	0.0988142	0.837378	0.917099	25.9	25.3
0.136731	0.155477	0.0992611	0.18097	23.6	28.3
0.127198	0.165975	0.468866	0.78726	28.1	24.1
0.134915	0.824786	0.0224497	0.100569	20	23.4
0.0985915	0.0880282	0.778407	0.790895	28.4	28.4
0.604507	0.567474	0.878655	0.706905	26.9	28.9
0.202481	0.531746	0.784967	0.845284	27.7	25.2
0.79638	0.597285	0.404277	0.656252	25.5	22.1
0.384385	0.348548	0.405296	0.762794	24.5	24.1
0.784273	0.175926	0.104452	0.148484	20.1	21.6
0.71875	0.425	0.00431453	0.0825933	32	32
0.620663	0.234375	0.0205377	0.0628376	28.1	32
0.326091	0.340625	0.177584	0.0461751	31.5	32
1.02602	0.414035	0.506708	0.641316	26.7	28.5
0.353301	0.940199	0.300676	0.3873	32	30.1
0.815865	0.772152	0.446433	0.740599	25	23.7
0.0473251	0.609053	0.281274	0.783246	32	24.3
0.100625	0.8	0.367956	0.607945	32	25
0.3564	0.644231	0.059879	0.165063	24.4	20.8
0.740865	0.978903	0.088879	0.0310246	20	23.7
0.439067	0.67619	0.0564244	0.0938741	30.7	31.5
0.987367	0.060241	0.743174	0.850102	25.4	24.9
0.989931	0.909722	0.00531478	0.160391	32	28.8
0.129842	0.96	0.886951	0.294067	25.3	20
0.306994	0.0231788	0.0500613	0.123374	29.2	30.2
0.896858	0.335907	0.265128	0.238558	25.5	25.9
0.478499	0.611765	0.638175	0.855697	23.3	25.5
0.0719608	0.0509804	0.49243	0.76432	30	25.5
0.729874	0.545	0.231224	0.00818308	31.8	20
0.524794	0.352423	0.140984	0.0565139	32	22.7
0.448995	0.676113	0.851439	0.863376	26.5	24.7
0.166364	0.03	0.0726785	0.0694938	27.5	20
0.0738324	0.175	0.0738147	0.0209226	27.3	32
0.368984	0.495868	0.882141	0.873498	23.8	24.2
0.928545	0.758065	0.755179	0.733073	25.8	24.8
0.445172	0.0945946	0.181741	0.169596	26.2	29.6
0.221021	0.753247	0.0619744	0.274282	25.1	23.1
0.937544	0.473684	0.0598697	0.0240711	20	22.8
0.976807	0.303125	0.0229277	0.263592	28.7	32
0.279365	0.01	0.150574	0.0368494	25.2	20
0.817261	0.864	0.319065	0.883655	24.1	25
0.363198	0.222222	0.195423	0.14501	31.5	24.3
0.191795	0.86875	0.105222	0.0159741	21.1	32
0.194656	0.456731	0.028127	0.0549679	21.7	20.8
0.341764	0.519048	0.315065	0.108266	30.5	21
0.789963	0.460829	0.0186143	0.0528546	32	21.7
0.866799	0.902439	0.473041	0.726388	25.8	24.6
0.484053	0.416667	0.724189	0.760182	24.3	24
0.519065	0.45977	0.418297	0.348788	26.9	26.1
0.27476	0.248252	0.225084	0.463743	32	28.6
0.137899	0.180769	0.0424886	0.909754	28.7	26
0.268952	0.157692	0.450328	0.662527	27.6	26
0.680769	0.557692	0.728897	0.827746	26	26
0.839544	0.909804	0.717304	0.832688	25.1	25.5
0.475146	0.280702	0.450005	0.47603	28.8	28.5
0.196294	0.220149	0.538008	0.391905	26.7	26.8
0.737018	0.0504202	0.631104	0.471948	25.1	23.8
0.365593	0.312977	0.357749	0.739917	26.1	26.2
0.73114	0.764228	0.682534	0.784758	25.8	24.6
1.03446	0.331858	0.108956	0.0465152	23.6	22.6
0.409238	0.396875	0.0332885	0.00701201	25.1	32
0.920133	0.957198	0.813137	0.916135	27	25.7
0.688805	0.596774	0.426777	0.776177	27.2	24.8
0.170696	0.289474	0.731223	0.876799	27.9	26.6
0.197888	0.880866	0.019584	0.216314	20	27.7
0.427803	0.493827	0.565725	0.778733	25.1	24.3
0.365788	0.17037	0.324025	0.652238	29.1	27
0.274175	0.540625	0.0749422	0.0772454	21.2	32
0.0959523	0.316239	0.722266	0.804227	26.5	23.4
0.925531	0.388679	0.535036	0.688623	32	26.5
0.915313	0.79661	0.66509	0.80733	28.8	29.5
0.42879	0.574468	0.0138868	0.0657221	32	23.5
1.01959	0.849057	0.122399	0.0604797	23.4	21.2
0.622378	0.657692	0.726004	0.788512	24.2	26
0.531122	0.0410095	0.17839	0.116958	32	31.7
0.480256	0.471223	0.668248	0.78206	26.6	27.8
0.296693	0.334661	0.639854	0.687845	24.9	25.1
0.327217	0.289362	0.598688	0.332569	29.8	23.5
0.765089	0.655738	0.64505	0.769147	26.4	24.4
0.802108	0.515504	0.728051	0.713573	26.7	25.8
0.527942	0.588745	0.764665	0.769215	24.2	23.1
0.578125	0.659375	0.0673312	0.181671	32	32
0.287879	0.333333	0.538581	0.799762	26.4	26.4
0.656156	0.719008	0.650571	0.504304	27.1	24.2
0.295845	0.437037	0.508884	0.730974	24.6	27
0.815629	0.606838	0.647114	0.826036	27.3	23.4
0.131935	0.0304183	0.862117	0.841359	26.9	26.3
0.420793	0.395161	0.293496	0.604995	25.8	24.8
0.394375	0.368	0.0441574	0.0758607	32	25
0.141491	0.370079	0.241532	0.23658	22.8	25.4
0.966111	0.0888889	0.0162499	0.286351	20	22.5
0.73625	0.727969	0.143737	0.488334	27.9	26.1
0.632333	0.551587	0.577121	0.712584	27.6	25.2
0.10625	0.515625	0.0419004	0.0592619	20	32
0.770536	0.484375	0.161137	-0.00303015	31.5	32
0.537189	0.704724	0.658301	0.764219	26.9	25.4
0.842643	0.822314	0.822517	0.881117	24.9	24.2
0.512365	0.0492611	0.0855613	0.0246852	29.5	20.3
0.415862	0.482759	0.0508249	0.0943015	20	23.2
0.480295	0.479167	0.728661	0.839638	27.7	24
0.180613	0.100806	0.840495	0.86021	29.8	24.8
0.27616	0.98125	0.14599	0.281863	22.1	32
0.41125	0.6625	0.0617241	0.0532349	20	32
0.51	0.412	0.664158	0.849495	32	25
0.433608	0.396875	0.175293	0.250945	26.5	32
0.0323562	0.3125	0.0557722	0.18271	22.6	32
0.786751	0.0282132	0.921947	0.741473	26.6	31.9
0.728162	0.903226	0.688046	0.568807	26.8	21.7
0.870297	0.640625	0.182484	0.0796405	29.9	32
0.503474	0.258621	0.0914543	0.0722047	27.3	29
0.790248	1	0.058087	0.118369	27.4	30.3
0.571311	0.78	0.0955734	0.0166442	30.5	20
0.775991	0.18	0.0333525	0.0167343	22.7	20
0.343543	0.597561	0.494677	0.819119	21.5	24.6
0.916395	0.802281	0.689765	0.797469	25.4	26.3
0.442829	0.416031	0.621529	0.508123	28.4	26.2
0.70431	0.492958	0.294314	0.807231	25.1	28.4
0.709719	0.890688	0.6446	0.582798	31.6	24.7
0.936895	0.18125	0.122823	0.0938756	31	32
0.40266	0.356557	0.794151	0.837268	27.3	24.4
0.312359	0.486486	0.754532	0.819417	23.2	25.9
0.635274	0.507874	0.781271	0.799411	27.8	25.4
0.200028	0.407725	0.609295	0.759665	24.4	23.3
0.114205	0.239669	0.435232	0.836662	32	24.2
0.440542	0.484375	0.837221	0.821248	26.2	25.6
0.894041	0.81749	0.655096	0.682805	30.1	26.3
0.147788	0.868217	0.128642	0.622223	26.3	25.8
0.871915	0.454545	0.697114	0.596778	29.1	24.2
0.938235	0.04	0.0751145	0.754291	27.2	27.5
0.926838	0.790441	0.308537	0.791404	32	27.2
0.347325	0.197531	0.47458	0.810124	27.5	24.3
0.0527386	0.910204	0.16678	0.253485	29.1	24.5
0.281993	0.0378007	0.0417074	0.0539393	20	29.1
0.725728	0.656357	0.0896899	0.0406285	24.1	29.1
0.807854	0.417582	0.22197	0.76635	20.4	27.3
0.116	0.854545	0.126915	0.185248	25	27.5
0.669429	0.488372	0.144906	0.237942	26.1	25.8
0.187318	0.692946	0.0419465	0.0370842	32	24.1
0.964423	0.565385	0.0052565	0.00522599	32	26
0.558318	0.569231	0.0593189	0.0516879	21.5	26
0.857188	0.802372	0.776224	0.7438	27.4	25.3
0.932566	0.575	0.0708576	0.0628338	22.8	32
0.515655	0.678862	0.514787	0.849487	24.2	24.6
0.349008	0.477444	0.709722	0.823059	29.9	26.6
0.618787	0.565737	0.671867	0.826808	26.3	25.1
0.092131	0.0972763	0.799296	0.832522	27.3	25.7
0.0435897	0.0384615	0.660586	0.830157	28.5	26
0.81033	0.489286	0.757281	0.89108	25.1	28
0.706249	0.552419	0.792744	0.82236	24.7	24.8
0.936899	0.202532	0.0474493	0.0996925	20	31.6
0.521111	0.21	0.0684815	0.0467491	22.5	20
0.146203	0.75	0.059281	0.0461691	23.7	20
0.528681	0.503268	0.809657	0.507697	30.4	30.6
1.0125	0.24375	0.0959334	0.0661349	32	32
0.346264	0.0958333	0.308093	0.395253	26.1	24
0.772077	0.943548	0.0590223	0.242353	32	24.8
0.87	0.29	0.0679789	0.0275511	25	20
0.457109	0.181818	0.614699	0.702424	29.6	25.3
0.928125	0.66	0.248299	0.0544221	32	20
0.830638	0.678445	0.776848	0.672695	26.9	28.3
0.695	0.005	0.0597543	0.127546	20	20
0.916667	0.909524	0.0727262	0.0265387	25.2	21
1.02982	0.0132013	0.224815	0.630841	28	30.3
0.30602	0.142857	0.124174	0.157014	20	24.5
0.432618	0.608696	0.625094	0.527051	30.8	27.6
0.767064	0.0230769	0.0819444	0.0354926	28.4	26
0.352326	0.302239	0.85176	0.735905	27.4	26.8
0.474783	0.91875	0.637994	0.365958	25.9	32
0.291722	0.40613	0.750625	0.807556	25.8	26.1
0.285346	0.783051	0.0908139	0.219143	31.6	29.5
0.281875	0.224	0.334905	0.811666	32	25
0.678877	0.678571	0.463925	0.793589	26	25.2
0.880075	0.807971	0.186642	0.385165	26.2	27.6
0.389675	0.37069	0.205532	0.707798	25.7	23.2
0.626234	0.711191	0.769361	0.680983	25.7	27.7
0.730768	0.650602	0.500392	0.879399	28.4	24.9
0.799833	0.849802	0.504927	0.812293	26	25.3
0.365652	0.10625	0.12819	0.11752	23.4	32
0.929961	0.0466926	0.475885	0.75594	25.7	25.7
0.138393	0.478125	0.091236	0.249721	22.4	32
0.808807	0.726923	0.617286	0.82297	27.6	26
0.304704	0.842466	0.106193	0.18287	22.6	29.2
0.39256	0.731602	0.311169	0.0303996	32	23.1
0.383218	0.766667	0.0836588	0.19883	32	27
0.918027	0.831418	0.628322	0.802111	27.1	26.1
0.186824	0.0334448	0.76557	0.386099	26.5	29.9
0.979779	0.96875	0.27032	0.287618	27.2	32
0.615052	0.868167	0.142608	0.133394	32	31.1
0.976115	0.809886	0.402451	0.46182	28.4	26.3
0.652201	0.584375	0.131693	0.0723625	24.7	32
0.743492	0.619048	0.0598183	0.0721685	20	25.2
0.991827	0.955823	0.78298	0.769407	25.6	24.9
0.155	0.295	0.0975178	0.104173	20	20
0.0397726	0.893701	0.68196	0.788323	31.3	25.4
0.549915	0.361204	0.840619	0.847786	29.2	29.9
0.0435534	0.210744	0.442365	0.508966	26.3	24.2
0.862158	0.96	0.0586906	0.14045	27.8	25
0.0702856	0.153226	0.860567	0.891026	25.3	24.8
0.926577	0.885932	0.761813	0.766912	26.1	26.3
0.423856	0.559375	0.0148084	0.0899957	28.4	32
0.447191	0.240625	0.321859	0.289796	28.7	32
0.946753	0.390438	0.0815689	0.667181	20	25.1
0.419101	0.400826	0.313342	0.643871	27.7	24.2
0.29816	0.349398	0.888063	0.88383	27.3	24.9
0.160929	0.21371	0.462383	0.574556	26.8	24.8
0.29715	0.309804	0.340563	0.706428	29.1	25.5
0.334236	0.284091	0.796388	0.829317	27.7	26.4
1.02218	0.199248	0.559507	0.795179	28	26.6
0.986006	0.0594796	0.623949	0.86414	27.6	26.9
0.0543126	0.870662	0.0777746	0.244971	30.4	31.7
0.34233	0.235537	0.0286121	0.100025	32	24.2
0.159821	0.0878661	0.0610417	0.0896959	27.9	23.9
0.785099	0.680934	0.708738	0.793196	24.4	25.7
0.890688	0.813765	0.783283	0.777224	24.7	24.7
0.168388	0.249042	0.824928	0.893732	25.6	26.1
0.899865	0.915612	0.789638	0.647656	25	23.7
0.642524	0.990506	0.0304881	0.204281	32	31.6
0.546836	0.55102	0.662619	0.825202	23.9	24.5
0.821455	0.900826	0.820405	0.804294	25	24.2
0.143303	0.206751	0.07424	0.0638946	24.2	23.7
0.393154	0.719243	0.746792	0.791546	25.4	31.7
0.161565	0.142857	0.0126449	0.0218113	22.4	29.4
0.827353	0.634375	0.850375	0.586947	26.3	32
0.708302	0.0820896	0.0753826	0.0522049	32	26.8
0.900885	0.05625	0.287784	0.447108	23.3	32
0.598472	0.153125	0.0157254	0.0479819	22.5	32
0.28933	0.00833333	0.0700477	0.413754	21.4	24
0.484679	0.377778	0.877179	0.932681	27.8	27
0.89529	0.826255	0.797164	0.835274	25	25.9
0.942917	0.00625	0.756419	0.280921	30	32
0.0457591	0.182186	0.230471	0.148916	28.1	24.7
0.0899849	0.36875	0.0632043	0.09084	24.9	32
0.142503	0.180723	0.849746	0.91258	26.7	24.9
0.501111	0.661538	0.0798559	0.0957722	27.7	26
0.276179	0.571429	0.0163773	0.0228808	26.8	25.2
0.375879	0.374502	0.838789	0.831719	26.9	25.1
0.466075	0.44856	0.0201763	0.0562762	32	24.3
0.616576	0.3125	0.12736	0.153867	28.1	25.6
0.0534625	0.678125	0.27433	-0.0393452	28.7	32
1.00051	0.0790514	0.826931	0.889326	25.5	25.3
0.809375	0.08125	0.0823767	0.149652	32	32
0.282693	0.940299	0.0518209	0.169189	27.7	26.8
0.544408	0.728125	0.0366784	0.233747	30.4	32
0.873326	0.480315	0.0838861	0.350765	29.7	25.4
0.499035	0.722807	0.0588424	0.704053	20	28.5
0.403618	0.875	0.133505	0.0477186	28.5	32
0.217025	0.84	0.39655	0.0296898	27.9	20
0.80625	0.878125	0.544251	0.168713	32	32
0.695138	0.695122	0.0882421	0.501809	25.3	24.6
1.02118	0.807547	0.0816693	0.0220842	20.4	26.5
0.333344	0.465649	0.364705	0.817154	23.5	26.2
0.536725	0.533101	0.809036	0.80277	27.5	28.7
0.66599	0.390625	0.0330441	0.0372791	30.8	32
0.313285	0.453061	0.688118	0.73941	26.5	24.5
0.9696	0.540816	0.0618256	0.084491	32	29.4
0.410436	0.248148	0.802067	0.836596	26.9	27
0.0509739	0.55794	0.0962674	0.0653795	26	23.3
0.0397367	0.190299	0.894969	0.928097	27.1	26.8
0.6	0.501818	0.653811	0.890931	28.5	27.5
0.37847	0.285171	0.319026	0.197121	30.5	26.3
0.400928	0.166102	0.0883441	0.164031	25.2	29.5
0.993223	0.794224	0.746278	0.852582	26.9	27.7
0.702257	0.453441	0.373013	0.389764	27.1	24.7
0.19676	0.157895	0.835814	0.882844	27.2	26.6
0.0493003	0.216667	0.437835	0.464935	26.2	24
0.853177	0.60166	0.385649	0.633783	28.1	24.1
0.137885	0.223108	0.557923	0.823256	24.3	25.1
0.97772	0.949219	0.785183	0.846896	27	25.6
0.880392	0.881423	0.800871	0.790678	25.7	25.3
0.395651	0.282443	0.763315	0.845287	27.1	26.2
0.63175	0.529197	0.283052	0.841388	27.1	27.4
0.800334	0.777778	0.816103	0.873503	26.6	25.2
0.500916	0.647287	0.728763	0.879242	27.5	25.8
0.45695	0.412162	0.0330875	0.050043	28	29.6
0.395709	0.453125	0.741806	0.791158	25.2	25.6
0.764655	0.618321	0.802841	0.805378	27.1	26.2
0.563094	0.559846	0.688124	0.777961	24.6	25.9
1.02956	0.0809717	0.774027	0.826666	25.9	24.7
0.698805	0.656126	0.556332	0.71457	26.2	25.3
0.463887	0.523256	0.613194	0.805445	24.6	25.8
0.962105	0.77907	0.947014	0.87506	26	25.8
0.614847	0.601562	0.573368	0.788658	24.7	25.6
0.735788	0.708904	0.0928791	0.156503	32	29.2
0.871775	0.240816	0.255473	0.794367	21.2	24.5
0.292991	0.251908	0.48758	0.853623	29.6	26.2
0.212658	0.355	0.132357	0.0300978	31.6	20
0.413722	0.442623	0.754369	0.91184	25.1	24.4
0.570703	0.425197	0.638118	0.806106	26.5	25.4
0.803192	0.742063	0.802783	0.878988	26.7	25.2
0.772908	0.784861	0.819615	0.899464	25.1	25.1
0.861806	0.520833	0.578312	0.847694	32	28.8
0.7618	0.595745	0.786647	0.801941	26.1	23.5
0.734227	0.559184	0.787695	0.887542	26.2	24.5
0.586157	0.623693	0.171411	0.0960697	22.9	28.7
0.223967	0.541176	0.156345	0.325861	20.6	25.5
0.317687	0.11859	0.631474	0.498052	27.9	31.2
0.40119	0.291667	0.625366	0.819142	28	26.4
0.356676	0.302239	0.825097	0.82285	29.2	26.8
0.137707	0.917219	0.794884	0.656691	25.7	30.2
0.571854	0.522901	0.642579	0.759401	24.1	26.2
0.799213	0.755906	0.760849	0.864543	25.4	25.4
0.297888	0.3625	0.865972	0.284249	29.3	32
0.57502	0.685714	0.345285	0.651925	25	24.5
0.606503	0.114865	0.0563774	0.0325277	32	29.6
0.662786	0.2375	0.0487132	0.0225134	30.6	32
0.138325	0.191589	0.0583389	0.0593745	25.6	21.4
0.353447	0.399317	0.811618	0.940729	28.4	29.3
0.747159	0.553125	0.863691	0.465895	26.4	32
0.509493	0.666667	0.0617633	0.0970673	32	29.1
0.821821	0.743083	0.616388	0.702705	26.5	25.3
0.831656	0.845528	0.575503	0.526876	26.9	24.6
0.48532	0.441065	0.901327	0.902473	28	26.3
0.855368	0.812245	0.826504	0.931548	27.6	24.5
0.438028	0.389091	0.873556	0.903686	28.4	27.5
0.839383	0.0595611	0.10434	0.317605	30.4	31.9
0.741215	0.59144	0.883821	0.934093	26	25.7
0.05625	0.834375	0.0539237	0.113544	32	32
0.683512	0.162896	0.0398961	0.0919855	32	22.1
0.755125	0.813953	0.442175	0.54244	27	25.8
0.180909	0.52	0.0483317	0.137026	27.5	20
0.1625	0.415	0.0263695	0.0533381	32	20
0.281782	0.36875	0.0310753	0.0360323	23.5	32
0.561111	0.34	-0.0200452	0.0694594	30.6	20
0.513967	0.781991	0.095006	0.0174869	25.5	21.1
0.295841	0.571429	0.0904401	0.125432	32	26.6
0.392388	0.345455	0.67173	0.909636	28.9	27.5
0.614994	0.588477	0.801254	0.842397	26.6	24.3
0.256418	0.479339	0.174627	0.00187177	30.1	24.2
0.62373	0.575	0.0429018	0.049701	24.6	32
0.434697	0.456432	0.837497	0.897364	24.8	24.1
0.69258	0.599338	0.128416	0.0678082	26.4	30.2
0.446693	0.261411	0.289733	0.90672	32	24.1
1.00059	0.772059	0.0264625	0.11778	20	27.2
0.715366	0.608871	0.702697	0.790188	25.8	24.8
0.891317	0.823077	0.860453	0.929004	26.4	26
0.755829	0.509025	0.0442417	0.0571909	25.5	27.7
0.898393	0.0896861	0.0574908	0.0292312	24	22.3
0.910356	0.884921	0.79585	0.866665	27.1	25.2
1.02127	0.845283	0.833548	0.906171	27.5	26.5
0.614273	0.654762	0.689446	0.933547	25.6	25.2
0.746041	0.657692	0.80082	0.752468	27.2	26
0.818594	0.654028	0.82128	0.608508	25.3	21.1
1.01756	0.946875	0.73948	0.352061	27.4	32
0.15807	0.421233	0.0624888	0.10102	23	29.2
0.821608	0.741135	0.57692	0.76953	27.4	28.2
0.172855	0.76875	0.102212	0.255509	27.1	32
0.125481	0.375	0.0352496	0.0472199	26	32
0.677704	0.523297	0.736892	0.855616	26.4	27.9
0.349749	0.502092	0.0320337	0.026181	20	23.9
0.799474	0.780083	0.0685168	0.159103	25.4	24.1
0.301753	0.354582	0.737108	0.710435	25	25.1
0.940659	0.105455	0.792386	0.919134	27.3	27.5
0.807085	0.731278	0.802477	0.483755	26.4	22.7
0.534247	0.290221	0.268344	0.610088	32	31.7
0.231452	0.875	0.281238	0.0238652	32	24.8
0.393029	0.438247	0.664686	0.839864	24.3	25.1
0.071875	0.825	0.0450138	0.00735615	32	20
0.429209	0.748092	0.164629	0.123968	26.5	26.2
0.977291	0.814947	0.140411	0.124249	32	28.1
1.01505	0.659164	0.135695	0.139864	32	31.1
0.62181	0.58209	0.717927	0.785542	27.9	26.8
0.819651	0.819923	0.688577	0.901576	25.3	26.1
0.49214	0.296443	0.611807	0.594049	26	25.3
0.613048	0.753555	0.019098	0.104901	32	21.1
0.855003	0.992218	0.898055	0.723906	26.5	25.7
0.441625	0.293173	0.672538	0.938632	28.3	24.9
0.742361	0.535055	0.694785	0.79109	31.7	27.1
0.552497	0.492908	0.80148	0.830951	29.6	28.2
0.846929	0.177165	0.023339	0.0795773	20	25.4
0.204225	0.690909	0.0433315	0.0540973	21.3	22
0.519322	0.638554	0.69176	0.870228	25.7	24.9
0.346568	0.288538	0.370102	0.823143	31.1	25.3
0.72825	0.4625	0.54704	0.217827	25	32
0.795448	0.717054	0.817024	0.596718	26.6	25.8
0.717238	0.57193	0.630598	0.856562	28.1	28.5
0.674732	0.615702	0.700849	0.825299	26.3	24.2
0.807109	0.641791	0.210889	0.846722	26.2	26.8
0.672786	0.535156	0.897156	0.886937	28.3	25.6
0.746875	0.915	0.197885	0.0262387	32	20
0.499584	0.871383	0.158346	0.0972606	25.9	31.1
0.476736	0.364444	0.0887782	-0.166603	32	22.5
0.0868405	0.649351	0.0890049	0.0568825	24.1	30.8
0.475855	0.598253	0.84144	0.523363	27.4	22.9
0.306089	0.215	0.137613	0.0253283	27.1	20
0.466718	0.726496	0.360304	0.590899	26.9	23.4
0.608621	0.490566	0.680395	0.8831	25.3	26.5
0.555133	0.475285	0.729676	0.817612	26.3	26.3
0.761449	0.583333	0.779392	0.92333	27.5	27.6
0.749145	0.521368	0.715931	0.853897	26	23.4
0.417268	0.443182	0.609499	0.840804	27.7	26.4
0.594342	0.567347	0.550358	0.84019	27.7	24.5
0.574401	0.511905	0.794957	0.830001	27.5	25.2
0.467839	0.411067	0.58752	0.833067	26.7	25.3
0.50586	0.492126	0.73969	0.897437	26.2	25.4
0.476199	0.560311	0.535969	0.900879	26.1	25.7
0.337311	0.404082	0.659382	0.786596	24.8	24.5
1.00378	0.961702	0.621216	0.110359	23.1	23.5
0.4375	0.15	0.26584	0.326529	32	32
0.887681	0.689394	0.452019	0.253876	27.6	26.4
0.642165	0.334375	0.0933441	0.124197	28.4	32
0.440182	0.518519	0.664457	0.738893	25.2	24.3
0.677453	0.867704	0.477091	0.706885	25.6	25.7
0.283245	0.278607	0.194697	0.0228882	29.5	20.1
0.817749	0.980989	0.617275	0.672348	25	26.3
0.514762	0.977376	0.048518	0.0843681	32	22.1
0.166405	0.195918	0.737765	0.711868	27.3	24.5
0.729048	0.752066	0.559683	0.824683	25.6	24.2
0.698721	0.343434	0.695475	0.495718	27.5	29.7
0.145333	0.284375	0.0942027	0.0291793	22.9	32
0.592522	0.541833	0.558925	0.772639	26	25.1
0.4712	0.490119	0.549123	0.781716	23.4	25.3
0.761035	0.798354	0.760995	0.575353	24.8	24.3
0.418797	0.253906	0.770091	0.814792	29.7	25.6
0.179691	0.205645	0.764881	0.854975	28.4	24.8
0.884118	0.845283	0.163683	0.221969	25.4	26.5
0.668545	0.29375	0.0396492	0.295709	24.4	32
0.843501	0.865625	0.160599	0.126613	25.1	32
0.662904	0.301961	0.605206	0.771558	29.7	25.5
0.503125	0.2625	0.0410057	0.220986	32	32
0.423077	0.461538	0.585021	0.81145	27.3	26
0.974291	0.942387	0.772357	0.851852	26.7	24.3
0.6236	0.434959	0.0633293	0.169884	21.2	24.6
0.116466	0.853383	0.0375658	0.108949	20	26.6
0.76614	0.805243	0.0140439	0.187429	32	26.7
0.618707	0.33125	0.137136	0.103773	29.3	32
0.427928	0.295455	0.626005	0.690158	29.6	26.4
0.93529	0.413127	0.0113315	0.143588	20	25.9
0.735588	0.823529	0.041328	0.0990598	20	27.2
0.56425	0.24375	0.0572025	0.135386	25	32
0.760198	0.866667	0.101134	0.31385	26.1	25.5
0.592463	0.327206	0.0597093	0.0614076	32	27.2
0.401869	0.309237	0.850562	0.897012	27.5	24.9
0.75888	0.593985	0.713846	0.934847	26.1	26.6
0.399197	0.559375	0.0740646	0.0400225	31.9	32
0.320204	0.223642	0.185893	0.108211	20.1	31.3
0.520313	0.497925	0.647914	0.845099	25.8	24.1
0.858271	0.318021	0.0213695	0.172042	24.7	28.3
0.858679	0.803125	0.0642977	0.467799	24.7	32
0.585111	0.453061	0.438057	0.909895	26.4	24.5
0.775799	0.85098	0.0312479	0.27057	25.1	25.5
1.00132	0.0443548	0.823973	0.868454	26.3	24.8
0.0942529	0.32	0.108107	0.0864375	26.1	27.5
0.910256	0.388462	-0.0053661	0.216864	24.9	26
0.315887	0.329154	0.0305518	0.317963	22.4	31.9
0.108356	0.164557	0.679959	0.851861	26.9	23.7
0.393809	0.294671	0.0344935	0.242136	26.4	31.9
0.656418	0.363946	0.0718347	0.355741	22.9	29.4
0.720962	0.278997	0.0681718	0.263609	22.8	31.9
0.106497	0.0905512	0.744557	0.838141	27.8	25.4
0.221128	0.334661	0.100146	0.233448	32	25.1
0.273238	0.326996	0.782581	0.848534	28.2	26.3
1.0103	0.110687	0.782781	0.903537	27.2	26.2
0.115625	0.165625	0.153097	0.387515	32	32
0.963916	0.244444	0.688651	0.775305	27.2	27
0.687049	0.568	0.574674	0.856318	24.4	25
0.657846	0.349593	0.0205063	0.202249	20	24.6
0.399692	0.386179	0.762096	0.846606	22.2	24.6
0.355956	0.403101	0.817632	0.781004	29.4	25.8
0.0844419	0.207692	0.703762	0.792341	26.6	26
0.361294	0.907895	-0.00181589	0.171472	32	22.8
0.443451	0.502041	0.705738	0.796345	25.1	24.5
0.455044	0.921053	0.0321654	0.224552	32	22.8
0.67529	0.880309	0.0464144	0.171347	21	25.9
0.362132	0.234375	0.00348029	0.18048	23.8	32
0.358309	0.405738	0.752055	0.795188	24.1	24.4
0.467082	0.211268	0.0544463	0.0716146	26.1	28.4
0.588738	0.773504	0.43883	0.635139	25.5	23.4
0.772351	0.434978	0.0509951	0.0562583	25.6	22.3
0.958533	0.992509	0.635707	0.738318	25.1	26.7
0.428125	0.34375	0.0379246	0.0720245	32	32
0.936886	0.568548	0.0162594	0.105009	27.6	24.8
0.375	0.28	0.0502668	0.0893372	32	20
0.459002	0.40625	0.00903594	0.0778766	21.8	32
0.467465	0.317797	0.714183	0.66482	28.6	23.6
0.784409	0.49004	0.102901	0.117858	25.6	25.1
0.128623	0.297872	0.0343156	0.0367083	24.3	23.5
0.766492	0.086758	0.75092	0.29366	25.3	21.9
0.112953	0.211896	0.667326	0.812979	32	26.9
0.712701	0.570342	0.788406	0.898352	25.2	26.3
0.0636042	0.932862	0.842535	0.896778	28.3	28.3
0.570852	0.440613	0.514288	0.691356	26	26.1
0.34031	0.209302	0.812448	0.903427	27	25.8
0.270633	0.220472	0.704212	0.899391	27	25.4
0.28119	0.188	0.79357	0.88794	26.9	25
0.297306	0.325	0.832056	0.905418	26.6	24
0.4625	0.825	0.0597865	0.0617084	32	20
0.814505	0.463964	0.00746795	0.0194146	20	22.2
1.02594	0.948413	0.601007	0.854432	25.3	25.2
0.907766	0.940928	0.571165	0.842146	24.2	23.7
0.619104	0.409253	0.681056	0.688495	28.4	28.1
0.596356	0.45283	0.778157	0.818754	26.2	26.5
0.73121	0.544803	0.87104	0.498331	26.3	27.9
0.514559	0.488889	0.793072	0.785745	29	22.5
0.61728	0.589147	0.859004	0.377128	27.5	25.8
0.921875	0.835	0.161833	0.136636	32	20
0.643918	0.836806	0.826488	0.895694	23.2	28.8
0.605735	0.508961	0.898372	0.891231	27.2	27.9
0.0928702	0.0185874	0.770578	0.919982	27.9	26.9
0.137263	0.960317	0.82835	0.727223	24.4	25.2
0.150928	0.385417	0.608019	0.808076	28.9	28.8
0.692231	0.548	0.567492	0.633437	24.2	25
0.609375	0.384375	0.0291648	0.127501	32	32
0.802183	0.722689	0.642272	0.814002	26.1	23.8
0.907836	0.604563	0.53786	0.862206	27.6	26.3
0.430979	0.433824	0.655385	0.783202	24.3	27.2
0.997998	0.658915	0.431602	0.809924	27.1	25.8
0.890898	0.623377	0.0853829	0.258834	23.7	23.1
0.793273	0.752137	0.649114	0.74895	26.2	23.4
0.890419	0.634361	0.0365881	0.043932	20	22.7
0.978968	0.266393	0.0563154	0.11134	23.5	24.4
1.01976	0.0711462	0.744992	0.88122	25.3	25.3
0.258617	0.317164	0.659807	0.817276	27.8	26.8
0.0692807	0.174658	0.765808	0.89213	28.7	29.2
0.941486	0.946502	0.306317	0.602568	27.4	24.3
0.537962	0.65	0.646097	0.871613	23.1	26
0.132057	0.276151	0.158658	0.021375	26	23.9
0.0735662	0.537217	0.190265	0.195269	29.1	30.9
0.863747	0.789474	0.724824	0.834418	27.5	24.7
0.907442	0.996283	0.778763	0.931889	27.5	26.9
0.931167	0.0230769	0.843951	0.825847	27.1	26
0.757242	0.768924	0.860014	0.878334	26.6	25.1
0.788244	0.81362	0.894819	0.860292	26.3	27.9
0.507698	0.837321	0.0842234	0.0221209	29.4	20.9
0.281175	0.268939	0.845061	0.902033	27.8	26.4
0.65625	0.421875	0.635631	0.57589	23.6	32
0.850032	0.793233	0.842427	0.936745	25.8	26.6
1.01543	0.0185874	0.804108	0.916433	27.1	26.9
0.339349	0.0875	0.0976325	0.0594565	28.4	32
0.259259	0.337037	0.662444	0.889322	23.7	27
0.956699	0.0514706	0.54965	0.912763	25.2	27.2
0.614417	0.845361	0.142851	0.0707746	26.4	29.1
0.698062	0.98125	0.0684018	0.0634938	28.7	32
0.911038	0.559633	0.14558	0.0888583	32	21.8
0.955127	0.0515873	0.822086	0.907626	26.3	25.2
0.519088	0.675768	0.131835	0.150704	23.7	29.3
0.866662	0.739927	0.563814	0.425487	31.9	27.3
0.421875	0.52	0.103506	0.0686661	32	20
0.0685805	0.968421	0.0970904	0.0430775	26.4	28.5
0.932957	0.977273	0.683983	0.868925	26.6	26.4
0.593105	0.376682	0.0416153	0.0560801	30.1	22.3
0.91834	0.217054	0.681507	0.677139	26.4	25.8
0.0827273	0.972	0.800086	0.869095	26.4	25
0.39375	0.690625	0.0663382	0.261679	32	32
0.168213	0.3	0.0131148	0.0196013	29.1	20
0.922226	0.261261	0.277822	0.113151	31.6	22.2
0.52381	0.562771	0.107149	0.0281715	20	23.1
0.337952	0.447368	0.335523	0.284979	24.5	22.8
0.255708	0.328244	0.564682	0.721452	22.5	26.2
0.696545	0.60084	0.717533	0.814097	25.2	23.8
0.642361	0.559375	0.0919316	0.102916	21.6	32
0.045391	1	0.623989	0.885344	31.1	28.3
0.51381	0.382022	0.820487	0.806393	28.3	26.7
0.839936	0.896057	0.812091	0.417375	26.9	27.9
0.270449	0.334586	0.439777	0.810766	23.1	26.6
0.508515	0.510417	0.562197	0.792323	28.3	28.8
0.528571	0.141818	0.539702	0.921816	23.8	27.5
0.235456	0.10687	0.502753	0.837562	26.4	26.2
0.899958	0.884758	0.708171	0.784912	25.9	26.9
0.349095	0.35443	0.60142	0.761891	25.7	23.7
0.343919	0.5	0.325992	0.817867	24.8	22.6
0.120054	0.124464	0.557853	0.815506	25.5	23.3
0.266855	0.293617	0.625989	0.774395	24.9	23.5
0.967948	0.947368	0.692568	0.866808	27	26.6
0.528798	0.538776	0.645696	0.795306	27	24.5
0.591651	0.553279	0.687208	0.809533	25.9	24.4
0.793206	0.539033	0.677321	0.868097	28.2	26.9
0.34134	0.458333	0.893899	0.921699	28.1	26.4
0.877323	0.869888	0.855538	0.895062	26.9	26.9
0.286102	0.125	0.842085	0.765317	28.5	25.6
0.474824	0.54251	0.764469	0.848604	23.8	24.7
0.713751	0.671815	0.593534	0.894202	26	25.9
0.246466	0.164794	0.72073	0.904615	28.4	26.7
0.391758	0.284698	0.864118	0.926119	28.6	28.1
0.895566	0.55625	0.131042	0.0345143	23.4	32
0.703673	0.563981	0.119027	0.0961988	32	21.1
0.98968	0.117647	0.790502	0.884941	26.6	25.5
0.65817	0.577778	0.447731	0.717717	23.8	22.5
0.41502	0.466942	0.774707	0.912951	25.3	24.2
0.0963878	0.775	0.1287	0.0218755	26.3	20
0.962511	0.447183	0.71415	0.6949	30.3	28.4
1.035	0.955	0.031544	0.0934377	20	20
0.341785	0.165625	0.0153942	0.0457677	31.8	32
0.183676	0.815625	0.0318327	0.140652	23.7	32
0.300287	0.321705	0.576088	0.618206	28.9	25.8
0.929244	0.847328	0.239911	0.695962	27.5	26.2
0.647897	0.377682	0.0628727	0.102569	20	23.3
0.71242	0.759398	0.430403	0.50266	26.2	26.6
0.491233	0.33125	0.0520493	0.153605	30.3	32
0.130677	0.81672	0.0350747	0.163318	32	31.1
0.891752	0.873563	0.323526	0.606675	26.5	26.1
0.663643	0.567568	0.762878	0.876406	24.9	25.9
0.251665	0.985401	0.000379969	0.0521409	32	27.4
0.280937	0.197368	0.703687	0.843118	22.4	22.8
0.0393664	0.0149254	0.470413	0.78455	26.9	26.8
0.444203	0.724907	0.0366603	0.134236	32	26.9
0.889464	0.644828	0.387891	0.482147	25.3	29
0.462528	0.382576	0.333752	0.552244	29.8	26.4
0.427846	0.317073	0.0164774	0.0852647	20	24.6
0.451564	0.686957	0.422274	0.817746	22.8	23
0.806918	0.751908	0.79311	0.889783	26.9	26.2
0.799145	0.742308	0.827324	0.869373	26.1	26
0.352865	0.359848	0.169417	0.203558	25.6	26.4
0.312088	0.536278	0.0537292	0.0793198	30.8	31.7
0.237179	0.291667	0.299568	0.765484	26	26.4
0.875624	0.957746	0.110301	0.0338714	25.1	28.4
0.864744	0.646875	0.793174	0.11454	25.9	32
0.481703	0.133829	0.600472	0.718786	32	26.9
0.903247	0.253061	0.102071	0.392109	24.7	24.5
0.593519	0.591928	0.459431	0.548714	26.5	22.3
0.185795	0.195833	0.16055	0.394412	28.1	24
0.53043	0.0340136	0.173147	0.0714875	26.2	29.4
0.348307	0.348178	0.534723	0.873754	25.2	24.7
0.476466	0.214286	0.0294109	0.0431056	20	26.6
1.03776	0.248031	0.0134383	0.0240449	24	25.4
0.334269	0.207006	0.269026	0.0286684	27.9	31.4
0.209249	0.295019	0.26853	0.908542	24.1	26.1
0.5896	0.421296	0.543558	0.435487	26.3	21.6
0.573442	0.212851	0.400082	0.863535	26.3	24.9
0.495	0.69	0.0398134	0.14124	20	20
0.810828	0.421801	0.0505561	0.0141035	28.3	21.1
1.04572	0.0940594	-0.0312454	0.034212	28.8	20.2
0.449798	0.653125	0.0963589	0.098447	31	32
0.959378	0.873518	0.697005	0.857918	27.4	25.3
0.625919	0.465409	0.0335244	0.0878576	21.3	31.8
0.984783	0.26	0.795741	0.499288	23	20
0.324024	0.334375	0.0476705	0.0348659	30.1	32
0.0829306	0.185567	0.12127	0.0677951	25.6	29.1
0.590208	0.52988	0.658758	0.875228	24.6	25.1
0.0428746	0.991968	0.336455	0.827482	29.3	24.9
0.501304	0.437008	0.260482	0.835264	32	25.4
1.0138	0.546125	0.799463	0.619514	27.4	27.1
0.987988	0.791506	0.486553	0.852849	31.5	25.9
0.814229	0.8	0.748193	0.898827	26.6	26.5
0.205385	0.106719	0.722219	0.882422	23.9	25.3
0.708482	0.62963	0.595364	0.847339	24.2	24.3
0.406445	0.241758	0.532316	0.895607	32	27.3
0.615787	0.380783	0.552808	0.789634	27.6	28.1
0.456311	0.0818182	0.110816	0.0233081	20.6	22
0.387335	0.502146	0.638698	0.815931	24.9	23.3
0.831749	0.730038	0.726244	0.891302	28	26.3
0.741691	0.572519	0.388973	0.730634	26	26.2
0.480974	0.528517	0.367815	0.80009	25.8	26.3
0.154812	0.810484	0.0947174	0.0580989	24.4	24.8
0.541969	0.838028	0.122849	0.0148053	29.7	28.4
1.01692	0.165385	0.408402	0.232033	25	26
0.534139	0.117647	0.867342	0.419405	27.2	23.8
0.992479	0.801556	0.512775	0.818832	28.3	25.7
0.817408	0.817518	0.220291	0.822364	26.5	27.4
0.558551	0.591912	0.87063	0.812874	27	27.2
0.665884	0.385768	0.201375	0.223701	24.4	26.7
0.873064	0.528125	0.0611791	0.0695366	22.6	32
0.590537	0.505535	0.895777	0.894049	28.1	27.1
0.755863	0.462329	0.859794	0.919336	26.4	29.2
0.732455	0.979592	0.0786934	0.0535803	23.7	24.5
0.40634	0.739286	0.0529686	0.215458	24.9	28
0.0852812	0.882979	0.404834	0.77564	28.4	28.2
0.434419	0.671875	0.469162	0.226001	28.4	32
0.241159	0.228	0.793208	0.594891	27.6	25
0.660455	0.612648	0.256055	0.55163	27.3	25.3
0.451149	0.501976	0.868026	0.806516	26.3	25.3
0.882412	0.0376712	0.862647	0.856656	27.4	29.2
0.388585	0.503546	0.585578	0.646293	25.3	28.2
0.754222	0.748971	0.115787	0.0716569	23.2	24.3
0.367531	0.548	0.5556	0.771221	23.9	25
0.1546	0.078125	0.0748291	0.0249339	30.3	32
0.513804	0.429134	0.262196	0.754613	32	25.4
0.982897	0.193133	0.117306	0.118564	20	23.3
0.159677	0.175	0.017431	0.0631022	24.8	20
0.094265	0.801498	0.042729	0.234452	32	26.7
0.583807	0.4	0.825938	0.809155	24.4	24.5
0.684375	0.9125	0.102346	0.0660085	32	32
0.160524	0.478125	0.0316893	0.0286271	23.4	32
1.00282	0.753125	0.870917	0.499899	27.7	32
0.680819	0.70438	0.118951	0.109754	31.6	27.4
0.116449	0.924779	0.0750523	0.0787924	25.2	22.6
0.763492	0.690476	0.768369	0.664587	25.5	25.2
0.170038	0.414716	0.0627048	0.0517848	29	29.9
0.12712	0.11336	0.53851	0.471624	27.6	24.7
0.611321	0.505576	0.838219	0.879597	24.7	26.9
0.668452	0.302419	0.731843	0.829885	25	24.8
0.389541	0.103448	0.589496	0.775814	29.1	26.1
0.953895	0.866397	0.84106	0.72773	26.3	24.7
0.420054	0.232283	0.462012	0.77533	32	25.4
0.0508577	0.0700389	0.671158	0.800481	28.4	25.7
0.703754	0.821561	0.0307497	0.122375	21.3	26.9
0.94382	0.0411985	0.861524	0.889544	26.7	26.7
0.730613	0.513011	0.682659	0.882291	25.8	26.9
0.106425	0.0694981	0.629994	0.873745	27.3	25.9
0.162423	0.217949	0.855563	0.504516	28.3	23.4
0.318514	0.339844	0.742331	0.825187	27.8	25.6
0.886092	0.509615	0.0664603	0.11006	24.1	20.8
0.325038	0.341176	0.770227	0.89983	23.4	25.5
0.341507	0.279693	0.729854	0.877417	27	26.1
1.01517	0.121094	0.788055	0.854372	27.2	25.6
0.994617	0.123711	0.811	0.68002	26.3	29.1
0.426327	0.0594796	0.0742154	0.0737084	26.1	26.9
0.996667	0.00746269	0.747013	0.900153	25.3	26.8
0.30118	0.433884	0.710091	0.860672	26.2	24.2
0.0829368	0.133562	0.850242	0.882748	28.5	29.2
0.967235	0.966165	0.606797	0.702769	26	26.6
0.444977	0.684647	0.834162	0.209836	28.4	24.1
0.541426	0.467681	0.64739	0.822318	24.8	26.3
0.775684	0.813433	0.0772355	0.060547	27.4	26.8
0.889303	0.954545	0.76653	0.866643	26.8	26.4
0.533322	0.573913	0.0767306	0.0269714	25.9	23
0.576232	0.462745	0.834247	0.854129	26.3	25.5
0.972725	0.496599	0.224594	0.0631341	32	29.4
0.677297	0.0418605	0.0613609	0.0319012	30.7	21.5
0.699903	0.978339	0.280852	0.657428	26.8	27.7
0.36125	0.09375	0.097003	0.0262683	20	32
0.45393	0.631179	0.577373	0.796638	26.6	26.3
0.331749	0.330798	0.782967	0.875195	28	26.3
0.552028	0.480916	0.0121317	0.0705846	32	26.2
0.103267	0.202429	0.691083	0.698993	28.8	24.7
0.664034	0.461224	0.0361806	0.105549	29.2	24.5
0.65625	0.6625	0.320819	0.0766726	32	32
0.331417	0.361314	0.807208	0.860945	29.2	27.4
0.237955	0.286957	0.579603	0.71371	29.6	23
0.447024	0.176724	0.00858659	0.021032	24.1	23.2
0.187594	0.565421	-0.265272	0.00681177	24.8	21.4
0.544041	0.58952	0.588286	0.825184	24.6	22.9
0.877826	0.802326	0.746875	0.920211	26.3	25.8
0.302843	0.59	0.0480504	0.0405627	29.9	20
0.792326	0.678125	0.256989	0.688638	31.6	32
0.820897	0.913386	0.697001	0.672947	25.2	25.4
0.176667	0.224719	0.606544	0.71545	28.2	26.7
0.981162	0.979839	0.764894	0.7769	25.9	24.8
0.914683	0.85	0.752343	0.779798	25.2	24
0.564156	0.37931	0.616343	0.61877	27.8	26.1
0.487376	0.453125	0.567172	0.832105	30.2	32
0.688842	0.369906	0.840764	0.551757	29.7	31.9
0.0666507	0.0797101	0.726722	0.894774	27.3	27.6
0.192503	0.714286	0.031321	0.0204375	32	20.3
1.01622	0.0829876	0.636931	0.747905	25.6	24.1
0.853134	0.924051	0.679438	0.767652	24.9	23.7
0.42167	0.55794	0.130431	0.0498627	27.3	23.3
0.0712664	0.290323	0.525961	0.795465	27	24.8
0.52702	0.349558	0.0920156	0.0805892	29.1	22.6
0.59615	0.458781	0.586486	0.527504	31.3	27.9
0.251576	0.313653	0.5942	0.8461	25.4	27.1
0.218929	0.823529	0.139517	0.0692532	24	22.1
0.328325	0.393258	0.0744616	0.107707	25.8	26.7
0.0983461	0.860317	0.0577607	0.185238	28.6	31.5
0.429359	0.178125	0.0213398	0.0903302	23.8	32
0.727916	0.920949	0.5569	0.537899	25.2	25.3
0.935358	0.00423729	0.433983	0.712299	27.4	23.6
0.589715	0.894737	0.193439	0.062827	28.9	30.4
0.432919	0.384921	0.768994	0.810458	31.4	25.2
0.0861345	0.0392857	0.0959956	0.228783	23.8	28
0.639805	0.352459	0.0311059	0.2336	32	24.4
0.633726	0.238095	0.211947	0.0391473	29.9	25.2
0.726929	0.748031	0.361956	0.729171	27.5	25.4

## Sheet: Human 0.25%
Old_Phase	New_Phase	r2_before	r2_after	Period_before	Period_after
0.197884	0.175926	0.306395	0.0125554	28	21.6
0.741969	0.641791	0.409512	0.859373	26.9	26.8
0.585938	0.90625	0.125487	0.0363177	25.6	32
0.117602	0.161654	0.781861	0.874808	27.3	26.6
0.616089	0.534694	0.618704	0.823327	29.2	24.5
0.728985	0.607143	0.224609	0.0779096	28.4	25.2
0.415084	0.4625	0.52988	0.82356	23.7	24
0.910551	0.5	0.780878	0.340796	29.9	31.4
0.135203	0.175097	0.796355	0.90443	26.1	25.7
0.288317	0.520979	0.0193561	0.109181	26.6	28.6
0.936171	0.906574	0.478734	0.486784	26.2	28.9
0.255812	0.300412	0.788204	0.932787	27.1	24.3
0.96825	0.8	0.325073	0.114952	25	32
0.771467	0.162055	0.336462	0.0318064	32	25.3
0.895587	0.878049	0.381768	0.674247	24.8	24.6
0.34355	0.428094	0.137425	0.32554	20.1	29.9
0.305856	0.071875	0.0746815	0.0608863	25.4	32
1.03527	0.146939	0.675512	0.872647	25.4	24.5
0.821157	1	0.696078	0.47876	24.7	20.1
0.98374	0.974026	0.701952	0.831323	28.7	23.1
0.615296	0.553279	0.531243	0.750237	24.2	24.4
0.983442	0.894118	0.746839	0.413338	27	25.5
0.254377	0.353383	0.677178	0.759722	26.8	26.6
0.673794	0.753125	0.157016	0.018692	22.8	32
0.299124	0.317992	0.319591	0.808137	32	23.9
0.245308	0.276596	0.755968	0.823133	27.7	28.2
0.200072	0.20339	0.854324	0.911201	28.1	29.5
0.76831	0.219124	0.139475	0.327365	30.5	25.1
0.967561	0.0118577	0.674005	0.950744	25.6	25.3
0.716595	0.790625	0.15748	0.0176921	23.2	32
0.612599	0.43125	0.034217	0.0178828	25.2	32
0.769519	0.696875	0.05089	0.0926935	30.9	32
0.13125	0.109375	0.0289862	0.0755542	20	32
0.541625	0.053125	0.00251013	0.0166322	25.3	32
0.725	0.228125	0.119307	0.0192653	32	32
0.36125	0.40625	0.114906	0.0341905	20	32
0.548056	0.194444	0.0749069	0.0201481	20	28.8
0.258511	0.175	0.0598789	-0.00427709	23.5	20
0.424585	0.780919	0.0910248	0.0902746	24.1	28.3
0.475	0.395	0.061214	0.0847022	32	20
0.873178	0.790323	0.678912	0.903618	28.1	24.8
0.805455	0.0619835	0.0583446	0.0510239	20	24.2
0.0446037	0.965385	0.731471	0.895503	26.3	26
0.527979	0.0327869	0.0968198	0.0650622	28.3	24.4
0.609821	0.534375	0.121335	0.037497	28	32
0.696875	0.3625	0.107564	0.052196	32	32
0.05625	0.1	0.0612878	0.142024	32	32
0.631739	0.569565	0.168377	0.0563166	30	23
0.484089	0.65625	0.0562338	0.0600286	27.3	32
0.252321	0.371287	0.0535046	0.0613124	32	20.2
0.0978885	0.48954	0.113511	0.0347106	21.5	23.9
1.02381	0.837456	0.181788	0.0695285	32	28.3
0.424366	0.6875	0.111478	0.135598	27.6	32
0.855218	0.132404	0.573182	0.753604	23.9	28.7
0.743702	0.875	0.0388417	0.0316939	26.3	32
0.800419	0.321586	0.0253355	0.0940057	20	22.7
0.290217	0.102767	0.0749814	0.107343	32	25.3
0.31373	0.421875	0.176557	0.0934501	25.4	32
0.451543	0.3829	0.277858	0.679103	30.1	26.9
0.465625	0.53	0.0785931	0.0296928	32	20
0.394792	0.829167	0.206862	0.0605224	32	24
0.27125	0.6875	0.0670255	0.419841	20	32
1.02033	0.9375	0.0894656	0.0298306	20.6	32
0.784375	0.655	0.182805	0.0343202	32	20
1.04164	0.4	0.0549233	0.0971855	31.1	20
0.564943	0.395	0.389977	0.0470506	26.1	20
0.408093	0.446886	0.564394	0.805223	25.4	27.3
0.443492	0.329365	0.533447	0.839851	27.5	25.2
0.717267	0.078125	0.0647133	0.0391966	29.5	32
0.651596	0.491667	0.829318	0.853837	28.2	24
0.770613	0.139831	0.554841	0.787505	20.7	23.6
0.870761	0.903125	0.107196	0.269193	31.7	32
0.344042	0.270677	0.688454	0.884639	29.7	26.6
0.177429	0.250923	0.149394	0.273274	24	27.1
0.947882	0.858268	0.825344	0.855597	25.2	25.4
0.463181	0.696875	0.057582	0.0773976	20.2	32
1.0244	0.387681	0.630426	0.617726	30.5	27.6
0.605686	0.623016	0.802791	0.88348	23.7	25.2
0.209375	0.7375	-0.10735	0.212778	32	32
0.0932883	0.0522088	0.702336	0.927967	27.1	24.9
0.173341	0.198413	0.835193	0.915002	26.4	25.2
0.542448	0.501901	0.0826982	0.212581	22.9	26.3
0.111585	0.201613	0.756889	0.917415	26.3	24.8
1.0174	0.0909091	0.505298	0.597595	31.2	23.1
0.876166	0.929134	0.705357	0.811743	24.9	25.4
0.892187	0.933594	0.0717721	0.0218742	32	25.6
0.98835	0.64966	0.296904	0.0815149	32	29.4
0.549078	0.528926	0.769508	0.786226	27.6	24.2
0.314394	0.120833	0.119285	0.218007	28.6	24
0.415751	0.284615	0.757506	0.689166	27.3	26
0.0919291	0.759843	0.165383	0.109364	32	25.4
0.693926	0.580986	-0.10225	0.262538	32	28.4
1.02341	0.680702	0.114099	0.151245	32	28.5
0.960417	0.9875	0.112553	0.229223	24	32
0.0764992	0.788136	0.0503169	0.0410828	22.3	23.6
0.412917	0.38125	0.186679	0.230709	30	32
0.0939516	0.766129	0.0398039	0.0526743	32	24.8
0.0914974	0.183036	0.532754	0.687185	21.8	22.4
0.390625	0.84	0.116159	0.0458376	32	20
0.762318	0.817427	0.439587	0.0519306	32	24.1
0.479793	0.52459	0.450712	0.803393	24.5	24.4
0.416725	0.910931	0.241059	0.410746	31.9	24.7
0.451363	0.425703	0.300349	0.260782	26.2	24.9
0.132003	0.312757	0.23664	0.60451	24.8	24.3
1.00166	0.180556	0.0224766	0.020844	22.9	21.6
0.492941	0.297189	0.32818	0.209374	29.1	24.9
0.516176	0.93	0.131169	0.0448874	27.2	20
0.484334	0.378486	0.265671	0.716843	31	25.1
0.375144	1	0.122321	0.184332	21.7	32
0.443666	0.818505	0.0663563	0.023078	27.9	28.1
0.565625	0.94	0.021092	0.0645636	32	20
0.410247	0.620209	0.60678	0.895674	24.7	28.7
0.0968094	0.778125	0.0620969	0.113943	28.6	32
0.0477335	0.162544	0.788593	0.930734	29.1	28.3
1.0265	0.117857	0.576605	0.896568	31	28
0.743702	0.975	0.0911015	0.0936346	26.3	32
0.564483	0.192771	0.0139077	0.682818	32	24.9
0.29087	0.444915	0.911646	0.871533	25.1	23.6
0.642304	0.759657	0.3922	0.584599	23.6	23.3
0.639797	0.781746	0.214166	0.404786	24.9	25.2
0.168104	0.145228	0.656513	0.843387	26.9	24.1
0.573218	0.825	0.192571	0.137178	27.7	32
0.400419	0.195402	0.0829429	0.564398	32	26.1
0.805735	0.419355	0.694983	0.633573	26	27.9
0.125452	0.77459	0.125619	0.0407884	29.5	24.4
0.658492	0.633065	0.520975	0.860058	29.4	24.8
0.869356	0.0418118	0.45634	0.299293	28.5	28.7
0.999484	0.546875	0.0379369	0.105918	30.3	32
0.460994	0.427984	0.704384	0.829283	27.8	24.3
0.361403	0.175573	0.0762912	0.58064	32	26.2
0.0821121	0.0862069	0.380207	0.869498	32	23.2
0.217544	0.736842	0.0714089	0.0265563	32	22.8
0.36861	0.212245	0.743745	0.725953	30.7	24.5
0.206961	0.194093	0.11067	0.683735	30.1	23.7
0.695774	0.523438	0.753394	0.805046	27.1	25.6
1.02137	0.15	0.836594	0.650755	27.9	26
0.770441	0.525692	0.827019	0.884597	26.8	25.3
0.244601	0.250996	0.656708	0.85169	30.9	25.1
0.372668	0.392308	0.645684	0.820687	23.5	26
0.765539	0.439216	0.439146	0.50395	25.9	25.5
0.572795	0.525	0.783921	0.836479	25.7	24
0.629836	0.566406	0.840923	0.867581	25.2	25.6
0.137086	0.059375	0.581028	0.701086	28.7	32
0.56841	0.166667	0.148884	0.281514	28.2	28.8
0.939912	0.25	0.525248	0.81714	28.1	26
0.0884996	0.0108303	0.765891	0.927451	27.8	27.7
0.317408	0.288462	0.84644	0.860058	28.9	26
0.22381	0.796537	0.0324558	0.124026	26	23.1
0.789186	0.395018	0.846842	0.61505	31	28.1
0.760903	0.685606	0.0433035	0.0339326	21.4	26.4
0.820609	0.791165	0.146829	0.871997	20.2	24.9
0.937731	0.75625	0.108438	0.255071	27	32
0.863522	0.770677	0.022298	0.133947	23.1	26.6
0.128125	0.346875	0.0763819	0.0722532	32	32
0.705108	0.00803213	0.140544	0.0413002	32	24.9
0.845078	0.11588	0.406046	0.807113	22.7	23.3
0.830163	0.95625	0.100797	0.0521752	25.3	32
0.311047	0.384906	0.52634	0.911612	24.1	26.5
0.593446	0.879121	0.578038	0.460902	27.6	27.3
0.948282	0.864407	0.456542	0.310365	29.2	23.6
0.90625	0.683636	0.179181	0.264328	32	27.5
0.561583	0.0041841	0.00979839	0.0892325	22.9	23.9
0.113478	0.0898437	0.687916	0.746927	27.8	25.6
0.195	0.835	0.0201643	0.0231206	20	20
0.30008	0.51046	0.279819	0.674052	24.2	23.9
0.269342	0.714844	0.0434641	0.0648722	30.9	25.6
0.806529	0.824104	0.859494	0.791445	27.3	30.7
0.209742	0.654902	0.0470338	0.0268889	28.7	25.5
1.02069	0.575862	0.0210155	0.236553	20	29
0.490865	0.515625	0.108509	0.078955	26	32
0.641904	0.365449	0.751027	0.680386	27.2	30.1
0.919048	0.6	0.147308	0.0435199	21	30
0.89273	0.845833	0.344587	0.371346	28.2	24
0.357091	0.298246	0.464198	0.69928	28.8	28.5
0.305685	0.435556	0.778868	0.728992	25.8	22.5
0.937635	0.6375	0.024855	0.0173168	23.1	32
0.0947242	0.0849421	0.440168	0.785646	28.3	25.9
0.14534	0.545024	0.110995	0.259088	24	21.1
0.410548	0.894366	0.218464	0.142414	28.2	28.4
0.204076	0.6	0.192466	0.1123	23	32
0.05625	0.421875	0.105948	0.101507	23	32
0.091129	0.635	0.065508	0.0272352	24.8	20
0.103412	0.209486	0.656219	0.776317	28.8	25.3
0.4375	0.48125	0.0284878	0.0930996	32	32
0.0536299	0.48125	0.0415838	0.000720263	22.9	32
0.978643	0.813953	0.0117191	0.116221	20	25.8
0.865625	0.353125	0.0344983	0.0857938	32	32
0.799748	0.028125	0.0528206	-0.108437	22.3	32
0.820871	0.540816	0.0334311	0.189981	24.1	29.4
0.257073	0.6625	0.0313157	0.14215	24.3	32
0.760217	0.0410959	0.201238	0.0879005	32	21.9
0.0717729	0.95098	0.060086	0.0467184	32	30.6
0.662954	0.729167	0.0717752	0.312666	24.5	28.8
0.499123	0.0227273	0.213913	0.0267551	28.5	26.4
0.291255	0.0339623	0.202848	0.0278264	25.2	26.5
0.570783	0.625	0.241027	0.223809	27.5	28.8
0.250512	0.684375	0.0232563	0.05155	24.4	32
0.309193	0.352697	0.112017	0.0897999	25.6	24.1
0.843544	0.67433	0.0480435	0.103717	20	26.1
0.987561	0.498113	0.116629	0.131629	22.6	26.5
0.418347	0.525	0.0468918	0.0340541	24.8	32
0.338529	0.192453	0.795633	0.888003	27.6	26.5
0.0375	0.55	0.015431	0.294958	32	32
0.290132	0.231544	0.773058	0.719837	27	29.8
0.0890054	0.0299145	0.0201305	0.0272854	22	23.4
0.657795	0.483607	0.492024	0.812275	26.7	24.4
0.95683	0.818182	0.00122479	0.105444	26.7	20.9
0.136747	0.41	0.0669212	0.105153	24.9	20
0.235	0.43	0.0420805	0.0969106	20	20
0.0495338	0.168582	0.802161	0.50154	29.3	26.1
0.308233	0.064257	0.0331611	0.0586857	32	24.9
0.621831	0.181102	0.611513	0.671329	25.5	25.4
0.850389	0.475	0.0349448	0.00911801	27.3	32
0.76875	0.453125	0.00562799	0.178909	32	32
0.44012	0.676349	0.0582859	0.161376	20.3	24.1
0.151518	0.490625	0.0948428	0.138274	31.7	32
0.122436	0.740385	0.0125369	0.0279521	32	31.2
0.784539	0.685315	0.0887622	0.0562928	20.1	28.6
0.0796118	0.018018	0.0734221	0.0705296	23.3	22.2
0.572939	0.454545	0.564794	0.831187	25.9	25.3
0.559114	0.557377	0.0314608	0.100587	30.2	24.4
0.728534	0.88412	0.0880037	0.0860983	31.4	23.3
0.719586	0.151751	0.632249	0.802549	27.1	25.7
0.80843	0.0277778	0.0346203	0.0213832	27.7	21.6
0.602576	0.814433	0.0589049	0.045921	20.6	29.1
0.54588	0.426295	0.664402	0.839428	25.2	25.1
0.595644	0.84375	0.0572744	0.198029	26.4	32
0.314891	0.223108	0.01933	0.10831	23.9	25.1
0.628374	0.443983	0.30795	0.733012	28.3	24.1
0.971418	0.899123	0.689615	0.486688	27.1	22.8
0.238357	0.491639	0.170385	0.0884301	32	29.9
0.901444	0.956954	0.522949	0.677244	27.1	30.2
0.917517	0.635659	0.0611711	-0.00191676	25.3	25.8
0.485078	0.581967	0.529671	0.842881	23.4	24.4
0.0541544	0.101266	0.111876	0.116509	26.6	31.6
0.466972	0.411067	0.775427	0.793883	28.5	25.3
0.499276	0.990566	0.0715413	0.0767376	23.9	31.8
0.0966993	0.0272374	0.301664	0.208116	26.3	25.7
0.270584	0.55625	0.23296	0.0757425	29.3	32
0.637537	0.34717	0.0383783	0.110696	26.6	26.5
0.73087	0.66129	0.596138	0.795181	25.8	24.8
0.516749	0.605809	0.753525	0.846454	26.1	24.1
1.02	0.385	0.0170418	0.00488265	20	20
0.922306	0.707424	0.0427704	0.218846	22.6	22.9
0.432184	0.65625	0.0419351	0.085269	24.1	32
0.150081	0.297561	0.0858223	0.0794311	30	20.5
0.646227	0.594262	0.780154	0.736119	23.7	24.4
0.681488	0.651064	0.80462	0.870518	23.4	23.5
0.844748	0.611111	0.0728642	0.379055	28.4	30.6
0.358495	0.922581	0.318983	0.251201	30	31
0.245836	0.1843	0.131803	0.216998	30.1	29.3
0.972806	0.00754717	0.691207	0.73653	28.1	26.5
0.745014	0.528517	0.40867	0.210883	24.5	26.3
0.702275	0.803125	0.629202	0.179913	23.9	32
0.712999	0.85022	0.374571	0.433499	24.8	22.7
0.464083	0.407692	0.598415	0.815733	25.7	26
0.61749	0.996875	0.0641569	0.0677891	25.8	32
0.936753	0.876494	0.716464	0.821424	28	25.1
0.665259	0.526718	0.193137	0.700725	28.2	26.2
0.0791064	0.0733591	0.239876	0.716783	26.2	25.9
0.660536	0.233974	0.0663561	0.134473	22.9	31.2
0.59142	0.0762712	0.317149	0.274275	22.6	23.6
0.875	0.709375	0.0349121	0.217133	32	32
0.766243	0.673993	0.130521	0.104006	26.6	27.3
0.0403256	0.894118	0.179485	0.720936	26.5	25.5
0.729835	0.11	0.0332803	0.0342543	24.3	20
1.04006	0.451613	0.143572	0.0618578	24.4	24.8
0.464013	0.679612	0.0914659	0.203686	25	30.9
0.28658	0.907063	0.0440894	0.0630859	28.9	26.9
0.999423	0.034375	0.13301	0.233763	27.1	32
0.276554	0.215139	0.652592	0.942041	27.7	25.1
0.742593	0.914815	0.0480927	0.285786	32	27
0.329517	0.4	0.856396	0.90061	26.9	25
0.779929	0.70922	-0.000141557	0.0276779	20	28.2
0.515857	0.64684	0.13772	0.179654	22.6	26.9
0.703684	0.167464	0.092879	0.0802194	20	20.9
0.776932	0.583026	0.40908	0.740638	26.8	27.1
0.223869	0.154762	0.802585	0.850838	26.5	25.2
0.837283	0.219409	0.553213	0.707395	28.2	23.7
0.752897	0.524648	0.771999	0.815403	27.1	28.4
0.668304	0.223214	0.253589	0.0298896	32	22.4
0.897727	0.177686	0.126441	0.0475788	26.4	24.2
0.979212	0.81685	0.420724	0.674766	28	27.3
1.03992	0.209016	0.497332	0.876788	21.6	24.4
0.649449	0.613636	0.471507	0.691721	24.2	26.4
0.946009	0.795775	0.565371	0.709116	26.7	28.4
0.79875	0.603113	0.754597	0.757369	26.9	25.7
0.67582	0.505747	0.791208	0.822563	25.7	26.1
0.789168	0.423077	0.720214	0.906412	24.5	26
0.509004	0.489796	0.734518	0.865017	23.8	24.5
0.691558	0.589744	0.705472	0.929539	25.4	27.3
0.766724	0.483019	0.776068	0.782145	26.4	26.5
0.527344	0.853125	0.0692329	0.0228709	25.6	32
0.419734	0.220077	0.832544	0.864128	27	25.9
0.39293	0.655738	0.069184	0.076922	32	24.4
0.945793	0.930041	0.808873	0.861753	26.1	24.3
0.3578	0.059375	0.138235	0.0745039	25.8	32
0.465274	0.378571	0.833503	0.888075	28.9	28
0.48302	0.44898	0.674449	0.85966	25	24.5
0.404213	0.418251	0.778466	0.880715	27.6	26.3
0.0461489	0.96875	0.674155	0.558655	26.9	25.6
0.624281	0.491597	0.619835	0.827041	26.6	23.8
0.239005	0.218855	0.135825	0.0674851	32	29.7
0.502015	0.357639	0.586393	0.922001	29.3	28.8
0.581942	0.599206	0.710764	0.922955	27.1	25.2
0.470699	0.457143	0.874725	0.832678	24.9	24.5
0.152404	0.177885	0.118701	0.179886	32	20.8
0.526188	0.374016	0.642745	0.822774	27	25.4
0.521684	0.839506	0.765738	0.92996	23.4	24.3
0.114419	0.240664	0.74086	0.815668	24.7	24.1
0.290091	0.428571	0.638486	0.885671	27.7	25.9
0.780057	0.798587	0.0480335	0.0747826	32	28.3
0.757323	0.533333	0.771272	0.655726	26.4	22.5
0.538823	0.632107	0.0223235	0.222372	26.8	29.9
0.601163	0.5	0.71929	0.752864	29.2	25.2
0.829646	0.767347	0.747969	0.892496	26.2	24.5
0.719945	0.255061	0.223034	0.859471	24.2	24.7
0.0452527	0.178707	0.642401	0.799919	27.4	26.3
0.149855	0.192157	0.79308	0.888957	27.7	25.5
0.700391	0.673387	0.726203	0.87915	26.4	24.8
0.339842	0.304527	0.0938323	0.682847	29.4	24.3
0.207803	0.054902	0.645262	0.85604	29.1	25.5
0.18299	0.912214	0.100647	0.123453	28.2	26.2
0.854258	0.511194	0.722396	0.857753	27.2	26.8
0.929853	0.966038	0.572356	0.897778	28.7	26.5
0.829171	0.723247	0.774433	0.82348	26.8	27.1
0.445984	0.251938	0.635822	0.643077	28.2	25.8
0.0538472	0.581481	0.452808	0.711333	27.1	27
0.939867	0.187266	0.772013	0.90355	27	26.7
0.841105	0.928287	0.743935	0.61369	24.7	25.1
0.222389	0.29845	0.731848	0.899585	27.9	25.8
0.981718	0.195572	0.556235	0.849636	30.7	27.1
0.222086	0.16875	0.777936	0.254644	28.1	32
0.40543	0.627049	0.038717	0.0857563	32	24.4
0.241841	0.267717	0.536746	0.82399	28.3	25.4
0.775239	0.980392	0.582372	0.861296	24.2	25.5
0.408517	0.513636	0.830957	0.485631	31.7	22
0.735557	0.716535	0.508243	0.838567	25.5	25.4
0.150497	0.194215	0.717642	0.832652	23.8	24.2
0.48529	0.434109	0.659258	0.844905	24.9	25.8
0.520243	0.776173	0.0433796	0.0872964	24.2	27.7
0.749573	0.576792	0.0452613	0.0592172	32	29.3
0.122322	0.107011	0.865978	0.917361	24.8	27.1
0.363842	0.800813	0.0888585	0.122762	29.1	24.6
0.246476	0.98125	0.098923	0.0442392	26.6	32
0.595514	0.626459	0.715814	0.85478	25.5	25.7
0.609484	0.988327	0.0308687	0.0645836	32	25.7
0.45	0.712	0.0517944	0.0270623	20	25
0.383681	0.833333	0.0585369	-0.0649798	32	28.8
0.0423934	0.0891473	0.769619	0.884134	25.6	25.8
0.334903	0.122449	0.624328	0.806793	27.3	24.5
0.0947421	0.111111	0.721381	0.83726	25.6	25.2
0.329613	0.395062	0.772204	0.849886	27.1	24.3
0.395759	0.391667	0.362334	0.820361	28.1	24
0.678704	0.572614	0.713842	0.758965	25.9	24.1
0.53125	0.36875	0.0552685	0.0154767	20	32
0.911403	0.790076	0.0640238	0.0589574	32	26.2
0.75379	0.0851064	0.0191215	0.0536221	32	23.5
0.855538	0.475	0.0599927	0.108144	28.1	32
0.969503	0.15	0.0803183	0.111841	24.9	32
0.540801	0.594684	0.0232424	0.0546263	32	30.1
0.617991	0.14346	0.0827769	0.101416	20.7	23.7
0.412132	0.359184	0.710048	0.821307	28.8	24.5
0.493926	0.136213	0.0483219	0.0977689	32	30.1
0.534375	0.26875	0.129977	0.0704967	32	32
0.129069	0.402778	0.0824314	0.0908599	22.7	28.8
0.26793	0.172131	0.538722	0.938304	32	24.4
0.745415	0.558394	0.0856915	0.12487	32	27.4
0.602305	0.959016	0.0468872	0.0715921	32	24.4
0.620869	0.542373	0.254244	0.0522278	32	29.5
0.290909	0.991736	0.0202425	0.134898	27.5	24.2
0.784096	0.793358	0.00850495	0.0626491	20	27.1
0.234551	0.492958	0.0372871	0.146432	32	28.4
1.02747	0.966997	0.794455	0.723719	27.4	30.3
0.535714	0.575397	0.646142	0.814589	25.2	25.2
0.468926	0.262458	0.722826	0.817548	32	30.1
0.0505307	0.366038	0.308642	0.601346	32	26.5
0.153624	0.528517	0.466803	0.471471	32	26.3
0.896913	0.659864	0.0550395	0.0831613	27.3	29.4
0.30625	0.28125	0.0442413	0.0428128	20	32
0.231536	0.127572	0.681883	0.868969	26.6	24.3
0.94475	0.74216	0.140002	0.870402	31.4	28.7
0.852807	0.308917	0.00581815	0.261714	32	31.4
0.19754	0.931915	0.0735497	0.0616929	32	23.5
1.01175	0.0159363	0.709412	0.913938	26	25.1
0.71078	0.750943	0.123276	0.0388666	28.6	26.5
0.991522	0.0555556	0.850698	0.887993	26.4	25.2
1.03045	0.549521	-0.000393778	0.0671795	25.4	31.3
1.02184	0.552846	0.515597	0.804954	25.8	24.6
0.990851	0.559375	0.0959454	0.128597	26.3	32
0.151693	0.158491	0.754486	0.851177	27.7	26.5
0.803125	0.196875	0.0339268	0.393032	32	32
0.58942	0.278169	0.819292	0.385883	25.8	28.4
0.119184	0.672	0.0908706	0.143598	24.5	25
0.73145	0.603279	0.00725572	0.148658	22.8	30.5
0.811165	0.790598	0.10397	0.293752	32	23.4
0.483241	0.474104	0.72	0.823465	24.2	25.1
0.991497	0.167442	0.159655	0.0818374	32	21.5
0.426635	0.631579	0.786174	0.183333	28.6	22.8
0.349977	0.521875	0.0554894	0.125759	27.1	32
0.349902	0.338028	0.69236	0.892451	27.4	28.4
0.692916	0.55516	0.0636048	0.134964	32	28.1
0.463814	0.313653	0.764063	0.851873	28.4	27.1
0.385924	0.344569	0.804125	0.892347	28.7	26.7
1.01113	0.79	0.165388	0.0502357	31.9	20
0.841586	0.97551	0.0355889	0.124275	26.5	24.5
0.772221	0.837838	0.05379	0.092682	25.4	22.2
0.203125	0.309375	0.0776292	0.0954249	32	32
0.0738983	0.639831	0.02722	0.0829183	20	23.6
0.138234	0.925439	0.117728	0.0681203	31.9	22.8
0.631825	0.473077	0.418949	0.503208	25.5	26
0.99102	0.773279	0.0338195	0.134515	22	24.7
0.965625	0.503125	0.0602408	0.0342735	32	32
0.369204	0.787879	0.189442	-0.00353408	30.4	23.1
0.47855	0.540625	0.0583396	0.0599341	28.7	32
0.0552623	1	0.673572	0.710875	29.9	25.6
0.992219	0.610837	0.081895	0.047687	26.4	20.3
0.216111	0.177358	0.287442	0.525871	28.2	26.5
0.894013	0.566343	0.0243459	0.0287116	28.8	30.9
0.94847	0.252525	0.774818	0.449812	27.6	29.7
0.939977	0.878788	0.0393228	0.394734	28.6	26.4
0.640494	0.352941	0.178953	0.228993	22.4	23.8
0.884783	0.02	0.14669	0.122201	29.9	20
0.725806	0.564516	0.667681	0.8507	24.8	24.8
0.85625	0.51	0.0159558	0.0276884	32	20
1.026	0.850694	0.6441	0.827831	27.7	28.8
0.206881	0.945	0.0469981	0.00554282	21.8	20
0.728125	0.296875	0.128188	0.0715992	32	32
0.317209	0.565625	0.14275	0.149957	29.2	32
0.331743	0.25	0.811914	0.790366	26.2	24
0.451705	0.603125	0.0228676	0.0162574	26.4	32
0.8125	0.75625	0.151047	0.091143	32	32
0.665	0.67	0.017116	0.0197987	20	20
0.478817	0.639423	0.03638	0.0108911	26.1	20.8
0.298015	0.235955	0.752156	0.811347	30	26.7
0.199068	0.295681	0.0783191	0.145969	24.8	30.1
0.42825	0.61875	0.721909	0.106051	25	32
0.268002	0.179592	0.62686	0.742249	26.5	24.5
0.196174	0.0375	0.68662	0.341233	26.3	32
0.823485	0.575	0.0879137	0.119191	29.3	32
0.730416	0.530249	0.105014	0.115392	32	28.1
0.185865	0.375527	0.756292	0.729036	32	23.7
0.15435	0.124528	0.710012	0.686159	28.8	26.5
0.236771	0.759434	0.0536964	0.097375	26.6	21.2
0.812512	0.662338	0.052703	0.0548599	23.9	23.1
0.90728	0.88189	0.041679	0.0846418	28.5	25.4
0.736116	0.607438	0.706621	0.837624	25.7	24.2
0.844841	0.701195	0.699507	0.767121	27.2	25.1
0.900965	0.265385	0.6441	0.64458	28.7	26
0.207809	0.540984	0.036465	0.076485	24.1	30.5
0.691783	0.624	0.734661	0.828827	25.8	25
0.431096	0.560538	0.724623	0.794867	23.8	22.3
0.196875	0.80625	0.0326159	0.137396	32	32
0.402912	0.599291	0.0283792	0.113397	28.5	28.2
0.791746	0.641129	0.706323	0.80909	27.2	24.8
1.00188	0.0792453	0.6661	0.783055	27.1	26.5
0.102971	0.409375	0.139626	0.0128901	24.4	32
0.246469	0.272031	0.451752	0.740939	26.5	26.1
0.334912	0.283843	0.557706	0.734398	24.9	22.9
0.673387	0.625	0.726327	0.833274	24.8	24.8
0.86916	0.494024	0.685982	0.894812	27	25.1
0.88141	0.663462	0.197956	0.024904	23.4	20.8
0.425753	0.450199	0.653768	0.742975	25	25.1
0.44617	0.407115	0.735583	0.668323	29.4	25.3
0.782314	0.255906	0.789229	0.783803	26	25.4
0.356368	0.43299	0.662813	0.902126	32	29.1
0.965552	0.948529	0.749119	0.779922	27.3	27.2
0.138963	0.11	0.110226	0.00596005	29.9	20
0.330163	0.196875	0.02538	0.0329085	27.6	32
0.0317774	0.915625	0.132454	0.0134791	23.7	32
0.53281	0.515419	0.796513	0.778421	23	22.7
0.300198	0.357759	0.756827	0.829485	22.6	23.2
0.706996	0.344186	0.0175564	0.0408909	24.7	21.5
0.401385	0.452489	0.681211	0.687455	22.8	22.1
0.595669	0.640351	0.617731	0.902981	25.6	22.8
0.383603	0.65587	0.0926112	0.0567108	30.4	24.7
0.450505	0.488889	0.609759	0.760886	23.1	22.5
0.325499	0.73384	0.0628563	0.0849611	32	26.3
0.949427	0.691318	0.0676796	0.168456	32	31.1
0.826481	0.701357	0.769615	0.839423	25.6	22.1
0.394792	0.258333	0.561273	0.795679	32	24
0.212815	0.978992	0.00222375	0.0756829	32	23.8
0.968967	0.700326	0.0372791	0.0551864	27.5	30.7
0.792524	0.528481	0.0150664	0.0212757	32	31.6
0.663684	0.498039	0.762315	0.876379	26.3	25.5
0.947854	0.53	0.0396724	0.0895684	23.3	20
0.772351	0.0313901	0.058895	0.0882547	32	22.3
0.954784	0.147679	0.0884195	0.247617	22.2	23.7
0.163568	0.124481	0.606482	0.887833	25	24.1
0.0482378	0.0763359	0.846462	0.892495	28.2	26.2
1.00756	0.0216606	0.818481	0.894148	25.7	27.7
0.132122	0.972093	0.232351	0.122178	32	21.5
0.795377	0.905512	0.0636955	0.048331	23.2	25.4
0.818737	0.583673	0.798406	0.924568	25.4	24.5
0.187953	0.773234	0.0607281	0.160653	32	26.9
0.0375	0.340625	0.0269916	0.0522058	32	32
0.71813	0.180328	0.0489631	-0.0205855	21.9	24.4
0.432765	0.65625	0.0271361	0.194881	26.4	32
0.76062	0.521739	0.839089	0.896405	26.1	25.3
0.115625	0.955	0.0638803	0.0467496	32	20
0.16733	0.727273	0.00800713	0.0730738	32	24.2
0.506445	0.912088	0.0826026	0.150235	32	27.3
0.084911	0.164062	0.777601	0.821163	27.4	25.6
0.421264	0.284091	0.688016	0.8058	29	26.4
0.373141	0.410359	0.703962	0.860936	28.1	25.1
0.971765	0.136	0.0339159	0.0419864	22.1	25
0.323	0.862963	0.284884	0.243242	31.9	27
0.113936	0.278626	0.573571	0.818163	29.6	26.2
1.0035	0.0931174	0.0480264	0.0116109	30.3	24.7
0.794905	0.829181	0.0996185	0.221757	22	28.1
0.120833	0.856061	0.0615157	0.152315	32	26.4
0.900152	0.475	0.0362859	0.153958	20.5	32
0.840877	0.837662	0.0448279	0.0706333	20.2	30.8
0.173147	0.954373	0.139904	0.0880249	27.9	26.3
0.683739	0.921429	0.378711	0.155835	23.5	28
0.690531	0.613793	0.0404856	0.0626674	31.5	29
0.0328734	0.7625	0.0793592	0.024054	23.1	32
0.464472	0.684028	0.103825	0.320402	29.3	28.8
0.335311	0.244094	0.779591	0.903706	27.2	25.4
0.814545	0.367273	0.294712	0.874078	27.5	27.5
0.890851	0.0562771	0.536502	0.483605	26.7	23.1
0.137744	0.105932	0.0211491	0.0575632	26	23.6
0.510666	0.443439	0.866704	0.92177	23.8	22.1
0.509366	0.401487	0.73966	0.80069	25.7	26.9
0.620693	0.834559	0.473934	0.457496	23.9	27.2
0.0549267	0.0749064	0.863116	0.884114	27.2	26.7
0.637915	0.940171	0.640636	0.505059	25	23.4
0.811747	0.640693	0.785133	0.915806	25.7	23.1
0.431719	0.371648	0.607909	0.782383	25.2	26.1
0.902166	0.973077	0.498361	0.780816	20.6	26
0.643229	0.595833	0.553257	0.330913	25.6	24
0.85625	0.745	0.155324	0.0393995	32	20
0.30692	0.228956	0.483557	0.752554	25.1	29.7
0.303646	0.371094	0.733905	0.757403	25.5	25.6
0.18936	0.421875	0.266028	0.148971	25.2	25.6
0.994377	0.166065	0.12946	0.237084	23.5	27.7
0.333344	0.423387	0.81625	0.782269	25.1	24.8
0.738334	0.558528	0.623224	0.723123	27.3	29.9
0.16	0.504	0.654797	0.891999	28	25
0.588438	0.60251	0.716721	0.756422	26.7	23.9
0.217916	0.637011	0.0692403	0.115941	32	28.1
0.87724	0.973485	0.724989	0.876478	27.9	26.4
0.470161	0.035	0.743671	0.470619	24.8	20
0.0564709	0.262963	0.771247	0.826365	26.3	27
0.413462	0.429167	0.642962	0.791954	27.3	24
0.154714	0.182156	0.879897	0.937779	27.5	26.9
0.817299	0.60625	0.724533	0.275925	26.7	32
0.624821	0.6	0.684772	0.701145	27.1	24.5
0.736681	0.717949	0.835849	0.56257	26.6	23.4
0.396889	0.57874	0.617709	0.604113	24.7	25.4
0.678671	0.598394	0.129184	0.745037	27.4	24.9
1.02955	0.921642	0.0117713	0.304798	20	26.8
0.85529	0.895753	0.0106942	0.165444	20	25.9
0.327205	0.315789	0.773196	0.840918	25.5	24.7
1.02354	0.0537634	0.742521	0.818479	29.2	27.9
0.369096	0.335793	0.862154	0.956278	24	27.1
0.972276	0.436508	0.608749	0.797759	29.6	25.2
0.179487	0.320346	0.690158	0.591697	27.3	23.1
0.843591	0.583039	0.878855	0.848161	25.4	28.3
0.62978	0.512821	0.259234	0.759156	21.4	27.3
0.420173	0.555085	0.205458	0.139928	25.5	23.6
0.333056	0.725694	0.129987	0.096545	20	28.8
0.355708	0.419355	0.834091	0.886359	26.9	24.8
0.334468	0.875	0.0830275	0.0504909	20.2	32
0.260331	0.140496	0.722402	0.536686	24.2	24.2
0.989921	0.934426	0.848346	0.718265	27	24.4
0.563861	0.468	0.764052	0.878666	25.9	25
0.301056	0.271605	0.100066	0.547228	26.8	24.3
0.094082	0.0682731	0.663472	0.889604	26.5	24.9
0.437421	0.668852	0.00947333	0.514382	31.2	30.5
0.853667	0.0625	0.769587	0.915293	25	24
0.646756	0.915625	0.305562	0.116544	31.6	32
0.918531	0.470219	0.0519294	0.246778	26.2	31.9
0.0682101	0.296875	0.479007	0.144564	30.1	32
0.68168	0.375	0.0697017	0.0451265	26.6	20.8
0.240857	0.270916	0.526082	0.83893	26.8	25.1
0.626946	0.6375	0.177486	0.24322	27.3	32
0.133115	0.135266	0.0296802	0.144863	31	20.7
0.870338	0.470833	0.5442	0.7778	28.6	24
1.00986	0.807407	0.0155074	0.165019	27.8	27
0.887695	0.328571	0.081019	0.184125	22.6	21
0.925265	0.74026	0.0403051	0.136133	21.6	30.8
0.760225	0.906122	0.0495907	0.0569676	23.9	24.5
0.191624	0.599303	0.171784	0.186005	24.7	28.7
0.812094	0.4625	0.0753035	0.0990727	23.1	32
0.872018	0.053125	0.0755088	0.0780162	24.1	32
0.957631	0.836066	0.158141	0.0947926	28.4	24.4
0.271705	0.608365	0.0485421	0.012226	22.9	26.3
0.0939472	0.746988	0.118684	0.24889	28	24.9
0.404788	0.307339	0.122285	0.0168985	32	21.8
0.2875	0.745	0.0369351	0.053091	32	20
0.0824575	0.781481	0.128411	0.0951186	29.6	27
0.690655	0.788618	0.0413669	0.0172985	28.3	24.6
0.806765	0.838951	0.146746	0.0964324	32	26.7
0.16863	0.847162	0.0544885	0.0565608	24.5	22.9
0.0447635	0.78125	0.200189	0.0902076	29.6	32
0.840989	0.978125	0.0539768	0.0393843	24.9	32
0.365954	0.450644	0.629784	0.857911	24.7	23.3
0.046875	0.9375	0.146076	0.00910028	32	32
0.594454	0.0858209	0.00553424	0.081305	20.4	26.8
0.525962	0.735043	0.0725257	0.0519139	25.3	23.4
0.528274	0.610656	0.792475	0.0511096	28.7	24.4
0.676084	0.476378	0.12215	0.243341	28.4	25.4
0.403125	0.78	0.0748068	0.0464602	32	20
0.370641	0.168627	0.661965	0.893208	29.8	25.5
0.818038	0.0610687	0.192906	0.280618	22.7	26.2
0.303688	0.250996	0.811804	0.749581	27.9	25.1
0.676929	0.533058	0.725898	0.821574	25.1	24.2
0.25	0.353125	0.109493	0.0708046	32	32
0.950166	0.834043	0.815876	0.878288	26.3	23.5
0.229678	0.326693	0.509402	0.881029	26.5	25.1
0.325359	0.399194	0.652863	0.889798	23.8	24.8
0.863992	0.61753	0.738385	0.895817	26.8	25.1
0.29125	0.992	0.0139522	0.0447369	32	25
0.959669	0.559375	0.0573838	0.101886	23.4	32
0.18274	0.553125	0.0895007	0.147806	30.2	32
0.124882	0.90566	0.0787817	0.0918202	32	21.2
0.057438	0.2	0.118877	0.0486112	24.2	20
0.909921	0.0123457	0.728421	0.141098	26.2	24.3
0.141284	0.196787	0.771495	0.814984	29.5	24.9
0.578125	0.65	0.0563399	0.179792	32	32
0.578313	0.511719	0.722994	0.885216	25	25.6
0.682714	0.39759	0.653642	0.78371	24.1	24.9
0.419648	0.343629	0.755437	0.821807	25.7	25.9
0.0712782	0.068	0.818759	0.901456	26.6	25
0.697809	0.54717	0.185163	0.0830127	31	26.5
0.714902	0.649194	0.855216	0.827061	28.4	24.8
0.662112	0.673387	0.642897	0.858642	26.5	24.8
0.391577	0.366935	0.791051	0.79909	27.9	24.8
0.782143	0.671429	0.0614905	0.0749509	32	28
0.684154	0.71308	0.708308	0.369388	26.3	23.7
0.801432	0.806452	0.765184	0.903035	24.9	24.8
0.78035	0.728033	0.713919	0.839667	26.6	23.9
0.417969	0.3875	0.0381239	0.0612057	25.6	32
0.710452	0.59761	0.625684	0.671567	26.9	25.1
0.145872	0.991903	0.304703	0.0799008	29.6	24.7
0.439568	0.518672	0.692237	0.80272	25	24.1
0.658555	0.684426	0.631034	0.864996	25.6	24.4
0.644452	0.649194	0.66682	0.778551	25	24.8
0.496619	0.505976	0.132835	0.774438	26.1	25.1
0.998737	0.117871	0.598934	0.808945	25.9	26.3
0.247026	0.269231	0.692166	0.744733	29.1	26
0.0836842	0.0572687	0.151383	0.0825655	27.1	22.7
0.735677	0.598485	0.726188	0.891883	25.6	26.4
0.874995	0.487085	0.589873	0.794932	26.7	27.1
0.460865	0.869198	0.0412779	0.156537	32	23.7
0.598829	0.555102	0.7663	0.809602	25.1	24.5
0.154733	0.178571	0.737542	0.839949	27.4	25.2
0.822027	0.0750988	0.0704377	0.376227	25.7	25.3
0.719721	0.780591	0.392795	0.609187	22.3	23.7
0.183723	0.196875	0.727539	0.208622	27.3	32
0.247897	0.16309	0.0163723	0.0537625	20	23.3
0.153861	0.102473	0.670951	0.594867	28.2	28.3
0.59006	0.309417	0.182286	0.208238	28.8	22.3
0.0487163	0.285714	0.278373	0.821359	21.7	24.5
0.456114	0.404348	0.507244	0.809015	32	23
0.269149	0.49	0.0685806	0.0542357	28.2	20
0.88935	0.910931	0.071844	0.110619	24.5	24.7
0.593648	0.526144	0.247167	0.163288	32	30.6
0.150599	0.00763359	0.282314	0.830642	29.1	26.2
0.64707	0.630037	0.0199074	0.0493943	20	27.3
0.350648	0.512931	0.484286	0.844193	23.4	23.2
0.0719844	0.945525	0.770088	0.914688	30.2	25.7
0.935099	0.903614	0.327588	0.480726	26.8	24.9
0.147679	0.519031	0.168603	0.0885506	26.5	28.9
0.38274	0.607595	0.194174	0.127058	32	23.7
1.04015	0.926531	0.669757	0.753467	27.6	24.5
0.0880307	0.916981	0.401086	0.831353	32	26.5
0.644375	0.04	0.0472845	0.201031	32	25
0.960475	0.731707	0.0367734	0.10531	32	28.7
0.860011	0.953846	0.782917	0.808555	27.2	26
0.091673	0.983471	0.0459481	0.106468	23.8	24.2
0.623992	0.090625	0.752519	0.672141	27.9	32
0.400982	0.4625	0.446464	0.483122	26.3	24
0.548483	0.455197	0.528869	0.346098	26.2	27.9
0.069054	0.310185	0.631413	0.470892	24.9	21.6
0.104063	0.481781	0.267636	0.560756	25.3	24.7
0.0332341	0.721875	0.721715	0.226324	25.2	32
0.783116	0.43083	0.550738	0.797021	25.7	25.3
0.977483	0.0478088	0.871826	0.782925	26.7	25.1
0.0666171	0.694444	0.0802389	0.0443487	32	25.2
0.99349	0.772727	0.0647849	0.0725024	25.6	26.4
0.392017	0.360294	0.182187	0.15026	28	27.2
1.01118	0.116541	0.712829	0.838192	25.9	26.6
0.599608	0.617391	0.752951	0.888074	24.4	23
0.223325	0.361868	0.778501	0.894138	26.1	25.7
0.99918	0.045082	0.499339	0.82321	28	24.4
0.426621	0.49789	0.638611	0.716216	23.8	23.7
0.370054	0.838583	0.235443	0.146973	32	25.4
0.854476	0.608365	0.879031	0.913364	26.4	26.3
0.517739	0.513043	0.762428	0.824546	25	23
0.488406	0.534783	0.778953	0.842458	24	23
0.597003	0.48927	0.579421	0.784477	24.6	23.3
0.395673	0.792308	0.133298	0.0688822	32	26
0.472624	0.557522	0.710367	0.820222	24.6	22.6
0.841277	0.618026	0.679741	0.109604	28.4	23.3
0.539254	0.541126	0.69184	0.868125	25.9	23.1
0.70625	0.23125	0.179102	0.355614	32	32
0.405642	0.528889	0.847537	0.834983	25.6	22.5
0.11014	0.29845	0.845207	0.820537	27.4	25.8
0.451968	0.555556	0.15406	0.0885751	32	27
0.80848	0.679577	0.0434387	0.16834	28.6	28.4
1.00167	0.693431	0.0924153	0.159331	32	27.4
0.845643	0.255319	0.386148	0.580971	28	28.2
0.100992	0.265873	0.459368	0.732287	32	25.2
0.193621	0.288	0.462336	0.838346	23.2	25
0.894404	0.127572	0.271756	0.87353	29.1	24.3
0.903081	0.666667	0.676268	0.685814	28.1	22.2
0.539909	0.4	0.684574	0.895996	27	24.5
0.704248	0.44403	0.440888	0.663296	27.9	26.8
0.813595	0.0630631	0.670518	0.460117	27.5	22.2
0.37693	0.357414	0.666606	0.776967	24.9	26.3
0.590254	0.548872	0.77274	0.79961	26.4	26.6
0.265106	0.265625	0.108422	0.0513708	27.1	32
0.965443	0.473029	0.685527	0.591735	32	24.1
0.513363	0.465021	0.761664	0.893833	26.5	24.3
0.266211	0.497738	0.6825	0.691916	23.3	22.1
0.971513	0.155894	0.634775	0.617893	25.4	26.3
0.574456	0.493776	0.708351	0.89941	25.9	24.1
0.792558	0.684	0.788795	0.852411	25.8	25
0.715174	0.475472	0.711134	0.695301	26.1	26.5
0.390111	0.446215	0.768886	0.658237	26.8	25.1
0.733745	0.676	0.736783	0.901421	25.9	25
0.838889	0.495	0.00966373	0.0639651	21.6	20
0.943378	0.712177	0.0290272	0.163671	20.9	27.1
0.489574	0.446097	0.569103	0.788076	26.6	26.9
0.0484001	0.351562	0.169581	0.818462	25.1	25.6
0.983253	0.677903	0.0668688	0.0693348	21	26.7
0.149944	0.130435	0.576327	0.752144	23.4	23
0.543729	0.628788	-0.0576078	0.144785	30.3	26.4
0.206825	0.252	0.0111768	0.781608	25.2	25
0.429487	0.241993	0.318377	0.877201	29.6	28.1
0.729553	0.794466	0.0894133	0.113352	28.6	25.3
0.402846	0.772358	0.0670549	0.148547	32	24.6
0.876684	0.9	0.863051	0.91521	26.4	27
0.162369	0.419753	0.532042	0.784952	22.6	24.3
0.316514	0.0550459	0.620263	0.372052	21.8	21.8
0.758995	0.639847	0.715811	0.839053	26.6	26.1
0.453334	0.234818	0.760648	0.842478	22.7	24.7
0.731855	0.724138	0.746222	0.738894	26.7	23.2
0.732434	0.716599	0.708115	0.875505	27	24.7
0.0866288	0.533074	0.2902	0.114677	23.9	25.7
0.695869	0.376271	0.67133	0.832907	32	29.5
0.99029	1	0.678659	0.890088	24.4	24.1
0.915457	0.941704	0.795501	0.783939	25.2	22.3
0.227088	0.126016	0.528779	0.820918	26.4	24.6
0.960666	0.995536	0.81505	0.857638	25.9	22.4
0.35892	0.365462	0.739482	0.857565	29.1	24.9
0.965487	0.828125	0.615674	0.474492	24.9	32
0.942909	0.983607	0.759395	0.832262	28.7	24.4
0.910892	0.156489	0.747364	0.862582	25.7	26.2
0.877439	0.933852	0.408295	0.507844	27.5	25.7
0.477016	0.536585	0.528541	0.899933	21.1	24.6
0.896381	0.882353	0.76307	0.942485	25.1	23.8
0.357506	0.343096	0.513734	0.910094	21.4	23.9
0.813611	0.927039	0.79246	0.670147	28.7	23.3
1.03996	0.285	0.0783646	0.112917	23.9	20
0.220418	0.0666667	0.48697	0.797698	28.2	28.5
0.497513	0.392713	0.601565	0.8638	28	24.7
0.983332	0.056338	0.131628	0.604264	25.9	28.4
0.711191	0.490975	0.491335	0.609963	27.7	27.7
1.03093	0.0368852	0.785149	0.800391	27.4	24.4
0.347853	0.857143	0.0796661	0.0560677	27.7	25.9
0.434266	0.534137	0.767743	0.595213	24.2	24.9
0.496929	0.633858	0.0871739	0.0709378	20	25.4
0.410498	0.820896	0.137652	0.162524	29.6	26.8
1.00011	0.731518	0.0458384	0.125583	32	25.7
0.906788	0.813853	0.667603	0.43952	28.2	23.1
0.25625	0.35	0.0331657	0.147157	20	32
0.800116	0.291667	0.158397	0.0450216	32	21.6
0.0682807	0.988327	0.367185	0.679708	27	25.7
0.96875	0.35	0.0501031	0.146995	32	32
0.449305	0.452381	0.825175	0.911765	28.9	25.2
0.17045	0.587983	0.0651468	0.101246	23.5	23.3
0.173845	0.344538	0.77638	0.857945	27.2	23.8
0.712232	0.490347	0.349573	0.886161	31.4	25.9
0.552752	0.488889	0.622617	0.665681	25.1	27
0.218455	0.258621	0.68365	0.777472	27	23.2
0.955861	0.69375	0.364885	0.18062	25.7	32
0.28525	0.158798	0.066423	0.0993505	27.2	23.3
0.0804476	0.925781	0.816681	0.908661	29.6	25.6
1.01937	0.929688	0.710671	0.848244	26.5	25.6
1.01608	0.130112	0.732059	0.781863	28	26.9
0.694697	0.578182	0.121155	0.26236	26.4	27.5
0.79169	0.353383	0.168022	0.175813	26.8	26.6
0.976923	0.569231	0.114747	0.170723	32	26
0.889058	0.0340426	0.556402	0.860667	22.4	23.5
0.578393	0.398374	0.872401	0.918515	27.4	24.6
1.02521	0.434164	0.104171	0.180407	21.6	28.1
0.4082	0.690083	0.101963	0.0732813	25.5	24.2
0.39984	0.80625	0.0354942	0.0381262	27.3	32
0.536908	0.053125	0.0542717	0.0168577	24.3	32
0.629771	0.408397	0.79759	0.861534	26.2	26.2
0.951455	0.957692	0.655635	0.832923	26.7	26
0.89775	0.928571	0.655706	0.886614	25.7	26.6
0.922337	0.483871	0.750331	0.801352	25.9	27.9
0.848978	0.868778	0.705572	0.458455	27.4	22.1
0.074912	0.923077	0.0221691	0.0170372	23.4	22.1
0.527747	0.600671	0.0132694	0.22781	32	29.8
0.817557	0.80212	0.0678455	0.142678	32	28.3
0.261307	0.845638	0.0149005	0.119084	23	29.8
0.901878	0.458128	0.165178	0.0488449	32	20.3
0.289913	0.2	0.515088	0.553074	30.3	32
0.286405	0.626761	0.073977	0.0902631	23.6	28.4
0.561726	0.201794	0.106319	0.0301668	20	22.3
0.56139	0.313305	0.0297663	0.0591073	20.9	23.3
0.258725	0.06	0.14263	0.000799144	29.8	20
0.592405	0.475	0.0267408	0.0671639	31.6	20
0.666723	0.616327	0.406937	0.804078	24.2	24.5
0.950939	0.671756	0.492207	0.581409	26.7	26.2
0.98125	0.63125	0.0575908	0.0679865	20	32
0.146597	0.790625	0.505619	0.468547	25.9	32
0.302481	0.280156	0.725543	0.848353	28.2	25.7
0.103031	0.138211	0.684036	0.81075	26.9	24.6
0.161315	0.212245	0.472536	0.77465	27.2	24.5
0.146453	0.731629	0.0534873	0.0903362	23.7	31.3
0.288519	0.980456	0.123761	0.06616	25.2	30.7
0.71875	0.73125	0.0100984	0.0792101	32	32
0.928679	0.507092	0.0631344	0.0972033	32	28.2
0.269004	0.377551	0.15235	0.0976915	24.1	29.4
0.228769	0.70625	0.0427111	0.0438929	26.2	32
0.157611	0.194805	0.731959	0.956117	30.5	30.8
0.74	0.4	0.0632652	0.0459869	20	20
0.21647	0.170819	0.24464	0.282455	22.7	28.1
0.269231	0.41	0.0474915	0.0550423	26	20
0.876838	0.740625	0.0326547	0.215873	27.2	32
0.710331	0.965	0.666458	0.128432	24.2	20
0.650158	0.618729	0.0852059	0.0595347	27.7	29.9
0.900875	0.704918	0.0280975	0.00797987	23.6	24.4
0.769576	0.695122	0.641777	0.780981	26.3	24.6
0.990236	0.477612	0.0383391	0.0465262	32	20.1
0.631435	0.846715	0.124343	0.378286	30.4	27.4
0.14125	0.6	0.239316	0.0371735	20	32
0.491374	0.622222	0.104397	0.10817	30.4	22.5
0.7625	0.446875	0.205292	0.0513786	32	32
0.957697	0.0791667	0.828882	0.88889	26.2	24
0.320767	0.740132	0.0624696	0.0482948	23	30.4
0.927153	0.65	0.78528	0.651139	29.9	32
0.389091	0.652893	0.743931	0.0466604	27.5	24.2
0.19713	0.125	0.842856	0.904001	29.5	24.8
0.518068	0.553125	0.0351377	0.134922	27.5	32
0.264616	0.184739	0.23009	0.128926	23.5	24.9
0.226142	0.2625	0.68756	0.307495	27.9	32
0.463649	0.0724638	0.112209	0.120428	20.2	20.7
0.246753	0.358566	0.0634991	0.790176	20	25.1
0.729964	0.251656	0.106701	0.136532	27.6	30.2
0.821813	0.678125	0.194084	0.067281	30.2	32
0.41585	0.400735	0.826687	0.839266	30.6	27.2
0.748046	0.165877	0.596238	0.568249	27.1	21.1
0.133249	0.680934	0.0869079	0.110435	25.3	25.7
0.302816	0.307116	0.807474	0.918412	27.7	26.7
0.2571	0.313653	0.773785	0.856041	27.3	27.1
0.341959	0.718447	0.067445	0.0504291	26.6	20.6
0.212697	0.125	0.123853	0.901077	30.2	25.6
0.954106	0.996047	0.763924	0.874646	27	25.3
0.0631696	0.0742187	0.604673	0.614228	28	25.6
0.492593	0.255556	0.52813	0.598423	32	27
0.0554674	0.235294	0.645932	0.895351	26.6	28.9
0.393538	0.090625	0.0810015	0.0267125	23.6	32
0.709189	0.755906	0.784213	0.868262	23.9	25.4
0.683533	0.707581	0.553261	0.696249	24.8	27.7
0.387019	0.425	0.0640365	0.164328	23.4	32
0.1685	0.123134	0.100835	0.247166	22.8	26.8
0.491817	0.0215827	0.0793401	0.134547	32	27.8
0.802163	0.933628	0.660537	0.710972	27	22.6
0.181114	0.290076	0.0740907	0.725135	20.8	26.2
0.454357	0.934375	0.300978	0.299299	31.7	32
0.146875	0.009375	0.111825	0.191355	32	32
0.440972	0.690625	0.776882	0.0160758	28.8	32
0.835629	0.799163	0.858612	0.910566	26.7	23.9
0.742572	0.495652	0.80575	0.939476	24	23
0.0388587	1	0.091737	0.159058	23	32
0.261121	0.380597	0.24586	0.794194	20.4	26.8
0.512643	0.515837	0.0503709	0.145463	28.9	22.1
0.271451	0.228571	0.824482	0.897815	27.9	24.5
0.130536	0.336323	0.0301995	0.116812	21	22.3
0.392421	0.315385	0.825108	0.645619	27.1	26
0.493073	0.450172	-0.00711356	0.0272051	28.7	29.1
0.27024	0.330677	0.79247	0.920057	27.1	25.1
0.326066	0.518018	0.641058	0.3236	26.9	22.2
0.546346	0.77	0.135139	0.0287448	30.1	20
0.524348	0.585271	0.712304	0.776426	28.4	25.8
0.619775	0.987805	0.652743	0.640706	25.4	24.6
0.475	0.86	0.0711505	0.0376524	20	20
0.503557	0.543103	0.581784	0.397657	26.9	23.2
0.413884	0.647059	0.37129	0.345228	23.4	23.8
0.325395	0.19375	0.0173428	0.0215586	26.9	32
0.226498	0.403125	0.164427	0.21731	24.2	32
0.95	0.405	0.0546568	0.0508987	20	20
0.21625	0.68125	0.0688346	0.0629446	20	32
0.803784	0.253623	0.813638	0.584501	25.7	27.6
0.65125	0.18125	0.0890509	0.0618276	20	32
0.643808	0.477477	0.150212	0.00532171	20.1	22.2
0.446598	0.665493	0.317329	0.339213	28.3	28.4
0.712787	0.703125	0.0667709	0.119252	28.3	32
0.853661	0.515625	0.0774006	0.253472	30.9	32
0.935597	0.39	0.0491229	0.0654425	24.3	20
0.829117	0.0515873	0.077285	0.277664	32	25.2
0.0860021	0.16875	0.0133519	0.112619	24.2	32
0.0504456	0.129921	0.877355	0.880043	27.3	25.4
0.186985	0.476703	0.0548578	0.207468	32	27.9
0.68509	0.633898	0.0613122	0.05987	20.7	29.5
0.496928	0.0125	0.778999	0.333661	29.5	32
0.389485	0.536885	0.858014	0.860301	26.3	24.4
0.86168	0.918033	0.74584	0.847805	25.6	24.4
1.01376	0.995868	0.513468	0.669649	28.4	24.2
0.0475955	0.158333	0.850553	0.468605	25.3	24
0.940844	0.0604651	0.457602	0.141473	26.3	21.5
0.0660194	0.26699	0.048609	0.126077	32	20.6
0.930036	0.408088	0.537451	0.386128	29.9	27.2
0.456773	0.472222	0.879876	0.909831	25.3	25.2
0.704062	0.479705	0.0665004	0.123991	29.1	27.1
0.0711806	0.159722	0.329051	0.327176	32	28.8
0.968048	0.897541	0.674272	0.85149	26.5	24.4
0.35854	0.824818	0.115795	0.193929	27.5	27.4
0.836923	0.672	0.790707	0.87787	26	25
0.831409	0.781377	0.763255	0.903067	27.1	24.7
0.293805	0.609375	0.0778072	0.187535	22.9	32
0.390749	0.314741	0.851886	0.764118	26.9	25.1
0.739111	0.705179	0.76677	0.88711	26.5	25.1
0.582989	0.572	0.649941	0.858679	26.1	25
0.493998	0.196875	0.0423071	0.101065	30.2	32
0.303833	0.410042	0.635201	0.552296	28.4	23.9
0.643304	0.160714	0.0412028	0.181435	32	22.4
0.749592	0.490119	0.413635	0.66352	32	25.3
0.37529	0.312741	0.0285958	0.125955	20	25.9
0.332085	0.319703	0.765372	0.887678	27.8	26.9
0.438546	0.419608	0.568778	0.803163	24.6	25.5
0.340248	0.704626	0.0787196	0.0649106	20.5	28.1
0.0692193	0.35	0.0445846	0.168573	29.3	32
0.660588	0.919028	0.045415	0.0773887	23.6	24.7
0.880745	0.849372	0.0418063	0.366918	26.1	23.9
0.148966	0.695489	0.036788	0.0833207	32	26.6
0.512673	0.842697	0.0233344	0.0440743	29.2	26.7
0.775062	0.44375	0.0253274	0.0380458	30.3	32
0.304848	0.737069	0.162815	0.322857	27.6	23.2
0.452981	0.444898	0.638736	0.868073	25.5	24.5
0.732262	0.0588235	0.105286	0.056197	20	22.1
0.12354	0.806569	0.0772156	0.108773	32	27.4
0.0479529	0.464029	0.558809	0.399652	27.5	27.8
0.718003	0.605578	0.114186	0.0540212	32	25.1
0.147884	0.0555556	0.0607266	0.163732	24.5	21.6
0.74897	0.586207	0.424865	0.669316	25.1	23.2
0.936221	0.707581	0.71241	0.112927	23.4	27.7
0.294408	0.071875	0.594647	0.64122	30.4	32
0.721993	0.941581	0.130285	0.05783	20	29.1
0.753125	0.609375	0.0330864	0.0478448	32	32
0.786701	0.746835	0.0674263	0.266607	29.9	23.7
0.75	0.540625	0.0632167	0.0294993	32	32
0.494374	0.933071	0.107875	0.0602503	31.7	25.4
0.29283	0.260536	0.79253	0.816232	27.3	26.1
0.755835	0.184375	0.169227	0.0586907	24.1	32
0.432621	0.640625	0.155091	0.107042	23.7	32
0.839222	0.254296	0.398823	0.235392	26.7	29.1
0.445699	0.835878	0.0356614	0.0522347	23.8	26.2
0.09	0.205	0.0268273	0.170244	20	20
0.269797	0.868217	0.215936	0.0851838	26	25.8
0.247917	0.81685	0.110311	0.132657	29.5	27.3
1	0.65625	0.0503484	0.0601418	32	32
0.0658064	0.285088	0.507317	0.654196	25.9	22.8
0.0955252	0.164751	0.389048	0.817175	26.5	26.1
0.764573	0.569966	0.054738	0.0583311	20	29.3
0.669936	0.603306	0.775282	0.758804	24.1	24.2
0.406485	0.529661	0.684525	0.72906	25.9	23.6
0.252131	0.375	0.697264	0.821812	24.2	25.6
0.414583	0.314394	0.224877	0.857595	32	26.4
0.306343	0.133858	0.603171	0.75997	30.7	25.4
0.436208	0.340996	0.737741	0.778209	27.4	26.1
0.771476	0.626923	0.77669	0.865614	25.7	26
0.214178	0.235521	0.467845	0.834446	25.2	25.9
0.89276	0.0357143	0.0739641	0.163533	24.6	25.2
0.191644	0.74812	0.14689	0.293044	30.9	26.6
0.948842	0.0383275	0.722857	0.8907	27.4	28.7
0.447423	0.601896	0.226387	0.12951	32	21.1
0.29404	0.918919	0.0735698	0.130847	32	25.9
0.0896114	0.688811	0.114425	0.0821653	29.1	28.6
0.525309	0.479401	0.0450735	0.714607	30.3	26.7
0.48951	0.346154	0.708318	0.782684	28.6	26
0.429879	0.458498	0.764314	0.782693	26.6	25.3
0.99254	0.064	0.911586	0.972599	25.2	25
1.01635	0.973384	0.090949	0.366293	23.7	26.3
0.404624	0.361314	0.902792	0.928643	26.3	27.4
0.115599	0.175299	0.793807	0.868089	26	25.1
0.405658	0.596708	0.698576	0.884135	24	24.3
0.972611	0.0429688	0.722593	0.904337	26.1	25.6
0.767129	0.00826446	0.0362584	0.208948	20.3	24.2
0.225	0.778125	0.0589526	0.243122	32	32
0.292673	0.409639	0.0546576	0.0453726	24.1	24.9
0.203327	0.112903	0.194074	0.0846927	32	24.8
0.215136	0.256881	0.22399	0.174864	28.9	21.8
0.158646	0.127572	0.702336	0.118826	26.5	24.3
0.087349	0.425121	0.0423724	0.0719644	32	20.7
0.0673123	0.571885	0.0488939	0.0363251	32	31.3
0.0805545	0.526132	0.0232663	0.0294673	23.5	28.7
0.289284	0.097166	0.634031	-0.139443	30.9	24.7
0.305788	0.32646	0.0899741	0.125467	25.3	29.1
0.970914	0.886598	0.844322	0.917759	27.8	29.1
0.1125	0.4875	0.0643337	0.0584091	32	32
0.462046	0.383065	0.68573	0.78152	28.6	24.8
0.396875	0.890625	0.00968161	0.0708249	32	32
0.430588	0.548	0.401608	0.691417	25.5	25
0.918665	0.996324	0.870472	0.863254	26	27.2
0.360786	0.322314	0.757894	0.066765	28.7	24.2
0.569787	0.0285714	0.0401212	0.0395349	20.3	21
0.390184	0.276596	0.724181	0.329996	31.4	28.2
0.808015	0.973783	0.809714	0.913083	25	26.7
0.477846	0.48125	0.509733	0.187552	21.3	32
0.193966	0.947955	0.822838	0.881281	27.7	26.9
0.351929	0.452756	0.0225144	0.2263	20	25.4
1.00541	0.0684411	0.492402	0.866862	26.2	26.3
0.980167	0.961268	0.667882	0.766086	28.3	28.4
0.402814	0.648734	0.059421	0.0471712	27.3	31.6
0.416791	0.737024	0.0778784	0.11438	23.2	28.9
0.75167	0.19375	0.102254	0.146637	26.2	32
0.0554895	0.95625	0.0494004	0.162361	26.3	32
0.975	0.584375	0.0671583	0.054162	32	32
0.831873	0.927007	0.0886023	0.105834	24	27.4
0.247264	0.633441	0.0866678	0.0253019	20.8	31.1
0.507314	0.153125	0.124565	0.097676	28.2	32
0.0745767	0.059375	0.0970541	0.315875	25.1	32
0.920192	0.568465	0.0382892	0.0414066	23.1	24.1
1.00489	0.131474	0.0508934	0.153333	25.5	25.1
0.832765	0.70098	0.0465538	0.0190718	20.7	20.4
0.961634	0.145038	0.492033	0.815375	27	26.2
0.759517	0.657258	0.718863	0.881697	26.1	24.8
0.892103	0.958506	0.127993	0.0391869	30.7	24.1
0.548235	0.524	0.817862	0.764901	25.5	25
0.125534	0.291946	0.545506	0.939765	28.1	29.8
0.806225	0.58156	0.680285	0.664265	27	28.2
0.237323	0.14386	0.68242	0.86097	29.2	28.5
0.546813	0.0355872	0.0916218	0.104158	24.3	28.1
0.685154	0.478102	0.773506	0.816518	25.4	27.4
0.177378	0.282869	0.538726	0.88389	32	25.1
0.675639	0.576471	0.879251	0.81407	27.1	25.5
0.906929	0.870445	0.833159	0.898361	26.4	24.7
0.945916	0.798206	0.0677712	0.0608581	29.6	22.3
0.677222	0.593407	0.797723	0.866733	26.2	27.3
0.812269	0.968889	0.895979	0.922299	25.9	22.5
0.514926	0.574297	0.753475	0.88602	25.4	24.9
0.0643778	0.740602	0.116618	0.125725	24.9	26.6
0.714305	0.0553191	0.0697609	0.0436327	31.8	23.5
0.129128	0.196787	0.784119	0.89895	26.8	24.9
0.434185	0.635417	-0.0203677	0.114904	31	28.8
0.982697	0.117647	0.527954	0.625985	25.4	23.8
1.03131	0.060241	0.496889	0.882552	26	24.9
1.02603	0.205534	0.815619	0.871396	31.9	25.3
0.25	0.10625	0.0050627	0.127326	32	32
0.987854	0.0283401	0.713828	0.77824	24.7	24.7
0.913225	0.0367347	0.637407	0.719944	25.4	24.5
0.461355	0.42616	0.744871	0.784915	25.5	23.7
0.577138	0.824219	0.239939	0.160605	29.3	25.6
0.283126	0.0877193	0.746875	0.929818	27.5	28.5
0.911785	0.586806	0.0641586	0.0664423	30.3	28.8
0.523077	0.487273	0.687287	0.891104	26	27.5
0.912888	0.195918	0.629896	0.533097	25.7	24.5
0.143985	0.11236	0.706142	0.924258	26.8	26.7
0.811508	0.779167	0.676102	0.827135	25.2	24
0.861105	0.889313	0.0650143	0.0132138	21	26.2
0.170105	0.250936	0.653242	0.912591	26.8	26.7
0.61981	0.48374	0.163378	0.710953	22.4	24.6
0.981145	0.96875	0.204817	0.249856	23.7	32
0.516384	0.28692	0.336353	0.709015	30.8	23.7
0.380984	0.339623	0.0793106	0.256597	25.5	26.5
0.498796	0.47191	0.80005	0.793665	26.9	26.7
0.422382	0.293839	0.140585	0.0709392	30.2	21.1
0.945606	0.114173	0.728478	0.88876	27.2	25.4
0.340989	0.518182	0.550144	0.574048	28.3	22
0.641797	0.289593	0.0575129	0.280238	21.5	22.1
0.8516	0.979094	0.373924	0.685062	28.1	28.7
0.733184	0.208494	0.220329	0.605315	22.8	25.9
0.659455	0.350649	0.396974	0.604847	24.1	30.8
0.628008	0.738095	0.79691	0.766103	24.8	25.2
0.302152	0.728125	0.322497	0.0411234	30.5	32
0.203544	0.118774	0.638633	0.738595	25.6	26.1
0.606497	0.438819	0.627385	0.739568	26.9	23.7
0.339418	0.09375	0.123027	0.0746716	30.3	32
0.420675	0.105839	0.595994	0.775431	25.3	27.4
0.27879	0.0212766	0.0982198	-0.00498998	32	23.5
0.65625	0.109375	0.167994	0.2591	20	32
0.593389	0.807229	0.525537	0.78776	25.6	24.9
0.458891	0.342742	0.683543	0.765809	24.6	24.8
0.45625	0.25625	0.528083	0.273796	23.5	32
0.666022	0.390625	0.0807863	0.0949541	30.7	32
0.761293	0.875	0.0340933	0.037029	21.4	24
0.401249	0.650165	0.0360904	0.0693627	28	30.3
0.6875	0.453125	0.282509	0.347865	32	32
0.786993	0.652921	0.00182793	0.194232	20	29.1
0.457126	0.483471	0.0707363	0.111819	31.7	24.2
0.817371	0.746094	0.693695	0.841442	25.5	25.6

## Sheet: Human 0.5%
Old_Phase	New_Phase	r2_before	r2_after	Period_before	Period_after
0.62873	0.161943	0.0272462	0.0218014	21.6	24.7
0.75125	0.6375	0.0910266	0.04359	20	32
0.271012	0.335	0.0345602	0.0446969	25.7	20
0.102285	0.674603	0.075268	0.0293243	23.2	25.2
0.264165	0.616788	0.0948265	0.0570062	32	27.4
0.89822	0.269841	0.437534	0.819736	23.9	25.2
0.371875	0.6625	0.0110613	0.0645844	32	32
0.537294	0.440529	0.199338	0.69045	32	22.7
0.118378	0.0608696	0.647693	0.686915	23.8	23
0.592515	0.950704	0.0614685	0.119679	24.8	28.4
0.880015	0.882883	0.547449	0.750495	24.5	22.2
0.35625	0.4375	0.0306203	0.0698901	20	32
0.51086	0.107143	0.540063	0.846515	24.7	25.2
0.129915	0.217949	0.397155	0.850046	21.5	23.4
0.727364	0.871094	-0.0270847	0.0665297	31.2	25.6
0.541884	0.505929	0.0367987	0.12245	30	25.3
0.225738	0.281818	0.679396	0.786969	23.7	22
0.980804	0.0491071	0.255449	0.109101	32	22.4
0.867452	0.686992	0.7164	0.81779	26.7	24.6
1.02676	0.15261	0.725074	0.678748	28.6	24.9
0.925	0.425	0.289567	0.0204992	32	32
0.25716	0.0449438	0.18226	0.0406571	26.9	26.7
0.639527	0.432331	0.605828	0.716268	24.5	26.6
0.752794	0.554687	0.492172	0.76246	27.4	25.6
0.604952	0.531496	0.395784	0.765456	26.3	25.4
0.82618	0.0622222	0.0715991	0.0199576	21.9	22.5
0.537438	0.76875	0.0757383	0.0951575	20.2	32
0.492188	0.890625	0.0736646	0.0219391	25.6	32
0.277712	0.857143	0.0889325	0.193571	24.1	30.8
0.990568	0.95122	0.526128	0.822275	28.1	24.6
0.65625	0.209375	0.613943	0.508613	22.5	32
0.730022	0.693798	0.693689	0.76598	24.3	25.8
0.656609	0.429167	0.527985	0.797293	26.1	24
0.473419	0.375	0.82427	0.886669	27.7	24.8
0.775938	0.595041	0.712842	0.825993	26.9	24.2
1.00601	0.967213	0.570342	0.732228	27.8	24.4
1.0295	0.144578	0.613566	0.813335	26.1	24.9
0.650631	0.658436	0.34546	0.89052	24.2	24.3
0.290773	0.214876	0.832318	0.753066	26.7	24.2
0.880872	0.620805	0.420677	0.742914	25.6	29.8
0.0676761	0.285211	0.0191769	0.0418283	20	28.4
0.866313	0.09375	0.602382	0.75538	25	25.6
0.772623	0.635193	0.0349773	0.0418987	23.7	23.3
0.0546414	0.0156863	0.566565	0.759225	28.6	25.5
0.449393	0.45749	0.361154	0.776864	28.5	24.7
0.648084	0.597561	0.825603	0.858961	25.2	24.6
0.862334	0.826613	0.757368	0.809173	25.5	24.8
1.02772	0.0887097	0.543526	0.787343	26.1	24.8
0.984479	0.847107	0.799165	0.66564	28.7	24.2
0.53935	0.575862	0.0553166	0.0287113	20.9	29
0.106899	0.39557	0.083751	0.132683	20	31.6
0.134769	0.349515	0.0251829	0.0952968	32	20.6
0.972662	0.908367	0.55983	0.676338	27.5	25.1
0.717949	0.554113	0.6507	0.693782	27.3	23.1
0.837347	0.301115	0.443064	0.444518	26.8	26.9
0.644981	0.55144	0.696602	0.802829	25.6	24.3
0.569541	0.516667	0.727458	0.813943	28.7	24
0.618481	0.493878	0.649421	0.73273	25.2	24.5
0.251329	0.141892	0.803837	0.899907	30.5	29.6
0.94929	0.50625	0.109082	0.0185478	27.3	32
0.868253	0.662745	0.813889	0.858295	26.7	25.5
0.788393	0.726923	0.765991	0.784345	27.9	26
0.285709	0.495968	0.127875	0.257032	22.9	24.8
0.110242	0.156134	0.880929	0.86783	28.7	26.9
0.473641	0.153125	0.0295961	0.10634	23	32
0.203125	0.325	0.042318	0.0494326	32	32
0.928005	0.730469	0.65386	0.713306	26	25.6
0.752717	0.351779	0.0933051	0.250291	32	25.3
0.506829	0.260714	0.752076	0.810593	31.9	28
0.980708	0.0367347	0.598625	0.853922	25.6	24.5
0.715492	0.650794	0.536573	0.763147	25	25.2
0.754656	0.688259	0.018559	0.109834	25.5	24.7
0.832716	0.584677	0.82471	0.853667	25.7	24.8
0.19739	0.853933	0.0398063	0.0502313	32	26.7
0.99625	0.00625	0.0223973	0.00572479	20	32
0.324686	0.396825	0.741124	0.788079	26.8	25.2
0.252771	0.852679	0.0214269	0.0882229	20.3	22.4
0.808401	0.46748	0.809302	0.303299	27	24.6
0.845705	0.735178	0.716365	0.74954	24.6	25.3
1.00801	0.82397	0.00871607	0.149542	20	26.7
0.339411	0.778656	0.101274	0.0457597	31	25.3
0.441337	0.188525	0.0219018	0.197528	30.6	24.4
0.363321	0.571875	0.0806727	0.121337	29.7	32
0.0335227	0.88125	0.0873648	0.129223	22	32
0.945	0.75	0.0708721	0.0254761	20	20
0.802292	0.496815	0.206668	0.23345	24.9	31.4
0.754663	0.8	0.193263	0.281438	31.5	32
0.704518	0.042735	0.801189	0.857787	25.2	23.4
0.900264	0.841004	0.0199797	0.0658324	23.3	23.9
0.85	0.378125	0.136314	0.062946	32	32
0.757224	0.701613	0.727116	0.667002	25.9	24.8
0.471105	0.352697	0.74763	0.855378	27.6	24.1
0.444477	0.356	0.747973	0.822259	27.7	25
0.982012	0.0203252	0.652207	0.851339	24	24.6
0.267632	0.197531	0.81652	0.905542	26.1	24.3
0.882614	0.694323	0.761113	0.862442	27	22.9
0.133927	0.209302	0.744432	0.869421	28.2	25.8
1.01799	0.0988593	0.764255	0.859389	29.8	26.3
0.37888	0.755556	0.730064	0.566933	24.2	22.5
0.578411	0.577093	0.691454	0.851005	25.4	22.7
0.97048	0.948339	0.796231	0.825686	27.1	27.1
0.759261	0.372385	0.63086	0.467413	24.6	23.9
0.383353	0.522124	0.579809	0.798702	25.4	22.6
0.377965	0.316602	0.804604	0.607548	29.9	25.9
0.232955	0.342975	0.675809	0.781168	27.2	24.2
0.184998	0.125	0.486173	0.767287	28.9	28
0.343573	0.335766	0.408143	0.75363	30.2	27.4
0.508628	0.454183	0.379171	0.846332	32	25.1
0.859193	0.414938	0.037931	0.0174465	32	24.1
0.149275	0.155	0.0218483	0.0429284	27.6	20
0.942735	0.8	0.0752446	0.0489624	23.4	22.5
0.709657	0.897059	0.0378564	0.0710354	26.3	27.2
0.981614	0.814655	0.0786014	0.0751666	22.6	23.2
0.237815	0.441176	0.0985245	0.06499	32	23.8
0.103269	0.059761	0.548715	0.63182	27.7	25.1
0.650622	0.579592	0.524565	0.703223	25.1	24.5
0.190018	0.0805861	0.817762	0.904598	31.2	27.3
0.437055	0.28	0.0374733	0.0178235	30.9	20
0.0660053	0.101887	0.72043	0.699145	29.1	26.5
0.961453	0.443686	0.356291	0.334819	28.2	29.3
0.319371	0.184375	0.902613	0.706854	28.2	32
0.923528	0.911111	0.586271	0.756029	27.8	27
0.583395	0.587755	0.865979	0.859826	27.8	24.5
0.833042	0.783133	0.795692	0.647802	26.2	24.9
0.0402473	0.0923695	0.477305	0.659729	27.8	24.9
0.14025	0.505837	0.710733	0.689071	27.1	25.7
0.0486434	0.403101	0.76904	0.822675	28	25.8
0.337901	0.323009	0.818503	0.562167	26.8	22.6
0.2659	0.505	0.209177	0.232539	23.9	20
0.793393	0.408759	0.778288	0.688116	27.2	27.4
0.450449	0.351562	0.686453	0.7864	29.2	25.6
0.579677	0.490272	0.625054	0.780909	26	25.7
0.444411	0.144981	0.354965	0.703918	30	26.9
0.177832	0.0367347	0.0386635	0.00112932	27.6	24.5
0.0954545	0.206612	0.680206	0.799561	30	24.2
0.50719	0.04	0.0310966	0.0667455	25.5	22.5
0.371148	0.487395	0.77181	0.742415	25.8	23.8
0.820634	0.659375	0.0398171	0.15819	21.9	32
0.584825	0.814815	0.110412	0.165337	32	24.3
0.47848	0.523404	0.799901	0.750066	26.2	23.5
0.707614	0.547244	0.812714	0.932351	26.3	25.4
0.667179	0.693396	0.841731	0.751689	25.8	21.2
0.159951	0.63961	0.0788555	0.209041	23.4	30.8
0.090944	0.0343511	0.864334	0.716236	27.8	26.2
1.01298	0.475336	0.0837732	0.132504	32	22.3
0.282331	0.216606	0.766939	0.828907	28.7	27.7
0.13125	0.471875	0.337764	0.00862331	32	32
0.388592	0.86875	0.027676	0.165772	26.9	32
0.88931	0.077551	0.61979	0.748529	26.9	24.5
0.106604	0.78	0.711143	0.0922141	26.5	20
0.838372	0.883721	0.155863	0.0500401	30	21.5
0.872631	0.898601	0.816769	0.846179	27.6	28.6
0.545213	0.075	0.0729798	0.0419207	28.2	24
0.65625	0.13125	0.0606073	0.155565	22.5	32
0.955295	0.057971	0.797365	0.805411	26	27.6
0.835353	0.214559	0.860385	0.79929	25.7	26.1
0.6546	0.167832	0.849496	0.827378	25.5	28.6
0.787254	0.815625	0.0500378	0.102806	22.9	32
0.934647	0.800847	0.748253	0.716015	26.7	23.6
0.675815	0.456604	0.69971	0.813492	28.6	26.5
0.40625	0.7	0.142307	0.0897018	22	32
1.00625	0.654545	0.0776761	0.108923	32	22
0.554091	0.845133	0.121749	0.190719	29.4	22.6
0.951817	0.39375	0.0183146	0.118018	20.3	32
0.516866	0.412451	0.791261	0.340207	25.4	25.7
1.03778	0.177215	0.682887	0.835844	26.1	23.7
0.866019	0.0970874	0.0851581	0.0704129	28.5	20.6
0.77979	0.635036	0.204816	0.114642	32	27.4
0.330208	0.121212	0.310246	0.803074	32	26.4
0.601159	0.31982	0.0510876	0.0400846	26.9	22.2
0.522594	0.181818	0.0357631	0.0809502	30.5	25.3
0.685	0.605	0.0186704	0.102416	20	20
0.746474	0.697872	0.688847	0.646996	26.1	23.5
0.869317	0.841727	0.125847	0.0527314	20	27.8
0.964423	0.634615	0.165269	0.0866936	32	26
0.432112	0.4125	0.124013	0.0988088	29	32
0.612993	0.498168	0.629547	0.854098	31.4	27.3
0.951808	0.30888	0.255951	0.245521	24.7	25.9
0.0363917	0.0573477	0.842693	0.675897	27.4	27.9
0.86532	0.851852	0.0148479	0.367573	24.2	27
0.746466	0.722944	0.69004	0.882658	25.6	23.1
0.546875	0.32	0.0827265	0.0235488	32	20
0.721972	0.708	0.107793	0.206955	28.4	25
0.396969	0.448819	0.720044	0.913244	25.3	25.4
0.0600786	0.211679	0.530976	0.902123	28.6	27.4
0.556228	0.472656	0.0762297	0.177538	21.3	25.6
0.148072	0.00796813	0.272401	0.541592	30.7	25.1
0.772092	0.505747	0.745836	0.899744	27.9	26.1
0.255958	0.399177	0.811324	0.874901	27.8	24.3
0.656015	0.131086	0.745979	0.681089	25	26.7
0.448091	0.583658	0.459088	0.897444	22.6	25.7
0.400315	0.512605	0.429292	0.871006	32	23.8
0.296236	0.138983	0.879927	0.701908	27.2	29.5
0.0442975	0.126437	0.703	0.819346	29.2	26.1
0.666688	0.600806	0.742161	0.773594	25.4	24.8
0.52125	0.715625	0.0968568	0.0251155	20	32
0.749043	0.0379747	0.889389	0.957998	25.8	23.7
0.0959915	0.104693	0.749122	0.638255	29	27.7
0.168238	0.178295	0.705749	0.921144	25.9	25.8
0.887654	0.954357	0.844037	0.784427	27.9	24.1
0.456303	0.488971	0.656264	0.893064	28	27.2
0.166151	0.178125	0.0491132	0.307261	20.2	32
0.551408	0.498008	0.79108	0.880248	29	25.1
0.104849	0.497561	0.0506851	0.136458	25.1	20.5
0.366657	0.440625	0.0618821	0.0531346	22.1	32
0.167393	0.0528169	0.851962	0.839252	26.5	28.4
0.936518	0.86	0.777045	0.880324	24.7	25
0.713067	0.216216	0.0583729	0.0182404	22.5	25.9
0.717042	0.861736	0.0772116	0.0637914	31.1	31.1
0.0835502	0.40339	0.0515482	0.105778	24.1	29.5
0.823817	0.868421	0.842733	0.901391	27.1	22.8
0.670415	0.332117	0.0787582	0.104925	32	27.4
0.590217	0.475096	0.701972	0.815177	25.7	26.1
0.875	0.721875	0.06139	0.0386999	32	32
0.0431156	0.679389	0.0783677	0.0816431	27	26.2
0.200249	0.362869	0.22635	0.795005	29.2	23.7
0.382556	0.504065	0.82316	0.785496	27.6	24.6
0.915387	0.685714	0.700494	0.773682	27.9	28
1.01931	0.369565	0.852819	0.775114	28	27.6
0.967407	0.084	0.745934	0.843722	27	25
0.0717328	0.0307692	0.601759	0.899055	28.9	26
0.0818995	0.0876494	0.512312	0.861349	27.3	25.1
0.302404	0.4375	0.145733	0.282844	26	32
0.667788	0.50813	0.684308	0.750522	26.1	24.6
1.00156	0.0532787	0.661495	0.867951	25.2	24.4
0.412807	0.43254	0.772241	0.878926	29.2	25.2
0.811189	0.696154	0.679702	0.881594	28.6	26
0.311847	0.391129	0.772521	0.872782	27.8	24.8
0.179913	0.989286	0.18285	0.0381006	21.3	28
0.919218	0.0290909	0.764449	0.93105	30.7	27.5
0.990625	0.575	0.0663498	0.0456775	32	32
0.596056	0.0725806	0.0932505	0.118833	20.2	24.8
0.854688	0.566406	0.361667	0.865331	32	25.6
1.04062	0.44	0.0385426	0.0385153	32	20
0.457989	0.442029	0.219043	0.163045	23.7	27.6
0.276197	0.403226	0.71614	0.847545	31.4	24.8
0.165198	0.843284	0.148733	0.141748	27.1	26.8
0.905784	0.955882	0.0939747	0.0640639	20	20.4
0.349902	0.771127	0.0144913	0.217044	27.4	28.4
0.607646	0.104839	0.0780565	0.191925	29.3	24.8
0.931124	0.012766	0.833886	0.605571	25.3	23.5
0.568443	0.960317	0.00416401	0.099043	20.2	25.2
0.216629	0.178571	0.829827	0.801352	27.1	25.2
0.272596	0.773196	0.1664	0.0555163	24.9	29.1
0.234172	0.66875	0.0429775	0.0244584	30.8	32
0.496875	0.6	0.0493932	0.0319373	32	32
0.592191	0.422131	0.175184	0.0410552	27.9	24.4
0.0905976	0.235088	0.270798	0.468743	25.6	28.5
0.03642	0.282759	0.595728	0.57979	26.7	29
0.531819	0.516729	0.769441	0.818449	27	26.9
0.340625	0.49	0.000335291	0.0334696	32	20
0.638247	0.0379147	0.2802	0.133528	28.2	21.1
0.63977	0.392857	0.36596	0.0919119	21.4	22.4
0.73125	0.78125	0.0579246	0.159229	28	32
0.366611	0.833333	0.0912332	0.0411012	24.7	24.6
0.113562	0.923323	0.0411765	0.252381	20	31.3
1.00238	0.992032	0.120637	0.154509	32	25.1
0.924168	0.671642	0.078667	0.334401	26	26.8
0.387164	0.692029	0.0449378	0.0190873	29.4	27.6
0.0457176	0.385185	0.910965	0.895145	25.6	27
0.339177	0.55625	0.062233	0.266251	24.6	32
0.276759	0.373913	0.590046	0.311663	24.9	23
0.540687	0.948936	0.00704914	0.137419	22.8	23.5
0.2158	0.305556	0.808407	0.886558	26.6	28.8
0.750915	0.736585	0.243196	0.0749343	32	20.5
0.225825	0.20354	0.873042	0.882813	24.7	22.6
0.857331	0.113793	0.61707	0.9103	26.2	29
0.146134	0.189922	0.797178	0.821115	26.9	25.8
0.826449	0.721014	0.0421374	0.117078	20	27.6
0.510897	0.43	0.125154	0.0132957	31.2	20
0.3625	0.9	0.0467577	0.0445486	32	32
0.113755	0.32	-0.0280927	0.0816716	22.9	20
0.467682	0.465863	0.723886	0.791055	25.4	24.9
0.963788	0.00364964	0.786984	0.900712	28.2	27.4
0.0758557	0.083004	0.833327	0.163911	28.2	25.3
0.382707	0.765625	0.148764	0.133263	22.3	32
0.765625	0.696875	0.0339493	0.130568	32	32
0.716627	0.728125	0.0683599	0.0958504	26.5	32
0.811111	0.951111	0.196621	0.0881955	32	22.5
0.237906	0.421941	0.35796	0.699869	24.5	23.7
0.559028	0.65625	0.0308823	0.0395641	21.6	32
0.120658	0.912281	0.0319466	0.0905291	30.2	28.5
0.22625	0.15	0.040763	0.0288425	20	32
0.986771	0.945736	0.738802	0.850187	25.9	25.8
0.710542	0.987395	0.0412379	0.0716238	22	23.8
0.969377	0.754325	0.0751225	0.0407836	20	28.9
0.165978	0.135659	0.599431	0.277808	28.7	25.8
1.03431	0.931818	0.619686	0.802303	25.5	26.4
0.355687	0.134058	0.0480459	0.0269907	23.6	27.6
0.448781	0.6875	0.0304453	0.0892734	24.1	32
0.176462	0.0650407	0.617567	0.804494	27.1	24.6
0.283508	0.236948	0.741477	0.884064	27.3	24.9
0.546467	0.300395	0.107169	0.0933367	32	25.3
0.379794	0.429719	0.728433	0.872018	26.9	24.9
0.230159	0.150794	0.695949	0.887983	26.4	25.2
0.319371	0.840625	0.049719	0.293565	28.2	32
0.363357	0.83612	0.0975236	0.197317	32	29.9
0.228473	0.151751	0.834682	0.883523	26.2	25.7
0.273279	0.234266	0.819291	0.866404	26.6	28.6
0.120141	0.0898437	0.652846	0.861297	29.1	25.6
0.843926	0.926056	0.0392174	0.0341943	32	28.4
0.907737	0.936759	0.668959	0.797044	25.4	25.3
0.745749	0.678431	0.636645	0.888967	27.1	25.5
0.983619	0.0823045	0.703861	0.822367	25.9	24.3
0.911757	0.980315	0.802914	0.883837	26.1	25.4
0.0833333	0.839216	0.711482	0.845182	27.2	25.5
0.14125	0.33125	0.0376024	0.086037	20	32
0.684177	0.86	0.11804	0.0217429	31.6	20
0.0458219	0.975709	0.716029	0.876077	28.3	24.7
1.02417	0.733096	0.023501	0.151743	32	28.1
0.715369	0.84188	0.456015	0.821674	27.5	23.4
0.127135	1	-0.0008316	0.0291829	24.5	22.3
1.01848	0.529412	0.0532213	0.0853506	25.4	30.6
0.67633	0.646875	0.028624	0.0913134	24.9	32
0.55225	0.475	0.110381	0.0759823	25	32
0.775953	0.682927	0.779133	0.891473	25.1	24.6
0.708528	0.670068	0.172234	0.011567	25.4	29.4
0.356503	0.635135	0.0252314	0.276719	32	29.6
0.444615	0.436	0.299467	0.534162	26	25
0.436326	0.688581	0.159086	0.0950248	29.5	28.9
0.634973	0.54375	0.0943156	0.00361716	28.2	32
0.254538	0.630137	0.00874702	0.188957	32	29.2
0.391497	0.711628	0.0692685	0.0599727	32	21.5
0.346307	0.717314	0.065841	0.0574723	20	28.3
0.239481	0.995935	0.266221	0.0705037	21.7	24.6
0.945754	0.849785	0.631636	0.487348	28	23.3
0.116075	0.934156	0.131088	0.037528	32	24.3
0.210395	0.881633	0.0817649	0.0592918	32	24.5
0.369607	0.351171	0.085007	0.186441	32	29.9
0.400453	0.613383	0.0638147	0.0335755	32	26.9
0.232199	0.13125	0.222074	0.0461955	31.6	32
0.347119	0.444068	0.0698583	0.076594	20	29.5
0.358123	0.381818	0.79799	0.777328	27.7	27.5
0.531038	0.0493827	0.35838	0.0504821	30.7	24.3
0.233059	0.267943	0.0367083	0.0448243	32	20.9
0.179757	0.156134	0.868018	0.89352	26.5	26.9
0.0686807	0.193396	0.0190209	0.112958	25.7	21.2
0.746429	0.8	0.485413	0.236176	28	20
0.445159	0.490196	0.195225	0.080958	32	20.4
0.928626	0.198502	0.228423	0.891563	22.9	26.7
0.582982	0.548263	0.807769	0.835943	26	25.9
0.234375	0.121875	0.252356	0.230122	32	32
0.211466	0.650376	0.0646317	0.0607793	20	26.6
0.269154	0.388158	0.458452	0.0964941	27.1	30.4
0.36077	0.619403	0.750712	0.185881	27.1	26.8
0.0558503	0.428571	0.0902417	0.194582	20	29.4
0.687283	0.873518	0.092875	0.0816536	21.3	25.3
0.340625	0.49375	0.0575934	0.0364871	32	32
0.587495	0.507812	0.850585	0.822386	29.1	25.6
0.0603671	0.888889	0.0961742	0.102457	32	25.2
0.775524	0.901961	0.0636569	0.00772491	23.2	25.5
0.203578	0.0855019	0.608408	0.729922	32	26.9
0.511458	0.313333	0.0115447	0.0908149	32	30
0.65625	0.3125	0.122107	0.27078	32	32
0.4625	0.51875	0.0271481	0.0727786	32	32
0.915359	0.421875	0.296436	0.237732	24.7	32
0.882928	0.327103	0.174629	0.0996649	26.2	21.4
0.0450304	0.407643	0.252147	0.307515	21.5	31.4
0.52381	0.472527	0.55653	0.772503	27.3	27.3
0.405719	0.437262	0.802976	0.832893	26.7	26.3
0.0953987	0.191057	0.63198	0.768558	28.2	24.6
0.115439	0.796875	0.611126	0.628804	27.7	25.6
0.202509	0.476703	0.0481843	0.212861	24.8	27.9
0.234135	0.274725	0.0177238	0.0355076	25.9	27.3
0.05625	0.990909	0.11798	0.0394772	32	22
0.515563	0.498113	0.774072	0.735189	27.4	26.5
0.302846	0.178862	0.372771	0.77143	32	24.6
0.1	0.778182	0.0115484	0.0427279	20	27.5
0.458349	0.708487	0.104621	0.160403	22.1	27.1
0.586381	0.5	0.50593	0.703806	22.9	32
0.914662	0.792531	0.71243	0.763349	25.6	24.1
1.0441	0.52	0.103864	0.0624553	27.1	20
0.387411	0.250996	0.176043	0.101751	30.4	25.1
0.497975	0.188153	0.094631	0.0637253	32	28.7
0.16625	0.48125	0.0361588	0.0117199	20	32
0.152284	0.829384	0.0553454	0.0426348	28.8	21.1
0.125901	0.379913	0.0661949	0.383424	32	22.9
0.578099	0.55	0.086789	0.108209	24.2	20
0.318053	0.40824	0.718186	0.725462	26.3	26.7
0.87623	0.6	0.0688493	0.053594	24.4	20
0.276678	0.663968	0.0894945	0.0596573	27.7	24.7
0.373505	0.598361	0.252102	0.615935	22.2	24.4
0.455094	0.430108	0.0806971	0.275347	31.2	27.9
0.967817	0.645283	0.0630419	0.0404443	31.6	26.5
0.841044	0.16092	0.318633	0.576304	32	26.1
0.987535	0.0678571	0.472171	0.129158	25.5	28
0.5405	0.49187	0.444552	0.563684	24.3	24.6
0.557974	0.561837	0.0688529	0.169569	30	28.3
0.482446	0.470085	0.580453	0.747892	31.6	23.4
0.972705	0.586207	0.604875	0.634682	27.4	26.1
0.366956	0.209836	0.165808	0.17864	26.8	30.5
0.417187	0.440171	0.792852	0.715803	27.5	23.4
0.103426	0.168627	0.551999	0.660534	27.3	25.5
0.845037	0.720833	0.669855	0.727278	26.7	24
1.03616	0.551282	0.0349848	0.571224	32	23.4
0.83852	0.889796	0.0893161	0.117902	32	24.5
0.655451	0.493724	0.822537	0.809884	24.2	23.9
0.625877	0.444043	0.595529	0.776993	26.1	27.7
0.449377	0.865052	0.0131292	0.172661	20	28.9
0.24625	0.56875	0.0847729	0.149539	20	32
0.433152	0.518519	0.801277	0.907066	25.4	24.3
0.167653	0.835878	0.0181562	0.371953	32	26.2
0.0471591	0.428125	0.161874	0.186563	22	32
0.783541	0.925267	0.0597134	0.0657812	20	28.1
0.13125	0.975	0.173159	0.0480877	32	32
0.714151	0.65	0.0999592	0.0848003	21.2	20
0.42125	0.7375	0.0164718	0.0914775	20	32
0.138261	0.323077	0.768629	0.845689	26.9	26
0.904631	0.816092	0.0256407	0.0856649	23	26.1
0.4375	0.090625	0.0593463	0.165896	25.6	32
0.897898	0.987288	0.759615	0.835176	25	23.6
0.242396	0.182879	0.647059	0.802528	26.7	25.7
0.859628	0.945946	0.0275246	0.0989453	32	29.6
0.496596	0.844937	0.0152932	0.175536	26.4	31.6
0.291496	0.990625	0.0969884	0.134869	24.4	32
0.631919	0.258824	0.0742887	0.153516	31.6	25.5
0.9625	0.65	0.0736801	0.190887	32	32
1.01914	0.781746	0.045651	0.30609	24.8	25.2
0.280172	0.465517	0.351675	0.402863	23.2	23.2
0.8125	0.89	0.0247511	0.145313	32	20
0.816253	0.440816	0.646299	0.859476	27.9	24.5
0.842085	0.860759	0.156819	0.695507	20.9	23.7
0.877589	0.792079	0.0960462	0.0472572	32	30.3
0.603384	0.538462	0.612898	0.760202	24.5	23.4
0.912115	0.848361	0.789754	0.812624	25.9	24.4
0.723063	0.425197	0.738531	0.793072	26.9	25.4
0.843111	0.710037	0.0879504	0.185189	24.6	26.9
0.379654	0.378125	0.10172	0.0510462	23.5	32
0.610693	0.0664207	0.69589	0.78263	24.1	27.1
0.683568	0.286385	0.112149	0.0822583	25.5	21.3
0.96176	0.976562	0.0723494	0.0587381	30.4	25.6
0.523645	0.466667	0.575465	0.776604	28.9	25.5
0.202381	0.160173	0.791334	0.906935	25.2	23.1
0.53125	0.55	0.0563915	0.0981912	32	20
0.258094	0.767606	0.154321	0.202065	25.1	28.4
0.389405	0.222689	0.0349654	0.0570217	28.3	23.8
0.656596	0.774908	0.0393571	0.175948	32	27.1
0.567911	0.725	0.127744	0.0525793	28.3	32
0.359375	0.36	0.0297441	0.158227	32	20
0.297737	0.163793	0.0541441	0.155889	32	23.2
0.10132	0.100457	0.0525345	0.175597	22.2	21.9
0.722429	0.787234	0.0287245	0.283678	32	28.2
0.684375	0.940625	0.201863	0.356607	32	32
0.16875	0.6875	0.0305626	0.0663381	32	32
0.477445	0.760563	0.0279876	0.00892688	28.1	28.4
0.415233	0.163462	0.134546	0.0773291	30.4	20.8
0.429054	0.759091	0.130763	0.0179541	29.6	22
0.805932	0.275	0.210149	0.078689	23.6	20
0.162676	0.746479	0.043295	0.104127	20	28.4
0.17125	0.728125	0.0257887	0.100165	20	32
0.643898	0.978814	0.0201366	0.0306781	20	23.6
1.00069	0.894531	0.111039	0.105537	23.7	25.6
0.714094	0.8	0.080013	0.0146541	29.8	27.5
0.408316	0.259375	0.148443	0.0146256	24.2	32
0.422441	0.705426	0.0815556	0.170592	29.1	25.8
0.176124	0.935897	0.175811	0.138266	27.7	23.4
0.820188	0.858871	0.796494	0.820542	27.3	24.8
0.907207	0.957082	0.816864	0.740046	29	23.3
0.82405	0.906383	0.759742	0.804639	26.7	23.5
0.831954	0.66171	0.710291	0.916564	27.4	26.9
0.121052	0.232082	0.761827	0.880303	28.4	29.3
0.155719	0.179916	0.697902	0.843332	26.3	23.9
0.249429	0.24812	0.722662	0.743631	27	26.6
0.272892	0.375969	0.814533	0.889299	26.6	25.8
0.452928	0.380165	0.530115	0.811963	28.1	24.2
0.417824	0.467213	0.764181	0.819985	23.6	24.4
0.563517	0.442623	0.834808	0.536004	27.9	24.4
0.289373	0.591603	0.843209	0.869728	28.2	26.2
0.484282	0.286245	0.437447	0.61157	30.9	26.9
0.879282	0.52381	0.593244	0.765212	26.6	25.2
0.325627	0.716049	0.412822	0.711775	21.2	24.3
0.865706	0.0301724	0.632203	0.818755	25.6	23.2
0.0732839	0.222707	0.777709	0.538179	28.9	22.9
0.322887	0.171315	0.844463	0.929018	24.7	25.1
0.616384	0.360324	0.797898	0.885322	24.3	24.7
0.651903	0.583333	0.7863	0.847663	25.4	24
0.14763	0.298113	0.51602	0.622124	27.9	26.5
0.585988	0.536481	0.582139	0.896075	24.1	23.3
0.188977	0.161654	0.725409	0.905982	23.9	26.6
0.929711	0.825203	0.835887	0.86985	26.8	24.6
0.725691	0.617188	0.761888	0.885413	25.1	25.6
0.460647	0.45122	0.817137	0.871595	28.2	24.6
0.26039	0.729358	0.0487056	0.0262172	21.7	21.8
0.753008	0.595238	0.825124	0.867951	24.8	25.2
0.853506	0.748988	0.855779	0.747607	26.1	24.7
0.86593	0.336585	0.159726	0.0949974	31.8	20.5
0.383529	1	0.0747494	0.123918	25.5	25
1.01941	0.970213	0.0331847	0.0834927	32	23.5
0.617969	0.9	0.0801232	0.0523846	25.6	20
0.198319	0.275	0.769094	0.897981	23.3	24
0.514135	0.44898	0.866094	0.95004	24.4	24.5
0.643568	0.941909	0.134977	0.0184327	20	24.1
0.142986	0.909091	0.0353263	0.154658	22.1	27.5
0.274531	0.297398	0.913186	0.935223	27.8	26.9
0.339833	0.309609	0.91877	0.926037	29.4	28.1
0.685978	0.540741	0.760025	0.788707	25.7	27
0.143369	0.304659	0.919785	0.923701	27.9	27.9
0.1856	0.184906	0.808256	0.877182	28.8	26.5
0.137367	0.141818	0.822875	0.854127	28.1	27.5
0.166724	0.847584	0.0391742	0.178441	27.1	26.9
0.285149	0.0486726	0.0538796	0.0175071	32	22.6
1.03409	0.276515	0.60595	0.924734	26.4	26.4
0.643651	0.532751	0.670853	0.742576	25	22.9
0.902857	0.624	0.661187	0.856626	28	25
0.250956	0.991189	0.0543607	0.116954	24.2	22.7
0.144858	0.183594	0.708156	0.845189	27.5	25.6
0.895086	0.318725	0.77712	0.751622	27	25.1
0.709715	0.729614	0.428374	0.689042	24.2	23.3
0.763357	0.759197	0.0828147	0.161685	32	29.9
0.30625	0.153125	0.0769579	0.13678	24	32
0.0661807	0.51938	0.583181	0.504589	26.8	25.8
0.697258	0.902222	0.355541	0.500226	23.1	22.5
0.494651	0.218341	0.0905321	0.0393932	32	22.9
0.0581081	0.185	0.0840845	0.117402	22.2	20
0.383185	0.82684	0.166092	0.0390322	32	23.1
0.569096	0.0442804	0.159884	0.0911306	32	27.1
0.177146	0.437247	0.810908	0.924654	24.9	24.7
0.472472	0.386525	0.567047	0.724538	29.1	28.2
0.334837	0.335793	0.788537	0.872312	27	27.1
0.883019	0.200803	0.405531	0.786689	23.4	24.9
0.397381	0.299611	0.0591813	0.0996735	25.2	25.7
0.244964	0.26	0.0735218	0.0305195	27.8	20
0.497275	0.467181	0.695106	0.790979	28.2	25.9
0.0733678	0.70979	0.276938	0.052376	23.8	28.6
0.803471	0.752768	0.0269093	0.159267	32	27.1
0.27	0.385	0.0247855	-0.0305919	20	20
0.373725	0.727969	0.0262078	0.0925345	24.9	26.1
0.542573	0.801556	0.0426522	0.178959	27.2	25.7
0.917393	0.771318	0.0348154	0.0847465	32	25.8
0.529505	0.945946	0.0662192	0.0490414	20	22.2
0.277597	0.786765	0.0443468	0.253478	23.9	27.2
0.338068	0.765625	0.14963	0.0279822	30.8	32
0.227377	0.299213	0.849391	0.906088	26.8	25.4
0.108424	0.659375	0.434327	0.56082	23	32
0.75625	0.5875	0.0432345	0.0790409	20	32
0.572179	0.7	0.0484336	0.0516376	22.6	32
0.611704	0.527473	0.0736067	0.0519287	20.5	27.3
0.826705	0.917355	0.0324503	0.0870093	32	24.2
0.739887	0.516981	0.81245	0.871747	27.1	26.5
0.646055	0.82377	0.0783964	0.165209	32	24.4
0.452897	0.180258	0.0343098	0.062844	20	23.3
0.800175	0.226852	0.702733	0.360444	26.5	21.6
0.929252	0.585714	0.150548	0.0398297	24.5	21
0.56186	0.65	0.0755242	0.0898666	26.5	28
0.156092	0.182836	0.751198	0.729558	26.3	26.8
0.369016	0.921875	0.137324	0.045023	28.2	32
0.4875	0.56875	0.141204	0.293166	32	32
1.05	0.535	0.0355675	0.0306938	32	20
0.359649	0.403509	0.813828	0.874412	22.8	22.8
0.770929	0.815625	0.134475	0.0560281	21.8	32
0.757986	0.649606	0.839484	0.827002	24.6	25.4
0.811422	0.491304	0.853844	0.857765	25.2	23
0.355284	0.493776	0.682571	0.810996	23.9	24.1
0.15911	0.39759	0.616847	0.75424	22.8	24.9
0.690114	0.0772727	0.5296	0.403738	26.3	22
0.487161	0.392453	0.739078	0.823343	26.6	26.5
0.435947	0.395189	0.885267	0.927398	30.1	29.1
0.56817	0.491935	0.785057	0.70345	25.6	24.8
0.10371	0.262712	0.649153	0.800544	26.5	23.6
0.951417	0.622568	0.199944	0.141388	28.2	25.7
0.978552	0.0273437	0.757031	0.881024	26.7	25.6
0.281452	0.00403226	0.0664961	0.102365	20	24.8
0.870014	0.554054	0.12351	0.119217	26.9	29.6
0.896956	0.676724	0.741989	0.662024	25.6	23.2
0.945588	0.577206	0.0367491	0.348985	20	27.2
0.455267	0.670635	0.107976	0.247202	23.1	25.2
1.02255	0.788235	0.768664	0.600613	29.3	25.5
0.961034	0.924303	0.780943	0.492918	27.8	25.1
0.788538	0.196721	0.0866446	0.0637347	24.8	30.5
0.525659	0.352941	0.548494	0.844653	25.6	25.5
0.23801	0.458333	0.893369	0.912761	27.8	26.4
0.440045	0.493827	0.666037	0.774503	26.1	24.3
0.962787	0.805369	0.0576131	0.155061	23.5	29.8
0.929145	0.612245	0.0614687	0.0595403	32	24.5
0.65839	0.772059	0.11007	0.154287	20.7	27.2
0.668568	0.0938967	0.0359616	0.0653948	20	21.3
0.262311	0.778125	0.103806	0.111534	23.1	32
0.981451	0.511945	0.220402	0.145838	26.9	29.3
0.484375	0.803125	0.125992	0.0269118	32	32
0.884444	0.543071	0.220064	0.410983	28	26.7
0.854237	0.70625	0.0674723	0.140747	29.8	32
0.907887	0.406897	0.806802	0.672416	28.9	29
1.00625	0.00740741	0.525859	0.426104	24.9	27
0.652091	0.522556	0.406834	0.790239	32	26.6
0.517146	0.404669	0.711814	0.802407	31	25.7
0.0433501	0.972763	0.555066	0.704572	22.7	25.7
0.35379	0.506383	0.33797	0.743016	32	23.5
0.597426	0.021875	0.0560515	0.090992	27.2	32
0.440925	0.392562	0.716798	0.860177	28.7	24.2
0.676607	0.524194	0.80129	0.90018	25.8	24.8
0.493853	0.776699	0.111536	0.153655	31.3	30.9
0.988295	0.704918	0.751651	0.813404	27.1	24.4
0.0797001	0.106667	0.613506	0.770486	28.9	30
0.48612	0.552632	0.763413	0.812854	28.9	26.6
0.966595	0.36875	0.0772616	0.022372	26.1	32
0.408144	0.458647	0.813431	0.880547	28.6	26.6
0.735929	0.740214	0.75359	0.752142	31.4	28.1
0.0939265	0.634551	0.0707883	0.0111883	32	30.1
0.247498	0.741573	0.071007	0.0365326	23.2	26.7
0.749915	0.0641026	0.034931	0.0374537	20	23.4
0.773024	0.377358	0.236066	0.125437	30.3	26.5
0.531915	0.476596	0.769767	0.739156	25.4	23.5
0.238622	0.156584	0.145244	0.080441	24.6	28.1
0.0910781	0.104089	0.709932	0.405847	29.4	26.9
0.543011	0.42803	0.205007	0.207213	24.8	26.4
0.820035	0.611296	0.0359925	0.220672	24.8	30.1
0.0719637	0.805281	0.0403138	0.0981321	20	30.3
1.00042	0.758621	0.0625218	0.183331	32	26.1
1.03136	0.94697	0.109221	0.0310663	27.9	26.4
0.697405	0.638462	0.877391	0.93452	24.9	26
0.16712	0.0486726	0.338878	0.072034	31.2	22.6
0.825791	0.616197	0.0348563	0.069334	24.4	28.4
0.998778	0.10728	0.361112	0.540985	25.7	26.1
0.175281	0.93125	0.0876651	0.0658033	28.9	32
0.15625	0.29375	0.0615552	0.0391897	28	32
0.756934	0.779851	0.0391091	0.123908	23.3	26.8
0.508617	0.484	0.782196	0.871765	25.3	25
0.843989	0.35	0.102412	0.0309495	26.1	32
0.214969	0.603125	0.651777	0.49616	28.1	32
0.0492725	0.969697	0.00396823	0.358006	22.4	29.7
0.248067	0.715827	0.104061	0.149247	32	27.8
0.428195	0.476987	0.807275	0.659246	25.1	23.9
0.658173	0.946154	0.18485	0.467221	32	26
0.23852	0.130612	0.687716	0.811899	28.8	24.5
0.0756506	0.722656	0.670928	0.783599	28.1	25.6
0.379117	0.27381	0.397508	0.432293	32	25.2
0.359274	0.549801	0.831455	0.858318	24.2	25.1
0.528841	0.449339	0.505615	0.790269	29.8	22.7
0.697345	0.479839	0.636674	0.80653	29.1	24.8
0.0933262	0.754967	0.848007	0.330755	27.1	30.2
0.153638	0.475983	0.453534	0.525779	30.6	22.9
0.370536	0.990625	0.577028	0.437037	28.7	32
0.993068	0.368421	0.732051	0.293194	28.6	22.8
1.0044	0.983402	0.0489828	0.14276	21.7	24.1
0.0546601	0.733333	0.0841841	0.146107	32	28.5
0.875481	0.475	0.102686	0.118371	26	32
0.153752	0.733564	0.0284225	0.144497	32	28.9
0.990079	0.604651	0.740608	0.383219	29.3	21.5
0.779343	0.679577	0.250016	0.175214	26.4	28.4
0.608059	0.062201	0.0476635	0.0819777	32	20.9
0.78125	0.640625	0.172817	0.256645	32	32
0.690741	0.87037	0.265102	0.756461	22.5	21.6
0.0688894	0.596875	0.185267	0.0832337	26.9	32
0.778575	0.337449	0.527732	0.83134	32	24.3
0.171875	0.45625	0.0273912	0.0375921	32	32
0.111752	0.652632	0.0135869	0.119044	21.9	28.5
0.47418	0.438525	0.47345	0.778259	32	24.4
0.929513	0.217573	0.355194	0.645035	25.4	23.9
0.672895	0.496183	0.344942	0.768069	24.8	26.2
0.126812	0.132576	0.829489	0.830948	27.6	26.4
0.475731	0.422311	0.66139	0.824017	27.9	25.1
0.188818	0.178832	0.737266	0.826661	28.8	27.4
0.137885	0.231076	0.824713	0.826238	24.3	25.1
0.734885	0.951852	0.120605	0.0438126	25.3	27
0.60125	0.590625	0.0898505	0.0927558	20	32
0.703243	0.968326	0.193566	0.0648404	20.4	22.1
0.399331	0.12	0.0305248	0.131503	29.9	27.5
0.171128	0.231076	0.230168	0.0372024	32	25.1
0.13625	0.13125	0.67015	0.529036	27.5	32
0.539878	0.466135	0.675037	0.286004	32	25.1
0.702979	0.30625	0.125117	0.23066	21.4	32
0.678831	0.471875	0.887434	0.839317	31	32
0.557837	0.521875	0.919089	0.490305	31.5	32
0.276946	0.533613	0.0256432	0.0151706	20.7	23.8
0.450909	0.404	0.611656	0.844229	27.5	25
0.515962	0.334375	0.819334	0.638922	27.8	32
0.72602	0.620408	0.0365088	0.00733841	32	24.5
0.875105	0.084375	0.149206	0.0275636	29.7	32
0.474573	0.78157	0.0368784	0.0544056	20	29.3
0.800153	0.522901	0.741243	0.735833	25	26.2
0.718832	0.639847	0.83318	0.489663	27.8	26.1
0.36415	0.990244	0.212774	0.123825	27.2	20.5
0.376829	0.125	0.122296	0.019636	28.7	20
0.821875	0.246875	0.0186739	0.0147398	32	32
0.169344	0.220884	0.703537	0.818783	27	24.9
0.106839	0.0524194	0.554056	0.890851	25.8	24.8
0.162983	0.0493827	0.690414	0.885898	28.1	24.3
0.0871664	0.410156	0.585378	0.807516	26.7	25.6
0.977347	0.899225	0.772077	0.84964	27	25.8
0.636722	0.602459	0.442944	0.812151	29.7	24.4
1.02246	0.942623	0.819674	0.834062	26.2	24.4
0.865139	0.275	0.141895	0.401702	22.5	32
0.164408	0.0811808	0.142688	0.266888	25.6	27.1
0.787092	0.233202	0.378717	0.886323	32	25.3
0.100896	0.0483871	0.766296	0.839919	27	24.8
0.786803	0.666667	0.813727	0.831322	25.7	24
0.703169	0.512605	0.808938	0.689236	25.4	23.8
0.0683968	0.0546875	0.708298	0.908535	26.1	25.6
0.500947	0.553125	0.0527124	0.179665	26.4	32
0.397718	0.537255	0.302514	0.122379	27.5	25.5
0.392463	0.492647	0.313379	0.827627	32	27.2
0.190288	0.179775	0.751578	0.749125	26.4	26.7
0.354422	0.320755	0.749998	0.830406	26.9	26.5
0.712753	0.668919	0.4413	0.106108	32	29.6
0.677593	0.572016	0.876369	0.912383	26.1	24.3
0.753003	0.857692	0.174602	0.243042	30.1	26
0.368118	0.274131	0.805172	0.950244	25.1	25.9
0.883061	0.0482456	0.630324	0.499826	29	22.8
0.611666	0.508897	0.5985	0.711509	32	28.1
0.1225	0.748	0.0396633	0.135516	24	25
0.908479	0.869919	0.050014	0.268622	28.4	24.6
0.43125	0.763485	0.106123	0.0472601	27.6	24.1
0.320355	0.47619	0.679284	0.813412	25.5	25.2
0.530144	0.690789	0.0421667	0.126882	28.7	30.4
0.748865	0.774775	0.73779	0.432777	26.6	22.2
1.00687	0.905738	0.669196	0.841287	26	24.4
0.806766	0.819188	0.0962723	0.110186	22.1	27.1
0.823748	0.477366	0.304099	0.744632	24.6	24.3
0.678568	0.676349	0.0720214	0.0131149	20	24.1
0.847895	0.967347	0.0833541	0.0861446	25.6	24.5
0.705024	0.639241	0.0695655	0.200598	32	31.6
0.142163	0.0168067	0.0335574	0.0658445	23	23.8
0.968907	0.795367	0.593426	0.441893	28.2	25.9
0.994626	0.0272374	0.822588	0.933153	26.5	25.7
0.777464	0.75502	0.0293594	0.27661	26	24.9
0.412779	0.983974	-0.206964	0.154228	27.7	31.2
0.24735	0.261484	0.821286	0.926132	28.3	28.3
0.0711462	0.694215	0.109645	0.104043	25.3	24.2
0.123702	0.792453	0.1252	0.0649572	24.9	21.2
0.539631	0.912844	0.101105	0.0769903	29.4	21.8
0.711984	0.621399	0.77798	0.780189	24.9	24.3
0.777974	0.575972	0.868891	0.646324	26.4	28.3
0.202262	0.131222	0.0560457	0.113971	20	22.1
0.708115	0.774809	0.136573	0.131763	21.1	26.2
0.925157	0.330472	0.105659	0.613484	29.2	23.3
0.289583	0.731392	0.0695776	0.0825536	23.7	30.9
0.37879	0.148936	0.0924636	0.0199581	32	23.5
0.0649371	0.673228	0.0451138	0.073712	25.1	25.4
0.735951	0.565574	0.797161	0.792232	25.7	24.4
0.0964751	0.958991	0.145812	0.0811921	23	31.7
0.562831	0.608163	0.741984	0.888081	25.4	24.5
0.9875	0.315625	0.1119	0.0553313	32	32
1.03596	0.0798319	0.498882	0.822308	26.9	23.8
0.0412518	0.108434	-0.0231048	0.126112	26.5	24.9
0.366403	0.315534	0.049575	0.096381	26.1	20.6
0.527635	0.548523	0.727774	0.767534	24.3	23.7
0.346994	0.354839	0.883828	0.914718	28.6	27.9
0.373064	0.306723	0.720941	0.747202	26.1	23.8
0.434509	0.483193	0.842835	0.801734	24.2	23.8
0.1258	0.212851	0.522306	0.720739	25.9	24.9
0.0483215	0.903226	0.0306338	0.225594	24.6	24.8
0.560899	0.495902	0.748481	0.742822	25.6	24.4
0.644573	0.515873	0.536576	0.765206	25.9	25.2
0.577439	0.49004	0.598288	0.655914	25.5	25.1
0.3	0.03125	0.272324	0.193637	32	32
0.511048	0.419087	0.390152	0.482593	24.6	24.1
1.02625	0.85625	0.0204317	0.0238166	20	32
0.665625	0.09375	0.220703	0.0402676	32	32
0.250947	0.910828	0.0858432	0.462065	31.6	31.4
0.968628	0.0405904	0.674043	0.770256	26.7	27.1
0.306474	0.25625	0.0447883	0.0770403	22.3	32
0.369156	0.456221	0.733633	0.79788	23.4	21.7
0.9746	0.00421941	0.830418	0.862651	25.3	23.7
0.646531	0.604938	0.839421	0.905559	25.2	24.3
0.194338	0.1625	0.755108	0.914951	26.2	24
0.192537	0.36	0.0782729	0.0395828	26.8	20
0.959375	0.695	0.0508015	0.0377999	32	20
0.871984	0.661479	0.035215	0.0853056	20	25.7
0.471581	0.915625	0.0533617	0.036377	28.7	32
0.428666	0.161157	0.495808	0.894525	27.4	24.2
0.882242	0.694444	0.0275804	0.188083	32	25.2
0.741818	0.748	0.74748	0.893349	24.2	25
0.32963	0.670034	0.0647112	0.132511	32	29.7
0.983811	0.855513	0.583086	0.859699	29.1	26.3
0.185881	0.233051	0.487609	0.757888	22.7	23.6
0.357724	0.471264	0.78284	0.887385	31.7	26.1
0.228496	0.27234	0.716706	0.832826	23.4	23.5
0.444298	0.688	0.32819	0.481593	24.2	25
0.0399453	0.207885	0.0373781	0.106292	22.8	27.9
0.402191	0.075	0.746914	0.78463	25.1	20
0.40698	0.302239	0.76791	0.463384	24.1	26.8
0.830416	0.587189	0.279152	0.877665	32	28.1
0.84031	0.531496	0.370301	0.787535	27.8	25.4
0.330557	0.340164	0.602101	0.802567	24.7	24.4
0.357527	0.371212	0.651935	0.740764	31	26.4
0.114072	0.101167	0.787381	0.898897	29.7	25.7
0.566054	0.6375	0.0864942	0.142707	25.5	32
0.703125	0.2875	0.412448	0.0596954	32	32
0.81492	0.54661	0.455186	0.769546	27.4	23.6
0.775991	0.73125	0.0760267	0.0842747	30.9	32
0.602072	0.501792	0.768223	0.787634	27.3	27.9
0.474595	0.641026	0.374847	0.317809	23.5	23.4
0.725531	0.553719	0.604058	0.52612	26.1	24.2
0.92602	0.881633	0.0266269	0.0926318	32	24.5
0.85107	0.984314	0.259411	0.82148	26.2	25.5
0.118572	0.911392	0.140795	0.323274	26.6	23.7
0.110211	0.129555	0.527104	0.787031	26.1	24.7
0.453231	0.8625	0.0742924	0.256202	29.4	24
0.461315	0.582759	0.074094	0.204847	32	29
0.589208	0.527132	0.731949	0.873389	25.7	25.8
0.551651	0.299625	0.692305	0.720202	27.5	26.7
0.545549	0.375	0.767335	0.41219	27.1	32
0.593378	0.489865	0.0672976	0.162435	20	29.6
0.235565	0.157658	0.59779	0.767904	26.4	22.2
0.17818	0.6625	0.183876	0.121957	22.8	32
0.145769	0.0572687	0.676861	0.886317	25.7	22.7
0.82111	0.929134	0.094349	0.133413	29.9	25.4
0.840625	0.415625	0.253741	0.107618	32	32
0.530787	0.550781	0.563079	0.892391	25.3	25.6
0.406667	0.095	0.119047	0.0729511	30	20
0.856923	0.930769	0.821888	0.304176	25	26
0.469813	0.987805	0.0363784	0.125435	27.7	24.6
0.826923	0.707692	0.826288	0.760233	27.2	26
0.72033	0.442623	0.0661389	0.0351974	28.4	30.5
0.250915	0.731707	0.179885	0.0633591	32	20.5
0.569475	0.494024	0.840559	0.799161	25.9	25.1
0.680922	0.896996	0.0552099	0.0871282	28.1	23.3
0.334362	0.24375	0.021435	0.124857	23.3	32
0.622565	0.403162	0.842217	0.892541	27.9	25.3
0.124342	0.563981	0.318365	0.475559	25.4	21.1
0.421593	0.2125	0.135787	-0.37523	27.7	32
0.723483	0.7411	0.0547738	0.0522626	30.2	30.9
0.748804	0.522556	0.433896	0.338154	30.8	26.6
0.372992	0.433333	0.745432	0.87313	24.9	24
0.239028	0.25	0.193923	0.117447	21.6	29.2
0.390785	0.906103	0.144557	0.0142224	29.1	21.3
0.736892	0.356115	0.584643	0.658691	26.4	27.8
1.01022	0.185771	0.232547	0.851551	20	25.3
0.253201	0.977876	0.0540111	0.0886068	27.3	22.6
0.0889653	0.804878	0.0575503	0.0661629	22.7	20.5
0.655	0.81	0.0940858	0.185025	20	20
0.809096	0.284553	0.352784	0.331893	32	24.6
0.616541	0.325359	0.148502	0.230667	24.5	20.9
0.237789	0.456522	0.0713247	0.0367958	24.3	23
0.440625	0.36875	0.233089	0.0504137	32	32
0.703125	0.203125	0.0485203	0.0413575	32	32
0.179937	0.0836364	0.507775	0.774972	31.9	27.5
0.49375	0.34375	0.123842	0.0309661	32	32
0.567532	0.236364	0.0504565	0.317318	30.8	27.5
0.993661	0.758065	0.0892457	0.0621944	21.5	24.8
0.485246	0.975	0.0972854	0.0558936	26.9	32
0.96125	0.31875	0.124006	0.065685	20	32
0.310567	0.683453	0.0315236	0.208783	32	27.8
0.39534	0.71564	0.0912108	0.0573751	21.6	21.1
0.457465	0.766949	0.210204	0.0330765	31.4	23.6
0.267073	0.875	0.0802911	0.074424	24.6	20
0.407447	0.32	0.108895	0.0428186	28.2	20
0.963992	0.131687	0.722688	0.643693	27.6	24.3
0.513995	0.423488	0.819618	0.847452	27.5	28.1
0.198056	0.390625	0.177141	0.0773417	29.9	32
0.0486414	0.118081	0.911164	0.868374	28.6	27.1
0.163194	0.0795455	0.622407	0.496577	28.8	26.4
0.173481	0.299065	0.123386	0.0363143	32	21.4
0.309242	0.67451	0.200796	0.0939893	29.3	25.5
0.0443416	0.18797	0.914481	0.690133	27.3	26.6
0.546875	0.505	0.19466	0.081334	32	20
0.328125	0.395	0.176826	0.075298	32	20
0.356701	0.356322	0.433481	0.522223	29.3	26.1
0.468627	0.992157	0.106878	0.0701984	32	25.5
0.674215	0.575	0.0232474	0.0323002	22.3	20
0.849096	0.800738	0.0258035	0.0466568	20	27.1
0.55625	0.378125	0.0910766	0.110365	32	32
0.332599	0.03125	0.111294	0.0337129	24.1	32
0.741518	0.367857	0.327875	0.849208	32	28
0.905208	0.651515	0.0204904	-0.00821859	32	26.4
0.477291	0.772242	0.122986	0.0134553	32	28.1
0.709493	0.993127	0.187227	0.25118	32	29.1
0.618809	0.421245	0.741348	0.540274	27.6	27.3
0.127857	0.49026	0.0228822	0.0205756	20	30.8
0.0463845	0.39375	0.0611444	0.109341	22.3	32
0.407044	0.552381	0.102413	0.0139818	32	31.5
0.91125	0.66875	0.0479185	0.0235071	20	32
0.481298	0.58156	0.387097	0.765311	24.1	28.2
0.972931	0.901235	0.357913	0.69662	28.9	24.3
0.450863	0.09375	0.0863309	0.0120598	29.7	32
0.110495	0.623967	0.0352079	0.0831263	24.6	24.2
0.31875	0.575	0.0624898	0.140427	32	32
0.496875	0.675	0.0537112	0.0297357	32	32

## Sheet: Human 1%
Old_Phase	New_Phase	r2_before	r2_after	Period_before	Period_after
0.362643	0.141304	0.334007	0.46457	26.8	27.6
0.266785	0.0375587	0.224571	0.0994932	28.6	21.3
0.315625	0.87	0.109951	0.0335173	32	20
0.373643	0.848837	0.278094	0.0707439	32	25.8
0.432897	0.0714286	0.171562	0.0412816	30.5	23.8
0.710233	0.714859	0.684094	0.785521	25	24.9
0.344096	0.819188	0.0557369	0.0598301	32	27.1
0.89774	0.792593	0.766504	0.740816	27.2	27
0.739858	0.795082	0.108764	0.0440328	23.6	24.4
0.74513	0.0315315	0.105782	0.124412	32	22.2
0.588215	0.60793	0.819477	0.488612	26.1	22.7
0.542637	0.221198	0.0402226	0.0258254	22.2	21.7
0.602919	0.412698	0.768202	0.832278	27.9	25.2
0.565	0.1	0.0147165	0.0499673	20	20
0.653415	0.868726	0.0345161	0.0355516	32	25.9
0.807597	0.936567	0.115539	0.199282	26.6	26.8
0.546303	0.548936	0.788426	0.726722	27.8	23.5
0.422076	0.98917	0.178586	0.188418	27.1	27.7
0.700303	0.16875	0.102632	0.0530775	22.7	32
0.340067	0.837209	0.049051	0.0475899	27.4	25.8
0.866075	0.950617	0.186279	0.0459339	32	24.3
0.271315	0.786885	0.0857679	0.123709	26.9	30.5
0.863913	0.616438	0.0545604	0.0478574	32	29.2
0.726477	0.779026	0.0788597	0.0650857	26	26.7
0.583996	0.543478	0.739605	0.790304	25.7	23
0.803234	0.0817121	0.128295	0.194869	32	25.7
0.550642	0.444882	0.707777	0.85033	30.7	25.4
0.719524	0.977876	0.176276	0.0567912	32	22.6
0.632781	0.0890688	0.117687	0.156989	32	24.7
0.557888	0.370242	0.121676	0.016635	30.9	28.9
0.2595	0.204633	0.763866	0.855386	26.6	25.9
0.57	0.044	0.118157	0.0739365	20	25
0.843235	0.792115	0.0852512	0.0715757	32	27.9
0.76729	0.729927	0.220928	0.0823314	32	27.4
0.390989	0.430962	0.853412	0.877882	24.2	23.9
0.273294	0.103448	0.116268	0.0661884	21.1	20.3
0.709072	0.477444	0.592511	0.716527	26.1	26.6
0.163295	0.285156	0.722541	0.552859	28.5	25.6
0.666173	0.255924	0.0292612	0.0713447	32	21.1
0.812737	0.535156	0.61413	0.796492	26.4	25.6
0.816168	0.418972	0.699057	0.787649	26.3	25.3
0.103108	0.242812	0.674544	0.744544	28.6	31.3
0.318774	0.636364	0.256422	0.0785201	23.6	28.6
0.685658	0.646341	0.708106	0.762749	25.6	24.6
0.742775	0.702381	0.672461	0.735866	25.1	25.2
0.112418	0.195489	0.498717	0.60101	28.9	26.6
0.36875	0.285	0.204211	0.0551463	32	20
0.645841	0.616541	0.262103	0.13939	32	26.6
0.952702	0.147766	0.706312	0.391165	25.4	29.1
0.390901	0.430421	0.44356	0.69165	24.1	30.9
1.00721	0.96371	0.718955	0.478632	26.4	24.8
0.671875	0.15	0.249683	0.280078	32	32
0.4	0.771875	0.0508056	0.170015	32	32
0.920555	0.827119	0.241543	0.375569	25.9	29.5
1.03083	0.878125	0.207731	0.143648	29.9	32
0.953561	0.910394	0.0861739	0.188111	20.7	27.9
0.696785	0.439024	0.866061	0.725518	26.4	24.6
0.638553	0.0576132	0.0795646	0.106534	28.5	24.3
0.770708	0.581673	0.789914	0.804338	26.8	25.1
0.339553	0.0225564	0.80917	0.0396271	24.3	26.6
0.783492	0.337302	0.0288668	0.045484	20	25.2
0.460725	0.47619	0.756279	0.883892	25.3	25.2
0.887609	0.941634	0.192238	0.163731	32	25.7
0.168696	0.042471	0.605947	0.736504	27.3	25.9
0.856316	0.607438	0.820736	0.800203	26.7	24.2
0.800862	0.49569	0.222939	0.00841623	32	23.2
0.354906	0.837736	0.130111	0.0427567	20	26.5
0.943868	0.890034	0.115821	0.0363492	32	29.1
0.93608	0.995868	0.109971	0.00279063	32	24.2
1.00863	0.972112	0.197084	0.271406	32	25.1
0.939662	0.276817	0.761682	0.800233	28.1	28.9
0.801736	0.257778	0.0645993	0.0500673	32	22.5
0.734375	0.62	0.0244287	0.0378788	32	20
0.432825	0.945098	0.640871	0.532962	24.3	25.5
0.58	0.48	0.100943	0.104129	20	20
0.412329	0.222591	0.103484	0.0813268	23.4	30.1
0.815783	0.396875	0.200999	0.0867363	25.7	32
0.733583	0.59387	0.715883	0.813443	25.8	26.1
0.23744	0.0895522	0.724666	0.779206	28.4	26.8
0.376204	0.239631	0.620136	0.462193	30.8	21.7
0.878065	0.561644	0.207726	0.340054	31.4	29.2
0.855307	0.52381	0.255637	0.631118	28.1	25.2
0.278449	0.329412	0.697652	0.866547	22.4	25.5
0.505266	0.464435	0.566554	0.824772	23.2	23.9
0.839027	0.616601	0.353236	0.624908	25.2	25.3
0.740723	0.688	0.476031	0.457977	24.9	25
0.169198	0.109705	0.118311	0.0421666	24	23.7
0.540504	0.561983	0.368074	0.704948	20.2	24.2
0.530803	0.551867	0.566483	0.521963	23.5	24.1
0.490137	0.86875	0.123939	-0.122019	30.1	32
0.619461	0.518367	0.393795	0.725675	26.3	24.5
0.603167	0.956731	0.0314051	0.0502264	30.3	20.8
0.194654	0.875	0.094023	0.0988137	26.5	26.4
0.521505	0.168182	0.219188	0.0836003	27.9	22
0.497543	0.585062	0.576881	0.590993	23.9	24.1
0.759375	0.40625	0.113669	0.0673964	32	32
0.23784	0.79375	0.457027	0.177961	23.9	32
0.20918	0.954918	0.0267115	0.15107	20	24.4
0.148172	0.789116	0.193832	0.184052	22.4	29.4
0.0685877	0.025	0.0708242	0.0539885	30.8	32
0.369377	0.6609	0.27887	0.0633439	24	28.9
0.351055	0.965625	0.145855	0.138927	30.8	32
0.651923	0.892308	0.0549876	0.0940136	20	26
0.408	0.44	0.695604	0.732679	25	25
0.634354	0.555102	0.806389	0.860596	26.4	24.5
1.04051	0.15566	0.158586	0.128215	32	21.2
1.02292	0.112403	0.535923	0.859538	27.6	25.8
0.300935	0.843206	-0.00406126	0.157201	28.5	28.7
0.608041	0.590361	0.678658	0.783043	26.1	24.9
1.02074	0.992063	0.670543	0.824364	26.9	25.2
0.379636	0.506726	0.314853	0.400424	29.9	22.3
0.252487	0.334677	0.256213	0.719143	22.7	24.8
0.716365	0.496154	0.728571	0.770741	25.1	26
0.303568	0.697095	0.0264044	0.00344424	20	24.1
0.780012	0.396875	0.0777335	0.0512316	20.2	32
0.630518	0.604082	0.629615	0.810005	23.9	24.5
0.447895	0.461224	0.304718	0.698829	32	24.5
0.428614	0.837545	0.0226922	0.151031	24.1	27.7
0.3125	0.953125	0.0445554	0.129686	32	32
0.759929	0.865248	0.0368083	0.0870956	32	28.2
0.363357	0.28	0.0656889	0.0405927	27.7	20
0.232999	0.861224	0.0914107	0.0407134	28.3	24.5
0.784375	0.85625	0.0841315	0.0654849	32	32
0.989905	0.0301003	0.0482959	0.059885	21.8	29.9
0.118742	0.983333	0.0303966	0.367626	25.3	24
0.429503	0.972332	0.16151	0.138288	28	25.3
0.250776	0.323404	0.0470865	0.020389	28.1	23.5
0.981426	0.697183	0.0825171	0.223256	32	28.4
1.0413	0.13	0.0598426	0.0854955	23	20
0.278818	0.98125	0.0933336	0.166888	25.7	32
0.951329	0.0889831	0.109252	0.10633	21.8	23.6
0.873503	0.827068	0.0461424	0.071232	21.6	26.6
0.310402	0.388889	0.872873	0.872382	24.6	23.4
0.305416	0.6121	0.0618346	0.0671033	32	28.1
0.840385	0.758741	0.122117	0.166515	32	28.6
0.186531	0.725632	0.0742996	0.270866	26.9	27.7
0.146322	0.144681	0.854502	0.840096	23.6	23.5
0.226922	0.257384	0.867622	0.90105	24.6	23.7
0.0430875	0.524528	0.794112	0.88452	27.5	26.5
0.988895	0.138264	0.0318109	0.0632605	21.6	31.1
0.489101	0.300813	0.403043	0.249796	25.1	24.6
0.180535	0.526104	0.674972	0.79603	27.8	24.9
0.300355	0.514815	0.141678	0.689042	21.9	27
0.924169	0.463415	0.69886	0.764261	27.2	24.6
0.809375	0.196875	0.109626	0.0664671	32	32
0.630801	0.58871	0.475273	0.869912	26.9	24.8
1.00722	0.0528302	0.836912	0.59584	25.1	26.5
0.339662	0.347639	0.719452	0.753882	25.5	23.3
0.0997337	0.94382	0.654563	0.918872	25.6	26.7
0.233217	0.956522	0.0426103	0.155553	25	25.3
0.570632	0.532468	0.218231	0.207103	29.9	23.1
0.263393	0.03125	0.110875	0.061255	30.8	32
0.833463	0.559184	0.706629	0.810615	26.2	24.5
0.358988	0.599078	0.0762544	0.0509675	26.1	21.7
0.637722	0.0574163	0.0396128	0.0771408	31.7	20.9
0.932452	0.015625	0.602371	0.890052	24.3	25.6
0.551447	0.7875	0.180388	-0.0812526	22.9	32
0.307436	0.121795	0.0603652	0.309246	20	31.2
0.811259	0.626298	0.148141	0.212894	27.1	28.9
0.691338	0.1	0.0727664	0.0821606	22.8	32
0.821692	0.559859	0.743172	0.728311	24.4	28.4
0.234375	0.725	0.276216	0.0307285	32	20
0.891566	0.97992	0.593428	0.678204	24.3	24.9
0.842071	0.180602	0.0397661	0.204073	28.1	29.9
0.71875	0.715	0.0693851	0.138215	32	20
0.961471	0.1	0.788094	0.648134	24.9	32
0.858806	0.976654	0.7151	0.863522	25.8	25.7
0.165522	0.345528	0.678752	0.919607	28.4	24.6
0.128675	0.366667	0.536918	0.658826	29.1	27
0.885536	0.711744	0.047841	0.0236452	21.3	28.1
0.593544	0.600823	0.520567	0.792757	23.8	24.3
0.345649	0.756329	0.0270433	0.0571404	32	31.6
0.528212	0.209559	0.648521	0.875383	28.2	27.2
1.02827	0.137168	0.0026858	0.0400484	20	22.6
0.993945	0.410256	0.649143	0.74292	32	27.3
0.0614662	0.981203	0.0311057	0.17713	32	26.6
0.0966363	0.196154	0.787529	0.710232	27.9	26
0.496875	0.440625	0.0342389	0.0515129	32	32
1.00919	0.58125	0.0701852	0.177062	30.6	32
0.24685	0.412186	0.760875	0.866277	28.7	27.9
0.68125	0.66	0.114356	0.0560272	32	20
0.660696	0.693277	0.695064	0.731279	23.6	23.8
1.01762	0.101215	0.487801	0.827885	27	24.7
0.672118	0.861111	0.191321	0.0252302	31.3	25.2
0.875789	0.748	0.647485	0.799167	24.7	25
0.160138	0.366935	0.205869	0.355591	21.7	24.8
0.398028	0.414062	0.839765	0.841271	26.7	25.6
0.463861	0.396825	0.79018	0.905811	27.1	25.2
0.631495	0.604348	0.640703	0.740966	24.6	23
0.681533	0.651376	0.553775	0.619374	31.7	21.8
0.625281	0.439834	0.245702	0.372008	25.7	24.1
0.13194	0.127572	0.822862	0.836135	26	24.3
0.903858	0.414343	0.518346	0.554982	22.8	25.1
0.0748043	0.205021	0.902035	0.864049	27.1	23.9
0.583118	0.70614	0.652797	0.240578	24.4	22.8
0.658906	0.597561	0.77264	0.790312	26.4	24.6
0.724606	0.585551	0.635637	0.629636	25.9	26.3
0.87102	0.11336	0.575792	0.570338	27.5	24.7
0.953014	0.316667	0.417783	0.61867	28.2	24
0.955125	0.53876	0.889599	0.78719	27	25.8
0.786726	0.0896861	0.110798	-0.00688386	20	22.3
0.549773	0.462451	0.3937	0.784704	25.9	25.3
0.188987	0.307054	0.76618	0.850774	25.1	24.1
0.6375	0.165625	0.0568767	0.0227241	32	32
0.0715409	0.144578	0.653922	0.735109	26.3	24.9
0.475599	0.513619	0.510094	0.719375	24.9	25.7
0.0810848	0.0332103	0.764636	0.854426	26.9	27.1
0.257384	0.242537	0.828583	0.887471	28.6	26.8
1.00674	0.98062	0.605402	0.905254	28.4	25.8
0.965507	0.0946502	0.821822	0.715224	27.5	24.3
0.813377	0.400709	0.406672	0.762848	29	28.2
0.784828	0.866142	0.79887	0.861541	25.7	25.4
0.957332	0.0344828	0.763799	0.914273	26.4	26.1
0.279404	0.231111	0.667111	0.89666	24.6	22.5
0.15058	0.148	0.74788	0.678598	27.6	25
0.17432	0.1875	0.642785	0.731921	24.5	24
0.825695	0.528689	0.798482	0.772951	26.4	24.4
0.0885005	0.41844	0.880153	0.855953	28	28.2
0.0634921	0.031746	0.776226	0.878359	26	25.2
0.827193	0.09	0.0458597	0.0614467	22.8	20
0.299237	0.666667	0.641576	0.353006	24.8	29.4
0.574466	0.341727	0.672193	0.556302	26.8	27.8
0.616075	0.617117	0.597122	0.399406	24.2	22.2
0.13668	0.12	0.314024	0.804072	25.9	27.5
0.430403	0.488462	0.733613	0.718142	27.3	26
0.279768	0.196347	0.787802	0.806935	23.4	21.9
0.953256	0.0634921	0.691289	0.447268	25.4	25.2
0.2239	0.293388	0.655287	0.398531	28.3	24.2
0.358764	0.310345	0.751416	0.726567	27.3	26.1
0.697921	0.859504	0.591332	0.525658	22.3	24.2
0.0707913	0.119048	0.726613	0.909109	27.4	25.2
0.856749	0.501901	0.283068	0.710867	32	26.3
0.219289	0.27381	0.61574	0.72927	27.6	25.2
0.371027	0.768293	0.729417	0.631927	27.5	24.6
0.25	0.595	0.189598	0.0415223	32	20
0.801261	0.431535	0.551922	0.755645	26	24.1
0.456445	0.630037	0.072162	0.0739075	32	27.3
0.88504	0.0382979	0.067686	0.0522865	32	23.5
0.208358	0.622137	0.767609	0.806081	31.2	26.2
0.970334	0.841328	0.04347	0.0877331	30.3	27.1
0.663292	0.15	0.113441	0.0231543	28.4	32
0.190217	0.351779	0.441915	0.76369	24.8	25.3
0.862745	0.503788	0.902854	0.880994	27.2	26.4
0.879473	0.437247	0.792731	0.850046	27.4	24.7
0.477969	0.428	0.607511	0.586705	25.6	25
0.361047	0.377953	0.088019	0.0347744	23.8	25.4
0.342877	0.286245	0.687507	0.807117	27.8	26.9
0.494109	0.517375	0.783301	0.736379	27.1	25.9
0.732138	0.6875	0.151942	0.0180978	24.1	25.6
0.124121	0.539519	0.108878	0.0906432	23.5	29.1
0.88754	0.53937	0.472942	0.87654	26.2	25.4
0.421444	0.391635	0.768296	0.796023	26.2	26.3
0.81252	0.552632	0.721095	0.799048	26.1	26.6
0.772237	0.217857	0.0844606	0.0762284	21.2	28
0.372102	0.361446	0.761773	0.69543	27.4	24.9
0.604864	0.489437	0.760939	0.604512	25.6	28.4
0.77487	0.766355	0.653961	0.892902	27	21.4
0.752541	0.594306	0.676455	0.511756	25	28.1
0.270508	0.217054	0.72626	0.801538	28.7	25.8
0.0858275	0.4	0.016659	0.0504167	28.4	32
0.706513	0.613333	0.791568	0.889827	26.1	22.5
0.952897	0.85259	0.47716	0.563192	27.1	25.1
0.742634	0.613445	0.575187	0.727169	24.9	23.8
0.381877	0.577855	0.0398559	0.347668	32	28.9
0.934422	0.418103	0.654033	0.83764	25.7	23.2
0.886275	0.733333	0.698487	0.791737	25.5	25.5
0.213528	0.744898	0.0182937	0.0536435	21.1	29.4
0.505872	0.64094	0.121775	0.0262611	20	29.8
0.19375	0.709375	0.042849	0.111336	32	32
0.115455	0.0206612	0.295528	0.0729399	30	24.2
0.535694	0.596	0.170675	0.877506	28.8	25
0.282805	0.326923	0.775671	0.860122	27.2	26
0.418041	0.495868	0.62817	0.884996	25.9	24.2
0.300422	0.508333	0.747396	0.648101	25.7	24
0.288893	0.792763	0.762726	0.794211	27.2	30.4
0.629495	0.581673	0.548303	0.689751	31	25.1
0.196875	0.528125	0.112528	0.180952	32	32
0.173327	0.277108	0.804472	0.860806	26.5	24.9
0.187221	0.143426	0.768907	0.878008	26.7	25.1
0.906803	0.406667	0.834459	0.813414	24.5	30
0.596414	0.614108	0.615437	0.761069	24.6	24.1
0.764205	0.623967	0.259321	0.821663	32	24.2
0.465213	0.556701	0.101531	0.0998723	23.6	29.1
0.509446	0.514403	0.681063	0.840207	26.4	24.3
0.568952	0.0120968	0.0389449	0.08017	32	24.8
0.749647	0.478927	0.796732	0.892405	26.3	26.1
0.928861	0.244726	0.496045	0.643675	25.7	23.7
0.77491	0.626923	0.405032	0.636187	29.8	26
0.847328	0.546468	0.251461	0.773948	32	26.9
0.147765	0.818519	0.115374	0.197114	29	27
0.768294	0.876254	0.679581	0.574089	25.7	29.9
0.673065	0.3	0.261948	0.044418	32	21
0.990305	0.137184	0.533804	0.558865	30.2	27.7
0.305556	0.475	0.0691533	0.0924808	27	20
0.504959	0.354515	0.614073	0.757824	29.1	29.9
0.759333	0.503788	0.665245	0.828606	25	26.4
0.21977	0.0681004	0.59292	0.846867	28.5	27.9
0.592857	0.496753	0.0606245	0.233345	32	30.8
0.676927	0.663968	0.371382	0.416486	22.9	24.7
0.07125	0.659375	0.0208957	0.153516	20	32
0.628125	0.7	0.118768	0.0998329	32	32
0.3698	0.175115	0.0696337	0.189366	21.9	21.7
0.771128	0.553785	0.0287057	0.0124001	32	25.1
0.76693	0.0459016	0.0758855	0.157597	29	30.5
0.88462	0.766187	0.852008	0.889881	26.4	27.8
0.0456039	0.686833	0.785639	0.351425	28.6	28.1
0.363733	0.271875	0.0250463	0.0635186	29.4	32
0.32229	0.122951	0.0655939	0.0502322	23.8	24.4
0.761513	0.484375	0.102718	0.115472	28.5	32
0.663604	0.580247	0.81937	0.803375	25.8	24.3
0.525641	0.618421	0.819607	0.850575	24.7	22.8
0.606641	0.563025	0.817793	0.666363	24.7	23.8
0.396225	0.7411	0.088033	0.126918	22.6	30.9
0.565849	0.521595	0.0412876	0.101563	26.2	30.1
0.536148	0.47619	0.774646	0.535148	25.6	25.2
0.17396	0.525822	0.0524881	0.0515003	28.1	21.3
0.891444	0.870192	0.0761848	0.0047497	20.7	20.8
0.276968	0.892593	0.0854216	0.0318632	32	27
0.929803	0.458015	0.571247	0.789014	28.6	26.2
0.948785	0.164609	0.14748	0.553063	27.4	24.3
0.539662	0.522822	0.775655	0.817412	25.6	24.1
0.82418	0.803279	0.00149564	0.131626	20	24.4
0.466191	0.225564	0.801321	0.890502	29.1	26.6
0.132307	0.216867	0.732999	0.866536	27	24.9
0.151889	0.349835	0.0380188	0.0166141	26.8	30.3
0.215533	0.677524	0.0500243	0.0675756	23.7	30.7
0.358832	0.519313	0.69381	0.613912	27.8	23.3
0.883761	0.542751	0.698927	0.788212	24.6	26.9
0.707699	0.460829	0.0925458	0.0700868	21.9	21.7
0.117594	0.45122	0.68704	0.668158	27.8	24.6
1.00531	0.828125	0.0356363	0.0745419	20	25.6
0.394226	0.0938776	0.139773	0.080421	28.7	24.5
0.805823	0.53125	0.0283918	0.0351341	23.4	32
0.930774	0.755556	0.791262	0.797155	27.5	27
0.780817	0.6	0.109631	0.100165	28.9	32
0.627083	0.965909	0.0531525	0.124667	32	26.4
0.400195	0.540625	0.105724	0.0531068	28.9	32
0.421391	0.432653	0.8049	0.704535	27	24.5
0.195778	0.992366	0.0614162	0.235262	32	26.2
0.499283	0.490119	0.764596	0.696499	27.3	25.3
0.794241	0.0299625	0.0372933	0.134913	25.7	26.7
0.906097	0.699634	0.536388	0.766801	28.8	27.3
0.356449	0.836957	0.0209114	0.251774	20	27.6
0.916576	0.216912	0.148034	0.0202508	24.3	27.2
0.74736	0.972332	0.0276872	0.112938	28	25.3
0.948276	0.162069	0.031987	0.0191168	23.2	29
0.126664	0.694656	0.229959	0.0476679	25.8	26.2
0.218974	0.865625	0.0474342	0.0904838	27.9	32
0.854465	0.72973	0.0961756	0.103356	23	29.6
0.396621	0.688356	-0.0734737	0.199642	30	29.2
0.57444	0.876404	0.0628297	0.146938	22.1	26.7
0.84538	0.623529	0.648775	0.755687	27.1	25.5
0.263272	0.154135	0.820964	0.808917	26.3	26.6
0.39102	0.0244898	0.0200518	0.160225	20	24.5
0.346335	0.358871	0.748494	0.769676	25.7	24.8
1.03483	0.864542	0.649737	0.787244	26	25.1
0.61248	0.633205	0.362513	0.602814	24.2	25.9
0.466819	0.519084	0.777777	0.81371	30	26.2
0.421753	0.932271	0.0651035	0.0556699	20	25.1
0.409551	0.92691	0.0464871	0.0632844	20	30.1
0.56055	0.540323	0.818476	0.840073	24.4	24.8
0.684585	0.933884	0.0727351	0.0357001	23	24.2
0.631749	0.00380228	0.139199	0.0572476	20	26.3
0.425667	0.408333	0.815941	0.846701	25	24
0.178397	0.145455	0.537158	0.744459	28.7	27.5
0.888665	0.878906	0.520926	0.627737	26.7	25.6
0.762846	0.785978	0.199917	0.0535652	32	27.1
0.89125	0.64375	0.0353025	0.120499	20	32
0.306669	0.39801	0.0643127	0.151627	26.7	20.1
0.775774	0.181416	0.122213	0.040021	24	22.6
0.958268	0.720339	0.204451	0.0480312	23.8	23.6
0.642158	0.276316	0.617044	0.667457	25	30.4
0.963917	0.0343511	0.881021	0.896073	27.1	26.2
0.76671	0.960474	0.849272	0.922786	26.8	25.3
0.595955	0.584034	0.883193	0.640096	25.8	23.8
0.612372	0.646688	0.371924	0.72173	32	31.7
0.558998	0.559671	0.8232	0.842732	25.7	24.3
0.562471	0.542857	0.771802	0.839387	26.2	24.5
0.628128	0.553279	0.588987	0.766743	22.8	24.4
0.342222	0.251908	0.497113	0.553497	29	26.2
0.734227	0.55102	0.784557	0.832434	26.2	24.5
0.340789	0.572052	0.0662911	0.290292	24.6	22.9
0.788701	0.582192	0.497155	0.568511	26.6	29.2
0.242581	0.246875	-0.0504207	0.211273	27.8	32
0.535847	0.0901639	0.0357561	0.0244485	22.5	24.4
0.610679	0.980315	0.128835	0.0304799	32	25.4
0.440936	0.654839	0.101805	0.0958189	28.4	31
1.00499	0.61875	0.171934	0.121946	23.8	32
0.595	0.94	0.0326933	0.105456	20	20
0.593382	0.265	0.0358852	0.00844052	27.2	20
0.723081	0.460208	0.370413	0.458315	27	28.9
0.2975	0.6633	0.186639	0.0599897	27.7	29.7
0.153473	0.142857	0.0669016	0.0798284	28.1	23.8
0.0947115	0.109375	0.867277	0.589314	26	32
0.554101	0.626506	0.226018	0.357864	24.2	24.9
0.835717	0.568905	0.341181	0.336245	25.4	28.3
0.657493	0.771784	0.334804	0.718705	23.7	24.1
0.221213	0.0921659	0.073524	0.0708545	32	21.7
0.383427	0.79288	0.31027	0.0911539	30.7	30.9
0.491559	0.512	0.608256	0.476648	26.3	25
0.96402	0.938462	0.411577	0.701767	27.9	26
0.519195	0.741667	0.31888	0.236701	26.7	24
0.359244	0.284519	0.834157	0.831139	27.7	23.9
0.481134	0.534188	0.801983	0.832788	24.6	23.4
0.16661	0.862745	0.686939	0.313501	23	30.6
0.374693	0.362869	0.703002	0.855644	27.3	23.7
1.03782	0.0966387	0.847638	0.803301	25.8	23.8
0.45918	0.327869	0.487569	0.879778	20	24.4
0.582406	0.538136	0.399767	0.443211	26.8	23.6
0.382486	0.215625	0.633949	0.267103	26.3	32
0.31977	0.171429	0.375989	0.738255	32	24.5
0.810007	0.53876	0.276567	0.783882	27.5	25.8
0.276498	0.605	0.150383	0.0708044	31.7	20
0.460172	0.109375	0.500497	0.164748	25.5	32
0.25605	0.253394	0.148913	0.0981742	26.4	22.1
0.319398	0.855072	0.142654	0.240801	31.2	27.6
0.441393	0.502058	0.192057	0.191657	23.6	24.3
0.510312	0.116105	0.132541	0.262928	29.6	26.7
0.390725	0.189573	0.184153	0.20077	30.7	21.1
0.282892	0.830189	0.0492362	0.0998327	29.8	26.5
0.50625	0.140625	0.0401074	0.0595378	20	32
0.9359	0.984314	0.885731	0.822605	27.5	25.5
0.709068	0.672065	0.78345	0.643278	27.2	24.7
0.69977	0.507874	0.702968	0.893735	27.1	25.4
0.154915	0.0555556	0.0185057	0.237216	20	23.4
0.452875	0.492187	0.848383	0.93071	28.1	25.6
0.176358	0.186957	0.0478624	0.0922854	24.9	23
0.500587	0.457692	0.848033	0.854169	26.2	26
0.507551	0.40625	0.0497329	0.105372	26.9	32
0.926491	0.923729	0.515948	0.727608	27	23.6
0.495201	0.478431	0.839745	0.916377	28.6	25.5
0.948796	0.0077821	0.854013	0.806833	27.6	25.7
0.692091	0.751004	0.844972	0.838407	25.4	24.9
1.01	0.052	0.846274	0.811815	26	25
0.350634	0.478431	0.788153	0.73965	28.9	25.5
0.0908156	0.734982	0.0341161	0.0411061	24.4	28.3
0.240578	0.252033	0.685965	0.903272	26.9	24.6
0.716194	0.631579	0.817278	0.861602	26	24.7
0.997058	0.0912698	0.521382	0.925943	28.6	25.2
0.842995	0.947566	0.72822	0.81444	25.1	26.7
0.943003	0.0836653	0.311162	0.825173	32	25.1
0.255939	0.547511	0.84762	0.528301	27.2	22.1
0.496078	0.843866	0.0518782	0.063649	20	26.9
0.492143	0.448	0.807819	0.867463	28	25
0.864244	0.611111	0.824336	0.886489	26.6	25.2
0.10899	0.135593	0.71438	0.846181	27.3	23.6
0.54549	0.45082	0.746052	0.817418	27.1	24.4
0.12643	0.105691	0.867004	0.912411	26.5	24.6
0.864364	0.727273	0.0615268	0.0737807	24.5	28.6
0.0985401	0.156934	0.830222	0.81282	26.2	27.4
0.892005	0.346847	0.111148	0.121674	32	22.2
0.954042	0.880658	0.854691	0.774623	26.8	24.3
1.0188	0.659375	0.0701327	0.0610128	25.1	32
0.790413	0.206422	0.178756	0.0677872	20	21.8
0.0719994	0.228571	0.785649	0.781286	28.6	24.5
0.124241	0.92126	0.109873	0.0764878	25.3	25.4
0.852888	0.602888	0.0760008	0.669606	32	27.7
0.818413	0.66537	0.83102	0.723252	28	25.7
0.982867	0.487903	0.777287	0.756725	26.5	24.8
0.494226	0.058296	0.109151	0.161474	32	22.3
0.38311	0.440816	0.494887	0.748968	26.8	24.5
0.108226	0.0577617	0.832694	0.672851	28.1	27.7
0.906481	0.905512	0.85353	0.804263	26.8	25.4
0.0922638	0.0980392	0.858835	0.808204	27.5	25.5
0.511936	0.471545	0.253356	0.829216	22	24.6
0.0588483	0.114068	0.836617	0.862706	26.2	26.3
0.759398	0.548872	0.555669	0.787535	26.6	26.6
0.683473	0.57265	0.622337	0.669378	26.7	23.4
0.234312	0.444	0.232741	0.649737	21.8	25
0.380751	0.146245	0.218286	0.849461	20.6	25.3
0.674124	0.443515	0.401742	0.69065	32	23.9
0.769463	0.859574	0.780768	0.259286	26.1	23.5
0.128125	0.41875	0.127006	0.0524728	32	32
0.339062	0.828125	0.0962606	0.0524601	32	25.6
0.714931	0.121528	0.119632	0.205803	32	28.8
0.278718	0.771626	0.000839891	0.0788274	27.3	28.9
0.590946	0.502024	0.803005	0.857044	24.8	24.7
0.818627	0.454902	0.744097	0.794121	24.4	25.5
0.509713	0.478599	0.878417	0.622588	27.3	25.7
0.0932883	0.405622	0.815916	0.703031	27.1	24.9
0.837623	0.638462	0.834012	0.876454	25.7	26
0.610865	0.502008	0.710604	0.927475	24.7	24.9
0.0773281	0.442688	0.778585	0.824551	28.9	25.3
0.170197	0.246753	0.560579	0.694045	26.3	23.1
0.63934	0.0211864	0.215035	0.0946105	29.4	23.6
0.635938	0.551867	0.720276	0.818381	24.9	24.1
0.180217	0.0118577	0.0319269	0.0681565	20	25.3
0.183169	0.118421	0.0303556	0.0690074	32	22.8
0.859037	0.671698	0.681631	0.833103	25.9	26.5
0.790761	0.464435	0.57351	0.717647	24.7	23.9
0.0449274	0.797794	0.0522781	0.103351	22.7	27.2
0.878184	0.614108	0.335275	0.399873	26	24.1
0.545455	0.5	0.637407	0.858248	25.9	24.2
0.166231	0.227092	0.783354	0.867344	26.8	25.1
0.335029	0.43083	0.776953	0.658226	26.5	25.3
0.618275	0.434375	0.0948405	0.237912	31.6	32
0.134351	0.32	0.503322	0.883128	26.2	27.5
0.375092	0.401575	0.819718	0.79532	24.5	25.4
0.661427	0.511194	0.687003	0.651545	32	26.8
0.439878	0.0836653	0.088892	0.101001	32	25.1
0.671651	0.340824	0.7318	0.523267	27.5	26.7
0.250346	0.503125	0.197042	0.0490665	27.1	32
0.377414	0.383966	0.719516	0.846775	28.4	23.7
0.285237	0.116379	0.333584	0.109802	32	23.2
0.927713	0.539062	0.562472	0.75483	27.7	25.6
0.658824	0.588235	0.701071	0.817687	25.5	25.5
0.714037	0.607438	0.765905	0.805882	26.1	24.2
0.694578	0.199187	0.179594	0.815092	25.4	24.6
0.899416	0.512195	0.545344	0.721971	27.7	24.6
0.0348532	0.820946	0.0517248	0.18216	27.8	29.6
0.642543	0.551587	0.748425	0.83627	25.3	25.2
0.530996	0.526104	0.87332	0.762367	25.7	24.9
0.174329	0.872611	0.0413211	0.0994858	28.4	31.4
0.09375	0.709375	0.106558	0.109817	32	32
0.115031	0.280156	0.533895	0.6079	30.2	25.7
0.633643	0.492248	0.632828	0.813701	25	25.8
0.307029	0.379195	0.807202	0.578753	28.1	29.8
0.98125	0.76875	0.243713	0.194639	24	32
0.597799	0.14	0.0864115	0.122469	31.8	20
0.437813	0.135593	0.0774174	0.282335	28.1	23.6
0.759794	0.0191571	0.24094	0.0891186	32	26.1
0.270389	0.992063	0.0587821	0.102653	29	25.2
0.315092	0.767176	0.100336	0.0549826	24.9	26.2
0.0437853	0.972881	0.113647	0.210344	22.8	29.5
0.0575163	0.0901961	0.856655	0.79015	27	25.5
0.502471	0.542169	0.66749	0.705133	26.9	24.9
0.847815	0.138655	0.062395	0.045584	20	23.8
0.304319	0.386719	0.76242	0.87949	29.7	25.6
0.586671	0.394928	0.213595	0.717799	20.3	27.6
0.566689	0.546875	0.779438	0.878415	27.6	25.6
0.22968	0.783582	0.490771	0.370533	31.4	26.8
0.408337	0.0913043	0.0175367	0.0421461	29.1	23
0.95	0.9625	0.133714	0.0247991	32	32
0.639567	0.557312	0.844691	0.789397	26.9	25.3
0.469906	0.0226415	0.0266423	0.0954424	20	26.5
0.10357	0.337398	0.20481	0.495938	27.6	24.6
0.220726	0.326007	0.822462	0.763222	27.9	27.3
0.634416	0.421875	0.111052	0.212901	22.9	32
0.0617897	0.108871	0.701866	0.539598	28.1	24.8
0.116945	0.11336	0.685587	0.548658	29.7	24.7
0.58579	0.525926	0.80115	0.860178	29.4	27
0.47234	0.347656	0.428006	0.856606	29.6	25.6
0.554654	0.524164	0.792413	0.79582	30.2	26.9
0.669376	0.585657	0.123185	0.0219094	22.3	25.1
0.107122	0.190698	0.0196899	0.123601	32	21.5
0.0475347	0.0932203	0.0134435	0.167569	22	23.6
0.626741	0.131783	0.198273	0.308756	22.6	25.8
0.0586143	0.483607	0.800643	0.798747	26.5	24.4
0.278125	0.18	0.0709083	0.194585	32	20
0.893536	0.673004	0.480217	0.611164	26.3	26.3
0.901195	0.675781	0.361304	0.585027	27.2	25.6
0.251914	0.595833	0.377397	0.174397	28.3	24
0.194712	0.209375	0.0173352	0.446022	29.9	32
0.438926	0.698182	0.224555	-0.0322021	29.8	27.5
0.123367	0.267925	0.799423	0.88343	28.6	26.5
0.184298	0.25431	0.0664588	0.113513	24.3	23.2
0.777462	0.73913	0.418351	0.489557	24.5	25.3
0.144541	0.922078	0.0450893	0.111544	29.7	30.8
0.56068	0.545455	0.739021	0.833776	30.9	26.4
0.127448	0.583893	0.318626	0.277107	29.2	29.8
0.552368	0.736059	0.320773	0.153033	31	26.9
0.555608	0.218391	0.0336079	0.0432303	21.8	26.1
0.235419	0.118943	0.0418805	0.0547193	20	22.7
1.00974	0.0301887	0.0418445	0.010973	30.6	26.5
0.20052	0.0646552	0.0959068	0.172282	29.2	23.2
0.114662	0.260714	0.578909	0.950879	26.6	28
0.688508	0.959375	0.0569946	0.0866132	31	32
0.812965	0.107477	0.909001	0.26766	31.5	21.4
0.319564	0.712446	0.283215	0.222448	28.8	23.3
1.03282	0.684588	0.721428	0.495649	28.8	27.9
0.429277	0.0310078	0.160963	0.0944453	28.4	25.8
0.245288	0.328889	0.658432	0.792799	23.7	22.5
0.132857	0.62987	-0.0302911	0.105463	20	30.8
0.474962	0.45082	0.745721	0.881447	25.6	24.4
0.306737	0.339623	0.718032	0.792348	28.4	26.5
0.98974	0.793249	0.866169	0.601605	27.1	23.7
0.29463	0.143426	0.616531	0.904913	29.2	25.1
0.0609219	0.125954	0.790434	0.797556	26	26.2
0.645733	0.550201	0.738875	0.876557	24	24.9
0.37302	0.483986	0.581369	0.72451	25.9	28.1
0.0693002	0.797571	0.111527	0.0612409	23.9	24.7
0.657279	0.101124	0.0592264	0.0953053	23.1	26.7
0.944916	0.109756	0.066555	0.102326	22.7	24.6
0.601061	0.951613	0.179532	0.277453	26.9	24.8
0.546978	0.6375	0.159508	0.0799454	30.2	32
0.481144	0.897727	0.306966	-0.00940959	27.4	26.4
0.4456	0.0226537	0.0240545	0.048298	25.2	30.9
0.139218	0.972112	0.105605	0.0430007	21.3	25.1
0.176224	0.260331	0.505281	0.708741	26	24.2
0.833642	0.694561	0.667395	0.754863	26.2	23.9
0.500315	0.00840336	0.0586657	0.0786279	32	23.8
0.943051	0.975	0.110183	0.15337	28.9	24
0.146875	0.178125	0.0315116	0.0898266	32	32
0.641956	0.567568	0.682347	0.789307	27	25.9
0.683943	0.6125	0.647496	0.806601	24.6	24
0.605588	0.992647	0.0656258	0.147111	20	27.2
0.107781	0.263158	0.140277	0.496368	32	24.7
0.287999	0.277567	0.292071	0.557671	32	26.3
0.837713	0.77907	0.173688	0.446173	23.1	25.8
0.992019	0.0371901	0.711586	0.786346	26.2	24.2
1.00371	0.174274	0.754565	0.708936	27.6	24.1
1.01261	0.249027	0.0608389	0.517031	32	25.7
0.98419	0.886957	0.157393	0.479652	25.3	23
0.709758	0.319838	0.517744	0.754494	24.5	24.7
0.941951	0.707317	0.7672	0.623165	25.7	24.6
0.324309	0.41129	-0.0274212	0.410327	28	24.8
0.372165	0.366795	0.396187	0.597263	32	25.9
0.325756	0.571429	0.584141	0.807062	26.5	25.2
0.366233	0.232932	0.643519	0.759708	25	24.9
0.185956	0.0833333	0.779381	0.744613	28.4	27.6
0.365282	0.792079	0.151196	0.0339688	24.4	20.2
0.764492	0.00404858	0.0785578	0.107173	30.5	24.7
0.465967	0.53125	0.27384	0.187661	24.7	32
0.523169	0.571429	0.820725	0.763782	24.8	25.2
0.23955	0.162162	0.543013	0.853355	27.7	25.9
0.919916	0.584375	0.105731	0.0413634	31.1	32
0.675318	0.536398	0.462008	0.633722	27.9	26.1
0.482904	0.121739	0.149453	0.226312	30.9	23
0.192429	0.327138	0.86981	0.911304	29.6	26.9
0.806452	0.75	0.17081	0.027909	24.8	24.8
0.675671	0.141509	0.132049	0.0596627	27.8	31.8
0.407081	0.461224	0.659715	0.828329	26.4	24.5
1.03578	0.925	0.00914224	0.128094	25.5	24
0.483902	0.5	0.324405	0.639124	23.4	26.6
0.645939	0.622568	0.625225	0.88053	31.1	25.7
0.231694	0.95114	0.0446111	0.0263726	20	30.7
0.18192	0.302491	0.246645	0.225085	29.3	28.1
0.260197	0.365759	0.517479	0.83584	26.3	25.7
0.279865	0.105485	0.68552	0.526403	25	23.7
0.90127	0.54417	0.520677	0.422336	26.9	28.3
0.153012	0.475472	0.653322	0.873068	30.1	26.5
0.479927	0.00429185	0.0832133	0.0554542	27.1	23.3
0.56008	0.472441	0.751893	0.853762	29.2	25.4
0.358541	0.761566	-0.0206252	0.271317	32	28.1
0.0863237	0.198312	0.358242	0.802451	21.8	23.7
0.758606	0.681614	0.444623	0.361905	26.6	22.3
0.0835941	0.0342205	0.0280967	0.113151	27.1	26.3
0.563492	0.722222	0.655358	0.585727	25.6	25.2
0.768033	0.126168	0.0193036	0.19848	31.2	21.4
0.623621	0.538462	0.623738	0.66115	29	24.7
0.926919	0.109649	0.0295638	0.0575864	32	22.8
0.968307	0.303125	0.175128	0.225824	28.2	32
0.591313	0.62605	0.718159	0.824178	24.3	23.8
0.274286	0.4	0.697413	0.829131	25.2	25
0.721903	0.8	0.126276	0.322344	23.2	27
0.544547	0.439516	0.519925	0.848984	25.2	24.8
0.498713	0.867647	0.0475642	0.0754854	32	27.2
1.02233	0.929368	0.13824	0.0560188	32	26.9
0.675774	0.163717	0.141046	0.247179	32	22.6
0.328388	0.00323625	0.026692	0.128885	32	30.9
0.68743	0.549356	0.622423	0.819231	25.7	23.3
0.441406	0.671875	0.0451435	0.145014	25.6	32
0.618149	0.61039	0.0536626	0.658581	26.5	23.1
0.1956	0.0461538	0.119535	0.071696	25.7	26
0.795139	0.428125	0.0344628	-0.203395	25.2	32
0.14864	0.982578	0.0729949	0.130696	28.2	28.7
0.497434	0.556522	0.419285	0.518352	28.8	23
0.308265	0.0625	0.0900816	0.21131	27.3	32
0.924845	0.503125	0.139736	0.176999	24.2	32
0.531875	0.316	0.120868	0.157389	32	25
0.98125	0.965625	0.0119762	0.229257	32	32
0.446914	0.582645	0.821834	0.836551	27.4	24.2
0.342439	0.448819	0.58857	0.79535	29.4	25.4
0.899504	0.826241	0.0360168	0.216863	25.9	28.2
0.489305	0.572016	0.875073	0.820066	29.3	24.3
0.10641	0.453184	0.777685	0.832472	29.9	26.7
0.673586	0.579545	0.623285	0.798078	27.7	26.4
0.456669	0.107438	0.106724	0.0840898	21.4	24.2
0.243372	0.694631	0.0322299	0.272976	32	29.8
0.263848	0.908714	0.167275	0.0513204	28.6	24.1
0.704861	0.0533333	0.0151816	0.0799785	32	22.5
0.983088	0.230415	0.087558	0.0194126	20	21.7
0.55318	0.463115	0.517845	0.649594	25	24.4
0.883173	0.39375	0.0383677	0.031235	26	32
0.5004	0.479508	0.799782	0.803028	24.6	24.4
0.152325	0.135802	0.0249484	0.0960715	20	24.3
0.253125	0.903125	0.0900697	0.413354	32	32
0.303477	0.411111	0.719414	0.825367	29.4	27
0.0894231	0.288462	0.527496	0.766609	32	26
0.396991	0.5875	0.0620668	0.108748	27	32
0.320982	0.938312	0.580894	0.464008	32	30.8
0.139872	0.490099	0.168219	0.253198	24.4	20.2
0.439005	0.529167	0.684872	0.725674	26.3	24
0.271875	0.825	0.0357691	-0.024935	32	32
0.363701	0.546667	0.0889808	0.314203	25.1	22.5
0.480038	0.885185	0.0156031	0.252039	23.1	27
0.673038	0.917323	0.0361295	0.207593	31.1	25.4
0.337111	0.65625	0.613625	0.897925	25.3	25.6
0.67568	0.386266	0.190235	0.452038	20.3	23.3
0.274651	0.518072	0.827644	0.8319	26.8	24.9
0.30538	0.79661	0.0531682	0.384736	23	29.5
0.522269	0.708738	0.0795255	0.0254308	32	20.6
0.412747	0.812274	0.088522	0.0713402	28.4	27.7
0.776423	0.764228	0.652315	0.837899	24.6	24.6
0.727396	0.721875	0.0219691	0.0427337	25.3	32
0.855284	0.826715	0.31423	0.142598	31.3	27.7
0.405636	0.874172	0.318551	0.161768	23.9	30.2
0.674286	0.48	0.658258	0.880554	24.5	25
0.461617	0.95203	0.0211553	0.159884	23.4	27.1
0.455735	0.827957	0.0218748	0.0851086	32	27.9
0.358911	0.920455	0.0578631	-0.0294623	30.3	26.4
0.1375	0.14	0.0823286	0.0176324	27.2	20
0.5	0.0954545	0.0055752	0.172348	27.9	22
0.390293	0.684375	0.0439134	0.0512552	28.2	32
0.185938	0.917969	0.0473651	0.147336	32	25.6
0.183647	0.865079	0.0346727	-0.0174292	25.8	25.2
0.56294	0.92674	0.0137807	0.159434	29.3	27.3
0.697067	0.294821	0.0989884	0.0711407	30.3	25.1
0.474279	0.0865385	0.080486	0.156884	32	20.8
0.862194	0.871595	0.0283635	0.127774	28.6	25.7
0.145952	0.917293	0.671737	0.241546	31.1	26.6
0.953967	0.733813	0.689289	0.804006	28.6	27.8
0.12858	0.347639	0.627729	0.30011	29.3	23.3
0.551799	0.526971	0.63292	0.74197	24.3	24.1
0.412353	0.457364	0.719137	0.75494	27.9	25.8
0.714387	0.543103	0.688479	0.779972	24.4	23.2
0.32691	0.302682	0.620898	0.919835	30.6	26.1
0.848783	0.583333	0.201416	0.670445	26.7	24
0.413795	0.539749	0.575662	0.787464	26.2	23.9
0.123032	0.192029	0.747774	0.845288	27.8	27.6
0.717853	0.460938	0.6067	0.730212	30.5	25.6
0.0491803	0.512295	0.711322	0.731877	28.2	24.4
0.958512	0.515837	0.350997	0.091619	32	22.1
0.507827	0.491803	0.574338	0.730377	26.6	24.4
0.925697	0.457045	0.657626	0.811639	27	29.1
0.377378	0.533865	0.375769	0.75636	32	25.1
0.155361	0.586873	0.743222	0.710341	28.1	25.9
0.87754	0.626459	0.657071	0.783026	25.2	25.7
0.119011	0.307692	0.476001	0.742447	29.7	26
0.444627	0.374016	0.605566	0.773856	27.8	25.4
0.799589	0.608871	0.730167	0.812164	25.5	24.8
0.753713	0.57529	0.42586	0.660837	24.1	25.9
0.871154	0.168269	0.0125369	0.0304934	20	20.8
0.529717	0.196347	0.0535886	0.0610989	25	21.9
0.987154	0.095057	0.842453	0.69993	25.9	26.3
0.222174	0.81295	0.0212194	0.0924078	28	27.8
0.307338	0.701031	0.0823252	0.0686082	23.2	29.1
0.261004	0.166023	0.753548	0.732219	28	25.9
0.735805	0.546875	0.577832	0.831744	28.4	25.6
0.708176	0.622951	0.745787	0.796817	23.9	24.4
0.160981	0.649254	0.0321559	0.0312538	28	26.8
0.739165	0.879562	0.147376	0.0735201	32	27.4
0.867594	0.833935	0.0295037	0.126933	23.8	27.7
0.0783946	0.416	0.907592	0.949105	29.9	25
0.45321	0.486381	0.790145	0.766102	26.1	25.7
0.882661	0.729032	0.0244534	0.143151	32	31
0.401095	0.504065	0.772006	0.827326	25.7	24.6
0.51096	0.590361	0.676423	0.890982	27.5	24.9
0.709468	0.595142	0.696025	0.84979	23.9	24.7
0.871875	0.884375	0.00902391	0.0578617	32	32
0.610202	0.39738	0.301829	0.447171	25.4	22.9
0.447495	0.455556	0.644521	0.72436	25.5	27
0.924348	0.36255	0.517097	0.797995	26.2	25.1
0.546513	0.181467	0.593616	0.759574	27.8	25.9
0.970623	0.0988142	0.449325	0.877582	22.2	25.3
0.241165	0.079646	0.0207096	0.0833887	29.4	22.6
0.68	0.469091	0.692353	0.817785	25	27.5
0.785258	0.0927835	0.801614	0.632356	24.5	29.1
0.798285	0.68595	0.607904	0.846925	26.5	24.2
0.362547	0.260163	0.634592	0.76285	26.8	24.6
0.156521	0.27572	0.552014	0.605127	26.1	24.3
0.196933	0.195572	0.835804	0.891409	28.2	27.1
0.61647	0.558052	0.533513	0.804464	24.6	26.7
0.992319	0.81457	0.0408753	0.100561	24.4	30.2
0.50867	0.544355	0.656009	0.70869	29.3	24.8
0.48	0.584	0.550281	0.860164	22.5	25
0.59939	0.226619	0.122827	0.686577	20.3	27.8
0.858745	0.960159	0.828928	0.89471	26.6	25.1
0.109224	0.162791	0.815845	0.906527	26.7	25.8
0.986081	0.174905	0.824016	0.846913	27.7	26.3
0.719134	0.761905	0.811013	0.613833	26.8	29.4
0.758825	0.91866	0.83113	0.536568	24.9	20.9
0.262278	0.146018	0.0622263	0.0705661	25.1	22.6
0.538221	0.64751	0.80867	0.562046	24.8	26.1
0.255523	0.640523	0.0494075	0.187903	20	30.6
0.175248	0.156522	0.613868	0.830564	22.8	23
0.468948	0.55	0.00673974	0.0470283	31.5	32
0.65487	0.462151	0.845748	0.818836	24.7	25.1
1.02563	0.113537	0.708071	0.787684	25.1	22.9
0.615009	0.599138	0.84107	0.843255	25.8	23.2
0.900262	0.417323	0.825501	0.882261	25.5	25.4
0.437996	0.556034	0.816005	0.898776	23.9	23.2
0.432551	0.244275	0.742121	0.914919	27.1	26.2
0.988128	0.64532	0.0469775	0.0221287	20	20.3
0.916101	0.977578	0.0249762	0.0755966	32	22.3
0.985278	0.760163	0.731526	0.772106	29.6	24.6
0.52632	0.635294	0.745988	0.802131	26	25.5
0.798179	0.862205	0.0371551	0.0721509	32	25.4
0.365373	0.388186	0.561151	0.855991	30.5	23.7
0.765153	0.416031	0.277421	0.668633	20	26.2
0.460988	0.453125	0.745776	0.814945	31.1	25.6
0.310137	0.418033	0.698393	0.712154	25.1	24.4
0.777763	0.566802	0.760984	0.804329	25.1	24.7
0.830216	0.815789	0.127875	0.104855	32	26.6
0.270262	0.724138	0.143177	0.0558988	23.4	29
0.394696	0.391473	0.757715	0.846475	28.5	25.8
0.9058	0.607143	0.577517	0.725709	26	25.2
0.845873	0.849817	0.0628411	0.108284	20.9	27.3
0.433128	0.1875	0.170034	0.0731235	27.7	25.6
0.903396	0.38	0.62293	0.780009	26.5	25
0.705833	0.580913	0.666989	0.849378	26.5	24.1
0.340389	0.5	0.758675	0.86867	27.3	24.4
0.53125	0.63125	0.841678	0.00618064	28	32
0.666526	0.161572	0.0714936	0.0801974	32	22.9
0.298921	0.835	0.139012	0.0467145	27.8	20
0.218881	0.36	0.910166	0.888968	28.6	27.5
0.254351	0.0175439	0.0182455	0.0488531	25.3	28.5
0.728946	0.134783	0.0215345	0.0310568	22.2	23
0.975	0.23125	0.13266	0.0223918	32	32
0.437508	0.0634921	0.23217	0.153176	25.4	25.2
0.668516	0.011811	0.0707717	0.151598	31.5	25.4
0.651086	0.567797	0.67211	0.842484	25.6	23.6
0.889633	0.584362	0.731456	0.773311	26	24.3
0.119805	0.533865	0.687833	0.775231	26.7	25.1
0.534947	0.59144	0.727274	0.825497	27	25.7
0.436836	0.501805	0.691335	0.723786	27.1	27.7
0.792408	0.583333	0.765804	0.840037	24.9	25.2
0.320711	0.370518	0.75025	0.518781	30.7	25.1
0.660655	0.503597	0.44677	0.78943	28.4	27.8
0.274903	0.12963	0.139624	0.670085	27.7	27
0.210835	0.05625	0.0843696	0.0798016	22.9	32
0.130911	0.161654	0.715366	0.720564	27	26.6
0.247703	0.378378	0.120385	0.203486	29	25.9
0.0680147	0.734375	0.768438	-0.0258242	27.2	32
1.01969	0.807074	0.0744532	0.124211	23.3	31.1
0.996062	0.910931	0.750847	0.854253	25.6	24.7
0.0844471	0.138996	0.81086	0.870223	27.3	25.9
0.344682	0.520325	0.841135	0.871333	24.5	24.6
0.997489	0.137681	0.23338	0.10061	30.3	27.6
0.118024	0.417323	0.716622	0.71692	27.4	25.4
0.380888	0.503125	0.0306659	0.12203	20.7	32
0.558458	0.522267	0.296741	0.170207	26.3	24.7
0.888602	0.67148	0.0654934	0.102993	26.6	27.7
0.346549	0.725	0.18287	0.0991928	26.8	32
0.29094	0.554622	0.0338085	0.168449	32	23.8
0.114354	0.255319	0.148734	0.0989245	22.6	28.2
0.331098	0.222628	0.208814	0.131123	25.8	27.4
0.167841	0.485849	0.0639538	0.0414716	31.6	21.2
0.192306	0.327189	0.0592647	0.0517999	25.6	21.7
0.595514	0.471774	0.287187	0.116969	25.6	24.8
0.934508	0.490566	0.0272594	0.0420115	31.1	21.2
0.915625	0.155	0.155677	0.0158422	32	20
0.363445	0.271429	0.573967	0.715571	23.8	28
0.65625	0.7125	0.0361827	0.175662	32	32
0.448179	0.275591	0.572788	0.801866	32	25.4
0.12007	0.46988	0.83857	0.633806	28.3	24.9
0.653088	0.133641	0.0380215	0.152314	20	21.7
0.66875	0.6625	0.052162	0.022452	32	32
0.144969	0.75	0.0384822	0.0297171	31.8	20
0.266311	0.287611	0.296282	0.0370113	24.7	22.6
0.51	0.245	0.0378966	0.123364	20	20
0.116344	0.903125	0.10819	0.0392496	21.3	32
1.03125	0.496875	0.0237818	0.0379103	20	32
0.07125	0.4625	0.0802463	0.151479	20	32
0.98629	0.15	0.0278758	0.0513738	24.8	20
0.596031	0.550388	0.561195	0.627029	26.8	25.8
0.630883	0.535849	0.611197	0.73101	26.1	26.5
0.720719	0.152344	0.720965	0.815123	24.6	25.6
0.534012	0.584314	0.507631	0.844121	26	25.5
0.330313	0.00390625	0.0546729	0.137739	20	25.6
0.757056	0.315625	0.679243	0.61447	24.8	32
0.0410489	0.277372	0.732424	0.723088	28.7	27.4
1.02778	0.356061	0.793812	0.782014	27.9	26.4
0.613574	0.0209205	0.0923085	0.0292692	29.8	23.9
0.745009	0.589744	0.667377	0.782144	26.5	23.4
0.538191	0.258197	0.645344	0.841466	27.3	24.4
0.553858	0.557851	0.518376	0.809864	23.8	24.2
0.463221	0.220077	0.468141	0.672603	23.2	25.9
0.7763	0.011236	0.022389	0.0959234	23.9	26.7
0.0863575	0.325	0.879081	0.601171	27.9	32
0.278415	0.996139	0.0531221	0.108719	32	25.9
0.984375	0.51	0.138829	0.0144026	32	20
0.802252	0.24898	0.0389545	0.13148	20.3	24.5
0.608782	0.118143	0.255304	0.0215412	28.8	23.7
0.537019	0.498054	0.594213	0.779899	28.6	25.7
0.204189	0.902174	0.063573	0.116301	21.9	27.6
0.396984	0.969466	0.0273812	0.0991443	20.2	26.2
0.368801	0.184375	0.178263	0.0359112	24.7	32
0.272644	0.496	0.696741	0.901824	26.1	25
0.37788	0.0403226	0.0381587	0.249257	30.8	24.8
1.02475	0.494465	0.534256	0.490211	27.4	27.1
0.757353	0.545833	0.63058	0.725136	25.5	24
1.02381	0.90106	0.0667636	0.124793	32	28.3
0.258185	0.047619	0.165486	0.123937	32	23.1
0.18125	0.75	0.0306483	0.0639673	20	32
0.717609	0.513011	0.621543	0.693078	24.5	26.9
0.359975	0.878327	0.0339218	0.0945633	24.8	26.3
0.677464	0.614458	0.681464	0.903492	26	24.9
0.273211	0.993631	0.0241117	0.0421304	25.5	31.4
0.0824623	0.471545	0.469503	0.749086	28.7	24.6
0.882817	0.145098	0.0745034	0.195015	29.6	25.5
0.869953	0.925094	0.142382	0.0966385	22.7	26.7
0.619377	0.716263	0.00493692	0.0999434	26.4	28.9
0.488223	0.5	0.705241	0.825997	26.8	25.6
0.491124	0.471483	0.685818	0.751506	32	26.3
1.01521	0.132231	0.850885	0.619288	28.1	24.2
0.173068	0.0512821	0.0624213	0.100533	24.1	23.4
0.045	0.88	0.0722306	0.135103	20	25
0.124168	0.279851	0.760823	0.804625	26	26.8
0.71492	0.055794	0.0110856	0.0254029	26.2	23.3
0.66875	0.259375	0.149416	0.233293	32	32
1.02188	0.296875	0.0722684	0.0740654	32	32
0.999334	0.23741	0.610607	0.672351	28.1	27.8
0.445845	0.00793651	0.0318912	0.00346595	23.8	25.2
0.271875	0.6	0.319323	0.455785	32	32
0.22118	0.596059	0.0140505	0.0180673	24.9	20.3
0.170112	0.40367	0.0647601	0.0542479	24.9	21.8
0.690394	0.827703	0.03488	0.103731	25.8	29.6
0.505491	0.011236	0.0684998	0.0251228	20.6	26.7
0.555773	0.699153	0.0428466	0.0634796	32	23.6
0.587407	0.121094	0.0402458	0.0907532	23.4	25.6
0.753919	0.803175	0.101121	0.0706576	32	31.5
0.476449	0.884058	0.0319568	0.101549	32	27.6
0.400476	0.219731	0.0393415	0.16648	32	22.3
0.25	0.1	0.0633996	0.193453	32	32
0.484929	0.815603	0.0953735	0.135477	32	28.2
0.74251	0.868	0.129914	0.135317	26.3	25
0.635865	0.135021	0.311288	0.0629387	30	23.7
0.173048	0.301205	0.822822	0.819997	27	24.9
0.763274	0.163717	0.0297356	0.148769	20	22.6
0.678125	0.79	0.0645261	0.0330174	32	20
0.661454	0.275	0.0355718	0.0294654	22.7	20
0.594018	0.572016	0.794351	0.722375	25.7	24.3
0.714794	0.453968	0.076605	0.203433	25	31.5
0.562736	0.104478	0.0346282	0.0807626	20	20.1
0.404784	0.0707965	0.0778488	0.144063	21.2	22.6
0.676665	0.79927	0.00970451	0.0557401	32	27.4
0.444881	0.405983	0.709602	0.6946	29.4	23.4
0.539026	0.493827	0.738371	0.733794	24.1	24.3
0.966038	0.256604	0.778235	0.610016	26.5	26.5
0.0806215	0.219081	0.561395	0.846994	27.7	28.3
0.459598	0.524	0.759111	0.683141	24.9	25
0.713506	0.529644	0.738938	0.791681	26.3	25.3
0.991926	0.0815451	0.68809	0.641706	27.8	23.3
0.528923	0.55	0.648278	0.815745	25	26
0.528125	0.771875	-0.0107839	0.0557386	32	32
0.352815	0.214286	0.0263696	0.0683022	20	23.8
0.504996	0.55794	0.59622	0.687635	26.2	23.3
0.146998	0.290043	0.0989553	0.131453	27.6	23.1
0.986624	0.263598	0.120029	0.123393	32	23.9
0.0530663	0.0070922	0.0835647	0.158084	25.5	28.2
0.566168	0.759494	0.19224	0.0675221	23.1	23.7
0.0549693	0.652459	0.203631	0.421297	32	30.5
0.455237	0.0714286	0.0126678	0.0590459	29.8	22.4
0.167632	0.312217	0.0148182	0.145916	25.7	22.1
0.895466	0.234375	0.105532	0.0808411	25.5	32
0.328835	0.262136	0.0416136	0.0455572	27.7	20.6
0.610367	0.380952	0.187499	0.446008	32	25.2
0.931753	0.992032	0.0726425	0.131328	20	25.1
0.191172	0.187755	0.649935	0.861457	26.4	24.5
0.0629185	0.355805	0.733097	0.686045	25.9	26.7
0.689964	0.516981	0.793087	0.758558	25.7	26.5
0.745407	0.606557	0.799295	0.81399	26.5	24.4
0.633102	0.3125	0.0476325	0.0231602	21.6	32
0.234169	0.317181	0.0950131	0.121264	32	22.7
0.316124	0.73384	0.0371006	0.345483	32	26.3
0.14	0.415	0.0161488	0.0401448	20	20
0.165692	0.0537975	0.0226007	-0.0141977	29	31.6
0.266789	0.0833333	0.0540904	0.174808	27.3	25.2
0.11977	0.84898	0.0168435	0.0901698	32	24.5
0.710997	0.689516	0.0241616	0.0253774	22	24.8
0.0380682	0.696875	0.0729209	0.0326051	22	32
0.94375	0.746875	0.0939729	0.109228	32	32
0.696875	0.51875	0.036855	0.025386	32	32
0.855319	0.763636	0.0404795	-0.00301883	23.5	27.5
0.161249	0.357466	0.0745957	0.0494797	21.7	22.1
0.30119	0.99187	0.153522	0.128087	30.2	24.6
0.55463	0.902357	0.0943222	0.0624151	32	29.7
0.15625	0.509375	0.05481	0.115412	22.6	32
0.603125	0.459375	0.0143337	0.0291418	32	32
0.260573	0.143498	0.0423736	0.0925796	26	22.3
0.783174	0.514403	0.0599804	0.0425005	31.8	24.3
0.640983	0.13125	0.133291	0.196967	26.2	32
0.559524	0.571429	0.0422697	0.109516	20.4	30.8
0.313304	0.291262	0.175565	0.124486	25.4	30.9
0.269981	0.0164609	0.101229	0.100605	25.6	24.3
0.859375	0.225	0.782679	0.747397	25.6	32
0.688123	0.034375	0.0172646	0.0199835	25.1	32
0.470285	0.346875	0.152233	0.290027	28.5	32
0.7419	0.553785	0.444469	0.888035	27.2	25.1
0.90625	0.509375	0.128299	0.0305654	32	32
0.92179	0.633588	0.619356	0.826601	28.1	26.2
0.910742	0.820225	0.130987	0.0716043	22	26.7
0.507314	0.815625	0.154092	0.0609973	28.2	32
0.798683	0.592	0.553507	0.849719	24.3	25
0.10083	0.823105	0.0981446	0.0929332	24.3	27.7
0.857031	0.47541	0.126944	0.321161	29.4	30.5
0.348795	0.290566	0.87397	0.797211	28.8	26.5
0.831174	0.577358	0.07771	0.323577	26.8	26.5
0.273518	0.733813	0.0446643	0.0894357	26.3	27.8
0.351503	0.394309	0.875737	0.857396	29.8	24.6
0.881013	0.855596	0.0733601	0.145302	32	27.7
0.0888032	0.244275	0.689043	0.796907	28.9	26.2
0.35194	0.510345	0.0902755	0.0735001	32	29
0.0537969	0.197479	0.18341	0.042139	21.9	23.8
0.508199	0.6	0.730214	0.692626	25.3	23.5
0.80625	0.58125	0.0838311	0.0896412	20	32
0.751336	0.612	0.3374	0.79004	27.7	25
0.487139	0.489362	0.595897	0.697855	26.8	23.5
0.440942	0.925926	0.0653764	0.0571929	23.5	24.3
0.705654	0.597458	0.713148	0.770827	26.2	23.6
0.524335	0.86875	0.0295621	0.135809	23.5	32
0.585369	0.54661	0.729364	0.785774	27.2	23.6
0.974107	0.8125	0.0753992	0.0330692	28	32
0.415625	0.2625	0.127921	0.143071	32	32
0.740559	0.669231	0.458743	0.697383	27.5	26
0.769103	0.290909	0.00583406	0.118233	30.1	22
0.975752	0.973684	0.0475983	0.110096	28	26.6

## Sheet: Human 2%
Old_Phase	New_Phase	r2_before	r2_after	Period_before	Period_after
0.718254	0.153571	0.0186387	0.0554432	21.6	28
0.654346	0.603053	0.885893	0.891167	31	26.2
0.645007	0.163265	0.382621	0.304923	26.1	29.4
1.01754	0.513158	0.121915	0.119231	32	22.8
0.577843	0.690083	0.17582	0.153757	24.7	24.2
0.90125	0.653125	0.0486074	0.118051	20	32
0.144506	0.396552	0.251995	0.0900988	23.6	23.2
0.118885	0.457792	0.172925	0.191255	29.2	30.8
0.214227	0.257937	0.620738	0.796148	27.2	25.2
0.925992	0.551587	0.147705	0.0313764	32	25.2
0.538519	0.471616	0.30854	0.355447	26.5	22.9
0.130681	0.963265	0.344399	0.250181	29.5	24.5
0.65885	0.117845	0.1395	0.283551	30.8	29.7
0.196725	0.0313589	0.034616	0.0421907	20	28.7
0.252996	0.379747	0.0588994	0.119794	25.1	23.7
0.294975	0.194757	0.498842	0.692564	27.3	26.7
0.229603	0.185484	0.801961	0.781946	25.7	24.8
0.885026	0.965368	0.33791	0.483621	26.3	23.1
0.861355	0.624473	0.466777	0.771083	25.5	23.7
0.493088	0.0368664	0.255161	0.0597848	32	21.7
0.938289	0.680851	0.786091	0.761029	25.1	23.5
0.183302	0.421642	0.721915	0.840109	25.6	26.8
0.047059	0.936709	0.734141	0.64555	26.8	23.7
0.332486	0.372093	0.517351	0.670341	31.1	25.8
1.01687	0.708171	0.894465	0.891463	25.4	25.7
0.584014	0.538168	0.752409	0.830379	25.9	26.2
0.328601	0.580357	0.647022	0.717391	30.5	22.4
0.83625	0.471875	0.116232	0.249674	30	32
0.164653	0.425	0.242118	0.0699465	23.8	32
0.836756	0.622137	0.636774	0.696866	26.5	26.2
0.341142	0.140893	0.0320514	0.131061	23.5	29.1
0.643511	0.378125	0.318815	0.138642	31.4	32
0.843353	0.752941	0.594483	0.627172	27.3	25.5
0.267593	0.840741	0.20339	0.164906	28	27
0.264358	0.626667	0.245464	0.222931	23.1	22.5
0.397141	0.371875	0.109233	0.0629371	24.7	32
0.502128	0.24375	0.0680709	0.226224	27.9	32
0.711522	0.942857	0.025664	0.0203932	24.7	31.5
0.582474	0.568548	0.739583	0.491462	26.9	24.8
0.862269	0.0740741	0.16131	0.0900233	28.8	21.6
0.907766	0.00843882	0.268674	0.142204	24.2	23.7
0.768003	0.50996	0.320497	0.686516	32	25.1
0.989864	0.85283	0.0325701	0.0503613	24.2	26.5
0.297867	0.00396825	0.0135277	0.046491	32	25.2
0.71125	0.61875	0.0788862	0.057691	20	32
0.893018	0.733333	0.776214	0.661156	25.9	24
0.346128	0.832669	0.0690061	0.0184707	32	25.1
0.829147	0.8875	0.0178516	0.0342125	21.4	32
0.663775	0.57438	0.579856	0.788635	26.2	24.2
1.02868	0.336879	0.0424216	0.00877037	32	28.2
0.0913993	0.402655	0.0956613	0.0390211	32	22.6
0.141035	0.123404	0.0556556	0.118441	30.7	23.5
0.0971901	1	0.096642	0.0767272	32	23.8
0.410385	0.0034965	0.0594009	0.138854	20	28.6
0.17625	0.821875	0.00953071	0.13607	20	32
0.184375	0.834375	0.119316	0.0342489	32	32
0.962438	0.685	0.0620951	0.0711434	20.1	20
0.383582	0.691228	0.0491844	0.157636	24.3	28.5
0.226267	0.148289	0.777648	0.799499	30.1	26.3
0.602158	0.217949	0.694163	0.740513	26.3	23.4
0.259281	0.33677	0.688868	0.883167	29.5	29.1
0.151786	0.827922	0.00466362	0.143529	22.4	30.8
0.0575439	0.0833333	0.0245125	0.199249	20	22.8
0.59375	0.04375	0.0684454	0.0249815	32	32
0.841186	0.689103	0.0777947	0.0318434	32	31.2
0.509208	0.407258	0.812031	0.749256	25.4	24.8
0.496914	0.659091	0.770865	0.742712	24.3	26.4
0.415221	0.921348	0.0713354	0.166848	27.2	26.7
0.108899	0.426829	0.639769	0.548647	22.3	24.6
0.824392	0.525	0.0685995	0.197053	22.6	32
0.453125	0.434375	0.0566568	0.129665	32	32
0.959044	0.720149	-0.0217781	0.139097	29.5	26.8
0.114419	0.0570175	0.118556	0.0144412	32	22.8
0.165351	0.987179	0.0829229	0.110605	30.7	31.2
0.107805	0.926087	0.126951	0.0838258	24.4	23
0.962473	0.517094	0.0821646	0.0575571	21.5	23.4
0.0417276	0.968	0.214778	0.368194	30.1	25
0.549065	0.297521	0.141694	0.162348	27.7	24.2
0.832941	0.103053	0.0961586	0.241211	26.9	26.2
0.132699	0.807971	0.172157	0.0373454	32	27.6
0.367566	0.526132	0.0497804	0.18359	29.7	28.7
0.42491	0.26087	0.0582353	0.0408357	20.6	20.7
0.346467	0.6917	0.143825	0.490228	32	25.3
0.305	0.065	0.0441209	0.0208886	20	20
0.113274	0.274336	0.120249	0.180017	23.5	22.6
0.824097	0.779592	0.332795	0.261154	26	24.5
0.800846	0.0436508	0.687801	0.824021	25.7	25.2
0.44268	0.971246	0.190078	0.250886	30.6	31.3
0.661219	0.634454	0.669896	0.818123	23.5	23.8
0.96831	0.534413	0.591787	0.635945	24.9	24.7
0.472779	0.515021	0.887682	0.306309	25.4	23.3
0.557112	0.315625	0.0802385	0.102927	23.2	32
0.886378	0.996109	0.704957	0.866843	26.4	25.7
0.795628	0.330049	0.433209	0.40629	32	20.3
0.488616	0.0567686	0.176848	0.113949	29	22.9
0.5192	0.72428	0.276518	0.258913	32	24.3
0.170792	0.686007	0.170472	0.0745075	23.8	29.3
0.831353	0.976667	0.0102458	0.0717562	20.2	30
0.0564991	0.174603	0.723035	0.893113	28.6	25.2
0.964154	0.849206	0.755757	0.506382	30.2	25.2
0.46017	0.50641	0.715068	0.571308	26.7	31.2
0.976563	0.0664062	0.12726	0.0987521	32	25.6
0.489583	0.825	0.475118	-0.301114	22.2	32
0.454263	0.33125	0.162221	0.128444	30.2	32
0.605873	0.0938776	0.0630327	0.0914369	23.7	24.5
0.472577	0.828125	0.539024	0.24265	24.5	32
0.416429	0.426923	0.709466	0.758344	24.3	26
0.584493	0.922449	0.63064	0.891026	23.9	24.5
0.351171	0.530864	0.528356	0.679259	26	24.3
0.841245	0.195833	0.159641	0.210872	23.7	24
1.025	0.975	0.247944	0.400063	32	32
0.463747	0.522267	0.280616	0.59912	24.2	24.7
0.40519	0.194332	0.465049	0.911594	28.1	24.7
0.345047	0.26875	0.0303833	0.143372	24.1	32
0.854524	0.696721	0.803802	0.916598	26.2	24.4
0.293471	0.45935	0.362272	0.596247	32	24.6
0.362083	0.0168067	0.0814601	0.0346673	23.9	23.8
0.0919212	0.883895	0.0805999	0.0695956	25.6	26.7
0.137707	0.164122	0.809534	0.573076	27.8	26.2
0.368474	0.518116	0.536986	0.665294	27.9	27.6
0.58006	0.961039	0.16791	0.060205	32	23.1
0.99766	0.975207	0.749451	0.852988	27.2	24.2
0.511236	0.460094	0.0636363	0.0502342	25.3	21.3
0.0667687	0.956863	0.748726	0.903697	26.9	25.5
0.565444	0.681992	0.751801	0.829548	22.9	26.1
0.319444	0.982222	0.090427	0.0206037	24	22.5
0.531311	0.696	0.331744	0.200301	24.4	25
0.594674	0.605381	0.256271	0.0994822	30.7	22.3
0.802522	0.725694	0.651029	0.595601	30.9	28.8
0.135827	0.899582	0.0919411	0.353048	25.5	23.9
0.223336	0.596078	0.199405	0.172884	22.3	25.5
0.261964	0.0666667	0.0853225	0.0735764	29.3	22.5
0.9599	0.741445	0.0792655	0.0864231	23.8	26.3
0.0917192	0.0395257	0.819959	0.840929	28.3	25.3
0.273636	0.972	0.0880275	0.0427055	22	25
1.03599	0.162602	0.834873	0.661825	26.7	24.6
0.165637	0.0210526	0.0553985	0.0598526	28.1	28.5
0.765625	0.096875	0.0580734	0.0553751	32	32
0.352401	0.269481	0.07153	0.0603945	24.1	30.8
0.44125	0.72	0.0540162	0.1637	32	25
0.529582	0.62	0.814655	0.695291	26.3	25
0.679574	0.0471014	0.0616369	0.0634425	32	27.6
0.440094	0.477509	0.176279	0.171784	25.1	28.9
0.331193	0.595918	0.210069	0.261504	23.2	24.5
0.701857	0.64557	0.801817	0.680346	24.7	23.7
0.666944	0.594096	0.838113	0.770131	30.2	27.1
0.235778	0.995745	0.0413176	0.0438579	23.3	23.5
0.778214	0.886792	0.312142	0.133523	26.9	26.5
0.756514	0.643357	0.668051	0.307531	24.8	28.6
0.421875	0.1875	0.0449995	0.0677884	32	32
0.516112	0.361538	0.463574	0.670339	29.6	26
0.492612	0.518219	0.0909528	0.0507048	27.4	24.7
0.40379	0.0421941	0.0309495	0.102341	31.8	23.7
0.637246	0.686207	0.0371338	0.0369819	30.2	29
0.538859	0.35	0.0273303	0.0660922	23	32
0.453125	0.765625	0.127455	0.108618	32	32
0.325	0.765	0.0512231	0.0133792	21.6	20
0.584375	0.846875	0.0569839	0.0662341	32	32
0.716825	0.597015	0.769899	0.78621	27.5	26.8
0.646991	0.194444	0.0846219	0.0976527	32	21.6
0.995667	0.798387	0.155506	0.0197225	25.5	24.8
0.958333	0.0530303	0.0622162	0.18241	20	26.4
0.255862	0.159483	0.0449415	0.0705769	20	23.2
0.0738994	0.875	0.709481	0.702345	26.5	26.4
0.249857	0.30625	0.0315694	0.204025	21.9	32
0.50404	0.234146	0.0457297	0.0633219	32	20.5
0.340502	0.145098	0.146839	0.633632	32	25.5
0.340329	0.267742	0.148927	0.197721	26.9	31
0.0592705	0.814815	0.420594	0.567096	29.3	24.3
0.245	0.201646	0.788163	0.830241	25.8	24.3
0.24031	0.377273	0.797414	0.712508	25.8	22
0.608802	0.829582	0.0582489	0.166132	32	31.1
0.565294	0.594982	0.818615	0.825683	27.2	27.9
0.323636	0.108	0.134494	0.00787117	27.5	25
0.300314	0.299517	0.126957	0.0991686	30.9	20.7
0.163627	0.0313725	0.0465624	0.144174	20	25.5
0.419749	0.535565	0.394877	0.72752	30	23.9
0.0946276	0.503968	0.397277	0.712773	27.3	25.2
0.175	0.740625	0.0517199	0.0572265	32	32
0.848643	0.321705	0.0956816	0.0851959	32	25.8
0.485599	0.84	0.197072	0.0734959	30.9	20
0.760935	0.639216	0.303641	0.471303	26	25.5
0.42625	0.74375	0.0801231	0.139164	20	32
0.616321	0.619835	0.711023	0.676348	25.4	24.2
0.121267	0.941606	0.785345	0.289711	26.4	27.4
0.707044	0.688889	0.0283095	0.0876941	32	31.5
0.216078	0.780669	0.0498915	0.0840137	20	26.9
0.0336532	0.855738	0.0277306	0.136419	24.6	30.5
0.421862	0.458182	0.19426	0.38871	24.7	27.5
0.476393	0.881773	0.0111692	0.0107821	21.9	20.3
0.236299	0.296748	0.801908	0.819422	27.8	24.6
0.110032	0.403125	0.0821401	0.0860876	23.8	32
0.203688	0.988048	0.0815123	0.106987	31	25.1
0.644625	0.627119	0.437713	0.679963	28.9	23.6
0.539749	0.560669	0.858429	0.815945	23.8	23.9
0.117739	0.265217	0.429085	0.395149	25	23
0.0598869	0.787234	0.0533988	0.0190686	28.6	23.5
0.0650091	0.90625	0.0782962	-0.0208159	27.4	32
0.175414	0.396875	0.0741447	0.0928089	28.7	32
0.728125	0.825455	0.174059	0.240118	32	27.5
0.671576	0.7125	0.121354	0.0845079	26.1	32
0.0655497	0.313492	0.23093	0.450382	24.3	25.2
0.969466	0.204545	0.175341	0.145383	26.2	22
0.0554629	0.174888	0.664825	0.63367	27.7	22.3
0.22089	0.389831	0.550796	0.576474	24.6	23.6
0.0738074	0.766784	0.0468748	0.0821887	32	28.3
0.745833	0.356061	0.104451	0.0111989	32	26.4
0.55102	0.571429	0.666754	0.793224	25.2	24.5
0.851563	0.871094	0.00357151	0.0535245	32	25.6
0.471875	0.378125	0.0839854	0.137446	32	32
1.00727	0.322449	0.175216	0.634955	32	24.5
0.857165	0.709804	0.891309	0.80966	25.3	25.5
0.341964	0.584375	0.258305	0.119215	31.5	32
0.306395	0.784127	0.131226	0.162891	24.1	31.5
0.450382	0.381679	0.591758	0.79288	26.2	26.2
0.226732	0.7375	0.531134	0.0989986	30.8	24
0.757812	0.203125	0.0156596	0.292123	32	25.6
0.361833	0.858586	0.061583	0.171283	29.5	29.7
0.408128	0.251232	0.0906366	0.02406	20	20.3
0.0458412	0.909774	0.0376563	0.125451	32	26.6
0.547478	0.94375	0.0717531	0.0646636	28.5	32
0.641933	0.0321285	0.296132	0.466214	22.7	24.9
0.914493	0.797101	0.029777	0.0863692	23	27.6
0.57528	0.627706	0.451777	0.796051	27.2	23.1
0.880955	0.4	0.515987	0.37232	29.8	30.5
0.181102	0.165354	0.05756	0.166886	25.4	25.4
0.632601	0.075	0.076377	0.177803	29.6	32
0.386445	0.531599	0.555837	0.793446	25.9	26.9
0.435753	0.246479	0.17385	0.0194608	26	28.4
0.571682	0.587755	0.502834	0.557571	24.2	24.5
0.951948	0.206107	0.398362	0.624211	23.4	26.2
0.771635	0.503125	0.179283	0.108736	28.6	32
0.879935	0.557769	0.217029	0.72375	26.4	25.1
0.0527628	0.441509	0.28136	0.714636	28	26.5
0.100984	0.140562	0.529103	0.660788	26.9	24.9
0.161893	0.570248	0.591126	0.325794	29.2	24.2
0.996536	0.521912	0.314579	0.712532	25.3	25.1
0.193522	0.669528	0.229332	0.525911	32	23.3
0.95915	0.194332	0.729165	0.884381	26.7	24.7
0.400262	0.354331	0.773306	0.75001	25.2	25.4
0.0884582	0.492248	0.259522	0.802719	27	25.8
0.0994566	0.180077	0.365842	0.825413	26.3	26.1
0.0424837	0.123016	0.535905	0.786428	23.8	25.2
0.431911	0.422481	0.738025	0.744408	25.4	25.8
0.785055	0.414634	0.46492	0.527863	26.7	24.6
0.129771	0.209091	0.519687	0.160276	26.2	22
0.511019	0.635193	0.595448	0.787232	23.7	23.3
0.0558091	0.0215827	0.434634	0.769706	26.8	27.8
0.0490004	0.319588	0.574129	0.859297	27.4	29.1
0.996207	0.296137	0.704382	0.594294	28.4	23.3
0.185053	0.295374	0.731714	0.851283	28.1	28.1
0.878792	0.90708	0.58544	0.0281705	29	22.6
0.460073	0.813559	0.754059	0.848904	29.8	23.6
0.438746	0.77037	0.109345	0.163625	28.6	27
0.435834	0.399142	0.500971	0.688786	31.5	23.3
0.420628	0.506993	0.761831	0.803624	26.7	28.6
0.254064	0.103306	0.371927	0.832892	30.2	24.2
0.276437	0.106061	0.469198	0.77655	29	26.4
0.770871	0.603774	0.712888	0.765409	28.5	26.5
0.268806	0.722488	0.398498	0.240413	20.5	20.9
0.428125	0.509091	0.211645	0.583239	32	22
0.573038	0.497976	0.688334	0.758686	27.2	24.7
0.78558	0.685259	0.688179	0.747719	27.7	25.1
0.449394	0.616327	0.734878	0.481029	24.6	24.5
0.0713023	0.78135	0.0314996	0.156748	32	31.1
0.333412	0.123552	0.392672	0.0754587	27.7	25.9
0.0491803	0.0614754	0.00939715	0.0471657	20	24.4
0.23596	0.759375	0.0603002	0.0817201	20.7	32
0.551365	0.76378	-0.00578118	0.125538	25.7	25.4
0.130244	0.627119	0.0290835	0.114893	32	29.5
0.504953	0.457692	0.718507	0.734857	26.4	26
0.657094	0.627049	0.0913654	0.154555	27.8	24.4
0.441616	0.440625	0.0178163	0.544957	20.5	32
0.325156	0.25974	0.170916	0.204242	29.7	23.1
0.967415	0.606838	0.141766	0.0818544	30.4	23.4
0.291622	0.432653	0.667214	0.82849	26.6	24.5
0.724863	0.724806	0.095232	0.0312093	20.5	25.8
0.814311	0.695971	0.890188	0.783976	29	27.3
0.863502	0.6	0.110916	0.0462463	23.7	20
0.320388	0.443366	0.142019	0.160919	30.9	30.9
0.497924	0.548117	0.791659	0.718895	26.3	23.9
0.451865	0.0207469	0.0190972	0.147599	22.9	24.1
0.25565	0.306383	0.58913	0.760987	25.7	23.5
0.907951	0.271875	0.0749132	0.160438	29.4	32
0.304121	0.266393	0.727857	0.766644	25.3	24.4
0.176375	0.378049	0.690899	0.828881	25.5	24.6
0.147174	0.130612	0.75477	0.846673	26	24.5
0.771929	0.291339	0.0393056	0.0850271	20	25.4
1.00375	0.908	0.0477206	0.0338978	32	25
0.630588	0.543779	0.720217	0.446386	24	21.7
0.348333	0.806818	0.0440037	0.050977	20	26.4
0.0911502	0.0211864	0.841667	0.909154	26.2	23.6
0.460155	0.415323	0.672601	0.760718	27	24.8
0.922218	0.601594	0.798426	0.804637	25.8	25.1
0.6047	0.478448	0.646006	0.660768	24.1	23.2
0.809683	0.633745	0.670072	0.835404	26.3	24.3
0.216629	0.202381	0.791704	0.870138	27.1	25.2
0.507231	0.443089	0.550812	0.702927	28.5	24.6
0.0855804	0.174603	0.721782	0.888667	24.9	25.2
0.850118	0.474227	0.0357336	0.0529322	32	29.1
0.364512	0.436735	0.769221	0.630077	25.2	24.5
0.0777906	0.674825	0.0575799	0.119118	26.6	28.6
0.542293	0.878788	0.0511451	0.0118666	22.9	29.7
0.270867	0.633333	0.625664	0.252704	26.3	21
0.256702	0.235808	0.141244	0.0811464	25.1	22.9
0.16985	0.61324	0.134646	0.197476	32	28.7
1.00819	0.982759	0.0113391	0.0707927	32	29
0.133247	0.25	0.0914444	0.0838185	30.7	23.6
0.0651295	0.610442	0.519212	0.84041	29	24.9
0.389566	0.359833	0.798815	0.840568	27.3	23.9
0.870795	0.284375	0.778905	0.303214	27.5	32
0.417355	0.53719	0.788379	0.784727	24.2	24.2
0.698393	0.712	0.0190601	0.0755539	22.4	25
0.0647007	0.10625	0.0815659	0.0903095	21.3	32
0.400411	0.462185	0.609165	0.687832	26.2	23.8
0.556544	0.676568	0.0916813	0.0447797	28.6	30.3
0.108357	0.078125	0.568374	0.442061	26.1	32
0.259602	0.250936	0.468525	0.797868	27.1	26.7
1.01652	0.0142857	0.0618653	0.269321	32	28
0.244602	0.0731707	0.657696	0.877297	27.9	24.6
0.378125	0.563636	0.205224	0.199437	32	22
0.915744	0.034375	0.0548052	0.129554	31.6	32
0.897546	0.756972	0.694213	0.824082	27.1	25.1
0.21415	0.313725	0.475906	0.762707	26.8	25.5
0.454305	0.593496	0.409467	0.710876	27.4	24.6
0.985246	0.5125	0.751489	0.814774	25.7	24
0.435827	0.438247	0.631798	0.816276	27	25.1
1.00093	0.64375	0.516042	0.0529985	23.5	32
0.412117	0.0618557	0.670502	0.527792	24.3	29.1
0.713345	0.804762	0.110289	0.0668606	25.3	21
0.856918	0.666667	0.426959	0.837527	31.8	26.4
1.02806	0.0912863	0.744125	0.714332	25.8	24.1
0.805482	0.519435	0.572794	0.71423	30.9	28.3
0.407624	0.563265	0.768037	0.811896	26.5	24.5
0.810266	0.77821	0.756958	0.317359	25.6	25.7
0.949423	0.759375	0.115613	0.066067	24.9	32
0.708482	0.681818	0.0410303	0.128079	32	30.8
0.539612	0.54185	0.795841	0.808112	24.8	22.7
0.162372	0.240625	0.45279	0.262758	24.5	32
0.431795	0.368	0.849035	0.818565	27.3	25
0.158961	0.764045	0.184515	0.393738	29.6	26.7
0.251359	0.169381	0.883683	0.556072	26.9	30.7
0.449381	0.48	0.779021	0.83832	22.6	25
0.137217	0.69338	0.0997657	0.0904285	24.4	28.7
0.548415	0.617188	0.827658	0.890072	27.4	25.6
0.438706	0.501961	0.752885	0.549961	25.4	25.5
0.0668807	0.138075	0.816938	0.820608	25.8	23.9
0.502965	0.14375	0.0276155	0.147105	27.4	32
0.0614788	0.128125	0.654092	0.267055	30.6	32
0.230828	0.340164	0.584352	0.859386	26.7	24.4
0.942104	0.641892	0.0770592	0.199194	25.5	29.6
0.353579	0.908088	0.0421946	0.082672	21.9	27.2
0.932294	0.586498	0.460274	0.771342	28	23.7
0.15625	0.778125	0.061304	0.153962	32	32
0.106357	0.535	0.0492794	0.0551707	29.1	20
0.889862	0.0735294	0.780132	0.400619	28.2	20.4
0.884263	0.94198	0.213098	0.0162519	25.8	29.3
0.936446	0.680851	0.53275	0.702033	30.9	23.5
0.604302	0.071875	0.081719	0.225083	23.1	32
0.569385	0.526104	0.780188	0.811957	26.9	24.9
0.39101	0.604839	0.840363	0.524474	27.2	24.8
0.645659	0.162679	0.0910647	0.219814	31.4	20.9
0.0401587	0.349206	0.560625	0.569219	30	25.2
0.220777	0.0474138	0.0242285	0.0686119	23.6	23.2
0.694202	0.535433	0.779458	0.792628	27.5	25.4
0.464573	0.524904	0.758111	0.788339	27.2	26.1
0.472257	0.520492	0.867032	0.846067	24.7	24.4
0.159079	0.561129	0.0414991	0.099543	25.6	31.9
0.713543	0.748	0.778982	0.850216	25.4	25
0.493252	0.45749	0.386883	0.730424	22.8	24.7
0.142402	0.332061	0.646549	0.811728	24.9	26.2
0.851469	0.534375	0.00851752	0.145468	25.1	32
0.113519	0.878661	0.321233	0.0675252	30.5	23.9
0.72859	0.435115	0.810165	0.732338	25.6	26.2
0.933665	0.593156	0.694913	0.824629	28.7	26.3
0.913725	0.960784	0.103042	0.177564	25.5	25.5
0.124263	0.490196	0.23441	0.0590886	24.6	30.6
0.522559	0.00344828	0.124548	0.196388	21.4	29
0.669774	0.0660377	0.127551	0.0323121	25.5	31.8
0.244507	0.42449	0.792846	0.801347	26.1	24.5
0.664826	0.566524	0.666442	0.765905	24.1	23.3
0.536866	0.332117	0.0267069	0.0679092	22.7	27.4
0.495437	0.0351438	0.195117	0.166096	32	31.3
0.0897312	0.923664	0.119996	0.152645	26.1	26.2
0.355872	0.885906	0.104594	0.0756515	32	29.8
0.970968	0.66899	0.566509	0.320957	27.1	28.7
0.320251	0.404082	0.350516	0.559235	23.4	24.5
0.737815	0.0504202	0.145457	0.296849	32	23.8
0.884551	0.803987	0.32088	0.455245	32	30.1
0.748849	0.0707547	0.248827	0.128448	25.4	21.2
0.689248	0.581028	0.258609	0.453608	25.8	25.3
0.469065	0.428571	0.681626	0.782902	32	23.8
1.03927	0.841897	0.0878975	0.194286	28.9	25.3
0.305518	0.551181	0.547109	0.907226	24.1	25.4
0.49256	0.121212	0.0457282	0.0548524	32	23.1
0.233967	0.857708	0.0149585	0.188793	32	25.3
0.82788	0.572581	0.274459	0.565448	28	24.8
0.387073	0.472441	0.352371	0.719934	27.8	25.4
0.356461	0.456349	0.555019	0.726263	25.6	25.2
0.564604	0.536965	0.564054	0.711753	27.1	25.7
0.724013	0.63754	0.0359475	0.018418	20	30.9
0.44375	0.209375	0.0728789	0.0451907	32	32
0.42652	0.18125	0.0809118	0.0302144	22.2	32
0.173997	0.369811	0.629818	0.797577	27.5	26.5
0.446724	0.468599	0.467214	0.145324	32	20.7
0.298174	0.129187	0.0393671	0.0339822	24.5	20.9
0.203658	0.439114	0.619715	0.861445	25.1	27.1
0.0866931	0.347418	0.0203566	0.0769241	32	21.3
0.857672	0.727273	0.0212366	0.227881	27	30.8
0.108056	0.590278	0.0441013	0.0687958	20	28.8
0.568982	0.0819672	0.0287847	0.184352	20.2	24.4
0.89998	0.489879	0.806689	0.696511	27.8	24.7
0.274592	0.15415	0.46925	0.046964	32	25.3
0.906013	0.978022	0.910078	0.874992	24.6	27.3
0.370258	0.330855	0.763586	0.496217	31.7	26.9
0.0870076	0.382716	0.62587	0.848649	25.2	24.3
0.318114	0.410788	0.896113	0.801847	27.5	24.1
0.887113	0.427928	0.517957	0.638238	23	22.2
0.615616	0.626126	0.8313	0.764583	26.1	22.2
0.385955	0.489437	0.830635	0.66523	24.7	28.4
0.0511407	0.46988	0.308624	0.779255	28.2	24.9
0.63608	0.607438	0.057266	0.0251638	32	24.2
0.35664	0.342222	0.433981	0.768736	24.6	22.5
0.66935	0.6125	0.0584521	0.286149	22.9	32
0.537427	0.587065	0.140979	0.0399286	30.7	20.1
0.703015	0.0224719	0.27491	0.0227861	20	26.7
0.295033	0.45122	0.734283	0.735836	25.6	24.6
0.903147	0.809917	0.838728	0.766642	26	24.2
0.473724	0.386029	0.0965229	0.196484	27.9	27.2
0.18932	0.587302	0.691046	0.553648	30.2	25.2
0.39902	0.315217	0.177985	0.783505	24.7	27.6
0.407242	0.690476	0.247608	0.563982	32	25.2
0.910694	0.175097	0.057666	0.156365	31	25.7
0.109962	0.276151	0.649711	0.677372	23.5	23.9
0.587679	0.486056	0.637883	0.823292	27	25.1
0.772858	0.3875	0.0365094	0.0414599	28.3	32
0.643128	0.137931	0.094918	0.0873413	20	20.3
0.735667	0.617188	0.654639	0.823235	25.4	25.6
0.981319	0.958506	0.716732	0.866681	24.9	24.1
0.516947	0.3375	0.0613762	0.0679048	20.1	32
0.525682	0.548387	0.725707	0.827084	26	24.8
0.922727	0.355	0.0228712	0.0185705	27.5	20
0.773405	0.840625	0.0444591	0.0467983	23.9	32
0.406459	0.176724	0.0377214	0.0170759	20.1	23.2
0.0516403	0.425781	0.835505	0.85639	24.1	25.6
0.38988	0.43038	0.814051	0.822866	27.4	23.7
0.490502	0.901961	0.0147538	0.079038	32	25.5
0.228125	0.528125	0.0644573	0.0780278	32	32
0.46451	0.136719	0.155567	0.10135	29.3	25.6
0.0997478	0.211765	0.0972219	0.076247	24.1	25.5
0.599232	0.065625	0.0278942	0.0816687	22.8	32
0.526964	0.841584	0.0109506	0.0791963	20	30.3
0.168212	0.859375	0.144104	0.0352018	20.9	32
0.1625	0.76875	0.388593	0.209797	32	32
0.551272	0.377224	0.0877293	0.0509505	22.7	28.1
0.513544	0.747126	0.00462333	0.570434	20	26.1
0.944442	0.621993	0.0516898	0.0926846	24.5	29.1
0.376042	0.0375	0.0588796	0.145938	32	24
0.691093	0.121875	0.0825089	0.0413217	28.7	32
0.52625	0.49375	0.0186403	0.182777	20	32
0.213452	0.0924658	0.112032	0.168904	30.5	29.2
0.23125	0.534375	0.0647704	0.0453457	20	32
0.260428	0.917857	0.0146175	0.0653753	27.4	28
0.553183	0.364929	0.0460314	0.0781719	25.5	21.1
0.11875	0.89375	0.0582544	0.0464525	32	32
0.904573	0.94198	0.0339602	0.113953	20	29.3
0.59366	0.568376	0.764387	0.679935	25.1	23.4
0.763712	0.0923695	0.0425487	0.0343385	21.9	24.9
0.588294	0.149206	0.327572	0.157274	32	31.5
0.454259	0.39924	0.797046	0.78091	25.1	26.3
0.727538	0.605042	0.764867	0.786044	25.3	23.8
0.775371	0.655738	0.801472	0.72764	25.2	24.4
0.34465	0.458599	0.0853669	0.226506	31.8	31.4
0.65645	0.680135	0.7423	0.0774689	26.1	29.7
0.816579	0.254386	0.257964	0.0594602	31.1	22.8
0.574574	0.904382	0.846655	0.954946	23.4	25.1
0.681752	0.581301	0.543843	0.553349	25.6	24.6
0.0598456	0.718182	0.133977	0.0112426	25.9	22
0.184264	0.003861	0.316753	0.728586	31.2	25.9
0.505804	0.415179	0.0530928	0.0508363	32	22.4
0.579144	0.10757	0.0860905	0.0834576	23	25.1
0.256243	0.523605	0.0984171	0.0616902	25.4	23.3
0.653511	0.234234	0.0583438	0.0612179	30.2	22.2
0.196749	0.201521	-0.00503813	0.126057	20	26.3
0.634917	0.813084	0.61987	0.651689	23.5	21.4
1.00184	0.22	0.240654	0.0349948	29.9	20
0.723727	0.586873	0.720497	0.846771	25.6	25.9
0.745262	0.807971	0.0841926	0.189201	29.9	27.6
0.783555	0.418033	0.490589	0.775103	32	24.4
0.446906	0.151261	0.0264964	0.0785172	29.7	23.8
0.358512	0.751131	0.0243822	-0.00402977	32	22.1
0.723648	0.479508	0.497706	0.864541	23.5	24.4
0.900262	0.830709	0.549966	0.555327	25.8	25.4
0.942702	0.721569	0.856822	0.800406	27	25.5
0.430603	0.512295	0.776978	0.787313	25.3	24.4
0.431616	0.570866	0.938902	0.900044	30.3	25.4
0.405503	0.482072	0.245201	0.420949	32	25.1
0.738294	0.48254	0.0243426	0.0849112	32	31.5
0.565706	0.589641	0.780593	0.62033	25.3	25.1
0.2875	0.416667	0.664833	0.801493	24	24
0.101749	0.801762	0.0585	0.0472699	27.8	22.7
0.730983	0.646341	0.776556	0.805944	24.7	24.6
0.719064	0.533597	0.838194	0.761929	26	25.3
0.441435	0.2	0.163381	0.0692186	27	32
0.710372	0.629921	0.56997	0.856696	24.4	25.4
0.57856	0.625498	0.702228	0.820605	23.8	25.1
0.839483	0.903614	0.0724798	0.0677358	32	24.9
0.596179	0.26875	0.0399214	0.0272998	28.3	32
0.431667	0.191667	0.0657597	0.0485522	20	24
0.479307	0.43083	0.911235	0.7823	29.1	25.3
0.313732	0.0775194	0.189321	0.220727	22.7	25.8
0.617914	0.952381	-0.000699274	0.100355	29.4	25.2
0.710892	0.567227	0.565891	0.635358	26	23.8
0.375241	0.247706	0.183823	0.062485	23.3	21.8
0.618211	0.645669	0.711657	0.800009	27.3	25.4
0.0847694	0.373786	0.0292517	0.0409706	32	20.6
0.0790959	0.771218	0.0395342	0.0522526	20	27.1
0.466595	0.7375	0.0419978	0.0269133	29	32
0.763852	0.759657	0.786893	0.362949	26.7	23.3
0.482956	0.757098	0.0315729	0.0812974	24.7	31.7
0.97402	0.642553	0.839531	0.823679	28.5	23.5
0.56406	0.919028	0.124603	0.142453	31.9	24.7
0.729521	0.284722	0.13268	0.0940084	31.4	28.8
0.781708	0.625	0.485219	0.888993	29.3	24.8
0.483233	0.603376	0.815744	0.846138	28.5	23.7
0.840385	0.531469	0.659242	0.909297	32	28.6
0.126589	0.921875	0.0514339	0.0623511	23.6	32
0.978054	0.576613	0.488674	0.855318	28.7	24.8
0.291212	0.339041	0.574685	0.845782	26.5	29.2
0.212284	0.83125	0.0995501	0.124748	23.2	32
0.473904	0.557522	0.820877	0.732026	25.4	22.6
0.482182	0.533937	0.824185	0.685277	24.9	22.1
0.283995	0.351931	0.825763	0.847213	24.6	23.3
0.888635	0.30315	0.740775	0.810017	25.8	25.4
0.657269	0.914815	0.045872	0.0202314	20.1	27
0.133438	0.408163	0.695529	0.702636	27.3	24.5
0.697418	0.59009	0.793135	0.778973	25.4	22.2
0.11295	0.0282132	0.0325915	0.159525	22.5	31.9
0.475344	0.53719	0.74444	0.676587	27.1	24.2
0.411056	0.362934	0.668752	0.688347	27.4	25.9
0.236648	0.0855019	0.0241937	0.090419	23.7	26.9
0.432384	0.413386	0.793927	0.741792	27.5	25.4
1.00102	0.953975	0.864218	0.618141	28.4	23.9
0.73933	0.501742	0.742538	0.491065	26.1	28.7
0.684239	0.563707	0.556254	0.619524	25.7	25.9
0.256022	0.475806	0.518159	0.359843	23.3	24.8
0.464585	0.641593	0.893845	0.513866	26.7	22.6
0.199728	0.453125	0.0766894	0.163844	27.6	32
0.88125	0.934375	0.0167178	0.250985	32	32
0.778611	0.634855	0.703713	0.642081	23.4	24.1
0.134493	0.710526	0.569433	0.308405	29.5	22.8
0.197038	0.420408	0.673281	0.795457	22.6	24.5
0.0897826	0.425532	0.825472	0.780704	27.3	28.2
0.55976	0.848039	0.0281067	0.0591789	29.3	20.4
0.10123	0.154506	0.154252	0.131864	22.5	23.3
0.733407	0.710638	0.730822	0.764493	26.8	23.5
0.272012	0.301587	0.810684	0.387956	22.3	25.2
0.155893	0.626374	0.107427	0.0876917	23.8	27.3
0.724304	0.402985	0.317952	0.159493	28.2	26.8
0.728954	0.441696	0.797738	0.724772	25.5	28.3
0.312337	0.704348	0.154609	0.2054	23.4	23
0.252467	0.264516	0.218345	0.336891	21.9	31
0.175887	0.748227	0.168058	0.0502087	23.5	28.2
0.64485	0.616725	0.126405	0.110747	32	28.7
0.0945912	0.64	0.343464	0.75299	31.8	25
0.303781	0.583333	0.522639	0.728013	22.7	24
0.832517	0.146259	0.391593	0.226273	30	29.4
0.79285	0.306122	0.317261	0.038837	30.6	24.5
0.677636	0.771084	0.8193	0.824424	26.8	24.9
0.246764	0.548387	0.552275	0.377308	27.2	21.7
0.922325	0.855967	0.821148	0.83259	25.6	24.3
0.0937247	0.59	0.0505248	-2.54065e-05	24.7	20
0.612676	0.454225	0.749603	0.55665	25.7	28.4
0.777763	0.65587	0.566006	0.658286	25.1	24.7
0.0808658	0.633205	0.391466	0.57532	26.9	25.9
0.227097	0.154185	0.16072	0.0736803	27.4	22.7
0.169566	0.83871	0.928544	0.604106	30.5	24.8
0.105667	0.616883	0.0284537	0.0522325	24.2	30.8
0.373592	0.392157	0.832006	0.870585	28.2	25.5
0.269415	0.123404	0.189505	0.0489332	32	23.5
0.445	0.31	0.0245456	0.0493792	20	20
0.824642	0.493976	0.797023	0.47539	25.9	24.9
0.932682	0.289157	0.15794	0.0663228	22.7	24.9
0.923813	0.577236	0.582867	0.527366	24.8	24.6
0.0979168	0.405738	0.467958	0.35221	27.7	24.4
0.88548	0.659751	0.85889	0.800574	27.2	24.1
1.00157	0.857143	0.484469	0.572027	27.3	24.5
0.483004	0.467213	0.794227	0.571407	27.2	24.4
0.69375	0.603125	0.171167	0.120841	32	32
0.327656	0.198198	0.166072	0.130907	31.1	22.2
0.976307	0.587786	0.525757	0.546266	26	26.2
0.209375	0.325	0.225357	0.686869	32	32
0.324523	0.711864	0.263865	0.206125	32	23.6
0.995833	0.806818	0.632036	0.446933	32	26.4
0.0411844	0.693548	0.835191	0.861677	26.2	24.8
0.0785253	0.242291	0.18061	0.0833493	30.9	22.7
0.550259	0.661355	0.733559	0.711132	26.1	25.1
0.619415	0.00425532	-0.133799	0.0918903	32	23.5
0.954161	0.488	0.22923	0.789792	27.4	25
0.75237	0.657258	0.370439	0.589415	24.5	24.8
0.376492	0.452675	0.507965	0.743221	24	24.3
0.046503	0.828125	0.662748	0.718157	27.3	25.6
0.922071	0.239316	-0.0282159	0.0698821	25.5	23.4
0.340812	0.541667	0.570852	0.762698	23.4	24
0.442408	0.402655	0.677441	0.689501	25.4	22.6
0.487676	0.380282	0.0498989	0.045316	32	28.4
0.551915	0.570213	0.639748	0.703228	25	23.5
0.443471	0.410569	0.70686	0.803198	25.6	24.6
0.810863	0.738776	0.46447	0.646789	25.4	24.5
0.0504017	0.136187	0.480427	0.528904	27.8	25.7
0.428861	0.493617	0.790479	0.675625	26.2	23.5
0.313908	0.428125	0.0148183	0.105344	22.2	32
0.551833	0.618257	0.286483	0.717785	24.2	24.1
0.350803	0.408497	0.0916669	0.191781	21.4	30.6
0.440438	0.765079	0.100669	0.125935	30.9	31.5
0.35402	0.384	0.211372	0.122029	30.1	25
0.881919	0.151292	0.732764	0.362791	27.1	27.1
0.287944	0.208661	0.697762	0.307803	27.6	25.4
0.405435	0.424837	0.853026	0.87044	28.5	30.6
0.213172	0.19802	0.885761	0.167704	26.9	30.3
0.607143	0.739286	0.506381	0.892653	23.8	28
0.859244	0.907563	0.786332	0.253383	28	23.8
0.116226	0.0487805	0.685752	0.616716	28.4	24.6
0.765555	0.665272	0.617954	0.742098	24.8	23.9
0.473858	0.468	0.82562	0.767462	26.7	25
0.496241	0.533898	0.749943	0.792476	23.9	23.6
0.44625	0.903125	0.00868058	0.210762	20	32
0.496138	0.754777	0.5625	0.465168	25.4	31.4
0.501909	0.6	0.849635	0.779525	24.1	25
0.808434	0.811538	0.166266	0.162985	31.1	26
0.763633	0.878125	0.0597888	0.0883446	29.8	32
0.978877	0.991416	0.0718331	0.0354642	25.5	23.3
0.964432	0.805654	0.107896	0.22885	32	28.3
0.59418	0.0245902	0.0397532	0.0317392	20	24.4
0.0753371	0.678125	0.0409631	0.0194374	24.1	32
0.833621	0.56	-0.124723	-0.0236178	23.2	20
0.167452	0.0864662	0.417194	0.168306	28.4	26.6
0.219139	0.0478469	0.00784409	0.0441166	27.5	20.9
0.232711	0.0524194	-0.00223817	0.106738	27.8	24.8
1.01577	0.383333	0.0127036	0.0577635	25.1	24
0.07182	0.0211268	0.294531	0.0991549	25.7	28.4
0.296402	0.128125	0.0722653	0.112978	26.4	32
0.992	0.928	0.126257	0.201148	25	25
1.01474	0.93125	0.0665182	0.0592185	21.2	32
0.0819231	0.738462	0.0384067	0.148537	20	26
0.877757	0.10728	0.130871	0.11832	25.4	26.1
0.313926	0.27027	0.841076	0.871265	26.4	25.9
0.351266	0.995633	0.114756	0.0478379	29.1	22.9
0.62026	0.774775	0.106272	0.040272	31.1	22.2
0.487492	0.489879	0.782587	0.736314	26.8	24.7
0.823288	0.585	0.101642	-0.0523329	29.2	20
0.273831	0.288703	0.684875	0.826494	26.7	23.9
0.771265	0.410646	0.716931	0.62607	24.8	26.3
0.968926	0.584718	0.329906	0.189413	32	30.1
0.106508	0.271255	0.732825	0.858844	27	24.7
0.985235	0.141079	0.297887	0.554046	24	24.1
0.868036	0.977064	0.686383	0.579167	26.3	21.8
1.0125	0.765625	0.0596457	0.169762	32	32
0.133864	0.90106	0.887445	0.832477	26.6	28.3
0.96	0.776	0.0524421	0.128143	26	25
0.917466	0.691057	0.689067	0.92911	27.7	24.6
0.679755	0.551867	0.62735	0.778169	25.7	24.1
0.443651	0.625	0.163929	0.039656	31.5	20
0.880798	0.835766	0.0498993	0.166572	24.8	27.4
0.40545	0.591093	0.382213	0.643112	31.5	24.7
0.318581	0.413043	0.887375	0.678387	25.1	27.6
0.620844	0.584071	0.770565	0.819622	25.1	22.6
0.729167	0.0954545	0.0524709	0.117923	24	22
0.466667	0.574545	0.905232	0.896068	28.5	27.5
0.896102	0.16875	0.211982	0.219064	27.1	32
0.129369	0.226721	0.638667	0.701542	26.1	24.7
0.30839	0.0912698	0.122088	0.157942	29.4	25.2
0.780635	0.942529	0.0742787	0.174574	28.7	26.1
0.0501192	0.982833	0.740392	0.599116	27	23.3
0.207427	0.99308	0.101996	0.0856854	31.8	28.9
0.308919	0.796667	0.27584	0.406666	29.9	30
0.246238	0.373239	0.686251	0.726789	29.2	28.4
0.499606	0.501901	0.89558	0.852846	28	26.3
0.977211	0.751908	0.805756	0.365086	27.2	26.2
0.195487	0.564854	0.780927	0.678985	24.4	23.9
0.850276	0.558704	0.749117	0.748676	27.4	24.7
0.53856	0.559055	0.84108	0.900581	28.2	25.4
0.130919	0.335937	0.420418	0.70176	26.4	25.6
0.832846	0.487805	-0.0855358	0.803267	20	24.6
0.171875	0.13	0.0292884	0.100539	32	20
0.714616	0.6	0.752398	0.0939565	25.7	32
0.590724	0.573171	0.719919	0.728909	26.4	24.6
0.483994	0.39834	0.564791	0.870669	23.5	24.1
0.15263	0.134387	0.58179	0.858774	28.6	25.3
0.6711	0.620553	0.850432	0.870704	25.5	25.3
0.581217	0.359684	0.823134	0.847689	25	25.3
0.862011	0.53937	0.709379	0.828706	24.4	25.4
0.62176	0.355372	0.70941	0.843085	24.9	24.2
0.829413	0.949686	0.130565	0.0184093	30.8	31.8
1.02991	0.00854701	0.0891182	0.0924977	32	23.4
0.175793	0.0412844	0.0357498	0.0749838	31.6	21.8
1.0126	0.88716	0.599483	0.853558	26.1	25.7
0.321123	0.426877	0.738941	0.877366	25.4	25.3
0.298216	0.878049	0.144631	0.102978	21.6	24.6
0.980882	0.0859375	0.185536	0.383938	24.6	25.6
0.831907	0.901408	0.503353	0.453928	26	28.4
0.25802	0.040678	0.384502	0.666759	23.3	29.5
0.98517	0.548	0.652154	0.783052	29.4	25
0.16593	0.25641	0.146068	0.0465609	26.1	23.4
0.845406	0.669231	0.503884	0.480097	25.7	26
0.497219	0.47807	0.89043	0.716379	24.6	22.8
0.691202	0.615385	0.495535	0.680433	24.9	24.7
0.373016	0.695238	0.102081	0.165871	23.4	31.5
0.616042	0.386581	0.256255	0.222291	24.6	31.3
0.0401295	0.732075	0.550961	0.455875	26.8	26.5
0.961165	0.82377	0.3955	0.407607	26.7	24.4
0.207325	0.18107	0.145689	0.140118	25	24.3
0.519281	0.116981	0.160083	0.13734	32	26.5
0.674248	0.572016	0.446734	0.674791	26	24.3
0.901739	0.604348	0.85453	0.800183	25	23
0.776452	0.149194	0.0207802	0.113774	20	24.8
0.65625	0.15	0.0311273	0.0240033	21.2	32
0.527097	0.00816327	0.0602757	0.147547	20.9	24.5
0.783999	0.640741	0.391769	0.51087	25.6	27
0.491419	0.213115	0.0841053	0.0521388	27.7	24.4
0.599507	0.619048	0.84522	0.836512	25.1	23.1
0.388773	0.512915	0.322552	0.473886	26.3	27.1
0.266224	0.532075	0.810636	0.466827	27.3	26.5
0.79375	0.11	0.119962	0.0707516	32	20
0.391528	0.403292	0.692716	0.733581	27.6	24.3
0.531172	0.618257	0.684305	0.814625	24.2	24.1
0.313993	0.48996	0.439885	0.805686	21.7	24.9
0.999081	0.969112	0.887984	0.879888	26.9	25.9
0.989469	0.930502	0.791552	0.79447	26.8	25.9
0.729446	0.676596	0.736874	0.671037	24.3	23.5
0.47602	0.857143	0.101516	0.266711	24	24.5
0.477625	0.740876	0.103393	0.260668	30.6	27.4
0.759824	0.547414	0.77598	0.894005	26.5	23.2
0.985261	0.097166	0.815033	0.882784	28.1	24.7
0.818375	0.738281	0.728958	0.883689	25.8	25.6
0.556929	0.0686695	0.0303044	0.169091	31	23.3
0.828372	0.353488	0.0421062	0.0979309	20	21.5
0.58441	0.0630252	0.0597052	0.140837	27.9	23.8
0.545415	0.733577	0.077281	0.14203	32	27.4
0.0961779	0.894737	0.0463086	0.0305633	22.4	28.5
0.131602	0.7125	0.0806463	0.248848	28.4	32
0.89745	0.494505	0.699739	0.729786	26.3	27.3
0.2143	0.0982906	0.0917639	0.118461	30.1	23.4
0.26133	0.166008	0.0434929	0.0290043	28.3	25.3
0.488342	0.196347	0.0886541	0.136907	32	21.9
0.353414	0.445783	0.714882	0.831996	24.9	24.9
0.365876	0.722433	0.054052	0.21191	31.5	26.3
0.254041	0.472119	0.477806	0.828445	27	26.9
0.314727	0.364662	0.559901	0.731595	27.6	26.6
0.639619	0.823729	0.0934395	0.0527761	32	29.5
0.619855	0.510714	0.0576039	0.00936157	23.6	28
0.827301	0.679389	0.734426	0.797447	26.3	26.2
0.856276	0.00362319	0.82984	0.798997	25.9	27.6
0.558301	0.609195	0.246205	0.77106	24.7	26.1
0.521995	0.347973	0.159272	0.290425	28.2	29.6
0.52362	0.539062	0.929749	0.84942	25.7	25.6
0.179473	0.621622	0.428802	0.467755	27.4	29.6
0.448505	0.591362	0.0763112	-0.000924987	30.1	30.1
0.724721	0.109756	0.0477267	0.0828138	32	24.6
0.502192	0.525692	0.825101	0.832446	23.8	25.3
0.635522	0.634855	0.826017	0.852594	26.1	24.1
0.723797	0.68254	0.89413	0.939585	26.2	25.2
0.318089	0.288066	0.0684971	0.0494132	30.1	24.3
0.947077	0.758065	0.0338053	0.0266842	32	24.8
0.601968	0.740741	0.0318476	0.109638	32	27
0.886033	0.459916	0.0914647	0.0221578	29.7	23.7
0.206275	0.455285	0.495351	0.860971	27.7	24.6
0.0936842	0.325359	0.160757	0.0967138	20	20.9
0.881685	0.571429	0.818116	0.628022	26	27.3
0.109069	0.532075	0.334849	0.652381	26.9	26.5
0.228245	0.274678	0.193019	0.809223	28.7	23.3
0.7271	0.295359	0.295066	0.402568	25.1	23.7
0.81641	0.992	0.0399705	0.0871595	23.4	25
0.729759	0.583969	0.711102	0.64122	25.4	26.2
0.539749	0.598326	0.209392	0.720452	24.6	23.9
0.981778	0.702929	0.845532	0.721883	27.6	23.9
0.960395	0.579592	0.626816	0.497309	32	24.5
0.384665	0.440154	0.527731	0.419931	32	25.9
0.0921035	0.271739	0.399593	0.510253	21.4	27.6
0.99758	0.0753138	0.0128637	0.0332423	24.9	23.9
0.849426	0.928839	0.0818476	0.238658	24.1	26.7
0.102984	1	0.0988916	0.16717	26.4	22.9
0.591514	0.238281	0.270453	0.722506	28.3	25.6
0.732533	0.671937	0.632656	0.800016	25.7	25.3
0.876192	0.859712	0.146973	0.00167692	32	27.8
0.139362	0.15415	0.795482	0.715114	26.3	25.3
0.553125	0.75	0.0322931	0.0644858	32	20
0.321875	0.7	0.00755938	0.058697	32	32
0.0877863	0.141221	0.785306	0.786317	26.2	26.2
0.0429688	0.059375	0.0655127	0.1032	25.6	32
0.292361	0.853333	0.0255654	0.00873196	32	22.5
0.396214	0.564706	0.848029	0.512867	29	25.5
0.764055	0.580247	0.565609	0.776693	26.3	24.3
0.79973	0.26484	0.103011	-0.0219599	29.8	21.9
0.99005	0.643939	0.742847	0.651638	26.8	26.4
0.0849173	0.713355	0.689497	0.742948	27.3	30.7
0.884448	0.56917	0.794922	0.517205	26	25.3
0.898753	0.261084	0.0659909	0.0542802	32	20.3
0.753357	0.591304	0.725031	0.68203	27.2	23
0.499763	0.465704	0.105164	0.0306715	32	27.7
0.27625	0.94375	0.035385	0.0318933	20	32
0.0957027	0.638211	0.879497	0.622136	28	24.6
0.890625	0.6125	0.146299	0.0581703	32	32
0.840171	0.822034	0.790167	0.69916	27.1	23.6
0.297193	0.612069	0.80569	0.619158	29.3	23.2
0.270644	0.920949	0.0300828	0.00927731	25.8	25.3
0.994943	0.741445	0.764795	0.780081	28.8	26.3
0.569513	0.603448	0.797669	0.79935	25.2	23.2
0.51887	0.460905	0.817762	0.838288	24.6	24.3
0.201151	0.504065	0.466759	0.782415	23.6	24.6
0.95017	0.737643	0.732844	0.823274	26.6	26.3
0.134825	0.905	0.0500443	0.0108586	25.7	20
0.514268	0.965116	0.0259323	0.0571268	32	25.8
0.84729	0.664093	0.760369	0.820913	25	25.9
0.382977	0.364865	0.068357	0.0821653	28.8	22.2
0.306492	0.344086	0.158768	0.423641	26.4	27.9
0.394269	0.305936	0.180289	0.213613	20.3	21.9
0.470085	0.10177	0.136786	0.0147802	30.1	22.6
0.18109	0.715385	0.0852083	0.077304	24	26
0.702002	0.38125	0.326376	0.127622	30.6	32
0.887704	0.601533	0.905853	0.797741	26.2	26.1
0.13125	0.265625	0.042316	0.130333	32	32
0.749562	0.65	0.31406	0.637678	30.7	26
0.886275	0.10687	0.39059	0.826393	24.5	26.2
0.946691	0.418519	0.585847	0.493852	30.5	27
0.832064	0.741379	0.797534	0.867737	25.8	23.2
0.49233	0.27686	0.0921888	0.0481271	32	24.2
0.216005	0.147287	0.606259	0.843138	28.8	25.8
0.187218	0.144681	0.833575	0.881395	26.4	23.5
0.815625	0.21875	0.0890171	0.117544	32	32
0.609933	0.469828	0.0543422	0.0980374	22.6	23.2
0.950642	0.952191	0.881821	0.81347	27	25.1
0.876898	0.952941	0.804474	0.733839	26.6	25.5
0.515198	0.307167	0.0082387	0.0158025	32	29.3
0.703575	0.1893	0.0538314	0.0933037	32	24.3
0.09375	0.490625	0.146	0.0988905	32	32
0.781858	0.55	0.137941	0.0149112	22.6	20
0.265625	0.109375	0.0517573	0.0110801	32	32
0.41463	0.44	0.0287609	0.0203555	31.1	20
0.416567	0.130802	0.163634	0.117246	28.5	23.7
0.844792	0.216667	0.0534841	0.126633	32	24
0.23602	0.044898	0.107879	0.187733	20	24.5
0.375807	0.6625	0.0887785	0.106504	27.1	32
0.8795	0.844068	0.105416	0.301537	21	29.5
0.343506	0.120567	0.122502	0.16351	27.4	28.2
0.744294	0.598326	0.414584	0.64485	26.4	23.9
0.314161	0.511111	0.63499	0.830275	25.5	27
0.393621	0.480469	0.54359	0.862666	26.6	25.6
0.459614	0.504	0.628086	0.554672	25.9	25
0.635606	0.581197	0.800909	0.860712	24.6	23.4
0.301505	0.489627	0.493686	0.489275	25.2	24.1
0.79023	0.642241	0.424629	0.558671	26.1	23.2
0.679405	0.536122	0.789135	0.850303	25.6	26.3
0.135096	0.710744	0.493745	0.517038	25.1	24.2
0.987709	0.793103	0.677351	0.417123	24.9	23.2
0.346529	0.870293	0.731561	0.789808	29.5	23.9
0.521875	0.25	0.166955	0.26757	32	32
0.0483363	0.796875	0.24161	0.0854174	27.8	32
0.41678	0.584559	0.77602	0.852751	30.2	27.2
0.543492	0.496032	0.821347	0.837029	25	25.2
0.615672	0.985075	0.02836	0.307975	26.8	26.8
0.286232	0.221311	0.0611	0.238256	25.1	24.4
0.994904	0.845833	0.901786	0.912456	27.8	24
0.596875	0.1125	0.062941	0.0545672	32	32
0.115346	0.105691	0.0952624	0.0711152	20.8	24.6
0.0726988	1	0.685891	0.660486	25.8	23.8
0.080993	0.459459	0.599763	0.564799	26.3	25.9
0.969399	0.727273	0.647704	0.638179	28.7	25.3
0.76875	0.0272727	0.301547	0.0339456	32	22
0.260679	0.283465	0.544017	0.834595	32	25.4
0.915956	0.747082	0.62832	0.758144	28.2	25.7
0.591003	0.545455	0.840351	0.777352	25.3	23.1
0.619225	0.714876	0.708825	0.220552	24.4	24.2
0.0716938	0.0749186	0.0316193	0.093785	20	30.7
0.941929	0.523622	0.45725	0.667534	25.6	25.4
0.876929	0.794872	0.795783	0.330459	26.8	23.4
0.6227	0.391473	0.830414	0.857792	26.5	25.8
0.564811	0.568627	0.664329	0.722374	26.2	25.5
0.465198	0.0656371	0.0851558	0.150813	21.8	25.9
0.554957	0.461224	0.679474	0.408471	25.4	24.5
0.195791	0.268775	0.483793	0.87139	31.4	25.3
0.113223	0.206897	0.09904	0.0972056	26.9	23.2
0.756244	0.538776	0.814724	0.706865	26.8	24.5
0.474338	0.547718	0.622552	0.635597	26	24.1
0.532722	0.591603	0.752921	0.660922	25.3	26.2
0.173019	0.798561	0.867436	0.513943	26.2	27.8
0.693652	0.380282	0.0431786	0.103189	23.8	21.3
0.0488759	0.71371	0.648661	0.420969	26.4	24.8
0.387352	0.483471	0.709788	0.594295	25.3	24.2
0.64724	0.481633	0.824153	0.779954	29.1	24.5
0.060865	0.666667	0.261324	0.810242	32	23.7
0.800523	0.0653595	0.0417087	0.15008	20	30.6
0.744739	0.870445	0.493736	0.509244	24.2	24.7
0.381952	0.0705394	0.071145	0.028967	29.7	24.1
0.3422	0.609375	0.152806	0.139803	24.2	32
1.0089	0.182203	0.0407307	0.189107	32	23.6
0.510379	0.533835	0.749926	0.846198	27.6	26.6
0.0951178	0.0151515	0.260524	0.261287	29.7	26.4
0.0719844	1	0.080425	0.0562475	32	25.7
1.03211	0.25431	0.263988	0.138294	32	23.2
0.817233	0.115385	0.0596053	0.0842427	25.8	26
0.960931	0.229075	0.104408	0.0177158	31.2	22.7
0.472277	0.568548	0.160428	0.103402	29.7	24.8
0.840865	0.198312	0.109127	0.774732	20	23.7
0.852744	0.119342	0.110024	0.127405	20.3	24.3
0.446726	0.528125	0.0910789	0.0146749	21	32
0.959375	0.25	0.186316	0.0229904	32	32
0.852106	0.519231	0.0650548	0.11845	23.1	20.8
0.315502	0.235294	0.483754	0.14473	32	25.5
0.41102	0.24898	0.0910909	0.0646474	20	24.5
0.0994516	0.341365	0.662997	0.487868	27.9	24.9
0.440224	0.380783	0.843006	0.826309	30.3	28.1
0.292049	0.947735	0.347817	0.137375	30.8	28.7
0.594512	0.638211	0.375326	0.827097	24	24.6
0.85872	0.701754	0.784291	0.889404	25.5	22.8
0.221778	0.393013	0.117963	0.0242812	28.2	22.9
0.414583	0.0875	0.101592	0.172062	24	32
0.0882138	0.22541	0.81482	0.854337	26.9	24.4
0.39602	0.102041	0.0408903	0.0912661	20	24.5
0.0636496	0.356	0.499917	0.765598	27.4	25
0.815366	0.689076	0.820817	0.816817	24.5	23.8
0.477273	0.504132	0.633994	0.679171	26.4	24.2
0.553125	0.321875	0.0375561	0.0146664	32	32
0.256125	0.138655	0.058845	0.113561	28.4	23.8
0.655108	0.104418	-0.0639624	0.127975	32	24.9
0.322917	0.046875	0.195173	0.0875537	22.8	32
0.0784722	0.25625	0.0563945	0.0744041	22.5	32
0.700663	0.216418	0.0688709	0.0546248	20.7	26.8
0.7375	0.16875	0.146478	0.123411	32	32
0.115	0.24	0.0811155	0.0394259	20	20
1.01226	0.411552	0.10872	0.00554697	32	27.7
0.540046	0.456897	0.009233	0.0458924	28.2	23.2
0.368371	0.538462	0.482343	0.744709	23.9	22.1
0.9875	0.559375	0.141508	0.182551	32	32
0.677668	0.477178	0.670363	0.604735	26.1	24.1
0.336696	0.53617	0.776552	0.835065	25.1	23.5
0.785957	0.35625	0.122808	0.22993	23.9	32
0.77193	0.272727	0.113631	0.0604877	26.6	23.1
0.315915	0.549356	0.194149	0.647539	21.7	23.3
0.632258	0.963636	-0.00992173	0.0560618	24.8	27.5

## Sheet: Rat 0%
Old_Phase	New_Phase	r2_before	r2_after	Period_before	Period_after
0.27694	0.64375	0.0734759	0.042952	26.1	32
0.321467	0.588933	0.275215	0.0749823	32	25.3
0.0719387	0.054902	0.209293	0.886145	30.2	25.5
0.135092	0.790941	0.0616896	-0.175721	24.5	28.7
0.550168	0.502008	0.68071	0.805534	24.8	24.9
0.67004	0.700405	0.817	0.713172	28.6	24.7
0.0984615	0.084	0.803788	0.843443	24.7	25
0.725638	0.996875	0.66671	0.195861	24.5	32
0.628281	0.55	0.766897	0.814539	25.4	24
0.729467	0.904762	0.566298	0.786795	24.1	25.2
0.0334866	0.466019	0.304452	0.661099	28.5	30.9
0.372606	0.209924	0.926824	0.885764	26.5	26.2
0.874097	0.881041	0.676198	0.847906	26.5	26.9
0.134577	0.217742	0.866965	0.711678	25.6	24.8
0.21942	0.988327	0.709084	0.622969	31.2	25.7
0.232226	0.234615	0.444282	0.789561	26.4	26
0.924211	0.0116732	0.145339	0.0949602	24.7	25.7
0.923488	0.988679	0.856209	0.865463	25.4	26.5
0.249914	0.231441	0.30205	0.0385251	30.4	22.9
0.276705	0.991736	0.022635	0.223988	32	24.2
0.335133	0.272358	0.47762	0.735105	27.1	24.6
0.486143	0.821705	0.408802	0.742134	32	25.8
0.320778	0.576336	0.230307	0.277977	32	26.2
0.266086	0.259375	0.389151	0.118071	30.5	32
0.219524	0.646018	0.0331851	0.0318876	32	22.6
0.677007	0.666667	0.634782	0.886711	26.1	24.9
0.30125	0.5875	0.0054458	0.144275	20	32
0.816461	0.0204918	0.283163	0.777175	21.7	24.4
0.406417	0.300813	0.739414	0.919104	28	24.6
0.723306	0.853755	0.778469	0.867824	27.2	25.3
0.382765	0.442231	0.806535	0.879998	25.7	25.1
0.4625	0.436364	0.816782	0.76331	32	27.5
0.874852	0.882129	0.543471	0.850966	23.2	26.3
0.395925	0.244094	0.759983	0.863793	26.9	25.4
0.201788	0.57037	0.166634	0.45744	26.1	27
0.753177	0.941176	0.2447	0.427353	23.3	25.5
0.498671	0.572519	0.830213	0.79618	27	26.2
0.638117	0.678862	0.783542	0.834183	25.8	24.6
0.895196	0.948936	0.107788	0.356971	25.6	23.5
0.775663	0.486014	0.770171	0.683772	28.7	28.6
0.230194	0.696875	0.497618	0.280968	28.4	32
0.887734	0.873134	0.753239	0.8789	27.5	26.8
0.623617	0.559846	0.775952	0.810611	26.9	25.9
0.254615	0.565401	0.133538	0.0366523	32	23.7
0.726177	0.979339	0.712912	0.784263	24.9	24.2
0.368977	0.284047	0.657072	0.759874	26.6	25.7
0.33125	0.871875	0.0652655	0.0291123	32	32
0.615795	0.535565	0.541423	0.853346	26.3	23.9
0.780052	0.710345	0.720481	0.850862	25.1	29
0.985747	0.0648855	0.730803	0.788831	28.6	26.2
0.791945	0.89769	0.691748	0.835863	27.1	30.3
0.557227	0.46595	0.654718	0.667366	26.8	27.9
0.578458	0.53719	0.765486	0.790337	30.3	24.2
0.1582	0.57438	0.0928454	0.0259779	20.4	24.2
0.235074	0.35206	0.370402	0.774875	23.8	26.7
0.131153	0.471875	0.247955	0.130983	25.9	32
0.0735953	0.384615	0.243434	0.13387	26.4	24.7
0.788961	0.825	0.648506	0.871666	26.4	28
0.95548	0.860544	0.82233	0.852955	27	29.4
0.275278	0.338028	0.758627	0.718945	24.6	28.4
0.669308	0.363636	0.234615	0.138067	21.8	24.2
0.398352	0.623077	0.531751	0.630259	22.4	26
0.514698	0.594262	0.802715	0.803293	26.1	24.4
0.900369	0.32872	0.658891	0.829142	24.2	28.9
0.919271	0.774908	0.882579	0.804078	28.6	27.1
0.883501	0.858696	0.691529	0.827341	27.3	27.6
0.301531	0.246964	0.39894	0.161162	32	24.7
0.640683	0.632812	0.593699	0.8007	27	25.6
0.685217	0.52968	0.384101	0.00805287	32	21.9
0.317324	0.78125	0.179883	0.298823	29.8	32
0.0597206	0.0888889	0.896622	0.896625	28.9	27
0.240443	0.0207469	0.339807	0.0242517	32	24.1
0.928565	0.219124	0.286909	0.732025	22.9	25.1
0.313492	0.281746	0.781748	0.903271	26.8	25.2
0.191031	0.298969	0.0325773	0.00810988	23.9	29.1
0.451449	0.692029	0.0729408	0.274491	20	27.6
0.752885	0.807692	0.0953732	0.0735405	32	28.6
0.676094	0.618321	0.746366	0.719945	27.1	26.2
0.492128	0.384375	0.33142	0.178723	26.2	32
1.00312	0.990625	0.0243462	0.0534004	32	32
0.43137	0.1375	0.0727671	0.00531885	20.9	32
0.746875	0.653125	0.106489	0.0178244	32	32
0.931781	0.944444	0.788129	0.54176	30.6	28.8
0.763125	0.48	0.390102	0.353207	32	25
0.172956	0.951613	0.248748	0.708822	20.6	24.8
0.0455006	0.023622	0.791385	0.788367	28	25.4
0.377897	0.227468	0.238276	0.071053	32	23.3
0.923301	0.922222	0.7361	0.880661	25.4	27
0.719429	0.527076	0.750905	0.830984	26.6	27.7
0.990733	0.040625	0.0761296	0.13808	29	32
0.145787	0.215139	0.456548	0.811191	23.8	25.1
0.31	0.84	0.0487789	0.0484985	20	20
0.5	0.740625	0.125036	0.329122	32	32
0.850531	0.343396	0.484551	0.329251	32	26.5
0.0869098	0.801556	0.459589	0.559652	26.8	25.7
0.65053	0.358268	0.534103	0.687939	31.1	25.4
0.8196	0.914966	0.505524	0.758956	32	29.4
0.145359	0.118467	0.73606	0.738811	22.7	28.7
0.266563	0.255906	0.519795	0.613152	27.3	25.4
0.213569	0.280632	0.29584	0.510577	27.3	25.3
0.823052	0.982143	0.564793	0.584118	26.4	28
0.359364	0.936567	0.554517	0.869164	26.5	26.8
0.0995672	0.974138	0.697957	0.595313	25.1	23.2
0.186918	0.220779	0.848539	0.823894	26.1	30.8
0.198573	0.212454	0.77539	0.751682	26.6	27.3
0.980452	0.0996016	0.562877	0.900603	24.6	25.1
0.226978	0.145	0.554523	0.111697	27.8	20
0.646686	0.760504	0.625078	0.785255	24.8	23.8
0.133594	0.55	0.122813	0.0141853	25.6	20
1.03254	0.992727	0.778907	0.880157	25.2	27.5
0.57983	0.809917	0.0534468	0.681781	32	24.2
0.734358	0.630705	0.42148	0.737967	30.4	24.1
0.257824	0.513834	0.733653	0.905478	25.7	25.3
0.314481	0.700405	0.0119974	0.107271	22.9	24.7
0.304901	0.27572	0.490757	0.781877	26.4	24.3
0.469554	0.366534	0.717392	0.811293	28.2	25.1
0.925341	0.471875	0.16188	0.0884806	27.5	32
0.695862	0.327586	0.275403	0.43659	20	23.2
0.590397	0.678112	-0.182096	0.048215	32	23.3
1.0386	0.154589	0.0164174	0.0333162	20	20.7
0.973438	0.119835	0.829318	0.292099	24.3	24.2
0.867004	0.916129	0.0846045	0.133299	29.3	31
0.66625	0.65625	0.0154392	0.0396982	20	32
0.0390129	0.744337	0.091308	0.0845868	20	30.9
0.178125	0.934375	0.0489196	0.030518	32	32
0.354429	0.874016	0.31453	0.573893	32	25.4
0.040625	0.103125	0.219727	0.189975	32	32
0.709923	0.641892	0.29718	0.00666531	23.3	29.6
0.977943	0.526971	0.260788	0.446532	32	24.1
0.897878	0.950382	0.706011	0.897578	29.9	26.2
0.840625	0.96	0.100985	0.0196295	32	20
0.412894	0.657588	0.1696	0.566601	22	25.7
0.269723	0.834906	0.102084	0.134234	29.8	21.2
0.220217	0.118577	0.0284341	0.0903408	20	25.3
0.652313	0.040625	0.0225383	0.0952653	25.4	32
0.248688	0.518939	0.702607	0.652677	25.4	26.4
0.786725	0.735192	0.0599969	0.0721367	20	28.7
0.441667	0.629167	0.013823	0.0490414	32	24
0.0517733	0.234127	0.893593	0.856089	25.6	25.2
0.774464	0.660066	0.332102	0.873487	32	30.3
0.529567	0.0481481	0.431063	0.144632	23.8	27
0.826463	0.55	0.0522305	0.196007	23.5	32
0.888625	0.905941	0.0702105	0.108076	21.7	20.2
0.755428	0.389764	0.0420272	0.0363407	31.3	25.4
0.362954	0.498039	0.68837	0.710596	28.2	25.5
0.669332	0.0952381	0.872099	0.737851	26.8	23.1
0.203598	0.34981	0.203016	0.106041	23.8	26.3
0.25	0.065	0.0426895	0.152262	28.5	20
0.153136	0.830709	0.118554	0.0786147	26.1	25.4
0.217827	0.857843	0.0581985	-0.0494272	28.4	20.4
0.790502	0.839216	0.0950678	0.0530118	32	25.5
0.518573	0.84186	0.272541	0.0224394	29.8	21.5
0.740312	0.898496	0.0848361	0.0451095	23.4	26.6
0.467421	0.377358	0.351106	0.78063	22.5	31.8
0.863608	0.834375	0.0604085	0.00733769	29.9	32
0.883929	0.767857	0.0270531	0.168237	32	22.4
0.629934	0.984375	0.0188343	0.239651	26.6	32
0.914795	0.661972	0.0192599	0.0586917	26.9	21.3
1.03163	0.927184	0.152544	0.00378447	22.1	20.6
0.343171	0.456621	0.0381943	0.0692744	22	21.9
0.701871	0.366667	0.128175	0.0966627	25.7	21
1.00919	0.834375	0.128462	0.207259	22.1	32
0.629327	0.209375	0.207174	0.233628	26	32
0.68944	0.4	0.146626	0.0816193	32	29
0.25625	0.33125	0.064708	0.122026	26.5	32
0.903023	0.408497	0.151707	0.0300706	32	30.6
0.916901	0.840376	0.0246677	0.0767531	21	21.3
0.27125	0.175	0.0525809	0.0583527	20	32
0.059375	0.2375	0.0637889	0.0346996	32	32
0.613905	0.953125	0.100582	0.0644909	30.7	32
0.168541	0.462633	-0.0827467	0.235826	20	28.1
0.910393	0.822967	0.047501	0.0619893	31.6	20.9
0.596921	0.621711	0.074059	0.14269	29.1	30.4
0.0973146	0.696875	0.0555745	0.213876	26.3	32
0.996029	0.925532	0.11521	0.54329	25.9	28.2
0.708668	0.330097	0.55934	0.851845	23.2	30.9
0.472282	0.517647	0.029773	0.0236475	30.1	25.5
0.686253	0.940887	0.0277272	0.0225476	32	20.3
0.038966	0.3	0.0652654	0.0247025	24.3	32
0.633802	0.582979	0.673249	0.822857	26.5	23.5
0.978528	0.941909	0.0805985	0.044007	24.6	24.1
1.01058	0.0976431	0.0233875	0.120114	23.1	29.7
0.4	0.190625	0.0150657	0.0673544	32	32
0.708295	0.509375	0.0647198	0.135475	26.9	32
0.719371	0.713262	0.0625623	0.0789141	26.4	27.9
0.56439	0.0755556	0.11801	0.0931304	24.4	22.5
0.215066	0.257962	0.0539632	0.135593	26	31.4
0.568177	0.311897	0.19547	0.124556	32	31.1
0.65	0.748	0.0419071	0.0128241	20	25
0.764258	0.724138	0.128503	0.232146	21	26.1
0.34881	0.980583	0.0766931	0.0323801	27.1	30.9
0.0351724	0.758621	0.0467593	0.20606	20	31.9
0.953125	0.6125	0.0169381	0.0726317	32	32
0.130421	0.425197	0.139452	0.0534942	25.2	25.4
0.978977	0.040625	0.0656034	0.0329763	22	32
0.446494	0.178125	0.013792	0.251061	20.5	32
0.855352	0.953917	0.0125873	0.0345923	26.5	21.7
0.441436	0.540984	0.120769	0.5039	29.7	24.4
0.121065	0.321918	0.522812	0.73258	22.5	29.2
0.884375	0.005	0.0305798	0.0329385	32	20
0.178498	0.195652	0.599633	0.80907	30.5	27.6
0.722727	0.36	0.074127	0.0539758	20.9	20
0.95	0.075	0.0888978	0.0198382	32	32
0.212778	0.3125	0.796338	0.794971	22.5	24
0.212111	0.726368	0.259737	0.0360462	32	20.1
0.227159	0.64375	0.0888851	0.0493027	27.5	32
1.01306	0.879599	0.115599	0.107416	21	29.9
0.318956	0.0891089	0.734677	0.517813	26.1	30.3
0.413764	0.684426	0.0879922	0.0963093	28.8	24.4
0.844023	0.75	0.167325	0.0626888	22.9	32
0.393847	0.419872	0.050943	0.0717011	20.9	31.2
0.0499361	0.870432	0.0872973	0.0738761	26	30.1
0.513158	0.4	0.0203331	-0.000963629	22.8	22
0.500262	0.503937	0.774501	0.79772	25.5	25.4
0.384781	0.735669	0.110456	0.145974	30.2	31.4
0.0679775	0.755	0.284599	0.0106857	26.7	20
0.290806	0.33218	0.52318	0.862266	28	28.9
0.521769	0.334545	0.821787	0.861328	29.4	27.5
0.766837	0.622568	0.877288	0.813831	27.2	25.7
0.439961	0.383764	0.884435	0.789855	26.6	27.1
0.633509	0.665493	0.535179	0.928123	28.8	28.4
0.0706987	0.19375	0.229193	0.211759	26.3	32
0.977701	0.0269231	0.696608	0.79366	25.7	26
0.420624	0.298805	0.741554	0.750502	24.8	25.1
0.141984	0.146667	0.137263	0.0435339	28.9	30
0.606868	0.610895	0.402515	0.806994	25.8	25.7
0.623118	0.524194	0.77161	0.824373	25.5	24.8
0.957865	0.00378788	0.885138	0.894554	26.7	26.4
0.519943	0.133333	0.83587	0.228221	23.4	27
0.0831486	0.0162602	0.776521	0.89804	26.4	24.6
0.221299	0.247059	0.219542	0.620789	26.2	25.5
0.534826	0.378788	0.741301	0.660237	26.8	26.4
0.132614	0.175	0.704196	0.163686	27.5	32
0.998352	0.961538	0.757906	0.837144	28	26
0.950067	0.711538	0.0369009	0.124163	30.4	31.2
0.127968	0.651466	0.0332048	0.0527279	25.5	30.7
0.597341	0.845494	0.0568398	0.0172078	21.6	23.3
0.529487	0.488636	0.69455	0.779755	26	26.4
0.0696979	0.846429	0.0425557	0.0350501	22.7	28
0.47418	0.266393	0.162515	0.0541582	32	24.4
0.217107	0.969027	0.0841082	0.0896942	28.7	22.6
0.765214	0.693798	0.62829	0.784269	26.1	25.8
0.905132	0.961039	0.65533	0.674102	25.7	23.1
0.132107	0.424749	0.0513778	0.158234	21.6	29.9
0.634769	0.702703	0.624948	0.692964	26.9	25.9
0.18282	0.553125	0.0407594	0.122573	20.7	32
0.230446	0.386139	0.0787466	0.0528175	20	20.2
0.363521	0.384127	0.0929819	0.0379984	27.5	31.5
0.597436	0.663462	0.0997018	0.032031	32	31.2
0.676972	0.310219	0.0590587	0.0663857	20.4	27.4
0.769672	0.985	0.0774847	0.0334528	24.4	20
0.115801	0.165493	0.67043	0.187988	32	28.4
0.341184	0.313043	0.074893	0.129212	28.8	23
0.10886	0.992832	-0.0113745	0.102554	32	27.9
0.842638	0.825	0.120811	0.0895463	20.6	24
0.899864	0.534783	-0.2123	0.342122	32	23
0.907781	0.02	0.700163	0.922741	31.7	30
0.807732	0.425926	0.0811626	0.0452039	25.1	27
0.377974	0.311475	0.75107	0.874913	25.7	24.4
0.581456	0.951327	0.0896605	0.250478	26.4	22.6
0.520039	0.585062	0.498643	0.842087	25.5	24.1
0.607246	0.535581	0.670915	0.836813	26	26.7
0.889219	0.764493	0.655614	0.827584	27.8	27.6
0.0748843	0.0196721	0.749665	0.95407	28.7	30.5
0.495949	0.341365	0.555818	0.708981	28.9	24.9
0.0547345	0.915709	0.762648	0.830163	27.3	26.1
0.138699	0.135659	0.652106	0.889013	26.9	25.8
0.593258	0.64375	0.801537	0.184977	25.4	32
0.35046	0.398524	0.638675	0.808395	27.5	27.1
0.596601	0.10625	0.789234	0.400637	28.5	32
0.349555	0.370968	0.722109	0.358174	26.1	24.8
0.425	0.46875	0.139421	0.125968	32	32
0.348397	0.176471	0.636475	0.75408	26.7	27.2
1.02723	0.11336	0.760875	0.855218	23.7	24.7
0.461385	0.330986	0.855217	0.544535	27.1	28.4
0.562762	0.622047	0.78103	0.786536	24	25.4
0.98627	0.968872	0.661577	0.666508	28	25.7
0.590468	0.444444	0.766758	0.805999	26.2	27.9
0.46352	0.485714	0.758694	0.851	24	24.5
0.404358	0.524	0.917193	0.115579	25.7	25
0.823068	0.69084	0.707862	0.773629	24.7	26.2
0.508292	0.632558	0.567585	0.588999	25.1	21.5
0.477702	0.55814	0.791085	0.827266	27.1	25.8
0.467007	0.445312	0.748483	0.780188	24.2	25.6
0.757036	0.769517	0.747113	0.900312	23.5	26.9
0.627242	0.482517	0.727516	0.663984	25.3	28.6
0.911299	0.77305	0.634433	0.826849	29.2	28.2
0.527125	0.481884	0.743283	0.828141	29.6	27.6
0.939413	0.863118	0.722114	0.791976	27.4	26.3
0.576583	0.566116	0.668886	0.719849	25.7	24.2
0.679855	0.670782	0.663676	0.777813	24.9	24.3
0.766586	0.833333	0.808326	0.244418	26.2	24.6
0.985816	0.0960699	0.69098	0.609142	26.6	22.9
0.430234	0.411765	0.753579	0.665578	25.4	27.2
0.799487	0.685039	0.777907	0.737812	25.8	25.4
0.38904	0.333333	0.862252	0.874525	27.4	27.3
0.728849	0.710937	0.793297	0.900613	24.6	25.6
0.910461	0.898785	0.854028	0.876365	26.7	24.7
0.818905	0.631399	0.757758	0.244093	24.7	29.3
0.724567	0.525	0.798655	0.905134	26.4	28
0.451755	0.411017	0.778386	0.728689	28	23.6
0.667846	0.608527	0.810184	0.86455	27.6	25.8
0.375674	0.34375	0.750316	0.128055	27.8	32
0.214201	0.38961	0.734977	0.85295	28.1	23.1
0.385444	0.343434	0.601045	0.789668	25.8	29.7
0.409375	0.205	0.303409	0.0359774	32	20
0.625589	0.41958	0.883777	0.730246	29.4	28.6
0.131677	0.34252	0.795017	0.418298	27.8	25.4
0.60076	0.589354	0.530022	0.611538	26.3	26.3
0.747768	0.403571	0.240036	0.0363914	32	28
0.990625	0.46875	0.0703468	0.0690285	32	32
0.853125	0.05625	0.00612084	0.225383	32	32
0.428241	0.967593	0.00951767	0.00514054	32	21.6
1.03699	0.064	0.564811	0.73658	23.9	25
0.295012	0.370229	0.454686	0.570608	24.9	26.2
0.999242	0.905	0.418683	0.0725753	26.4	20
0.868015	1	0.762221	0.480867	25.5	32
0.419472	0.394137	0.183242	0.0556581	29.7	30.7
0.472039	0.559375	-0.00913886	0.0703145	22.8	32
0.840625	0.815625	0.027455	0.0720606	32	32
0.384527	0.545098	0.59213	0.711024	23.9	25.5
0.901192	0.460432	0.165703	0.143272	32	27.8
0.836486	0.166667	0.0680777	0.0862672	29.3	28.8
1.00167	0.0851064	0.468748	0.565623	28.1	23.5
0.188569	0.540717	0.304432	0.0465801	32	30.7
0.303125	0.253125	0.0724082	0.110083	32	32
1.02125	0.715625	0.0103415	0.220385	20	32
0.143233	0.60241	0.0434078	0.0183486	20	24.9
0.470024	0.92607	0.42989	0.729094	25.5	25.7
0.394612	0.383621	0.0308329	0.15249	32	23.2
0.73625	0.96875	0.0929872	0.182466	20	32
0.464035	0.128788	0.218937	0.279088	28.5	26.4
0.502083	0.32197	0.376723	0.168212	32	26.4
0.510779	0.539906	0.238766	0.0729076	29.4	21.3
0.995798	0.848	-0.1133	0.198769	25.7	25
0.224343	0.565625	0.0365944	0.0674427	25.7	32
0.626589	0.609375	0.391363	0.272533	23.6	32
0.0553764	0.223684	0.114533	0.19482	30.2	30.4
0.70149	0.400844	0.0814302	0.0151011	32	23.7
0.870764	0.758993	0.441217	0.791431	30.4	27.8
0.447295	0.61875	0.0989824	0.0313499	20.1	32
0.771083	0.203125	0.0515743	0.179779	20.9	32
0.901747	0.541045	0.0353572	0.142983	20.5	26.8
0.494139	0.46888	0.0687599	0.358909	26.3	24.1
0.075499	0.760456	0.165215	0.154296	32	26.3
0.505879	0.246575	0.673606	0.6241	24.7	29.2
0.218867	0.321586	0.119906	0.127151	29	22.7
0.151899	0.60443	0.146255	0.485787	29.4	31.6
0.930881	0.657258	0.022941	0.104577	21.9	24.8
0.5875	0.328125	0.502431	0.316536	32	32
1.02717	0.978166	0.114372	0.223404	26.6	22.9
0.444354	0.159184	0.206334	0.373878	30	24.5
0.546748	0.498195	0.667898	0.889755	28.5	27.7
1.0002	0.96371	0.591459	0.824217	32	24.8
0.551909	0.563492	0.611815	0.818446	25.9	25.2
0.694089	0.615079	0.844035	0.755026	26.8	25.2
0.957997	0.992248	0.767095	0.634748	29.4	25.8
0.54125	0.290625	0.0797937	0.152599	20	32
0.70081	0.789474	0.615429	0.833183	26	24.7
0.887285	0.910112	0.621218	0.733861	27.4	26.7
0.869324	0.813953	0.784222	0.682284	30.1	25.8
0.388051	0.55625	0.220482	0.17843	26.1	32
0.291764	0.778125	0.234798	0.139714	21.4	32
0.331697	0.326007	0.429462	0.692164	30.9	27.3
0.346061	0.712281	0.119021	0.26234	30.6	28.5
0.990625	0.053125	0.0105422	0.164359	32	32
0.932686	0.622711	0.771854	0.726096	29.2	27.3
0.611624	0.387097	0.0985369	0.868142	29	24.8
1.03136	0.961089	0.187846	0.798513	32	25.7
0.369325	0.341463	0.782743	0.874669	26.7	24.6
0.20625	0.009375	0.0418182	0.0343447	24	32
0.500299	0.484	0.496035	0.827277	26.8	25
0.869558	0.711744	0.596702	0.776295	29.5	28.1
0.220127	0.50625	0.0504167	0.114727	22.7	32
0.151927	0.146825	0.789208	0.749978	29.4	25.2
0.428125	0.484375	0.0470143	0.0302248	32	32
0.0900538	0.175	0.265492	0.79182	27.9	24
0.775504	0.881041	0.647236	0.664539	24.4	26.9
0.612796	0.691667	0.707147	0.789189	23.9	24
0.791209	0.569231	0.573428	0.682918	25.2	26
0.264289	0.784232	0.107205	0.10326	22.2	24.1
0.860196	0.838843	0.657086	0.689039	25.1	24.2
0.943951	0.88843	0.687791	0.84091	26.6	24.2
0.067837	0.25	0.422493	0.724911	26.8	24.4
0.743622	0.470032	0.35682	0.12028	32	31.7
0.817212	0.494845	0.677819	0.593091	25.1	29.1
0.71121	0.00938967	0.432635	0.235257	24.6	21.3
0.944712	0.927757	0.796997	0.811031	27	26.3
0.388168	0.286853	0.66775	0.791896	26.5	25.1
0.411285	0.512605	0.811887	0.737712	24.5	23.8
0.706068	0.522822	0.206797	0.587512	32	24.1
0.115607	0.6	0.467384	0.786578	22.8	26.5
0.221875	0.48	0.215232	0.0297506	32	20
0.709186	0.762846	0.670894	0.694744	25.7	25.3
0.252406	0.810811	0.350565	0.209516	31.9	25.9
0.160002	0.179931	0.46908	0.758859	32	28.9
0.401334	0.396135	0.305202	0.101683	22.3	20.7
0.262233	0.835443	0.0144397	0.0498031	20.1	23.7
0.524091	0.015625	0.0240757	0.0432577	22.7	32
0.874485	0.55914	0.0420996	0.183187	32	27.9
1.02112	0.977941	0.787969	0.917856	28.2	27.2
0.264035	0.0877193	0.0684942	0.079127	32	28.5
0.46548	0.452756	0.633382	0.746842	27.6	25.4
0.441497	0.484733	0.741842	0.75095	23.8	26.2
0.633167	0.581395	0.447307	0.694824	25.2	25.8
0.676562	0.839844	0.0417408	0.0629294	32	25.6
0.0738074	0.282686	0.126446	0.13962	32	28.3
0.177806	0.101639	0.555951	0.284071	29.9	30.5
0.492263	0.471875	0.0878411	0.0468297	31.1	32
1.01737	0.130252	0.0655036	0.09087	26.9	23.8
0.809793	0.35625	0.0528727	0.0138585	25.4	32
0.376269	0.350181	0.779403	0.835817	27.8	27.7
0.394157	0.478764	0.598137	0.774019	26.5	25.9
0.949505	0.0193798	0.578432	0.731038	29	25.8
0.334249	0.400778	0.797172	0.86395	26.5	25.7
0.287874	0.335968	0.843543	0.788836	25.6	25.3
0.39854	0.335766	0.183064	0.0650607	32	27.4
0.592466	0.0125392	0.232547	0.192617	30.3	31.9
0.66875	0.509375	0.0666149	0.150484	32	32
0.943678	0.0966667	0.0210634	0.170221	20.3	30
0.483333	0.465	0.0422862	0.00682876	24	20
0.988281	0.840625	0.0551254	0.11673	25.6	32
0.65625	0.859375	0.0806282	0.024789	25.1	32
0.470596	0.5	0.0584445	0.269844	23.7	32
0.11875	0.803125	0.0124968	0.102761	32	32
0.553125	0.775	0.052449	0.0434185	32	32
0.382412	0.856164	0.789672	0.512995	27.4	29.2
0.71239	0.66875	0.154692	0.112484	28.5	32
0.870536	0.796875	0.0363257	0.0874428	21	32
0.44338	0.342857	0.551654	0.82509	28.7	28
0.95	0.49	-0.013512	0.0322756	24.8	20
1.01425	0.673401	0.0505764	0.255278	23.4	29.7
0.423774	0.447876	0.754942	0.75269	26.4	25.9
0.715656	0.253125	0.0652356	0.394208	20.2	32
1.02668	0.044898	0.0175001	0.105268	26.7	24.5
0.576408	0.56044	0.459296	0.781973	24.2	27.3
0.441506	0.040625	0.115027	0.210779	31.2	32
0.52153	0.457875	0.801281	0.5663	27.8	27.3
0.428575	0.222222	0.119208	0.0570976	32	24.3
0.938788	0.979339	0.785312	0.833521	30	24.2
0.47844	0.092437	0.0425819	0.171085	32	23.8
0.56446	0.488971	0.664735	0.904731	25.7	27.2
0.627551	0.435714	0.761183	0.766365	29.4	28
0.217292	0.779264	0.0441151	0.15443	27	29.9
0.50902	0.602459	0.51772	0.853973	24.9	24.4
0.25625	0.525	0.105834	0.110069	32	32
0.429093	0.548117	0.685584	0.826287	24.4	23.9
0.638624	0.311594	0.650336	0.594332	26.9	27.6
0.646907	0.117241	0.740504	0.329976	26.7	29
0.358223	0.369748	0.803257	0.665653	24.5	23.8
0.54296	0.525084	0.677937	0.853895	25.8	29.9
0.756783	0.0503597	0.0674317	0.169537	22.3	27.8
0.69375	0.315	0.034496	0.0368625	32	20
0.105666	0.27459	0.620076	0.834341	23.9	24.4
0.761791	0.696203	0.69457	0.749516	27	23.7
0.593389	0.562249	0.730058	0.769766	25.6	24.9
0.12625	0.44375	0.0492267	0.0311796	20	32
0.306436	0.505	0.0333769	0.150953	20.2	20
0.318008	0.872414	0.125172	0.108431	26.1	29
0.855263	0.792857	0.819816	0.878488	26.6	28
0.903817	0.114407	0.0614616	0.0242172	24.6	23.6
0.634656	0.955466	0.807575	0.56495	30	24.7
0.663605	0.631579	0.728963	0.847722	25.7	24.7
0.370184	0.285714	0.767392	0.921387	26.9	25.2
0.56	0.533058	0.760292	0.829653	27.5	24.2
0.161806	0.930556	0.263018	0.0760864	32	28.8
0.534183	0.478261	0.574249	0.917313	29	25.3
0.384813	0.45122	0.672515	0.812513	24.4	24.6
0.822192	0.792969	0.614918	0.699774	26.6	25.6
0.911739	0.165138	0.0506058	0.0476251	24.5	21.8
0.387268	0.523622	0.414454	0.786867	29.5	25.4
0.158862	0.208835	0.311277	0.784512	31.8	24.9
0.915333	0.833333	0.573318	0.854719	25	26.4
0.475556	0.554217	0.629553	0.807863	25.4	24.9
0.355208	0.80303	0.159071	0.0421847	32	26.4
0.96125	0.115625	0.0293946	0.335355	20	32
0.8	0.096875	0.0698269	0.286724	32	32
0.0477471	0.469767	0.0762818	0.0923636	32	21.5
0.252763	0.109434	0.0616894	0.0354797	28	26.5
0.305696	0.90625	0.234036	0.10371	27.1	32
0.998558	0.10625	0.739485	0.379683	26	32
0.94206	0.847656	0.847433	0.856522	26.9	25.6
0.787859	0.719368	0.705268	0.718705	26.5	25.3
0.396697	0.563786	0.696677	0.718682	23.9	24.3
0.173335	0.819495	0.907559	0.898213	29.1	27.7
0.951543	0.94052	0.876182	0.884451	25.8	26.9
0.560878	0.536585	0.735175	0.764386	24.9	24.6
0.815217	0.794466	0.723905	0.811378	26.4	25.3
1.0483	0.5	0.248719	0.0986243	23.7	20.6
0.0464493	0.927536	0.0219223	0.0460392	20	27.6
0.196582	0.445578	0.124573	0.318475	20.5	29.4
0.980451	0.8	0.0661151	0.0785389	21.9	32
0.641252	0.792388	0.500549	0.061224	32	28.9
0.421635	0.583916	0.209562	0.0335571	32	28.6
0.347855	0.459283	0.0408934	0.0850996	21.1	30.7
0.514986	0.496875	0.0354232	0.145958	26.9	32
0.773265	0.307407	0.0472077	0.0249168	23.8	27
0.266202	0.628692	0.10127	0.0142551	26.7	23.7
0.164994	0.16309	0.716821	0.839629	24.8	23.3
0.119651	0.0829694	0.0948011	0.0867551	26.5	22.9
0.115625	0.08125	-0.0242924	0.0561605	32	32
0.782418	0.90625	0.161446	0.190702	21.4	32
0.200109	0.708171	0.10757	0.068655	32	25.7
0.0611496	0.995868	0.277741	0.897754	22.3	24.2
0.229314	0.197581	0.739585	0.839942	26.9	24.8
0.259778	0.20438	0.811585	0.44792	30.7	27.4
0.0343843	0.598684	0.689253	0.797521	26.5	30.4
0.102665	0.937705	0.686212	0.641782	25.9	30.5
0.740625	0.65625	0.0784295	0.0613657	32	32
0.16145	0.507143	0.00470864	0.05569	26.7	28
0.501314	0.557252	0.906093	0.87788	24.1	26.2
0.510795	0.234375	0.214461	0.124103	27.5	32
0.429113	0.95203	0.203744	0.171397	29.7	27.1
0.269725	0.18125	-0.103179	0.131468	28.2	32
0.818196	0.853061	0.664216	0.720764	26.2	24.5
0.101449	0.967391	0.708808	0.840627	28	27.6
0.391518	0.878571	0.117402	0.0534132	32	28
0.330849	0.778947	0.0264732	0.0457372	22.6	28.5
0.352767	0.946875	0.0507455	0.5039	20.1	32
0.917919	0.9	0.717008	0.789463	26.1	26
0.100346	0.276753	0.0601436	0.0216561	32	27.1
0.254466	0.159533	0.705151	0.863938	27.4	25.7
0.962061	0.917603	0.769972	0.784227	26.2	26.7
0.136347	0.175	0.0316423	0.0910835	27.1	20
0.68923	0.771536	0.834921	0.88508	24.7	26.7
0.948988	0.0595238	0.812655	0.837092	26.2	25.2
0.561856	0.702811	0.439914	0.879898	27.6	24.9
0.11477	0.092	0.774671	0.832671	28.3	25
0.971247	0.611111	0.0991927	0.123324	23.5	28.8
0.637845	0.587786	0.840372	0.891389	26	26.2
0.48251	0.366412	0.811854	0.775232	29.7	26.2
0.521405	0.472868	0.808872	0.783553	26.8	25.8
0.371574	0.356557	0.743484	0.838103	25.9	24.4
0.167864	0.160784	0.787388	0.861355	26.2	25.5
0.973695	0.0813008	0.772879	0.85945	25.9	24.6
0.64375	0.4	0.0857426	0.0747352	32	20
0.693733	0.650376	0.650485	0.795516	28.9	26.6
0.318715	0.458484	0.0564351	0.0269376	27.8	27.7
0.79375	0.478125	0.368837	0.282867	32	32
0.605072	0.518116	0.728328	0.780577	27.6	27.6
0.662528	0.665339	0.765438	0.918879	25.8	25.1
0.0783476	0.0343511	0.797218	0.869442	27.7	26.2
0.629106	0.548	0.626074	0.787616	24.6	25
0.866046	0.792517	0.102224	0.0589	20.4	29.4
0.840966	0.813278	0.598534	0.860135	26.9	24.1
0.593988	0.777778	0.691713	0.822635	25.9	26.1
0.816419	0.375817	0.164901	0.306423	30.7	30.6
0.533503	0.5875	0.657494	0.845819	24.5	24
1.02153	0.896825	0.825206	0.880782	28.6	25.2
0.315	0.165	0.017583	0.0388837	20	20
0.671998	0.578125	0.200779	0.164693	25.4	32
0.392416	0.470588	0.567226	0.854913	22.7	25.5
0.412041	0.817204	0.0446263	0.418511	22.2	27.9
0.470255	0.558923	0.0314693	0.142109	32	29.7
0.828878	0.740741	0.258983	0.219235	26.6	29.7
0.601562	0.209375	0.827654	0.47456	25.6	32
0.321302	0.578778	0.0223553	0.070782	32	31.1
0.276086	0.288136	0.0238166	0.0371895	25.6	23.6
0.442726	0.46371	0.79299	0.748378	25.5	24.8
0.148053	0.903125	0.1211	0.220962	30.5	32
0.208383	0.419118	0.694406	0.560587	29.7	27.2
0.501744	0.7375	0.059447	0.229606	23.3	32
0.361219	0.346863	0.135261	0.133266	21.9	27.1
0.590507	0.693396	0.0339988	0.0485677	32	21.2
0.184344	0.540984	0.0274308	0.0209521	20	30.5
0.198527	0.630597	0.152363	0.128247	31.2	26.8
0.362105	0.586066	0.028207	-0.00595139	29.4	24.4
0.291051	0.571429	0.0169402	0.108013	23.2	23.1
0.64887	0.45	0.129465	0.216946	27.1	32
0.566326	0.530822	0.102987	0.0610122	31.6	29.2
0.128627	0.121569	0.519743	0.84003	30	25.5
0.61875	0.834375	0.130595	0.101109	32	32
0.491399	0.761062	0.0459014	0.0034486	32	22.6
0.0842677	0.760976	0.096078	0.165858	21.1	20.5
1.02852	0.737864	0.0169564	0.0944516	32	20.6
0.715147	0.532203	0.404467	0.847243	28.4	29.5
0.189758	0.152	0.761131	0.900863	28.9	25
0.871277	0.04	0.0662363	0.0162141	23.5	20
0.702249	0.627615	0.186359	0.649122	32	23.9
0.775906	0.793774	0.736112	0.788883	25.5	25.7
0.414209	0.942238	0.0636401	0.240216	26.5	27.7
0.875981	0.579439	0.0253476	0.0723285	20	21.4
0.928125	0.2	0.145304	0.00736015	32	20
0.799739	0.936803	0.701184	0.849952	25.4	26.9
0.6	0.490625	0.00986034	0.0496879	32	32
0.940078	0.359375	0.0501416	0.0304374	30.3	32
0.146284	0.133574	0.82977	0.864764	26.5	27.7
1.03385	0.959707	0.83143	0.813734	26.1	27.3
0.700862	0.409483	-0.0418139	0.419839	32	23.2
0.76875	0.2375	0.0794407	0.0423522	32	32
0.561165	0.410256	0.0288784	0.142635	32	23.4
0.359336	0.712687	0.0245669	0.10504	27.8	26.8
0.566075	0.658436	-0.0205526	0.429135	32	24.3
0.960384	0.0482759	0.76321	0.816875	26.2	29
0.256661	0.186312	0.717769	0.815911	28.3	26.3
0.616283	0.555921	0.045711	0.193862	32	30.4
0.112319	0.213768	0.590118	0.762413	27.6	27.6
0.690625	0.4125	0.134791	0.307336	32	32
0.469136	0.47037	0.685226	0.812847	24.3	27
0.720591	0.573034	0.373809	0.807689	26.4	26.7
0.27623	0.794574	0.00992376	0.181269	23.2	25.8
1.01131	0.954064	0.111906	0.293313	29	28.3
0.989528	0.0116732	0.804126	0.889081	28.5	25.7
0.846911	0.78125	0.659298	0.28909	25.7	32
0.764864	0.528125	0.059777	0.02227	26.7	32
0.22625	0.003125	0.0621125	0.0877077	20	32
0.577443	0.467925	0.811395	0.903247	26.8	26.5
0.760706	0.924901	0.693876	0.749481	26.6	25.3
0.381749	0.18251	0.767306	0.910186	28.5	26.3
0.279401	0.146825	0.687366	0.86949	26.4	25.2
0.698398	0.745098	0.739356	0.7711	26.2	25.5
0.456468	0.356223	0.689268	0.888513	28	23.3
0.800575	0.772727	0.865823	0.847001	29	26.4
0.893854	0.878788	0.0474321	0.113512	22.7	23.1
0.816086	0.3875	0.0146007	0.0257712	24.4	32
0.173254	0.570312	0.111856	0.2724	20.4	25.6
0.655443	0.600939	0.0722435	0.0422272	32	21.3
0.0625505	0.0933852	0.732899	0.861752	26.5	25.7
0.0446121	0.155172	0.03189	0.0476581	32	23.2
0.379368	0.25	0.292198	0.205428	26.9	20
0.514166	0.961686	0.25103	0.717511	23.3	26.1
0.523718	0.706383	0.296211	0.613804	24.4	23.5
0.834375	0.028125	0.0237576	0.152246	32	32
1.01049	0.828125	0.100862	0.195141	27.1	32
0.80641	0.078125	0.0499887	0.080032	31.3	32
0.106749	0.338403	0.0303272	0.0589931	32	26.3
0.617923	0.518395	0.79471	0.837708	28.2	29.9
0.669259	0.807432	0.0786543	0.105669	31.8	29.6
0.163333	0.635	0.039588	0.0679989	30	20
0.604762	0.69	0.0792367	0.0485523	25.2	20
0.797351	0.183857	0.105197	0.0546592	32	22.3
0.898324	0.634058	0.258487	0.122495	32	27.6
0.750429	0.555	0.0495814	0.0514806	23.3	20
0.319819	0.846906	0.013715	0.109466	32	30.7
0.124523	0.131356	0.0853142	0.0924469	32	23.6
0.588513	0.55814	0.652091	0.787645	26.9	25.8
0.691101	0.686099	0.0411808	0.0623368	32	22.3
0.19293	0.153125	0.747209	0.333243	25.9	32
0.857939	0.645985	0.683273	0.826066	26.6	27.4
0.834954	0.873563	0.479103	0.872139	27.3	26.1
0.63408	0.515873	0.663913	0.811516	25.5	25.2
0.774681	0.749004	0.62568	0.855157	26.3	25.1
0.176444	0.498141	0.130832	0.10996	24.6	26.9
0.133314	0.0268199	0.687835	0.849077	28.3	26.1
0.820199	0.217391	0.055388	0.0989868	32	27.6
0.960262	0.768627	0.732201	0.791626	26.3	25.5
0.802532	0.349442	0.153542	0.599661	22.7	26.9
0.798693	0.64751	0.798802	0.926313	26.8	26.1
0.883333	0.606061	0.350913	0.483148	32	26.4
0.602262	0.660633	0.450666	0.371741	26	22.1
0.571555	0.631356	0.772195	0.793164	23.9	23.6
0.114423	0.865385	0.379226	0.809878	32	26
0.98545	0.918519	0.272316	0.841145	28	27
0.111645	0.396154	0.139291	0.060438	28.8	26
0.731055	0.733871	0.776203	0.903283	25.2	24.8
0.945518	0.162791	0.128822	0.14711	32	25.8
0.752085	0.600671	0.773221	0.746447	26.4	29.8
1.03559	0.0112782	0.737182	0.827421	28.5	26.6
0.5125	0.878125	0.0594735	0.0420382	32	32
0.776195	0.953125	0.805039	0.911405	27.2	25.6
0.401833	0.996875	0.104234	0.00715576	28.3	32
0.174253	0.14741	0.0640219	0.273429	32	25.1
0.345086	0.456693	0.835853	0.718851	29.3	25.4
0.840625	0.275	0.158981	0.0607527	32	20
0.151275	0.978339	0.575906	0.84186	24.8	27.7
0.85121	0.748062	0.733369	0.786781	26.3	25.8
0.163571	0.155039	0.647393	0.813144	27.8	25.8
1.01622	0.973585	0.671809	0.896353	31.3	26.5
0.575058	0.174216	0.82567	0.826925	26.4	28.7
0.362179	0.571429	0.770173	0.857803	23.3	24.5
0.758036	0.17	0.0765712	0.126962	22.4	20
0.723569	0.832653	0.649234	0.742964	25.5	24.5
0.749275	0.583333	0.596151	0.83674	27.6	30
0.425366	0.180723	0.381002	0.159528	28.6	24.9
0.166124	0.0114068	0.0780576	0.116444	32	26.3
0.72458	0.70751	0.740157	0.808339	25.1	25.3
0.271875	0.784375	0.0532064	0.067702	32	32
1.03793	0.0728745	0.577504	0.724052	26.9	24.7
0.482558	0.725	0.0682515	0.057433	21.5	20
0.228048	0.976471	0.528527	0.758503	27.6	25.5
0.874004	0.943723	0.625448	0.927695	25.7	23.1
0.65763	0.711712	0.470446	0.676845	32	22.2
0.388446	0.313636	0.721766	0.668407	25.1	22
0.664689	0.509375	0.588924	0.278804	23.7	32
0.825521	0.683128	0.716835	0.72228	26.6	24.3
1.00563	1	0.794443	0.813494	28.7	24.4
0.77622	0.537102	0.290094	0.755315	28.5	28.3
0.575026	0.464567	0.614694	0.816416	24.7	25.4
0.987986	0.957364	0.815271	0.882155	25.1	25.8
0.0523842	0.0625	0.794966	0.849472	25.1	25.6
0.6375	0.65	0.470957	0.253408	32	32
0.388568	0.543568	0.491033	0.817373	20	24.1
0.639365	0.68	0.684414	0.823755	25.2	25
0.641045	0.523636	0.403197	0.889406	26.8	27.5
0.571984	0.879377	0.0393208	0.0395148	32	25.7
1.02468	0.944882	0.798858	0.922686	28.4	25.4
0.891604	0.863636	0.651522	0.807385	26.6	26.4
0.734489	0.64684	0.826726	0.906552	25.8	26.9
0.411681	0.464646	0.73715	0.508518	31.2	29.7
0.46733	0.157025	0.738692	0.67572	32	24.2
0.143958	0.268775	0.696063	0.680024	25.4	25.3
0.646436	0.0572391	0.071667	0.11449	23.8	29.7
0.0915361	0.142322	0.795726	0.908254	28.4	26.7
0.843574	0.385	0.129936	0.0895317	24.9	20
1.00962	0.992806	0.669189	0.940768	26.4	27.8
0.867898	0.741176	0.515646	0.613816	27.4	25.5
0.978657	0.0634328	0.612822	0.899781	25.7	26.8
0.877567	0.883636	0.787025	0.824359	26.3	27.5
0.768765	0.794574	0.594806	0.823278	24.6	25.8
0.717642	0.681992	0.808216	0.87317	26.6	26.1
0.573423	0.660448	0.720633	0.786334	24.8	26.8
0.703016	0.630189	0.726065	0.873134	25.4	26.5
0.445971	0.397436	0.393609	0.448489	27.3	31.2
0.566285	0.669145	0.659009	0.741712	24.2	26.9
0.219396	0.158273	0.711473	0.767171	25.2	27.8
0.907365	0.899614	0.790694	0.76044	26.5	25.9
0.7067	0.967078	0.0346989	0.0950051	32	24.3
0.160618	0.0927419	0.826484	0.824208	28.8	24.8
0.371123	0.447581	0.603641	0.503905	25.9	24.8
0.401039	0.505976	0.757039	0.908459	22.4	25.1
0.867621	0.853846	0.793785	0.836306	25.8	26
0.106843	0.0114504	0.70713	0.54721	28.1	26.2
0.91471	0.962406	0.618739	0.910558	26.2	26.6
0.718542	0.590226	0.471577	0.677074	26.5	26.6
0.452562	0.58	0.675731	0.784872	24.2	25
0.103468	0.104651	0.542292	0.879251	28.5	25.8
0.229892	0.0748031	0.828719	0.814868	27	25.4
0.587199	0.453875	0.86062	0.841951	29	27.1
0.378203	0.310044	0.570246	0.797894	30.4	22.9
0.219512	0.398374	0.566185	0.873266	22.5	24.6
0.0434783	0.083004	0.473905	0.819062	25.3	25.3
0.284242	0.439331	0.629301	0.761318	22.7	23.9
0.603068	0.557851	0.736108	0.814261	24.3	24.2
0.589283	0.711382	0.707929	0.855171	24.7	24.6
0.555634	0.730627	0.0552859	-0.000791864	31.2	27.1
0.991388	0.261745	0.482809	0.735407	23.3	29.8
0.35	0.1	0.223249	0.132632	32	32
0.675358	0.66875	0.0239439	0.109533	31.4	32
0.918926	0.739437	0.172338	0.157877	32	28.4
0.523543	0.770609	0.591739	0.878594	21.9	27.9
0.872669	0.777778	0.113465	0.254882	32	31.5
0.665753	0.801498	0.858717	0.820581	28.3	26.7
0.356366	0.351852	0.018033	0.123605	32	21.6
0.180724	1	0.11	0.150738	28.7	26.5
0.89619	0.261905	0.0895489	0.0469758	20	21
0.879864	0.085	0.0563149	0.0555181	22.1	20
0.371408	0.719101	0.181457	0.04016	27.7	26.7
0.123626	0.968127	0.657277	0.69357	29.9	25.1
0.428125	0.11875	0.177375	0.0468735	32	32
0.799693	0.6375	0.137884	0.149382	24.4	32
0.530503	0.32971	0.805913	0.861643	29.6	27.6
0.919249	0.863118	0.824955	0.872189	32	26.3
1.0106	0.952191	0.501512	0.682401	30.3	25.1
0.258521	0.409283	0.755453	0.876105	25.6	23.7
0.660826	0.216535	0.0251234	0.117503	21.3	25.4
0.229835	0.127413	0.702163	0.813855	27.5	25.9
0.71079	0.777328	0.321845	0.778425	26.9	24.7
0.858752	0.0892857	0.889406	0.667117	28.3	22.4
0.397804	0.553279	0.159374	0.770121	21.8	24.4
0.679313	0.690083	0.508513	0.802345	25.4	24.2
0.933051	0.904959	0.63894	0.843302	25.8	24.2
0.298433	0.340336	0.705771	0.839752	25.9	23.8
0.752196	0.83557	0.679907	0.690733	27.2	29.8
0.9625	0.405	0.039397	0.0647851	32	20
0.868031	0.858779	0.876947	0.919488	26.4	26.2
0.525227	0.556962	0.743481	0.471176	28.2	23.7
0.648148	0.96	0.674942	0.686964	27	27.5
1.01601	0.647458	0.590517	0.267412	25.2	29.5
0.46629	0.33617	0.0288747	0.062986	32	23.5
1.00497	0.393305	0.580412	0.362723	23	23.9
0.444612	0.487069	0.0426627	0.0430962	32	23.2
0.429478	0.333333	0.118483	0.0728344	24.6	26.7
0.31807	0.406114	0.714485	0.819603	25.3	22.9
0.964362	0.943478	0.345477	0.694644	24.4	23
0.705787	0.104603	0.0322168	0.172757	26.5	23.9
0.385274	0.134921	0.136929	0.0860206	30.3	25.2
0.414187	0.41875	0.143509	0.0473659	25.2	32
0.896143	0.95057	0.684957	0.794096	26.4	26.3
0.123455	0.159533	0.714812	0.754295	27.2	25.7
0.634229	0.369668	0.205495	0.152228	22.5	21.1
0.344898	0.476364	0.803357	0.837756	29.4	27.5
0.909721	0.0516605	0.368373	0.678017	32	27.1
0.96795	0.834983	0.534196	0.192546	28.4	30.3
0.692076	0.553488	0.536655	0.46143	27	21.5
0.726103	0.803279	0.346741	0.582363	26	24.4
0.360757	0.0849421	0.203523	0.2467	28.9	25.9
0.755041	0.0049505	0.077683	0.0987435	24.7	20.2
0.553929	0.533058	0.826097	0.853334	23.6	24.2
0.398434	0.382114	0.75142	0.831513	27.2	24.6
0.888226	0.524229	0.0959617	0.145863	22.8	22.7
0.499162	0.35625	0.0395878	0.0155594	26.1	32
0.546875	0.446875	0.10261	0.00823146	32	32
0.222226	0.109244	0.481036	0.744999	26.3	23.8
0.412924	0.732794	0.169657	0.0347072	25.4	24.7
0.591188	0.551867	0.747121	0.890227	25.2	24.1
0.3125	0.71875	0.00746115	0.0714688	32	32
0.69959	0.703125	0.713827	0.763879	26.3	25.6
0.404296	0.93985	0.81853	0.490229	25.8	26.6
0.789508	0.908	0.522822	0.827537	24.4	25
0.0894205	0.933071	0.782526	0.936571	28.9	25.4
0.156219	0.772388	0.69842	0.584157	27	26.8
0.381289	0.436508	0.810241	0.568274	23.6	25.2
0.494377	0.615917	0.531586	0.43856	23.2	28.9
0.897401	0.863799	0.808953	0.930625	28.8	27.9
0.395051	0.637288	0.529273	0.12241	23.7	29.5
0.464955	0.493878	0.725161	0.709067	24.4	24.5
0.516172	0.628125	0.152669	0.211357	25.7	32
0.827406	0.0204918	0.603455	0.908691	24.8	24.4
0.728679	0.712766	0.117525	0.0654986	32	28.2
0.859602	0.464435	0.805735	0.843537	27.2	23.9
0.895648	0.865385	0.803695	0.78045	25.1	26
0.509375	0.259375	0.0790126	0.027902	32	32
0.93625	0.95	-0.0765413	0.117583	20	32
0.99375	0.0125	0.141044	0.0148612	32	32
0.61875	0.99375	0.0123587	0.0574775	24	32
0.865852	0.772152	0.185498	0.0496865	21.5	31.6
0.109721	0.228782	0.628244	0.890519	25.6	27.1
0.217359	0.146067	0.800391	0.868778	25.9	26.7
0.362966	0.27305	0.058217	0.0509709	24.7	28.2
1.0125	0.146875	0.699312	0.469429	32	32
0.351243	0.322835	0.747367	0.870949	25.5	25.4
0.791066	0.815498	0.0697231	0.174469	26.4	27.1
0.734119	0.028125	0.0812181	0.042947	24.4	32
0.738	0.455	0.0923797	0.101462	25	20
0.783233	0.827309	0.15314	-0.0371924	32	24.9
0.8625	0.559375	0.0903685	0.0808663	32	32
0.130283	0.0692308	0.148542	0.786998	25.3	26
0.69375	0.37	0.104621	0.0210633	32	20
0.88125	0.884375	0.0271721	0.0323209	32	32
0.046875	0.103125	0.0630175	0.179898	32	32
0.34796	0.486056	0.141963	0.0952022	29	25.1
0.12542	0.141732	0.583833	0.186287	26.5	25.4
0.16123	0.360515	0.184311	0.0864089	24	23.3
0.77625	0.51875	0.0771225	0.0385278	30	32
0.874873	0.490625	0.602087	0.632298	24.7	32
0.732993	0.330508	0.0211061	0.0406388	22.1	23.6
0.0410982	0.241007	0.761321	0.527896	26.1	27.8
0.243965	1	0.672028	0.838524	27.9	28.7
0.84828	0.769811	0.486214	0.836476	24.3	26.5
0.717366	0.711191	0.0723547	0.0629266	29.7	27.7
0.278643	0.507752	0.0335523	0.0503453	20	25.8
0.0370668	0.559748	0.061198	0.0677673	23.5	31.8
0.784577	0.28629	0.0480735	0.455648	32	24.8
0.433806	0.46	0.167558	0.0263064	24.7	20
0.83901	0.875445	0.433609	0.644316	25.6	28.1
0.117548	0.930769	0.423203	0.0895504	32	26
0.710871	0.802721	0.242097	0.544385	24.7	29.4
0.562794	0.28777	0.477646	0.778467	28.9	27.8
0.951495	0.045977	0.674289	0.896097	24.4	26.1
0.7625	0.346875	0.0360113	0.0310725	32	32
0.969096	0.0258303	0.781884	0.882248	26.4	27.1
0.876113	0.48954	0.0723035	0.0274723	22	23.9
0.820532	0.865455	0.755732	0.904775	26.3	27.5
0.907011	0.896552	0.893642	0.942258	27.4	26.1
0.3875	0.755	0.0826734	0.102898	20.8	20
0.582631	0.456432	0.195213	0.740765	25.6	24.1
0.878301	0.212625	0.0497786	0.0951061	32	30.1
1.00712	0.138983	0.0264299	0.0689935	20	29.5
0.166886	0.0716846	0.799054	0.826722	27.8	27.9
0.559863	0.821782	0.615225	0.414234	24.9	20.2
0.743614	0.669565	0.344323	0.594596	32	23
0.956303	0.823529	0.858979	0.816133	28	27.2
0.478369	0.385	0.0468709	0.033481	28.2	20
1.02604	0.17	0.0805761	0.0150128	21.7	20
0.131109	0.0513834	0.580767	0.8125	25.8	25.3
0.945326	0.957143	0.101007	0.0748393	24.3	21
0.593286	0.521739	0.643122	0.470272	24.5	27.6
0.300752	0.601504	0.173705	0.0400753	23.1	26.6
0.989683	0.27	0.0699735	0.111174	31.5	20
0.263234	0.138075	0.404445	0.790551	26.4	23.9
0.214583	0.856061	0.308607	0.838086	32	26.4
0.331926	0.267176	0.674598	0.936436	28.2	26.2
0.919249	0.676806	0.0821143	0.0585716	32	26.3
0.796035	0.440625	0.084768	0.298231	27.9	32
0.269731	0.573585	0.252738	0.0459067	25.7	26.5
0.741448	0.612782	0.686958	0.839432	27.1	26.6
0.683499	0.698745	0.190316	0.159882	32	23.9
0.73125	0.659375	0.0359676	0.276591	20	32
0.588134	0.649573	0.0656806	0.0703065	29.2	23.4
0.15	0.31875	0.065015	0.0424313	32	32
0.978125	0.865625	0.0713697	0.247123	32	32
0.950625	0.5	0.28777	0.0430494	32	25
0.0457929	0.761905	0.123101	0.0313002	22.6	25.2
0.784551	0.548173	0.163156	0.0386023	32	30.1
0.15029	0.498069	0.0289586	0.0107263	32	25.9
0.380888	0.359375	0.0463695	0.105071	27.6	32
0.33351	0.521739	0.0716853	0.0284747	24.6	25.3
0.757177	0.0973451	0.367983	0.739822	28.7	22.6
0.238888	0.479638	0.10349	0.0395149	24.3	22.1
0.94053	0.752101	0.0623504	0.10674	22.1	23.8
0.85185	0.683544	0.603524	0.85989	26.9	23.7
0.947552	0.942085	0.672111	0.865892	27.4	25.9
0.955713	0.104869	0.679415	0.697807	29.1	26.7
0.839504	0.921397	0.607688	0.80267	27.2	22.9
0.562934	0.648402	0.123419	0.0896755	27.6	21.9
0.889565	0.543689	0.530264	0.623129	28.1	30.9
0.222207	0.2375	0.0502606	0.127825	23.5	32
0.530498	0.92053	0.0504649	0.156347	26.6	30.2
0.915896	0.108225	0.783376	0.798574	27.8	23.1
0.40125	0.515625	0.418928	0.774188	20	32
0.258812	0.117155	0.805204	0.855914	29.9	23.9
0.454923	0.347826	0.799912	0.842845	27.2	25.3
0.35787	0.153226	0.738637	0.670568	28.2	24.8
0.415346	0.373984	0.00215244	0.0348467	32	24.6
0.550348	0.375494	0.594777	0.706883	26.9	25.3
0.42704	0.46371	0.705445	0.759348	25.5	24.8
0.232381	0.199219	0.6747	0.801431	29	25.6
0.467276	0.505882	0.8119	0.875039	29.6	25.5
0.84519	0.9875	0.0736688	0.167338	21.7	32
0.31862	0.269231	0.734315	0.807343	27.1	26
0.772519	0.730924	0.563541	0.865166	26.6	24.9
0.122228	0.988417	0.476582	0.891966	24.5	25.9
0.555665	0.57197	0.790156	0.721437	25.3	26.4
0.320755	0.477987	0.140515	0.072754	27.6	31.8
0.633554	0.584967	0.814277	0.890539	28.7	30.6
0.355392	0.4	0.845135	0.915063	27.2	25.5
0.28763	0.00396825	0.0555037	0.0637288	26.1	25.2
1.03954	0.178862	0.720045	0.853362	26.3	24.6
0.847361	0.810484	0.717601	0.817457	27.5	24.8
0.429342	0.403922	0.838887	0.904193	28	25.5
0.0810268	0.015625	0.749916	0.892055	28	25.6
0.716466	0.660156	0.726532	0.84575	26	25.6
0.485035	0.661922	0.727681	0.0553011	25.1	28.1
0.645926	0.639676	0.799677	0.904199	25.2	24.7
0.997763	0.0351562	0.819464	0.8641	25.5	25.6
0.318774	0.647887	0.185457	0.0962543	26.7	21.3
0.614688	0.655039	0.718211	0.839409	26.8	25.8
0.876132	0.859922	0.136137	0.399921	21.7	25.7
0.618352	0.517986	0.905502	0.901104	28.5	27.8
0.0884233	0.0785124	0.820405	0.905839	25.6	24.2
0.452981	0.645418	0.136228	0.743613	28.5	25.1
0.0729927	0.0364964	0.713983	0.826557	27.4	27.4
1.02923	0.976654	0.758697	0.758336	26.9	25.7
0.834628	0.442568	0.0370817	0.0308929	32	29.6
0.312919	0.869732	0.139973	0.0724003	32	26.1
0.755747	0.591133	0.0330974	0.0602555	25.2	20.3
0.2125	0.58125	0.0451202	0.125824	32	32
0.151705	0.975207	0.111933	0.0639841	32	24.2
0.546666	0.510135	0.726281	0.34869	25.7	29.6
0.129435	0.0263158	0.374497	0.817754	25.6	26.6
0.957727	0.0172414	0.0300302	0.233191	27	29
0.803309	0.8125	0.165673	0.419902	20.4	32
0.278575	0.44856	0.293466	0.288042	32	24.3
0.958502	0.877323	0.779403	0.795335	26.4	26.9
0.47426	0.5	0.334159	0.785776	29.2	24.8

## Sheet: Rat 0.125%
Old_Phase	New_Phase	r2_before	r2_after	Period_before	Period_after
0.379526	0.84739	0.0730498	0.0553866	26.3	24.9
0.333212	0.945	0.153277	0.0525275	27.4	20
0.0339324	0.003125	0.0265581	0.0769698	23.3	32
0.112576	0.675	0.556418	0.405357	27.5	24
0.112377	0.447059	0.100282	0.0243289	32	25.5
0.751234	0.579805	0.0773766	0.187543	28.3	30.7
0.1238	0.262745	0.539335	0.154366	29	25.5
0.701665	0.835766	0.0250551	0.0896317	32	27.4
0.654602	0.274914	0.310758	0.438022	27.6	29.1
0.35207	0.032967	0.0214521	0.0722271	20	27.3
0.178415	0.888031	0.259635	0.347528	32	25.9
0.112318	0.929461	0.0180794	0.202371	32	24.1
0.750829	0.609195	0.0977955	0.516215	26.7	26.1
0.794181	0.140625	0.00516349	0.0125699	23.2	32
0.430814	0.775362	0.150252	0.122188	25.2	27.6
0.208339	0.00398406	0.174725	0.128336	24.9	25.1
0.984763	0.842105	0.617733	0.848066	27.9	24.7
0.592167	0.687259	0.153429	0.746851	23.7	25.9
0.93452	0.603636	0.515172	0.826818	28.1	27.5
0.450178	0.510121	0.365706	0.639244	26.8	24.7
0.860919	0.233974	0.51924	0.519353	26.7	31.2
0.715713	0.984615	0.0166323	0.077841	28.1	26
0.374319	0.284444	0.0523983	0.0867094	21.2	22.5
0.464678	0.654762	0.209287	0.728775	25.3	25.2
0.396676	0.6125	0.0321133	0.0545611	23.5	32
0.50125	0.559375	0.0628322	0.0499079	20	32
0.32019	0.375912	0.528081	0.76061	29.1	27.4
0.696654	0.927203	0.0733282	0.0720941	25.4	26.1
0.437092	0.0237154	0.149822	0.102466	32	25.3
0.962886	0.739669	0.0518814	0.074158	21.8	24.2
0.508185	0.229437	0.0467307	0.0182558	32	23.1
0.123856	0.0423729	0.0356874	0.0647811	23.9	23.6
0.555521	1	0.0524811	0.0118778	25.1	24.1
0.193047	0.621875	0.184569	0.0616085	23.1	32
0.398055	0.639175	0.120974	0.0849286	25.9	29.1
0.314229	0.0636364	0.0648123	0.0619793	25.3	22
0.691711	0.175	0.095458	0.048045	28.2	32
0.252154	0.011194	0.120824	0.115712	24.6	26.8
0.542848	0.246875	0.0356704	0.133759	29.1	32
0.0569218	0.529412	0.771123	0.825777	29.9	25.5
0.953532	0.902622	0.734314	0.934874	29	26.7
0.633435	0.769231	0.124166	0.156412	27.7	28.6
0.297449	0.90942	0.0973731	0.0482529	25	27.6
0.241243	0.165975	0.106243	0.0897193	25.8	24.1
0.66125	0.421875	0.0941089	0.102076	20	32
0.28083	0.018315	0.0292451	0.0490805	23.4	27.3
0.0390959	0.892989	0.148843	0.0570137	20	27.1
0.942764	0.82197	0.367109	0.460191	28.1	26.4
0.409794	0.977011	0.0055077	0.06904	32	26.1
0.406368	0.790378	0.0697933	0.0612819	32	29.1
0.204243	0.859922	0.849765	0.905265	31	25.7
0.527868	0.907534	0.0226221	0.0378251	26.2	29.2
0.25543	0.188525	0.146868	0.0628815	32	24.4
0.511233	0.92803	0.175214	0.108864	31.9	26.4
0.865148	0.969828	0.0677978	0.13301	28	23.2
0.332434	0.502024	0.82393	0.775221	24.3	24.7
0.778471	0.892989	0.112666	0.0892153	32	27.1
0.207072	0.182879	0.794739	0.735426	28.5	25.7
0.309221	0.502008	0.806148	0.85836	25.3	24.9
0.381892	0.912281	0.0860825	0.197495	28	28.5
0.474313	0.217822	0.0876718	0.0220401	31.8	20.2
0.712454	0.786325	0.77742	0.801533	25.2	23.4
0.41731	0.903654	0.217153	0.0325457	29	30.1
0.23022	0.32	0.116185	0.0210008	27.3	20
0.227318	0.222672	0.847834	0.784455	27.8	24.7
0.877509	0.075	0.659584	0.158448	26.9	20
0.0671738	0.956679	0.0309016	0.0175059	25.2	27.7
0.558568	0.248826	0.146434	0.067525	32	21.3
0.269447	0.494118	0.645529	0.711333	24.4	25.5
0.716449	0.807971	0.0727424	0.115554	20	27.6
0.665211	0.604938	0.750585	0.83651	24.6	24.3
0.0515269	0.797794	0.628992	0.88681	26.1	27.2
0.79504	0.99375	0.127068	0.294439	28.1	32
0.670878	0.918699	0.0657766	0.0900459	30.5	24.6
0.907499	0.894928	0.731079	0.866454	28.1	27.6
0.745217	0.613281	0.686055	0.804228	26.3	25.6
0.839604	0.276699	0.0265309	0.0795261	26.5	20.6
0.690625	0.57	0.0353284	0.0213815	32	20
0.501449	0.764493	0.0535779	0.0948839	32	27.6
0.988666	0.957597	0.773649	0.918615	26.5	28.3
0.808149	0.0917722	0.059532	0.0548031	32	31.6
0.688416	0.288889	0.0732191	0.0515149	28.2	22.5
0.372442	0.0742574	0.142557	0.250164	25.3	20.2
0.451968	0.0296296	0.072971	0.193939	32	27
0.342257	0.1625	0.0651704	0.0286974	29.3	32
0.642122	0.429268	0.328602	0.0926129	26.3	20.5
0.218028	0.911864	0.0291368	0.105972	30.8	29.5
0.464844	0.165625	0.156192	0.0956038	25.6	32
0.981551	0.48227	0.603854	0.700894	29.6	28.2
0.737372	0.0507246	0.18982	0.257922	30.9	27.6
0.345361	0.413636	0.239997	0.0786218	29.1	22
0.90469	0.457831	0.56656	0.537182	25.4	24.9
0.340488	0.388	0.529816	0.830553	24.6	25
0.594792	0.5	0.732887	0.690655	32	24
0.397786	0.463115	0.826553	0.879007	25.1	24.4
0.731573	0.470339	0.6864	0.68845	25.8	23.6
0.278354	0.278481	0.804389	0.860696	23.3	23.7
0.929904	0.031746	0.0954017	0.0733793	26.2	25.2
0.493233	0.0321285	0.0458467	0.0192861	20	24.9
0.449685	0.20073	0.0195271	0.222765	26.2	27.4
0.630287	0.130081	0.0593109	0.0375928	29.7	24.6
0.231765	0.10084	0.0386876	0.0249682	28.1	23.8
0.413058	0.198312	0.131175	0.0476869	28.5	23.7
0.75526	0.20625	0.0535053	0.0550908	20.2	32
0.436025	0.156522	0.0561424	0.051562	21	23
0.156804	0.0106383	0.0898162	0.0365254	32	28.2
0.211964	0.636964	0.00965279	0.12152	32	30.3
0.119528	0.38	0.104495	0.0968153	23.3	20
0.0421559	0.0566802	0.0559566	0.0522629	32	24.7
0.295708	0.442623	0.698209	0.794765	28.8	24.4
0.69375	0.303125	0.0762535	0.0381666	32	32
0.217288	0.284404	0.0429461	0.130585	32	21.8
0.618275	0.584034	0.740507	0.773481	26.1	23.8
0.485944	0.465863	0.759719	0.753077	24.9	24.9
0.384208	0.974638	0.0945402	0.0844569	29	27.6
0.230507	0.953125	0.0952017	0.0659348	30.3	32
0.379256	0.324219	0.691458	0.624693	24.6	25.6
0.336922	0.9375	0.056955	0.0261883	23.8	32
0.551887	0.07	0.0355024	0.0581005	26.5	20
0.913095	0.748252	0.809731	0.613489	26.2	28.6
1.02844	0.0376569	0.119845	0.0233716	22.1	23.9
0.7898	0.821875	0.0712176	0.218804	30.7	32
0.228929	0.508929	0.436191	0.743456	22.5	22.4
0.0864583	0.988636	0.0240591	0.104657	32	26.4
0.267389	0.103704	0.108628	0.164188	24.6	27
0.919285	0.720307	0.788306	0.803261	27	26.1
0.503279	0.272727	0.135051	0.0831044	30.5	22
0.723975	0.280172	0.0920074	0.0306833	31.8	23.2
1.02819	0.799242	0.788363	0.797267	27.2	26.4
0.774656	0.979757	0.847896	0.908885	25	24.7
0.504812	0.540984	0.643981	0.846129	29.3	24.4
0.939957	0.776978	0.830932	0.492009	28.9	27.8
0.0891594	0.0900322	0.660349	0.694961	28	31.1
0.853319	0.622517	0.745636	0.382375	26.2	30.2
0.814906	0.5625	0.616883	0.720058	25.4	28.8
0.241387	0.273109	0.655803	0.815362	28	23.8
0.434011	0.363309	0.684367	0.706618	22.9	27.8
0.810483	0.954733	0.675077	0.891542	26.6	24.3
0.637906	0.586498	0.485726	0.752324	24.5	23.7
0.984335	0.952569	0.697019	0.918816	27.2	25.3
0.732196	0.588235	0.621617	0.85103	26.9	25.5
0.787214	0.0445344	0.0722996	0.0579441	21.5	24.7
0.875553	0.11588	0.815494	0.729055	25.6	23.3
0.406714	0.422311	0.704218	0.602613	25.8	25.1
0.236384	0.321888	0.307674	0.403882	27.1	23.3
0.903399	0.905138	0.790644	0.842815	27.5	25.3
0.558173	0.533632	0.09092	0.0764974	31.1	22.3
0.859889	0.666667	0.801348	0.845237	26.9	25.8
0.685815	0.588235	0.684638	0.802476	25.6	25.5
0.500741	0.432	0.703714	0.817341	27	25
0.990625	0.465625	0.103856	0.0598809	32	32
0.19255	0.26009	0.0699135	0.123401	26.1	22.3
0.745724	0.459184	0.225709	-0.00149965	31.7	29.4
0.827172	0.654618	0.661765	0.811711	26.4	24.9
0.774095	0.65283	0.67813	0.7912	25.9	26.5
0.336714	0.97318	0.211663	0.0494489	30.6	26.1
0.184577	0.414747	0.0388477	0.0429386	28.2	21.7
0.263452	0.432314	0.294194	0.764545	24.2	22.9
0.899957	0.142857	0.151502	0.277478	23.5	24.5
0.382596	0.447368	0.434528	0.705878	28.9	22.8
0.571438	0.64135	0.759418	0.860287	25.3	23.7
0.54508	0.525	0.63487	0.82902	29.3	24
0.857158	0.988806	0.126795	0.246836	28.4	26.8
0.605244	0.905085	0.0616357	0.0221165	32	29.5
0.661326	0.417625	0.723729	0.714417	30.2	26.1
0.338393	0.496875	0.146028	0.0765906	28	32
0.443654	0.996198	0.0132469	0.0595857	21	26.3
0.143139	0.216867	0.719034	0.789499	26.5	24.9
0.648798	0.496154	0.0363493	0.798786	32	26
0.0493827	0.26749	0.339127	0.837744	24.3	24.3
0.578961	0.407725	0.612549	0.796132	23.5	23.3
1.00368	0.992095	0.638054	0.872148	26	25.3
0.829749	0.445344	0.695671	0.571969	26.9	24.7
0.421816	0.608333	0.620982	0.835801	26.7	24
0.0507045	0.270161	0.542501	0.85554	26.1	24.8
0.698413	0.564394	0.754302	0.874501	25.2	26.4
0.467036	0.873134	0.155401	-0.214143	30.2	26.8
0.846048	0.292969	0.700792	0.830932	27.2	25.6
0.654426	0.675676	0.519174	0.32439	27.8	25.9
0.753471	0.505535	0.416388	0.761003	32	27.1
0.0603671	0.757937	0.30205	0.716646	32	25.2
0.617845	0.543796	0.829412	0.892171	25.9	27.4
0.783672	0.616858	0.402059	0.883318	23.4	26.1
0.758802	0.273312	0.330936	0.03613	32	31.1
0.982675	0.113208	0.748857	0.689924	26.9	26.5
0.235952	0.257143	0.662002	0.845362	29.2	24.5
0.974649	0.21393	0.110142	0.0342967	25.1	20.1
0.223753	0.0935961	0.0072815	0.0639611	32	20.3
0.959605	0.25	0.596254	0.63731	29.5	26.4
0.0544068	0.262295	0.635867	0.852757	28.7	24.4
0.810456	0.259375	0.0368242	0.249032	21.4	32
0.101045	0.12	0.780049	0.888818	26.8	25
0.427802	0.775	0.091679	0.12569	23.2	32
0.493029	0.0865385	0.0381851	0.0604948	32	20.8
0.525266	0.539095	0.578418	0.802641	27.2	24.3
0.26885	0.155462	0.667667	0.653022	29	23.8
0.930549	0.409302	0.0845427	0.0863297	29.4	21.5
1.00075	0.426523	0.702364	0.782251	28.1	27.9
0.639619	0.487179	0.769032	0.785457	23.7	23.4
0.954733	0.197531	0.0181751	0.118026	21.6	24.3
0.794249	0.441065	0.0845534	0.286506	32	26.3
0.624514	0.286765	0.126614	0.0637068	24.2	27.2
0.506899	0.61875	0.0410939	0.277599	30.8	32
0.379305	0.45	0.8077	0.851601	27.1	24
0.946931	0.586466	0.766792	0.689623	25.8	26.6
0.784309	0.157676	0.187743	0.231376	21.6	24.1
0.651871	0.283951	0.0318334	0.14813	22	24.3
0.0625	0.33125	0.0357082	0.180617	32	32
0.81875	0.055	0.0654563	0.0526021	32	20
0.328402	0.87218	0.0545661	0.160594	31	26.6
0.420696	0.195	0.0312503	0.0644817	27.3	20
0.646984	0.0933852	0.125213	0.0957729	32	25.7
0.288083	0.980315	0.0613346	0.0453437	20.8	25.4
0.552034	0.606178	0.584371	0.758807	25.8	25.9
0.345341	0.33871	0.80842	0.861357	27	24.8
0.15	0.821875	0.00381018	0.0208734	32	32
0.6612	0.596875	0.0661642	0.0827722	20.2	32
0.65625	0.86875	0.106924	0.21598	20	32
0.912257	0.495968	0.770686	0.633585	26.7	24.8
0.596466	0.075188	0.0821399	0.0190685	20	26.6
0.698845	0.139013	0.00751259	0.094468	20.3	22.3
0.547325	0.502058	0.435551	0.695772	31.4	24.3
0.653926	0.443609	0.661694	0.512849	25.2	26.6
0.980137	0.496875	0.0476959	0.0379448	24.7	32
0.465734	0.33463	0.106218	0.122039	32	25.7
0.888959	0.76494	0.509163	0.74276	27.2	25.1
0.70098	0.552941	0.801489	0.879732	27.2	25.5
0.494249	0.988593	0.107382	0.145263	32	26.3
0.630582	0.918495	0.0920362	0.109778	24.4	31.9
0.872804	0.71875	0.551393	0.616861	28.1	25.6
0.166985	0.212355	0.0898819	0.0519812	28.9	25.9
0.958024	0.104167	0.228301	0.259412	26.9	24
0.836189	0.613546	0.457449	0.749103	26.6	25.1
0.241331	0.43083	0.731597	0.78776	24.7	25.3
0.131258	0.625874	0.0118287	0.0904921	25.2	28.6
0.94493	0.247899	0.0360973	0.257768	25.3	23.8
0.94	0.88	0.0560572	0.0601545	20	27.5
0.42625	0.096875	0.0319686	0.0555827	20	32
0.87	0.172	0.0168165	0.0138952	20	25
0.744236	0.609053	0.782199	0.795281	25.9	24.3
0.262312	0.824219	0.149346	0.148981	25	25.6
0.4028	0.527426	0.655141	0.672807	24.8	23.7
1.00632	0.729508	0.686502	0.815089	28	24.4
0.544641	0.58871	0.495556	0.747863	25.4	24.8
0.0873416	0.246305	0.0657254	0.0597359	26.7	20.3
0.366623	0.507692	0.59606	0.804543	23.3	26
0.466387	0.382353	0.688826	0.749505	28	23.8
0.763326	0.548117	0.662746	0.767313	24.6	23.9
0.416936	0.547826	0.64147	0.806734	22.9	23
0.337999	0.348936	0.650621	0.686821	26.3	23.5
0.731277	0.686508	0.684679	0.662079	29.8	25.2
0.591295	0.1841	0.530851	0.661582	29.1	23.9
0.866617	0.34127	0.126236	0.521118	32	25.2
0.296505	0.490991	0.31453	0.0554894	25	22.2
0.750789	0.310458	0.739779	0.398527	26.3	30.6
0.0422059	0.122677	0.488408	0.801716	26.6	26.9
0.641056	0.545852	0.182962	0.72526	31.3	22.9
0.083969	0.327731	0.442546	0.748413	26	23.8
0.433933	0.422311	0.697623	0.629468	26.6	25.1
0.772032	0.665272	0.60733	0.804919	25.4	23.9
0.405931	0.446809	0.310777	0.486824	25.4	23.5
0.637273	0.518248	0.686319	0.786997	28.4	27.4
0.702019	0.410788	0.601601	0.584254	28.4	24.1
1.01705	0.99026	0.590418	0.755702	31	30.8
0.832431	0.613169	0.360164	0.874643	23.5	24.3
0.233596	0.56705	0.698193	0.689853	28.7	26.1
1.00522	0.774704	0.0966026	0.0307414	20	25.3
0.996514	0.214047	0.032363	0.0542832	23.6	29.9
0.22651	0.895349	0.0521765	0.0689078	31.4	25.8
0.773538	0.558594	0.757805	0.71669	31	25.6
0.105443	0.540541	0.0586251	0.0255871	21.8	29.6
0.193032	0.214575	0.594107	0.87225	27.1	24.7
0.524153	0.0586081	0.155435	0.602341	28.8	27.3
0.0504748	0.258964	0.666003	0.795036	26.6	25.1
0.339035	0.424561	0.0843738	0.378474	32	28.5
0.548611	0.613333	0.349107	0.440967	32	22.5
0.284307	0.356223	0.779792	0.764196	23.4	23.3
0.293701	0.339768	0.770075	0.821245	27.7	25.9
0.96819	0.935223	0.710418	0.811809	26.6	24.7
0.373212	0.134276	0.0823986	0.130798	23.1	28.3
0.291746	0.181452	0.753279	0.778815	27.2	24.8
0.700681	0.559387	0.703454	0.78943	26.2	26.1
0.0920257	0.11811	0.540625	0.771132	25.9	25.4
0.0892399	0.105085	0.167051	0.393824	26.4	29.5
0.0690568	0.437008	0.820437	0.852317	23.5	25.4
0.382755	0.124579	0.0799965	0.00667394	32	29.7
0.52361	0.592593	0.624622	0.868285	25.3	24.3
0.441297	0.433735	0.804353	0.783745	24.8	24.9
0.961932	0.598361	0.665331	0.692204	29.8	24.4
0.597303	0.472803	0.708502	0.772099	27.8	23.9
0.0799233	0.221344	0.592636	0.798974	27.2	25.3
0.531788	0.515021	0.521945	0.814875	25.7	23.3
0.41624	0.982684	0.033782	0.0979674	25.1	23.1
0.371284	0.419087	0.813165	0.789615	26.7	24.1
0.981108	0.133858	0.57086	0.713481	26.8	25.4
0.364542	0.421053	0.642416	0.757905	26.3	24.7
0.997831	0.512097	0.516582	0.767092	29	24.8
0.516034	0.585774	0.563395	0.732882	25.3	23.9
1.00356	0.913725	0.530114	0.548234	29.2	25.5
0.307325	0.559671	0.100217	0.76735	20	24.3
0.368745	0.353846	0.288184	0.438374	26.9	26
1.03258	0.622807	0.726501	0.704054	26.6	22.8
0.394817	0.436508	0.713821	0.749917	24.9	25.2
0.5625	0.478125	0.0493157	0.0793391	32	32
0.226496	0.368201	0.872938	0.828362	24.9	23.9
0.229284	0.55625	0.0468972	0.0388534	26.7	32
0.279331	0.37931	0.846651	0.853637	25.4	26.1
0.141996	0.328063	0.694616	0.519048	26.7	25.3
0.804704	0.166667	0.457661	0.531885	26.4	25.8
0.698045	0.504167	0.500827	0.753055	24.3	24
0.212694	0.181467	0.812042	0.837689	26.2	25.9
0.0661792	0.237903	0.649516	0.714173	25.7	24.8
0.235055	0.0305344	0.113079	0.089684	25.5	26.2
0.261971	0.377224	0.597364	0.519206	27.7	28.1
0.54967	0.977778	0.174943	0.0823786	26.7	31.5
0.348039	0.325758	0.73612	0.866944	27.2	26.4
0.0797152	0.966912	0.755848	0.770398	25.2	27.2
0.363804	0.0708661	0.132023	0.0937443	32	25.4
0.809708	0.493878	0.445769	0.777827	25.9	24.5
0.766526	0.323144	0.0307795	0.409878	32	22.9
0.960596	0.135747	0.717056	0.589552	26.4	22.1
0.292845	0.0946502	0.740679	0.669382	27.9	24.3
0.590212	0.065625	0.0597221	0.0189472	21.2	32
0.451025	0.142222	0.0548988	0.114968	23.3	22.5
0.42	0.295	0.0263376	0.0470195	20	20
0.0692831	0.312977	0.668382	0.767696	27.6	26.2
0.727574	0.584746	0.811574	0.888406	25.3	23.6
0.63125	0.778125	0.0134039	0.220594	32	32
0.43625	0.409375	0.0684653	0.429274	20	32
0.96281	0.0769231	0.0485165	0.0836844	21.6	27.3
0.944639	0.137405	0.0614418	0.107587	21.4	26.2
0.12415	0.791531	0.0433389	0.181322	22.8	30.7
0.9125	0.43125	0.0881147	0.112469	32	32
0.0375087	0.150171	0.0239038	0.0892869	20.1	29.3
0.89125	0.8	0.0283741	0.0831651	20	32
0.0857163	0.0810811	0.10521	0.156235	29.3	29.6
0.43125	0.315625	0.351275	0.132135	32	32
0.839367	0.700422	0.588424	0.755399	25.7	23.7
0.31994	0.371429	0.15156	0.124891	32	21
0.726001	0.0497925	0.0930741	0.253525	29.6	24.1
0.0660351	0.67033	0.762546	0.841295	29	27.3
0.857499	0.226601	0.108135	0.0293295	31.8	20.3
0.568991	0.498024	0.596015	0.794642	26.5	25.3
0.732958	0.36	0.156432	0.00827797	31.1	20
0.724239	0.425	0.531656	0.801232	24.1	24
0.402717	0.434783	0.761741	0.861393	32	25.3
0.35804	0.487179	0.540375	0.80587	32	23.4
0.062889	0.096875	0.0241721	0.0293084	24.1	32
0.151249	0.214521	0.688615	0.91786	28	30.3
0.805108	0.0923695	0.0287053	0.0801336	32	24.9
0.336219	0.442623	0.645435	0.876592	32	30.5
0.269833	0.445693	0.910429	0.889635	28.6	26.7
0.478314	0.709375	0.706738	0.391761	28.1	32
0.0596709	0.195918	0.756983	0.554405	28.9	24.5
0.199537	0.298611	0.855083	0.885461	27	28.8
0.065625	0.00625	0.0205198	0.154834	32	32
1.01467	0.123404	0.706883	0.706338	26.1	23.5
0.981448	0.0516605	0.727285	0.83248	25.3	27.1
0.596012	0.276018	0.020799	0.089961	32	22.1
0.629659	0.604255	0.712653	0.837358	26.6	23.5
0.272449	0.106122	0.716921	0.836784	28	24.5
0.0621392	0.413655	0.706899	0.732039	25.6	24.9
1.03435	0.156489	0.660945	0.824649	26.2	26.2
0.964828	0.950207	0.7262	0.881557	25.4	24.1
0.89739	0.0149813	0.0696746	0.122288	32	26.7
0.955656	0.873518	0.674124	0.856625	25.1	25.3
0.231334	0.162264	0.718587	0.862732	28	26.5
0.90469	0.566265	0.761876	0.747388	25.4	24.9
0.398312	0.378906	0.743646	0.555445	25	25.6
0.940659	0.960159	0.688141	0.75597	25.6	25.1
0.476328	0.46875	0.657233	0.692426	26.6	25.6
0.885581	0.28	0.436047	0.779542	25.8	25
0.255035	0.104	0.667724	0.707044	28.2	25
1.00347	0.728745	0.740467	0.823017	25.4	24.7
0.573897	0.488281	0.728233	0.534982	27.9	25.6
0.674107	0.934375	0.0450751	0.0245138	22.4	32
0.987111	0.0989011	0.238694	0.637376	24.1	27.3
0.511184	0.602871	0.438246	0.41206	24	20.9
0.120971	0.755034	0.0579619	0.148222	20.2	29.8
0.124394	0.328	-0.014895	0.625006	26.4	25
0.916522	0.0389105	0.138715	0.0899571	23.8	25.7
0.28125	0.44375	0.076685	0.102241	32	32
0.579707	0.564103	0.768103	0.690074	24.1	23.4
0.504088	0.22956	0.0875762	0.0220757	20	31.8
0.757152	0.564706	0.632197	0.579389	24.4	25.5
0.920388	0.841699	0.0171761	0.0727176	25.5	25.9
0.402374	0.454936	0.60821	0.563608	23.9	23.3
0.249863	0.911765	0.0544487	0.0763432	26.9	27.2
0.205283	0.170635	0.50114	0.795696	26.8	25.2
0.345518	0.0232558	0.0657322	0.0399174	32	25.8
0.960062	0.766784	0.153458	0.0858777	28.1	28.3
0.276822	0.945652	-0.00811381	0.168597	26.8	27.6
0.432541	0.857651	0.047381	0.0927036	25	28.1
0.637372	0.511041	0.341538	0.27629	32	31.7
0.274659	0.358744	0.579354	0.915764	23.7	22.3
0.991999	0.925781	0.110368	0.28266	24.9	25.6
0.497522	0.465517	0.699556	0.816039	24.7	23.2
0.131366	0.0509259	0.386818	0.0677602	32	21.6
0.409375	0.453125	0.152313	0.017418	32	32
0.166201	0.758503	0.0414593	0.264064	28.5	29.4
0.515228	0.481328	0.727606	0.806369	24.7	24.1
0.86547	0.10625	0.0773858	0.0723602	28.2	32
0.824687	0.86755	0.572998	0.752002	30.7	30.2
0.180595	0.15	0.01853	0.127646	26.7	32
0.710726	0.72	0.359725	-0.0167477	30.3	20
0.620956	0.9625	0.200912	0.0828224	25.5	32
0.379412	0.795222	0.00698849	0.0512816	31	29.3
1.00748	0.669967	0.0649799	0.118013	25.1	30.3
0.298843	0.996296	0.0727608	0.0641472	32	27
0.92719	0.493562	0.365082	0.561711	28.3	23.3
0.672664	0.756272	0.103149	0.0832135	25.4	27.9
0.113703	0.780328	0.0878016	0.171228	23.4	30.5
0.715517	0.15	0.0922057	0.0391552	29	20
0.251756	0.05	0.0779333	0.0277648	26.7	32
0.92431	0.768061	0.657762	0.894144	28.9	26.3
0.672226	0.011236	0.172168	0.0799044	28.5	26.7
0.350881	0.515625	0.166423	0.120296	29.8	32
0.250299	0.34	0.660405	0.845571	26.8	25
0.0953563	0.233645	0.112706	0.0457796	32	21.4
0.612646	0.434959	0.798161	0.785338	30.1	24.6
0.328508	0.444068	0.85946	0.837037	28.8	29.5
0.178347	0.414747	2.9175e-05	0.188342	25.1	21.7
0.210774	0.418519	0.629318	0.444718	27.5	27
0.580827	0.356115	0.90379	0.795386	29.8	27.8
0.847051	0.465116	0.352548	0.764501	32	30.1
0.0512831	0.634981	0.799302	0.655119	27.9	26.3
0.913195	0.714859	0.788383	0.870212	26.2	24.9
0.433794	0.472656	0.854284	0.864072	29.3	25.6
0.382656	0.0261194	0.0702773	0.105005	23.2	26.8
0.607294	0.523207	0.757013	0.882276	25.2	23.7
0.698462	0.56	0.80941	0.816991	26	25
0.89585	0.734694	0.0558453	0.250379	20	29.4
0.938541	0.75089	0.00698981	0.247358	20	28.1
0.138427	0.268116	0.700113	0.874867	31.1	27.6
0.849383	0.629771	0.611983	0.616989	26	26.2
0.349155	0.0462633	0.257908	0.0832824	29.3	28.1
0.761611	0.740741	0.819207	0.881435	26.6	24.3
0.316179	0.868794	0.0594775	0.0336204	32	28.2
0.950446	0.686275	0.691783	0.776794	27.5	25.5
0.384693	0.0748299	0.118418	0.192581	31.1	29.4
0.169643	0.828571	0.56123	0.255848	32	28
0.340425	0.402135	0.849025	0.593492	27.6	28.1
0.546601	0.825	0.134423	0.229939	22.8	32
0.378925	0.892361	0.0368738	0.0985536	23	28.8
0.967815	0.147059	0.015611	0.171668	20	23.8
0.294921	0.107143	0.0189123	0.0934502	25.7	22.4
0.0905797	0.177536	0.806977	0.595225	27.6	27.6
0.811774	0.492537	0.802722	0.876373	26.1	26.8
1.01309	0.354839	0.102821	0.106151	27.5	21.7
0.212244	0.333333	0.87632	0.930794	27.3	26.1
0.405168	0.0493827	0.0323153	0.0898108	20.4	24.3
0.744545	0.718876	0.748066	0.75384	26.3	24.9
0.375915	0.528125	0.0211156	0.0987089	23.9	32
0.462311	0.53252	0.893962	0.830906	24.3	24.6
1.00879	0.39834	0.428855	0.744445	23	24.1
0.367277	0.215625	0.699424	0.580345	26.3	32
0.207643	0.355212	0.872631	0.946065	27.2	25.9
0.391829	0.443089	0.252084	0.456723	23.6	24.6
0.236244	0.435798	0.698603	0.827618	27.7	25.7
0.727172	0.353125	0.105298	0.284382	28.2	32
0.163021	0.0121457	0.237868	0.690768	26.3	24.7
0.0999735	0.152344	0.197942	0.546445	23.6	25.6
0.182767	0.768293	0.0127329	0.138949	25.4	24.6
0.188473	0.439024	0.501085	0.451638	24.7	24.6
0.696639	0.507463	0.139805	0.121334	24.6	20.1
0.321836	0.443548	0.772587	0.787487	26	24.8
0.597351	0.0627803	0.105054	0.205753	32	22.3
0.608479	0.3125	0.0799371	0.279538	31.4	32
0.643139	0.027027	0.0639124	0.026568	27.1	29.6
0.207955	0.267717	0.616689	0.775035	23.4	25.4
0.413141	0.438298	0.6429	0.744693	26.1	23.5
0.634399	0.585774	0.766247	0.684145	24.3	23.9
0.417446	0.334694	0.676297	0.740418	27.7	24.5
0.352566	0.0839695	0.68545	0.731396	29	26.2
0.290469	0.448	0.641581	0.643717	25.6	25
0.778404	0.829365	0.0229626	0.0498109	22.8	25.2
0.294226	0.183857	0.0370028	0.0525967	32	22.3
0.563133	0.590625	0.0175844	0.0320095	24.7	32
0.530268	0.911877	0.0424404	0.0782229	29	26.1
0.55767	0.464435	0.634734	0.648387	27.9	23.9
1.01212	0.136364	0.0527958	0.248049	25.5	24.2
1.00723	0.571429	0.69705	0.487921	25.6	27.3
0.195672	0.334495	0.413695	0.692558	28.5	28.7
0.890096	0.261993	0.339692	0.431752	25	27.1
0.818016	0.789883	0.385245	0.717241	25.2	25.7
0.727846	0.939024	0.102428	0.0146622	32	24.6
0.857785	0.603509	0.253921	0.395916	32	28.5
0.557208	0.028125	0.176576	0.0845936	31.3	32
0.102232	0.13468	0.750702	0.461934	29.2	29.7
0.585304	0.225	0.240337	0.0964175	29.6	32
0.151788	0.146552	0.708954	0.760423	27	23.2
0.557436	0.828125	0.0534139	0.149035	25.3	32
0.247651	0.455285	0.696361	0.724532	30.8	24.6
0.424845	0.5625	0.0443983	0.029607	24.2	32
0.805636	0.57085	0.769448	0.843623	25.5	24.7
0.534491	0.555102	0.782127	0.827259	24.2	24.5
0.925	0.495	0.105559	0.0805424	32	20
0.538318	0.662393	0.714366	0.710887	23.8	23.4
0.359453	0.912863	0.130255	0.0591026	27.7	24.1
0.694254	0.615721	0.808198	0.725805	25.2	22.9
0.576697	0.742268	0.160373	0.113798	28.7	29.1
0.51	0.63	0.067986	0.0207178	20	20
0.723028	0.640693	0.802508	0.747602	25.6	23.1
0.979266	0.0813953	0.0283415	0.234748	24.9	25.8
0.432812	0.468531	0.809386	0.777141	24.1	28.6
0.287762	0.322314	0.725245	0.88853	26	24.2
0.435687	0.421986	0.724514	0.716763	26.4	28.2
1.01045	0.535156	0.568637	0.852567	28.4	25.6
0.331865	0.189873	0.134593	0.088489	25	23.7
0.42825	0.203125	-0.841443	0.335454	25	32
0.351452	0.463035	0.74798	0.848469	26.3	25.7
0.690758	0.688716	0.74948	0.887738	26.1	25.7
0.304656	0.489879	0.702602	0.889889	24.8	24.7
0.985938	0.851562	0.133439	0.0738108	32	25.6
1.03309	0.51341	0.813657	0.816991	25.3	26.1
0.819926	0.549242	0.167405	0.528724	31.7	26.4
0.324564	0.345	0.148619	0.0709325	28.7	20
0.975	0.003125	0.0515372	0.227486	32	32
0.799275	0.772894	0.30837	0.804747	27.2	27.3
0.639654	0.568093	0.721203	0.778255	26.6	25.7
0.758345	0.718254	0.742077	0.90849	27.2	25.2
0.693867	0.505792	0.387791	0.762064	25.3	25.9
0.59483	0.520325	0.84085	0.638445	26.2	24.6
0.287915	0.452	0.698477	0.776134	28.3	25
0.753471	0.787645	0.865656	0.706851	27.5	25.9
0.236287	0.384892	0.409692	0.840395	26.9	27.8
0.827819	0.432836	0.487616	0.796668	27.7	26.8
0.519489	0.555556	0.770175	0.847607	25.4	26.1
0.962285	0.217593	0.193914	0.377187	24.6	21.6
0.114943	0.130268	0.769697	0.880517	26.1	26.1
0.179591	0.248062	0.801188	0.86605	26.9	25.8
0.836055	0.655039	0.834617	0.867848	28.2	25.8
0.664996	0.65873	0.708398	0.919131	26.6	25.2
0.610988	0.523256	0.224544	0.350276	24.1	25.8
0.404385	0.464567	0.858343	0.897321	28.3	25.4
0.629856	0.494071	0.746466	0.819603	26.3	25.3
0.127138	0.0763052	0.722335	0.808487	28.3	24.9
0.075391	0.221774	0.828747	0.887929	26.4	24.8
0.901606	1	0.0734872	0.334786	21.6	23.7
0.197726	0.158103	0.870033	0.884386	28.3	25.3
0.580984	0.509434	0.749752	0.855692	25.5	26.5
0.820599	0.578358	0.725149	0.818169	27.7	26.8
0.660561	0.513514	0.805512	0.855357	25.8	25.9
0.553302	0.47451	0.849532	0.815781	26.1	25.5
0.281992	0.389091	0.807989	0.92574	26.1	27.5
0.340496	0.388889	0.857245	0.887709	28.7	25.2
0.0493617	0.244	0.648543	0.840609	28.2	25
0.881127	0.988235	0.147798	0.156324	32	25.5
0.111625	0.214533	0.801637	0.810515	25.8	28.9
0.893602	0.464029	0.624554	0.803441	28	27.8
0.93666	0.451493	0.704519	0.855156	24.2	26.8
0.751091	0.503731	0.759739	0.842025	26	26.8
0.86328	0.721116	0.751742	0.604216	26.2	25.1
0.342616	0.22488	0.0376869	0.0746713	20.6	20.9
0.727117	0.464539	0.847726	0.823921	25.6	28.2
0.941067	0.665323	0.602369	0.55986	26	24.8
0.572748	0.524345	0.842783	0.874953	26.2	26.7
0.62717	0.53937	0.593226	0.803562	24.9	25.4
0.700848	0.550943	0.818865	0.931612	27.6	26.5
0.559317	0.0719424	-0.00937239	0.401463	20	27.8
0.973807	0.927419	0.0509356	0.486895	24.2	24.8
0.0709683	0.252874	0.70559	0.802798	26.4	26.1
0.155436	0.280757	0.0540901	0.10605	20.5	31.7
0.362586	0.423868	0.386436	0.458677	24.9	24.3
0.653081	0.534413	0.836309	0.890125	25.4	24.7
0.414536	0.452282	0.682977	0.785239	24.8	24.1
0.13	0.205	0.0417421	0.0573395	20	20
0.801915	0.598291	0.729963	0.742562	25	23.4
0.562633	0.790625	0.634389	0.609623	23.5	32
0.102137	0.75	0.0738068	0.0436239	23.1	32
0.487398	0.996732	0.0292366	0.0401559	32	30.6
0.805503	0.119522	0.188115	0.101782	32	25.1
0.242643	0.298246	0.0966997	0.0805768	25.1	22.8
0.729943	0.415179	0.620545	0.12266	27.6	22.4
0.381666	0.379592	0.720984	0.835165	24.8	24.5
0.134368	0.221239	0.323998	0.0960334	25.6	22.6
0.246992	0.025	0.216439	0.0704205	26.6	20
0.832155	0.348739	0.69931	0.540327	26.5	23.8
0.049948	0.976378	0.714183	0.757439	26.5	25.4
0.298284	0.42623	0.315835	0.817912	27.9	24.4
0.807432	0.484615	0.720029	0.536063	29.5	26
0.656234	0.525292	0.216572	0.575604	27.3	25.7
0.3817	0.954733	0.0325917	0.0576377	32	24.3
0.596599	0.539419	0.790141	0.731615	26.4	24.1
0.448558	0.53125	0.0239702	-0.00109662	26	32
0.150592	0.262136	0.808538	0.861061	30.4	30.9
1.03072	0.728125	0.0676841	0.0861391	23.5	32
0.188393	0.810714	0.0947964	0.174092	32	28
0.797032	0.487805	0.885033	0.740562	25.8	24.6
0.0934442	0.0285714	0.128305	0.269468	29.2	28
0.0491928	0.0313725	0.522478	0.838252	28.3	25.5
0.938367	0.718631	0.764246	0.692607	27.2	26.3
0.865333	0.522634	0.752568	0.855048	26.1	24.3
0.688304	0.5	0.690015	0.617295	25.1	24.6
0.856919	0.5875	0.818632	0.419765	29.9	32
1.01644	0.415625	0.108143	0.0719113	21.1	32
0.64125	0.475	0.021152	0.0796285	20	32
0.748064	0.619231	0.744379	0.840456	29.8	26
0.973044	0.478125	0.334761	0.172848	26.2	32
0.592812	0.885106	0.103959	0.0673471	31.2	23.5
0.223052	1	0.0431963	0.0782443	24.7	32
0.884272	0.472441	0.639136	0.675235	27.1	25.4
0.309388	0.223048	0.926764	0.441945	28.4	26.9
0.230394	0.1875	0.0621058	0.0620231	26.3	32
0.781628	0.47561	0.273396	0.621099	27.1	24.6
0.12658	0.98	0.0103986	0.033846	26.9	20
0.658654	0.688811	0.0286429	0.0915167	20.8	28.6
0.89047	0.0122449	0.0223744	0.141488	21.8	24.5
0.567463	0.915441	0.213845	0.0922686	32	27.2
0.0829479	0.0976562	0.631439	0.818637	27.7	25.6
0.170849	0.69375	0.139202	0.0574068	27.4	32
0.976974	0.868	0.68418	0.870073	27.1	25
0.721246	0.46371	0.878856	0.624968	26.7	24.8
0.479185	0.878327	0.032954	0.0973017	27.3	26.3
0.297095	0.712727	-0.00633988	0.1272	24.1	27.5
0.443892	0.549587	0.715516	0.835588	25.6	24.2
0.493128	0.527559	0.696446	0.728261	27.1	25.4
0.959732	0.218391	0.0788607	0.0441236	20.2	26.1
0.66483	0.225962	0.0512176	0.128118	25.3	20.8
0.985123	0.883648	0.814379	0.431994	29	31.8
0.125084	0.193833	0.718729	0.904525	26.9	22.7
0.243866	0.25	0.0463169	0.187254	32	21.6
0.453415	0.0810811	0.155622	0.259751	32	25.9
0.824949	0.976654	0.843768	0.697188	25.3	25.7
0.770862	0.112069	0.0905314	0.0887241	20	23.2
0.885833	0.10084	0.0588589	0.213914	22.7	23.8
0.249002	0.288079	0.284635	0.594754	28.7	30.2
0.332626	0.716346	0.654947	0.147986	23.1	20.8
0.912843	0.803213	0.808255	0.809685	28.2	24.9
0.885235	0.777778	0.042682	0.172247	22.3	29.7
0.788872	0.970711	0.639513	0.784876	28.5	23.9
0.619841	0.44	0.638601	0.893213	25.2	27.5
0.35138	0.256757	0.0267096	0.0731758	32	22.2
0.95379	0.246809	0.130947	0.14751	32	23.5
0.851899	0.825949	0.0476863	0.0771598	21.5	31.6
0.100216	0.2875	0.018871	0.0291782	23.2	32
0.232586	0.575	0.059709	0.202148	26.2	32
0.079008	0.104839	0.660345	0.832059	26.6	24.8
0.505637	0.644231	0.118505	0.159352	20.3	20.8
0.102497	0.0842105	0.772913	0.816099	26	28.5
0.280048	0.711538	0.147936	0.0908432	32	26
0.820261	0.638298	0.624983	0.937056	27.1	28.2
0.367127	0.41629	0.749008	0.708051	22.2	22.1
0.501888	0.265625	0.253191	0.293152	29.8	32
0.47855	0.36875	0.573733	0.301751	28.7	32
0.75838	0.648069	0.761267	0.640138	26.9	23.3
0.105647	0.867159	0.0876975	0.131066	30.3	27.1
0.27125	0.35	0.0441989	0.0335709	20	32
0.39375	0.71875	0.642916	0.232114	32	32
0.081801	0.915858	0.146275	0.14152	21.7	30.9
0.256649	0.207469	0.80674	0.843583	23.7	24.1
0.612788	0.666667	0.783262	0.828528	26	23.7
0.461806	0.6625	0.664293	0.379391	25.2	32
0.272592	0.30131	0.767296	0.735607	25.5	22.9
0.06555	0.744395	0.164715	0.100494	23.8	22.3
0.424358	0.378995	0.669403	0.150529	25.9	21.9
0.873814	0.8125	0.708667	0.806125	25.7	25.6
0.749341	0.564394	0.563944	0.339821	25.3	26.4
0.437537	0.833962	0.0720213	0.101672	28.5	26.5
0.546556	0.00485437	0.138633	0.0545084	29.8	20.6
0.358776	0.69962	0.0886409	0.067539	29.6	26.3
0.825	0.46	0.0320879	0.0686529	20	20
0.221654	0.84	0.190746	0.0236373	25.4	20
0.403143	0.522822	0.582757	0.629602	23.5	24.1
0.686779	0.805654	0.0330557	0.0562449	26.5	28.3
0.545349	0.413934	0.558418	0.754507	26.1	24.4
0.493986	0.409375	0.670151	0.160956	26.5	32
0.171998	0.61875	0.634317	0.225396	25.4	32
0.186355	0.418868	0.828353	0.787902	27.6	26.5
0.334375	0.934375	0.525489	0.124599	32	32
0.40817	0.631799	0.794378	0.863132	22.8	23.9
0.409749	0.824268	0.052327	0.0625027	20	23.9
0.0647714	0.132075	0.648314	0.931357	29.8	26.5
0.389228	0.883065	0.103542	0.0947331	29.9	24.8
0.257505	0.363265	0.644706	0.837502	29.3	24.5
0.628375	0.525	0.181079	0.0106563	28.7	32
0.686275	0.0378788	0.0734265	0.0250342	27.2	26.4
0.471213	0.875576	0.00457545	0.127307	32	21.7
0.971875	0.765	0.0555497	0.0151409	32	20
0.430727	0.32852	0.0576397	0.0313094	27.3	27.7
0.646549	0.0595238	0.159202	0.0353389	30.1	25.2
0.647105	0.324324	0.126355	0.0855731	26.7	29.6
1.04194	0.341584	0.0593446	0.0602929	23.7	20.2
0.722257	0.58125	0.0729622	0.109339	30.3	32
0.418995	0.423387	0.525969	0.740698	29.1	24.8
0.518568	0.178404	0.136904	0.0788836	20	21.3
0.994817	0.94697	0.0504559	0.106421	20.9	26.4
0.208052	0.429719	0.762726	0.826954	27.7	24.9
0.253704	0.0648148	0.222918	0.146295	27	21.6
0.802275	0.619433	0.478607	0.809561	31.5	24.7
0.605006	0.457875	0.156403	0.341364	25.2	27.3
0.295295	0.310757	0.671585	0.845742	31.9	25.1
0.879528	0.789091	0.773593	0.847563	25.4	27.5
0.0507702	0.0923695	0.676652	0.884537	26.8	24.9
0.187491	0.975862	0.720625	0.865106	24.7	29
0.05625	0.84375	0.0500926	0.0118573	32	32
0.514483	0.535849	0.777877	0.728158	28.4	26.5
0.0552175	0.0980392	0.716336	0.90271	26.1	25.5
0.419329	0.286765	0.661345	0.735809	27.8	27.2
0.443354	0.689655	0.719367	0.835763	30.3	23.2
1.0333	0.0810811	0.787511	0.904845	26.2	25.9
0.102526	0.22619	0.180449	0.165317	26.9	25.2
0.0507454	0.4875	0.0565255	0.153821	21.8	32
0.670632	0.702703	0.047145	0.375433	21.3	29.6
0.74233	0.169421	0.0734313	0.124656	32	24.2
0.500872	0.15814	0.039176	0.0848889	32	21.5
0.54094	0.264706	0.0710188	0.0686664	32	23.8
0.95	0.153125	0.0169653	0.052255	32	32
0.0883616	0.199288	0.121288	0.208125	22.3	28.1
0.247751	0.965116	0.0249512	0.0567069	22.4	25.8
0.344385	0.970711	0.156922	0.142261	30.2	23.9
0.45921	0.470339	0.668368	0.703954	24.1	23.6
0.51604	0.557047	0.0328554	0.0286528	20.9	29.8
0.427276	0.541667	0.758747	0.885278	27.1	24
0.300422	0.429167	0.769053	0.881732	25.7	24
0.539552	0.843284	0.0328602	0.0861082	32	26.8
0.694622	0.890365	0.209655	0.296701	28.3	30.1
0.72927	0.568627	0.73489	0.797686	24.9	25.5
0.484575	0.596899	0.188163	0.874927	24.7	25.8
0.472342	0.76875	0.066006	0.0995513	26.1	32
0.130244	0.977186	0.796586	0.736489	29.9	26.3
0.38499	0.430034	0.818876	0.680949	28.8	29.3
0.270303	0.215385	0.683676	0.899258	28.7	26
0.10953	0.586538	0.692047	0.402284	27.7	31.2
0.39206	0.479167	0.775042	0.830454	25.4	24
0.621612	0.609665	0.848862	0.619907	26.2	26.9
0.83469	0.991597	0.0238142	0.103892	32	23.8
0.666489	0.375	0.0841699	0.452676	29.3	32
0.606692	0.479675	0.495752	0.848047	26	24.6
0.7125	0.1	0.0342525	0.0530929	32	32
0.408045	0.312236	0.783419	0.831947	26.6	23.7
0.957223	0.665217	0.0783939	0.0348377	24.8	23
0.807039	0.716895	0.072583	0.0858285	23.6	21.9
0.215957	0.215	0.0244384	0.0846776	23.5	20
0.863957	0.554007	0.733567	0.795764	27.1	28.7
0.342456	0.668142	0.0731208	0.0892753	28.1	22.6
0.5875	0.015	0.142234	0.0351722	32	20
0.0856635	0.0988142	0.489883	0.924099	26.9	25.3
0.656855	0.571984	0.742906	0.92142	27.1	25.7
0.53102	0.363265	0.0823329	0.0913023	25	24.5
0.744483	0.479675	0.787866	0.814169	28.7	24.6
0.504826	0.437262	0.707784	0.857736	27.3	26.3
0.987593	0.948819	0.73669	0.915162	27.1	25.4
0.529164	0.524138	0.551127	0.856323	29.5	29
0.359143	0.524793	0.733889	0.849496	26.3	24.2
0.965425	0.0551181	0.652836	0.872486	26.6	25.4
0.19619	0.194215	0.783552	0.841395	27.2	24.2
0.180959	0.167939	0.755555	0.84521	24.8	26.2
0.700498	0.125	0.0518515	0.201166	22.6	32
0.257438	0.25969	0.806209	0.766042	25.3	25.8
0.192692	0.195122	0.678474	0.850521	26.1	24.6
0.301826	0.222672	0.66687	0.756811	26.5	24.7
0.732307	0.694779	0.524627	0.821578	27	24.9
0.855735	0.62724	0.871904	0.913519	27.6	27.9
0.37744	0.846875	0.153353	0.518519	26.9	32
0.54341	0.546875	0.751129	0.321127	25.7	32
0.138249	0.2607	0.690197	0.802261	24.9	25.7
0.337194	0.0501931	0.62437	0.879522	27.3	25.9
0.510791	0.596413	0.507724	0.386021	24.6	22.3
0.196689	0.258475	0.657466	0.767138	25.8	23.6
0.25125	0.80625	0.0897429	0.252764	20	32
0.915001	0.773077	0.584512	0.66901	28.1	26
0.122175	0.223975	0.0341496	0.115319	29.2	31.7
0.229687	0.203125	0.412995	0.68016	32	25.6
0.668015	0.0674157	0.00691719	0.0878014	20	26.7
0.970188	0.923358	0.569969	0.653252	26.1	27.4
0.2	0.815625	0.168696	0.308865	32	32
0.269141	0.62449	0.433576	0.174108	29.8	24.5
0.278036	0.264228	0.733537	0.8353	26.2	24.6
0.170609	0.131474	0.812411	0.841106	27.1	25.1
0.463692	0.55036	0.519423	0.830978	32	27.8
0.0737981	0.692308	0.105835	0.554759	32	26
0.545	0.235	0.0929297	0.0471074	20	20
0.632896	0.191964	0.0656738	0.122731	24.2	22.4
0.0594145	0.269231	0.554517	0.59218	26.8	28.6
0.618726	0.632287	0.457907	0.630493	25	22.3
0.298395	0.406475	0.789735	0.8516	30.4	27.8
0.832571	0.580645	0.869002	0.89902	26.8	24.8
0.517078	0.842324	0.203518	-0.10901	30.2	24.1
0.219635	0.33463	0.715651	0.652044	29.8	25.7
0.862518	0.680608	0.683132	0.749731	26	26.3
1.02121	0.590625	0.832161	0.199967	27.4	32
0.715625	0.484375	0.0588071	0.0642204	32	32
0.236961	0.25	0.639957	0.900684	29.4	25.2
0.414762	0.633484	0.0584522	0.628225	32	22.1
0.415341	0.971875	0.0434618	0.0483128	22	32
0.0910194	0.223301	0.0369942	0.0395782	32	20.6
0.8125	0.628125	0.0490156	0.0438384	32	32
0.240003	0.92029	0.11486	0.204779	24.9	27.6
0.607646	0.887097	0.0508023	0.080551	29.3	24.8
0.275926	0.384259	0.12907	0.102593	27	21.6
0.162014	0.428571	0.0986288	0.0859661	26.1	21
0.636816	0.863071	0.051626	0.165797	31.1	24.1
1.01296	0.414545	0.254936	0.882821	24.7	27.5
0.236388	0.228448	0.0814188	0.0928826	26.6	23.2
0.86629	0.0765957	0.198003	0.153105	32	23.5
0.188507	0.172932	0.282064	0.659922	29.4	26.6
0.700217	0.387352	0.102488	0.591517	20	25.3
0.392707	0.778598	0.27719	0.0276725	28.8	27.1
0.365267	0.292237	0.117633	0.118554	30.2	21.9
0.474498	0.396	0.64845	0.631142	26.9	25
0.0704596	0.0516605	0.838437	0.80733	27.5	27.1
0.242017	0.517123	0.524988	0.839856	29.9	29.2
0.290385	0.615385	0.043484	0.122828	32	28.6
1.01628	0.39749	0.792309	0.75271	27.7	23.9
0.28018	0.163121	0.758083	0.820601	27.9	28.2
0.193248	0.290984	0.762711	0.639323	23.6	24.4
0.147759	0.181818	0.731671	0.71364	27.8	28.6
1.0349	0.0259259	0.57526	0.861946	26	27
0.816785	0.55	0.14131	0.0296455	29.9	32
0.637919	0.218391	0.200384	0.0502895	32	26.1
0.293684	0.736842	0.0232006	0.0526355	20	20.9
0.12798	0.259615	0.0314916	0.0440321	27.1	20.8
0.90125	0.8125	0.0656635	0.0695631	20	32
0.751531	0.927126	0.0661132	0.125172	32	24.7
0.663995	0.360656	0.423096	0.247868	27	24.4
0.670076	0.0759076	0.0609677	0.0623796	30.2	30.3
0.759275	0.576	0.625261	0.82086	27.6	25
0.563755	0.577236	0.80054	0.817212	27.5	24.6
0.11098	0.411067	0.697586	0.871823	29.5	25.3
0.46832	0.48954	0.823467	0.773637	26.6	23.9
0.525346	0.679365	0.417498	0.0350946	27.9	31.5
0.8067	0.962963	0.253131	0.0903429	32	24.3
0.531389	0.494845	0.29891	0.0600574	29.8	29.1
0.611669	0.576763	0.311616	0.737081	27.9	24.1
0.752963	0.231481	0.0344135	0.124761	22.5	21.6
1.02981	0.391167	0.461924	0.365428	27.6	31.7
0.33866	0.386282	0.742999	0.781203	24.6	27.7
0.481956	0.645631	0.528059	0.46503	25.1	20.6
0.544947	0.44664	0.586922	0.746531	29.6	25.3
0.947961	0.894068	0.760798	0.473003	25.6	23.6
0.826586	0.817814	0.0628388	0.0306902	22.8	24.7
0.406408	0.294574	0.365904	0.5967	29.3	25.8
0.342074	0.878125	0.0491968	0.0303164	26.1	32
0.171875	0.975	0.138027	0.307767	32	32
0.820231	0.830645	0.827291	0.719135	25.4	24.8
0.716853	0.719064	0.286515	0.0241267	29.5	29.9
1.02447	0.1	0.0508183	0.0527053	23.5	20
0.65625	0.484375	0.225802	0.03263	27.4	32
0.257808	0.233463	0.647807	0.771448	26.1	25.7
0.7875	0.628125	0.264158	0.114987	32	32
0.673029	0.275	0.0537325	0.0559391	29.8	32
0.238047	0.252066	0.57483	0.801627	27	24.2
0.56801	0.0598291	0.184767	0.0765619	31.5	23.4
0.866387	0.562264	0.723757	0.694252	27	26.5
0.601442	0.87037	0.0336683	0.190051	22.6	27
0.157613	0.0310078	0.586271	0.814675	26.2	25.8
0.378578	0.97026	0.297668	0.226589	32	26.9
0.226164	0.510135	0.0744892	0.212584	27.1	29.6
0.397325	0.917695	0.0335049	0.151514	20	24.3
0.720319	0.611538	0.739328	0.756109	26.5	26
0.690055	0.605578	0.67094	0.889906	26.5	25.1
0.314904	0.38125	0.125695	0.284172	20.8	32
0.134375	0.825	0.0619387	0.0691816	32	32
0.243235	0.0322581	0.0548368	0.142946	32	27.9
0.499568	0.564315	0.731856	0.810194	25	24.1
1.03218	0.180952	0.232094	0.105012	25.9	21
0.408358	0.524793	0.628864	0.798778	24.8	24.2
0.278125	0.395	0.0654049	0.0956131	32	20
0.268216	0.447059	0.297175	0.917461	24.3	25.5
0.36004	0.114894	0.214958	0.0456712	32	23.5
0.0501029	0.100402	0.0290393	0.0792048	24.6	24.9
0.75479	0.627737	0.889706	0.889338	28.8	27.4
0.81977	0.760504	0.586458	0.754778	26.6	23.8
0.14811	0.236287	0.591318	0.864993	24.5	23.7
0.740062	0.567227	0.560816	0.831078	26.7	23.8
1.0073	0.0515021	0.583635	0.825993	26.7	23.3
0.609482	0.53629	0.549864	0.747673	26.4	24.8
0.295625	0.326531	0.32002	0.749569	27.8	24.5
0.667401	0.287449	0.0535273	0.164822	20.4	24.7
0.159754	0.179724	0.0488538	0.0850122	23.4	21.7
0.766405	0.423077	0.663895	0.829299	24.5	28.6
0.859451	0.680769	0.726802	0.818187	26.9	26
0.914498	0.702602	0.840688	0.776919	26.9	26.9
0.493945	0.157509	0.0429205	0.0546827	32	27.3
0.98963	0.576	0.834942	0.817371	27	25
0.732283	0.127796	0.0664623	0.0505237	21.5	31.3
0.434028	0.425	0.310737	0.131565	22.5	32
0.183256	0.917323	0.231322	0.286925	24.5	25.4
0.338722	0.478261	0.679233	0.916375	23.4	25.3
0.81437	0.4875	0.0719441	0.0364868	23.4	32
0.919194	0.587786	0.633063	0.899165	29.2	26.2
0.688766	0.543796	0.848085	0.872144	26.6	27.4
0.106422	0.946875	0.709944	0.0878925	29.1	32
0.707125	0.87156	0.0329769	0.0251235	22.2	21.8
1.03119	0.0286885	0.847865	0.917641	27.8	24.4
0.21677	0.288462	0.180805	0.51161	26.1	26
1.00293	0.916364	0.850084	0.846242	27.3	27.5
0.732813	0.484375	0.847666	0.58676	24	25.6
0.558792	0.546875	0.636395	0.641426	23.6	32
0.124951	0.124542	0.756753	0.896242	26.9	27.3
0.0871439	0.0459364	0.880042	0.889901	26.9	28.3
0.591984	0.272374	0.0409373	0.839063	30	25.7
0.910916	0.391635	0.727969	0.800084	24	26.3
0.332391	0.0135747	0.319695	0.0777894	31.2	22.1
0.108207	0.096875	0.873308	0.237131	28.1	32
0.705357	0.196875	0.0537747	0.0891646	22.4	32
0.249274	0.280488	0.894349	0.818929	28	24.6
0.941412	0.0930233	0.0697154	0.0628231	24.2	25.8
0.0754375	0.0238095	0.366586	0.40144	29.3	25.2
1.02513	0.863454	0.623705	0.896223	28.7	24.9
0.133862	0.218254	0.699462	0.723786	27	25.2
0.119048	0.77381	0.591549	0.689648	28.8	25.2
0.0979358	0.332203	0.802779	0.714534	25.7	29.5
0.0770299	0.204819	0.534791	0.806421	26.6	24.9
1.02929	0.945	0.184403	-0.00205788	30.9	20
0.318003	0.649402	0.0437744	0.0695247	32	25.1
0.51543	0.648649	0.777863	0.858158	28.4	25.9
0.0818659	0.29572	0.611272	0.475038	25.3	25.7
0.538986	0.0383275	0.198752	0.121055	28.3	28.7
0.50375	0.456	0.550534	0.887001	32	25
0.526907	0.56746	0.651729	0.730646	24.6	25.2
0.768116	0.652174	0.716716	0.920298	27	27.6
0.418582	0.491379	0.682162	0.755437	26.1	23.2
0.353519	0.927184	0.131746	0.0412486	32	20.6
0.611286	0.47619	0.738274	0.775823	27.2	25.2
0.94859	0.964844	0.755367	0.851991	26.7	25.6
0.108871	0.100806	0.676781	0.764056	24.8	24.8
0.988131	0.045283	0.793793	0.874785	24.8	26.5
0.501506	0.470833	0.608329	0.70558	24.9	24
0.978679	0.836879	0.0542725	0.0224082	32	28.2
0.200249	1	0.055197	0.0695649	30.6	30.4
1.02294	0.0749186	0.0577597	0.0612825	32	30.7
0.242369	0.951542	0.132069	0.00476015	28.2	22.7
0.60601	0.884615	0.0132675	0.0649328	32	28.6
0.0676659	0.268908	0.531143	0.787389	26.8	23.8
0.850499	0.984791	0.0903318	0.1713	32	26.3
0.0724057	0.777358	0.12118	0.315439	32	26.5
0.293878	0.995918	0.0620074	0.0696834	28	24.5
0.60327	0.246875	0.138804	0.095841	30.2	32
0.273958	0.882576	0.0169622	0.278309	32	26.4
0.355896	0.504167	0.794292	0.615984	25.3	24
0.671678	0.629032	0.748074	0.865745	24.3	24.8
0.416559	0.377778	0.283711	0.682486	22.2	31.5
0.280883	0.313492	0.305902	0.234719	27.6	25.2
0.90625	0.659091	0.749659	0.878566	28.8	26.4
0.329142	0.347107	0.778528	0.838443	28.2	24.2
0.186165	0.153846	0.204613	0.0972385	32	23.4
0.787009	0.100719	0.131067	0.0413303	31.2	27.8
0.105215	0.00760456	0.802798	0.672897	27.7	26.3
0.542716	0.492481	0.239918	0.33947	32	26.6
0.348024	0.312757	0.867433	0.70319	28.6	24.3
1.00971	0.773438	0.784722	0.836302	26.4	25.6
0.448472	0.509804	0.833237	0.820953	25.8	25.5
0.49613	0.455556	0.403262	0.364786	31.1	27
0.176469	0.914894	0.86481	0.0582713	26.3	28.2
0.0801799	0.20678	0.0499885	0.219614	24.5	29.5
0.929864	0.338462	0.737535	0.884796	27.2	26
0.243333	0.312	0.845677	0.888233	24	25
0.849624	0.169173	0.414721	0.870166	24.7	26.6
0.548141	0.615094	0.717005	0.868966	27.2	26.5
0.366788	0.191388	0.123215	0.0865876	29	20.9
0.993391	0.174089	0.438073	0.801677	25.3	24.7
0.236669	0.437768	0.0707044	0.666099	28.5	23.3
0.929606	0.0756303	0.593219	0.729338	26.8	23.8
0.903178	0.901141	0.710111	0.868104	25.2	26.3
0.954434	0.522184	0.112096	0.226665	28.8	29.3
0.655735	0.412186	0.128226	0.316887	32	27.9
0.0700929	0.135246	0.80818	0.821133	26.3	24.4
0.103568	0.248963	0.805719	0.848532	27.5	24.1
0.374699	0.0903226	0.151971	0.259389	28.1	31
0.266285	0.482213	0.717454	0.747791	28.1	25.3
0.224782	0.179211	0.118874	0.239202	21	27.9
0.209313	0.476395	0.609193	0.861251	22.6	23.3
0.235211	0.413793	0.610492	0.952644	30	26.1
0.110983	0.213483	0.777801	0.880385	28.3	26.7
0.212662	0.450382	0.859827	0.769914	28.3	26.2
0.839147	0.253788	0.864018	0.894792	25.8	26.4
0.157749	0.361217	0.710884	0.863219	25	26.3
0.167628	0.170543	0.754744	0.828766	26.6	25.8
0.110916	0.108614	0.776594	0.702229	26.2	26.7
0.0765812	0.343511	0.794248	0.773585	28	26.2
0.915211	0.0501931	0.794746	0.706147	25.3	25.9
0.186325	0.125	0.791534	0.166724	26.6	32
0.745162	0.360129	0.763004	0.43592	26.3	31.1
0.508608	0.94	0.0948844	0.110479	27.3	20
0.408906	0.50566	0.387174	0.74855	25	26.5
0.371299	0.410596	0.760311	0.648637	24.2	30.2
0.732421	0.795539	0.11275	0.0611416	28.3	26.9
0.949264	0.279851	0.659758	0.784545	27.8	26.8
0.688028	0.554054	0.164336	0.136524	28.5	29.6
0.566941	0.0504202	0.008606	0.125188	30.9	23.8
0.132265	0.759375	0.134502	0.0699123	27.1	32
0.963226	0.948	0.648958	0.842858	24.8	25
1.01181	0.00423729	0.615344	0.864696	24.9	23.6
0.316608	0.401674	0.642037	0.735878	24.2	23.9
0.244128	0.131833	0.740793	0.614383	27.6	31.1
0.576302	0.398714	0.0315251	0.111697	20	31.1
0.619221	0.969957	0.165914	0.105268	21.9	23.3
0.350812	0.334646	0.808297	0.782438	27.3	25.4
0.182554	0.92126	0.0583489	0.0759086	32	25.4
0.912537	0.826923	0.196916	0.0760323	29.8	31.2
0.0756048	0.10625	0.159905	0.0413259	27.9	32
0.332562	0.365	0.0727909	0.108831	28.1	20
0.379136	0.452756	0.650828	0.63949	21.3	25.4
0.310072	0.237288	0.618812	0.387862	27.7	23.6
0.630954	0.573222	0.359094	0.68443	30.7	23.9
0.272846	0.853659	0.0345175	0.102285	20	24.6
0.86904	0.440154	0.0320379	0.119875	32	25.9
0.213542	0.6125	0.516192	0.823056	32	24
0.674977	0.665625	0.203195	0.0301426	26.7	32
0.184652	0.121622	0.0760562	0.0614906	27.2	22.2
0.236705	0.426724	0.308266	0.80312	24.9	23.2
0.635442	0.470588	0.0635277	0.0623022	29.2	20.4
0.569868	0.548	0.871565	0.909729	30.4	25
0.949746	0.143939	0.621119	0.798496	26.2	26.4
0.173255	0.0495495	0.0385953	0.0459107	32	22.2
0.907166	0.655172	0.798902	0.933232	28.3	26.1
0.390523	0.546816	0.577428	0.864823	31.9	26.7
0.805768	0.507463	0.746264	0.86689	25.9	26.8
0.335338	0.0278884	0.049614	0.251903	21.2	25.1
0.637063	0.519084	0.344413	0.503099	24.6	26.2
0.362838	0.62701	0.0439303	0.198962	25.4	31.1
0.131206	0.0851064	0.654193	0.817478	28.2	23.5
1.01422	0.98008	0.550961	0.811441	26.3	25.1
0.985304	0.14876	0.675328	0.786182	26.6	24.2
0.699	0.51073	0.596402	0.707667	26.3	23.3
0.109549	0.240816	0.510056	0.601921	29.9	24.5
0.609332	0.510949	0.699457	0.894331	27.8	27.4
0.171802	0.0714286	0.118637	0.212992	30.6	23.8
0.54858	0.954545	-0.00793972	0.138089	32	24.2
0.55	0.128125	0.0887641	0.232121	32	32
0.4001	0.411765	0.726425	0.848176	26.6	27.2
0.935444	0.586319	0.240468	0.0198493	32	30.7
0.109574	0.0037037	0.621497	0.0687396	26.5	27
0.607252	0.969349	0.0382025	0.169228	20.9	26.1
0.513688	0.46371	0.140029	0.817287	30.4	24.8
0.985393	0.0353982	0.0998993	0.065546	26.9	22.6
0.564096	0.907749	0.055129	0.00761608	20	27.1
0.810713	0.608696	0.672302	0.787471	26.3	23
0.764967	0.549587	0.841846	0.772437	24.6	24.2
0.917438	0.0364964	0.225617	0.674591	25.4	27.4
0.346875	0.015625	0.310433	0.192053	32	32
0.379026	0.401747	0.678276	0.876304	32	22.9
0.0760225	0.385714	0.0880686	0.0353037	24.1	28
0.112865	0.642023	0.642145	0.806132	31.8	25.7
0.0866938	0.667752	0.0384069	0.148161	20	30.7
0.176043	0.389513	0.733344	0.750357	28.4	26.7
0.61125	0.396875	0.0343481	0.0267137	20	32
0.688006	0.515873	0.740978	0.795136	25.7	25.2
0.831828	0.953975	0.084533	0.000412555	20.2	23.9
0.3125	0.028125	0.0557726	0.145006	32	32
0.130646	0.981413	0.827601	0.862427	27.8	26.9
0.488037	0.859712	0.0355009	0.0809535	30.1	27.8
0.995399	0.869048	0.825902	0.922817	25.7	25.2
0.50625	0.5	0.0240899	0.101084	28	32
0.308579	0.545082	0.712229	0.750091	26.6	24.4
0.963332	0.428571	0.777009	0.680847	26.8	26.6
0.828241	0.115741	0.336993	0.0614103	32	21.6
0.975315	0.268908	0.0161283	0.0626053	32	23.8
0.771694	0.433225	0.0406152	0.0733145	20	30.7
0.987271	0.932806	0.789032	0.843141	26.3	25.3
0.18492	0.0242215	0.252934	0.126873	26.7	28.9
1.01662	0.796296	0.803804	0.870136	28.3	27
0.0446156	0.180617	0.81729	0.692946	27.4	22.7
0.592716	0.578313	0.824862	0.848811	26.1	24.9
0.959851	0.0896861	0.0554257	0.0791365	32	22.3
0.78104	0.617188	0.737395	0.822001	26.1	25.6
0.342525	0.559375	0.143326	0.0642984	20.4	32
0.238941	0.309917	0.799959	0.867386	26.1	24.2
0.403131	0.465863	0.833478	0.803173	24.5	24.9
0.353313	0.117647	0.220393	0.570565	27.1	23.8
0.916667	0.715909	0.764723	0.855742	26.4	26.4
0.749962	0.64257	0.774542	0.816994	26.6	24.9
0.200803	0.322581	0.551175	0.702329	23.9	24.8
0.719166	0.596899	0.720758	0.824726	26.8	25.8
0.88726	0.643357	0.18819	0.429592	32	28.6
0.697389	0.153125	-0.119263	0.100569	31.6	32
0.188725	0.0330882	0.274015	0.0550004	20.4	27.2
0.760339	0.778656	0.155157	0.188875	20.5	25.3
0.642613	0.154167	0.0284933	0.0404052	31.7	24

## Sheet: Rat 0.25%
Old_Phase	New_Phase	r2_before	r2_after	Period_before	Period_after
0.227829	0.417722	0.755082	0.830493	22.4	23.7
0.810745	0.551181	0.803347	0.647339	28.3	25.4
0.701891	0.59375	0.738	0.717992	26.6	25.6
0.775	0.40625	0.0887798	0.114721	32	32
0.615625	0.34375	0.211302	0.0858479	32	32
0.696649	0.565401	0.801107	0.843607	25.5	23.7
0.34485	0.888502	-0.0224444	0.183618	32	28.7
0.649231	0.259259	0.0220429	0.0952744	26.5	21.6
0.140065	0.773196	0.368748	0.191267	24.9	29.1
0.963844	0.578261	0.344362	0.720188	28.5	23
0.455582	0.863469	0.0775046	0.0829372	29.6	27.1
0.311085	0.502008	0.593879	0.796124	26.3	24.9
0.920251	0.600707	0.450843	0.471895	24.6	28.3
0.752604	0.579832	0.724813	0.811757	28.4	23.8
0.341509	0.7	0.0560494	0.194044	25.1	32
0.144906	0.539623	0.165729	0.686831	20	26.5
0.39625	0.453125	0.0613164	0.333571	20	32
0.174286	0.0212766	-0.0109029	0.0380698	20.2	28.2
1.00413	0.894942	0.817514	0.785338	28	25.7
0.686839	0.56917	0.605465	0.843465	29.6	25.3
0.147649	0.19469	0.0750154	0.124959	32	22.6
0.149519	0.150215	0.789234	0.813786	25.9	23.3
0.379906	0.532075	0.0273043	0.100954	20	26.5
0.375186	0.557769	0.344321	0.5178	26.8	25.1
0.41708	0.346405	0.366793	0.198079	27.3	30.6
0.593956	0.627049	0.30487	0.809539	26.8	24.4
0.23772	0.378125	0.0387757	0.0559418	31.3	32
0.0608082	0.327869	0.60625	0.777721	25.8	24.4
0.241677	0.345679	0.408654	0.79828	30.1	24.3
0.422996	0.507937	0.663432	0.79987	24.2	25.2
0.869699	0.630769	0.743747	0.823999	26.3	26
0.637521	0.604938	0.719132	0.847517	25.5	24.3
0.543434	0.539095	0.648573	0.802013	25.7	24.3
0.37489	0.557447	0.86719	0.879855	24.2	23.5
0.388329	0.419753	0.570017	0.589592	23.9	24.3
0.613137	0.700389	0.562547	0.797165	24.3	25.7
0.454585	0.539419	0.832006	0.823643	23.6	24.1
0.549603	0.558333	0.874075	0.834807	25.2	24
0.539749	0.48954	0.727436	0.657365	26.5	23.9
0.257309	0.07	0.10516	-0.0173634	30.1	20
0.455125	0.534884	0.803752	0.84967	27	25.8
0.950674	0.168103	0.423131	0.350797	26.6	23.2
0.109239	0.0347826	0.0692856	0.293908	32	23
0.103815	0.00793651	0.0487938	0.0931308	24.8	25.2
0.534721	0.918819	0.0189151	0.174684	32	27.1
0.44898	0.0380952	0.100544	0.10193	29.4	21
0.36875	0.81	0.0559065	0.0338473	32	20
0.535268	1	0.0143803	0.249001	32	28
0.26918	0.0942623	0.213658	0.128996	25	24.4
0.598214	0.33125	0.0625197	0.124156	22.4	32
0.913167	0.4	0.101815	0.201487	25.3	32
0.878567	0.116935	0.115757	0.112991	20.8	24.8
0.0987864	0.776632	0.107449	0.240172	23.7	29.1
0.364591	0.954887	0.155002	0.221849	32	26.6
0.724483	0.615385	0.461953	0.793987	25.9	27.3
0.62615	0.025	0.101022	0.196244	29.9	32
0.932868	0.00340136	0.196118	0.0579806	22.8	29.4
0.394848	0.107011	0.102176	0.1935	26.6	27.1
0.222185	0.105263	0.0481045	0.151795	23.7	22.8
0.692149	0.636735	0.799885	0.831483	24.8	24.5
0.171596	0.142276	0.10245	0.0197834	32	24.6
0.215736	0.679842	0.826734	0.784407	28.9	25.3
0.74375	0.40625	0.0194862	-0.0406667	32	32
0.385527	0.436735	0.849734	0.654634	28.4	24.5
0.612318	0.390041	0.090807	0.757687	32	24.1
0.86175	0.489627	0.562532	0.731154	24.2	24.1
0.484545	0.952381	0.223109	0.0556383	30.4	25.2
0.1612	0.405172	0.55349	0.675354	26.6	23.2
0.0949069	0.026616	0.1508	0.0495638	22.8	26.3
0.918192	0.402778	0.0423642	0.0833126	25.5	21.6
0.558555	0.532787	0.276108	0.852789	32	24.4
0.15261	0.0107527	0.77645	0.617424	25.6	27.9
0.414394	0.491667	0.827601	0.703312	27.5	24
0.562872	0.484848	0.706034	0.72808	25.6	23.1
0.514399	0.740506	0.0427406	0.127697	32	31.6
0.694259	0.956	0.0746377	0.0854726	21.6	25
0.455253	0.470817	0.514669	0.737387	25.7	25.7
0.61712	0.36875	0.0668969	0.319455	23	32
0.584013	0.565401	0.823943	0.839405	27	23.7
0.877624	0.565625	0.0318881	0.0958336	26.2	32
0.40025	0.853125	-0.727507	-0.0262902	25	32
0.450109	0.953307	0.0840199	0.0609193	32	25.7
1.02998	0.542222	0.0778684	0.0895543	21.2	22.5
0.0637761	0.0881226	0.0598314	0.0740168	23.7	26.1
0.50212	0.587302	0.836962	0.716849	27.7	25.2
0.811357	0.00337838	0.0729281	0.0359855	23.5	29.6
0.874377	0.249042	0.410779	0.784061	24	26.1
0.24002	0.409836	0.556648	0.652518	26.2	24.4
0.372997	0.4811	0.52762	0.55843	24.9	29.1
0.354757	0.447876	0.68643	0.764564	26.3	25.9
0.590827	0.0201613	0.0259723	0.123571	32	24.8
0.380584	0.548872	0.653093	0.848837	27.2	26.6
0.220539	0.0772727	0.0859976	0.055144	29.7	22
0.868372	0.600671	0.288957	0.137138	32	29.8
0.699285	0.044898	0.0862974	0.179336	31.7	24.5
0.968732	0.824818	0.182044	0.244836	20.8	27.4
0.555263	0.05	0.08661	0.0519084	28.5	20
0.501907	0.612782	0.619581	0.864043	27.2	26.6
0.640576	0.688716	0.720531	0.909697	27.7	25.7
0.425037	0.648855	0.934755	0.912865	30.3	26.2
0.957216	0.845118	0.0730328	0.178964	23.2	29.7
0.290008	0.575972	0.566556	0.0874979	27.7	28.3
0.422009	0.620833	0.308474	0.770004	23.4	24
0.958706	0.601504	0.693237	0.815005	31.7	26.6
0.406007	0.190283	0.11734	0.123332	29.6	24.7
0.594303	0.590625	0.0618121	0.163211	22.6	32
0.28004	0.075	0.0948952	0.0133289	25.3	20
0.496773	0.111111	0.428706	0.824096	32	30.6
0.656159	0.613546	0.769776	0.62959	28.6	25.1
0.102644	0.382353	0.7452	0.686831	26.4	30.6
0.276798	0.52381	0.52973	0.530897	25.1	23.1
0.225155	0.25	0.711743	0.470899	28.3	32
0.59389	0.508197	0.391332	0.419704	26.4	30.5
0.268325	0.40458	0.778518	0.59219	27.9	26.2
0.292226	0.192308	0.483061	0.861282	28.1	26
0.592817	0.459375	0.639773	0.424758	26.8	32
0.917432	0.691358	0.767978	0.768886	28.1	24.3
0.37217	0.39172	0.184934	0.712322	20.9	31.4
0.61875	0.335	0.0136976	0.113535	32	20
0.778673	0.876777	0.0165099	0.0377947	20	21.1
1.01815	0.382239	0.611739	0.5891	28	25.9
0.546571	0.515267	0.451095	0.844852	26.8	26.2
0.86684	0.574074	0.33706	0.814148	29.9	27
0.306189	0.811502	0.0791431	0.17635	29.5	31.3
0.447429	0.702128	0.0624587	0.135209	32	28.2
1.03107	0.690476	0.307958	0.371589	29.3	25.2
0.84425	0.61875	0.355963	0.242482	25	32
0.141028	0.468	0.391568	0.824044	25.3	25
0.844648	0.358566	0.582581	0.61633	30.4	25.1
0.111877	0.32567	0.315514	0.514654	27	26.1
0.589912	0.587983	0.532091	0.684829	25.8	23.3
0.644804	0.577519	0.525792	0.784955	26.7	25.8
0.628162	0.497738	0.365558	0.381382	27.8	22.1
0.645885	0.540426	0.46252	0.637469	27.2	23.5
0.792969	0.640625	0.0251693	0.0321857	25.6	32
0.606319	0.568093	0.227579	0.894986	23.3	25.7
0.3336	0.400881	0.411518	0.369201	27.5	22.7
0.150937	0.490706	0.489903	0.683311	28.4	26.9
0.217608	0.212851	0.12427	0.113081	32	24.9
0.847496	0.537594	0.766771	0.779915	27.2	26.6
0.845944	0.903101	0.162525	0.0202166	21.3	25.8
0.84171	0.619247	0.747849	0.826288	25.5	23.9
0.813455	0.61157	0.634209	0.466706	25	24.2
0.505652	0.470588	0.432193	0.843869	25.5	28.9
0.305867	0.976378	0.0569084	0.120359	22.6	25.4
0.168142	0.213636	0.0477682	0.112861	22.6	22
0.14514	0.388235	0.711677	0.901579	28.1	25.5
0.794651	0.58159	0.820278	0.834652	25.5	23.9
0.666113	0.757143	0.758449	0.683819	25.8	21
0.424538	0.485714	0.799393	0.737709	25.3	24.5
0.75625	0.203125	0.348509	0.0892627	32	32
0.435232	0.391304	0.825206	0.790385	32	29.9
0.509665	0.123552	0.102152	0.0876358	32	25.9
0.517338	0.587302	0.30235	0.515827	26	25.2
0.4875	0.615625	0.853489	0.42844	32	32
0.323522	0.449438	0.377421	0.733495	27.6	26.7
0.574862	0.541667	0.677368	0.787637	24.1	24
0.347975	0.466899	0.481781	0.788045	32	28.7
0.550761	0.466912	0.708629	0.293011	29	27.2
0.848685	0.535849	0.756698	0.773158	25.4	26.5
0.317415	0.452991	0.0488133	0.360818	32	23.4
0.52291	0.522267	0.697372	0.731786	25.2	24.7
0.497394	0.525641	0.798208	0.785906	24.6	23.4
0.938734	0.699219	0.352855	0.787759	24.7	25.6
0.993233	0.411067	0.629242	0.796838	25.7	25.3
0.959252	0.638889	0.63976	0.818896	28.3	25.2
0.225625	0.572	0.128836	0.660235	32	25
0.649583	0.1	0.151349	0.104305	30	32
0.375794	0.465587	0.788351	0.780646	24.6	24.7
0.822999	0.0909091	0.0552306	0.104714	29.2	20.9
0.59253	0.653061	0.572835	0.711306	26.5	24.5
0.556452	0.33871	0.263991	0.411083	23.3	24.8
0.56	0.236	0.0240509	0.305098	28.5	25
0.577612	0.254545	0.780611	0.897318	26.8	27.5
0.38395	1	0.0602682	0.14348	21.3	32
0.710762	0.589404	0.10934	0.186568	32	30.2
0.360475	0.196875	-0.0694511	0.104496	28.4	32
0.595247	0.652672	0.756334	0.819237	26.5	26.2
0.687967	0.517928	0.408042	0.698547	30.9	25.1
0.581833	0.586066	0.760101	0.744456	24.5	24.4
0.684255	0.526749	0.681217	0.637171	24.1	24.3
0.806656	0.595142	0.472853	0.576215	25	24.7
0.70707	0.879121	0.0211008	0.125426	20	27.3
0.506765	0.700375	0.0544653	0.107635	32	26.7
0.606698	0.0189394	0.181656	0.0714264	21.4	26.4
0.944249	0.577947	0.265982	0.747727	32	26.3
0.905773	0.0805085	0.0153761	0.0345865	32	23.6
0.822674	0.195122	0.0128043	0.111294	27	20.5
0.50625	0.028125	0.0526208	0.104751	32	32
0.164904	0.947115	0.02739	0.114504	32	20.8
0.478125	0.925	0.0073371	0.0989995	32	32
0.911683	0.918552	0.0804865	0.0261862	27.6	22.1
0.658068	0.5	0.409092	0.647781	31.6	23.8
0.103232	0.534202	0.910151	0.831777	27.3	30.7
0.0530025	0.890196	0.0516582	0.0514358	32	25.5
0.336819	0.633588	0.0411425	0.000553116	30	26.2
0.871078	0.0334572	0.0528563	0.144389	20	26.9
0.538494	0.140794	0.105068	0.165898	26.4	27.7
1.00962	0.354515	0.818297	0.573177	24.9	29.9
0.81965	0.605	0.899031	0.129006	25.7	20
0.378875	0.615385	0.764083	0.796444	25.6	24.7
0.392286	0.646091	0.818961	0.7144	25.8	24.3
0.120778	0.931298	0.0679452	0.12838	32	26.2
0.443182	0.529167	0.839462	0.787704	26.4	24
0.183867	0.303279	0.818447	0.834623	27.1	24.4
0.384259	0.388889	0.714955	0.701414	28.8	27
0.463308	0.491667	0.850581	0.805242	26.8	24
0.759257	0.849057	0.0355402	0.0979967	32	21.2
0.642544	0.0175439	0.00438076	0.0358339	20	22.8
0.540072	0.626556	0.687836	0.526393	28.6	24.1
0.731821	0.65587	0.699278	0.670205	25.4	24.7
0.809577	0.955645	0.0595633	0.131457	32	24.8
0.600603	0.643154	0.61061	0.794156	26.3	24.1
0.959651	0.00436681	0.0176179	0.124967	20	22.9
0.505247	0.454902	0.605095	0.751883	28.4	25.5
0.321194	0.404	0.748263	0.827684	26.8	25
0.127495	0.565217	0.511764	0.833257	28.1	25.3
0.886744	0.0952381	0.0666169	0.133247	25.9	23.1
0.866075	0.0534979	0.0166656	0.0611634	32	24.3
0.0638614	0.295	0.127995	0.0688552	30.3	20
0.330897	0.221698	0.0772863	0.0812844	21.3	21.2
0.197381	0.354582	0.775722	0.691715	24.7	25.1
0.882451	0.530172	0.810958	0.805251	25.8	23.2
0.935445	0.741935	0.901266	0.769212	27.6	27.9
0.414466	0.585657	0.543913	0.869433	25.8	25.1
0.218331	0.54386	0.681123	0.792559	25.4	22.8
0.389753	0.454183	0.679574	0.793264	25	25.1
0.566464	0.473469	0.438518	0.500264	25.9	24.5
0.542171	0.0571429	0.0324647	0.0241101	22.6	24.5
0.140698	0.404762	0.859487	0.868159	27.2	25.2
0.551111	0.542222	0.68733	0.739755	25	22.5
0.319017	0.39759	0.449651	0.390838	25.5	24.9
1.02085	0.0753138	0.0367098	0.0746984	29.1	23.9
0.974646	0.162996	0.592226	0.738663	23.3	22.7
0.915622	0.898246	0.738831	0.255223	25.2	28.5
0.350097	0.429787	0.775122	0.705967	25.3	23.5
0.264954	0.641129	0.095882	0.607596	24.7	24.8
0.544298	0.194313	0.0474789	0.120847	32	21.1
0.594544	0.547893	0.73815	0.791312	25	26.1
0.150123	0.418972	0.811107	0.782693	26.5	25.3
0.770647	0.555085	0.554228	0.723858	28.3	23.6
0.274924	0.308642	0.73777	0.81908	27.9	24.3
0.461696	0.542373	0.756252	0.701314	27.7	23.6
0.547325	0.617284	0.67425	0.591627	25.5	24.3
0.686294	0.0833333	0.0223093	0.0537678	32	22.8
0.402332	0.7	0.0765446	0.0322356	31.9	32
0.991093	0.581301	0.578639	0.753148	25.1	24.6
0.131556	0.364754	0.774325	0.582385	26.1	24.4
0.335683	0.536965	0.845859	0.693592	29.2	25.7
0.95541	0.800766	0.848994	0.452378	26.8	26.1
0.873046	0.376623	0.757617	0.547217	26.5	30.8
0.606332	0.552	0.653783	0.882457	25.9	25
0.225207	0.805654	0.0911561	0.056548	25.9	28.3
0.841411	0.503185	0.648585	-0.071762	26.6	31.4
0.465836	0.400794	0.85938	0.762033	25.6	25.2
0.684313	0.311787	0.522989	0.678367	27.3	26.3
0.05	0.809375	0.0593619	0.0458838	32	32
0.52425	0.40625	0.731527	0.507185	25	32
0.42623	0.118143	0.052961	0.125428	30.1	23.7
0.741956	0.621622	0.745401	0.907321	24	25.9
0.977881	0.52	0.0980134	0.012458	26.9	20
0.0460054	0.753036	0.665284	0.332051	28.9	24.7
0.32306	0.432099	0.746976	0.760086	27.2	24.3
1.02635	0.0526316	0.809066	0.702664	26.5	24.7
0.328821	0.601594	0.693366	0.727429	24.9	25.1
0.558541	0.775801	0.421586	0.126072	32	28.1
0.999682	0.726496	0.457837	0.728106	21.5	23.4
0.945742	0.763485	0.881079	0.873196	27.6	24.1
0.598804	0.569038	0.752479	0.736137	25.4	23.9
0.168755	0.43254	0.422118	0.577323	22.8	25.2
0.684552	0.884328	0.0273466	0.109229	20	26.8
0.365981	0.42449	0.819002	0.7685	25.4	24.5
0.55102	0.644898	0.645162	0.872398	27.6	24.5
0.693381	0.53112	0.482011	0.730223	26.7	24.1
0.264739	0.0600858	0.0138278	0.0545682	28.5	23.3
0.559057	0.487261	0.141289	0.0613542	32	31.4
0.392773	0.627376	0.687443	0.58284	25.4	26.3
0.73124	0.945833	0.0441752	0.0437602	21.1	24
0.375709	0.455696	0.609542	0.75261	25.6	23.7
0.332409	0.447761	0.317226	0.732493	31.5	26.8
0.33096	0.417671	0.656553	0.790761	26.4	24.9
0.752097	0.825	0.0719374	0.141766	31.3	32
0.0690178	0.802048	0.046633	0.241912	20.7	29.3
0.808701	0.865132	0.0371116	0.260743	25.8	30.4
0.8375	0.295455	0.0202015	0.0302787	32	22
0.746441	0.644	0.301276	0.868619	29.5	25
0.218835	0.59919	0.656479	0.569524	26.8	24.7
0.385095	0.46	0.621754	0.607614	26.3	25
0.165781	0.360656	0.727768	0.862046	25.3	24.4
0.297221	0.430233	0.668593	0.668568	24.6	25.8
0.479143	0.514644	0.69035	0.734168	26.4	23.9
0.47144	0.485944	0.757603	0.742424	26.5	24.9
0.219462	0.519481	0.0871818	0.149501	27.6	23.1
0.565455	0.582645	0.561509	0.663347	25	24.2
0.455869	0.53617	0.767491	0.703685	26.3	23.5
0.955735	0.200717	0.265121	0.0885881	32	27.9
0.434093	0.521912	0.5216	0.711029	23.5	25.1
0.133489	0.178295	0.068603	0.139455	25.9	25.8
0.13164	0.307692	0.730707	0.800921	26.5	26
0.972717	0.611872	0.030978	0.121503	32	21.9
0.369938	0.48954	0.695213	0.713456	26.5	23.9
0.945437	0.0127119	0.616405	0.644553	26	23.6
0.430665	0.39834	0.606911	0.724351	24.8	24.1
0.540625	0.95625	0.287197	-0.157897	32	32
0.263588	0.393258	0.676219	0.625548	26.2	26.7
0.0595238	0.95	0.24462	0.408107	28	24
0.631498	0.165625	0.0521719	0.0995195	20.2	32
0.282689	0.388	0.596273	0.586025	23.8	25
0.44131	0.915858	0.195484	0.0850975	29.6	30.9
0.336957	0.365145	0.699231	0.765775	24.2	24.1
0.200283	0.689655	0.0628395	0.068076	23	26.1
0.120419	0.0660793	0.0184231	0.0758567	20	22.7
0.892463	0.738971	0.100221	0.0147528	32	27.2
0.267705	0.337398	0.619915	0.736283	24.9	24.6
0.170536	0.765625	0.0718994	0.0750999	21	32
0.858082	0.781893	0.126151	0.471594	25.1	24.3
0.552795	0.290043	0.0672177	0.0316416	20.7	23.1
0.464274	0.685185	0.0437192	0.125943	22.6	27
0.29226	0.287611	0.0730222	0.172007	27.6	22.6
0.115859	0.683824	0.212175	0.501967	29.6	27.2
0.55718	0.590164	0.657703	0.672221	25	24.4
0.844065	0.0588235	0.00466678	0.0759844	32	23.8
0.331027	0.337398	0.740344	0.830565	27.5	24.6
0.436903	0.0650407	0.0322007	0.0748091	20.7	24.6
0.780398	0.0260223	0.231933	0.0748854	20.6	26.9
0.25759	0.420233	0.759166	0.785141	26.4	25.7
0.11625	0.315625	0.0646005	0.119477	20	32
0.430101	0.437247	0.730564	0.549612	28.1	24.7
0.0437507	0.0559701	0.588949	0.711249	26.2	26.8
0.674138	0.255	0.0166828	0.0814418	23.2	20
0.36682	0.0411523	0.0301979	0.127025	27.7	24.3
0.302404	0.140351	0.104017	0.169702	25.1	22.8
0.858143	0.7375	0.11578	0.184194	31.7	32
0.50463	0.545833	0.606421	0.691542	24.3	24
0.12832	0.335907	0.781964	0.860901	26.4	25.9
0.240625	0.728125	0.0496568	0.0227455	32	32
0.061753	0.462151	0.746839	0.736318	25.6	25.1
0.700058	0.745645	0.228427	0.0132459	26.4	28.7
0.457122	0.255814	0.0444042	0.0287859	32	21.5
0.0968468	0.522727	0.505887	0.789532	25.9	26.4
0.574776	0.576132	0.795766	0.740929	25.5	24.3
0.494293	0.549801	0.905685	0.777688	25.2	25.1
0.566929	0.425197	0.0795195	0.032641	28	25.4
0.847517	0.693277	0.834865	0.834743	26.8	23.8
0.397037	0.48659	0.632182	0.735209	29.2	26.1
0.731753	0.063745	0.0728974	0.15584	20	25.1
0.45	0.49375	0.266439	0.338772	32	32
0.55479	0.766423	0.190294	0.428235	32	27.4
0.306359	0.910506	0.21781	0.0804739	32	25.7
0.380641	0.448905	0.668515	0.680562	25.7	27.4
0.426036	0.409266	0.750862	0.87757	26.8	25.9
0.66569	0.837545	0.0810871	0.130903	20.7	27.7
0.518146	0.434426	0.712618	0.603231	29	24.4
0.288387	0.101449	0.0108815	0.182642	28.3	20.7
0.982137	0.724696	0.790384	0.618169	26.2	24.7
0.357774	0.422131	0.837329	0.754894	25.6	24.4
0.103685	0.278027	0.0761371	0.0507326	26.3	22.3
0.439037	0.33125	0.806198	0.59832	24.4	32
0.338246	0.355311	0.810932	0.568761	25.5	27.3
0.445987	0.56917	0.75752	0.565032	26	25.3
0.334945	0.412766	0.594828	0.871641	26.4	23.5
0.798683	0.776	0.849986	0.626657	24.3	25
0.165414	0.506494	0.827601	-0.108536	26.6	30.8
0.0730792	0.126531	0.747012	0.670658	27.2	24.5
0.244311	0.628205	0.385344	-0.0038189	32	31.2
0.662454	0.349153	0.304233	0.278569	28.3	29.5
0.908094	0.095082	0.156578	0.075957	32	30.5
1.00238	0.205357	0.0256178	0.107867	22.9	22.4
0.87096	0.297414	0.0957616	0.0317835	25.5	23.2
0.920552	0.595238	0.063492	0.133107	30.2	29.4
0.475711	0.647541	0.650688	0.604819	24.5	24.4
0.516457	0.529167	0.380275	0.757214	23.8	24
1.0274	0.0239044	0.0882271	0.0866037	26.2	25.1
0.64033	0.494163	0.843621	0.816029	27.8	25.7
0.0510688	0.149837	0.0357461	0.0407831	32	30.7
0.634721	0.819188	0.210815	0.103635	32	27.1
0.393312	0.49187	0.817615	0.747776	25.7	24.6
0.429403	0.5	0.82987	0.630979	26.8	25
0.390443	0.219917	0.0360625	0.0544311	32	24.1
0.351261	0.510373	0.848259	0.752816	26	24.1
0.360829	0.51751	0.711234	0.771401	25.1	25.7
0.354466	0.56	0.531276	0.671735	25.3	25
0.462405	0.526316	0.777831	0.781764	27.1	24.7
0.284962	0.808333	0.119076	0.137577	26.1	24
0.556669	0.0383142	0.021894	0.0669204	32	26.1
0.334551	0.72093	0.111211	0.308985	25	30.1
0.77625	0.634375	0.152932	0.0836288	20	32
0.908433	0.655319	0.773276	0.380686	24.7	23.5
0.421447	0.441558	0.564823	0.834952	25.4	23.1
0.566873	0.476793	0.62104	0.76681	25.8	23.7
0.234081	0.337607	0.680615	0.654121	24	23.4
0.93581	0.536797	0.689104	0.850716	25	23.1
0.989583	0.878125	0.0880821	0.0471298	25.8	32
0.884081	0.559829	0.640644	0.845419	28.8	23.4
0.755835	0.625	0.0333333	0.0794274	24.1	32
0.764493	0.65942	0.0453985	0.227961	27.6	27.6
0.854656	0.388664	0.468646	0.815602	25	24.7
0.657927	0.990323	0.0909953	0.121796	23.5	31
0.346875	0.159375	0.26748	0.283864	32	32
0.760336	0.217391	0.417501	0.8826	28.5	23
1.00625	0.51875	0.0667441	0.0990774	32	32
0.201505	0.882155	0.155554	0.2618	32	29.7
0.74025	0.5375	0.72124	0.562086	25	32
0.560268	0.45	0.845077	0.683094	25.6	28
0.0644737	0.141667	0.803113	0.848895	28.5	24
1.02583	0.902344	0.874405	0.644233	28.1	25.6
0.369091	0.563025	0.869468	0.833736	24.3	23.8
0.902881	0.654321	0.727398	0.805917	27	24.3
0.609246	0.137441	0.46823	0.0828258	31.4	21.1
0.5273	0.6	0.717487	0.79249	29.1	27
0.730523	0.875817	0.108451	0.123019	20	30.6
0.70029	0.027027	0.0149617	0.284104	23.2	25.9
0.295949	0.904412	0.240696	0.312133	27.7	27.2
0.576425	0.621849	0.822158	0.841292	25.9	23.8
0.504079	0.670068	0.0498101	0.237545	27.1	29.4
0.522583	0.579167	0.774001	0.687213	26.2	24
0.52519	0.457143	0.794238	0.79059	27.1	24.5
0.983273	0.0791667	0.0530638	0.0648758	27.4	24
0.711895	0.620253	0.823862	0.797714	26.7	23.7
0.842074	0.793478	0.00712784	0.126741	32	27.6
0.423597	0.303125	0.125292	0.159694	24.5	32
0.521196	0.555556	0.436744	0.575555	27.9	26.1
0.255323	0.1	0.142352	0.259701	22.7	24
0.839528	0.652672	0.241961	0.424284	32	26.2
0.312973	0.940239	0.180486	0.185641	20.5	25.1
0.396635	0.554585	0.682829	0.772722	25.2	22.9
0.642031	0.56	0.568973	0.689286	25.6	25
0.77465	0.601626	0.543477	0.761276	26.6	24.6
0.748144	0.831169	0.720821	0.203727	26.3	23.1
0.380658	0.506173	0.680528	0.805151	24.6	24.3
0.34758	0.467532	0.832648	0.803839	24.4	23.1
0.518643	0.0271318	0.116319	0.258319	20	25.8
0.951098	0.717647	0.736867	0.558	25.1	25.5
0.971853	0.25625	0.0772441	0.0645473	28.2	32
0.619369	0.582031	0.734229	0.790335	26.5	25.6
0.326129	0.532	0.698495	0.733332	24.8	25
0.385237	0.168103	0.0714837	0.230894	32	23.2
0.489948	0.510288	0.788992	0.739596	24.4	24.3
0.373815	0.47479	0.840846	0.77263	25	23.8
0.506929	0.0511811	0.0913465	0.141768	20	25.4
0.28596	0.497959	0.757752	0.78674	24.9	24.5
0.772046	0.412766	0.72544	0.816733	30.4	23.5
0.243704	0.912214	0.0489902	0.122076	21.4	26.2
0.515635	0.454148	0.547361	0.690826	24.9	22.9
0.471359	0.545082	0.716793	0.724877	25.7	24.4
0.601231	0.53719	0.763537	0.736523	25.1	24.2
0.358572	0.5	0.7631	0.777418	28.3	24.8
0.469226	0.470852	0.633337	0.657102	24	22.3
0.096952	0.375	0.657984	0.749253	25.7	26.4
0.34524	0.07173	0.0239273	0.0820273	32	23.7
0.266696	0.863309	0.0397232	0.0587949	31.1	27.8
0.202679	0.361607	0.0436987	0.0375708	32	22.4
0.501667	0.654167	0.653523	0.502884	25	24
0.931092	0.585714	0.753195	0.128571	25.5	21
0.945058	0.00760456	0.036595	0.122262	27.8	26.3
0.63066	0.428571	0.409393	0.727112	25.7	30.1
0.929636	0.534483	0.654297	0.870429	26.5	23.2
0.406068	0.294606	0.0885039	0.131166	32	24.1
0.0860021	0.103125	0.0682928	0.0120461	24.2	32
0.380864	0.370229	0.0931596	0.313349	28.1	26.2
0.35059	0.390625	0.639562	0.347192	26.5	32
0.648557	0.584677	0.25067	0.897248	22.8	24.8
0.566103	0.625532	0.821232	0.817531	23.4	23.5
0.748288	1	0.0410033	0.119404	20	29.2
0.556452	0.0645161	0.140665	0.042695	32	24.8
0.513255	0.598662	0.74366	0.828856	24.4	29.9
0.585268	0.289286	0.0797682	0.0491879	32	28
0.0491718	0.714286	0.84348	0.907343	27.6	28
0.397613	0.465385	0.705935	0.469927	29	26
0.532585	0.486111	0.634726	0.465751	23.4	28.8
0.814339	0.832636	0.72986	0.770454	24.4	23.9
0.862458	0.644351	0.710947	0.748466	25.1	23.9
0.682314	0.551181	0.688915	0.712832	26	25.4
0.268734	0.312268	0.87276	0.913485	27.3	26.9
1.03005	0.673077	0.7176	0.719457	25.6	26
0.714419	0.285088	0.0417656	0.0914469	32	22.8
0.0655215	0.0974729	0.649651	0.801701	28.1	27.7
0.964483	0.895582	0.0234025	0.0406213	32	24.9
0.883038	0.633466	0.739047	0.737452	24.9	25.1
0.654273	0.51417	0.75868	0.692638	26.1	24.7
0.824651	0.584677	0.665843	0.601222	26.1	24.8
0.545258	0.616935	0.831728	0.86183	26.8	24.8
1.02031	0.5	0.756589	0.409546	28	25.6
0.549065	0.504132	0.788251	0.581178	27.7	24.2
0.656021	0.572016	0.657728	0.719922	27.6	24.3
0.287736	0.155	0.0377856	0.0283067	26.5	20
0.807167	0.283186	0.0428263	0.112773	26.2	22.6
0.732112	0.181034	0.278588	0.218873	32	23.2
0.732152	0.590734	0.643031	0.828003	25.5	25.9
0.464178	0.401544	0.769909	0.838652	28.8	25.9
0.802619	0.615385	0.286522	0.469741	23.5	28.6
0.626399	0.63125	0.576937	0.163239	26.8	32
1.01226	0.222656	0.75966	0.779234	26.7	25.6
0.130923	0.0438247	0.149757	0.192075	25.3	25.1
0.815625	0.69375	0.35643	0.321782	32	32
0.464943	0.54	0.853674	0.766183	26.3	25
0.106399	0.392241	0.70396	0.796271	29.8	23.2
0.0612439	0.697581	0.357285	0.305247	31.3	24.8
0.5625	0.45625	0.0901041	0.0976431	32	32
0.698496	0.109649	0.135018	0.0533689	31.5	22.8
0.8549	0.667984	0.693614	0.642308	25.2	25.3
0.472726	0.456693	0.852579	0.174531	27.6	25.4
0.783584	0.286689	0.812915	0.546205	28.3	29.3
0.430662	0.545082	0.894517	0.781344	27	24.4
0.64168	0.562771	0.47519	0.715403	26.3	23.1
0.479243	0.571429	0.833137	0.813264	27.3	25.2
0.442398	0.515873	0.800926	0.786325	25.6	25.2
0.214973	0.979757	0.144512	0.114401	31.5	24.7
0.541771	0.589147	0.813305	0.813498	25.1	25.8
0.481765	0.479401	0.792018	0.702255	32	26.7
0.715754	0.182573	0.0416765	0.166431	30.2	24.1
0.483176	0.510714	0.911554	0.721512	24.2	28
0.935385	0.610169	0.911516	0.833401	26.9	23.6
0.413939	0.497925	0.615547	0.849396	27	24.1
0.866796	0.620968	0.432809	0.765467	26.1	24.8
0.657805	0.51751	0.640511	0.838034	26.8	25.7
0.825721	0.804651	0.602112	0.405635	24.9	21.5
0.967223	0.563218	0.835304	0.822771	26.5	26.1
0.293785	0.810169	0.0747605	0.0401896	30.9	29.5
0.944643	0.392857	0.409421	0.78941	32	28
0.375969	0.430233	0.74923	0.811491	25.8	25.8
0.87121	0.558233	0.511677	0.652725	26.2	24.9
0.970505	0.66791	0.732431	0.725854	25.2	26.8
0.836846	0.487805	0.644342	0.768753	25	24.6
0.145518	0.945736	0.10933	0.091906	32	25.8
0.13276	0.240625	0.593619	0.679258	29.8	32
0.10625	0.32	0.106551	0.087559	32	20
0.931208	0.0233463	0.0149949	0.155701	20.6	25.7
0.671267	0.191111	0.149491	0.0979457	25.6	22.5
0.0530422	0.215139	0.583571	0.863102	28.7	25.1
0.621875	0.675	0.0988083	0.26505	32	32
0.531848	0.478125	0.0444868	0.139461	20.9	32
1.01562	0.025	0.221448	0.123813	32	32
0.338286	0.49187	0.641974	0.861777	26.1	24.6
0.193915	0.30855	0.874084	0.783235	28.2	26.9
0.762325	0.135802	0.0158762	0.185321	20	24.3
0.389359	0.586345	0.831136	0.809495	30.2	24.9
0.98842	0.392405	0.630123	0.719129	27.4	23.7
0.354582	0.481203	0.881488	0.909232	27.6	26.6
0.804088	0.550314	0.0203032	0.190025	32	31.8
0.377104	0.66171	0.851553	0.0871279	22.9	26.9
0.385612	0.655738	0.782362	0.878864	26.9	24.4
0.917298	0.148305	0.829032	0.345876	25.3	23.6
0.47102	0.514286	0.729715	0.801294	25	24.5
0.690905	0.560484	0.832798	0.879912	23.8	24.8
0.985023	0.016129	0.0138637	0.0819387	27.3	24.8
0.340281	0.486275	0.0929876	0.0137776	25.4	25.5
0.313455	0.533058	0.883863	0.792103	25	24.2
0.885154	0.627706	0.76172	0.816171	23.8	23.1
0.275279	0.325203	0.604395	0.770586	26.3	24.6
0.40825	0.19375	0.0932181	0.123166	25	32
0.161051	0.233202	0.76383	0.830915	24	25.3
0.32049	0.309013	0.668329	0.571383	27	23.3
0.633243	0.506329	0.783358	0.741974	26.7	23.7
0.365346	0.382114	-0.1507	0.824996	32	24.6
0.385545	0.528455	0.739957	0.81929	26.3	24.6
0.995817	0.28	0.157647	0.0297125	25.1	20
0.196763	0.139013	0.128152	-0.000925203	27.1	22.3
0.65	0.3	0.0258711	0.106602	32	20
0.15	0.37	0.190227	0.249245	32	20
1.01135	0.928125	0.073787	0.184713	24.5	32
0.475492	0.449827	0.75513	0.838818	27.8	28.9
0.254401	0.456349	0.738128	0.73747	27.5	25.2
0.043554	0.974026	0.244771	0.131376	28.7	30.8
0.307965	0.418327	0.719794	0.870383	26.4	25.1
0.400776	0.371875	0.0939576	0.0679295	27.4	32
0.549573	0.474403	0.269462	0.610979	32	29.3
0.535954	0.379538	0.41455	0.718346	29.7	30.3
0.184868	0.307377	0.669196	0.771936	26.9	24.4
0.810672	0.494845	0.237039	0.110429	21.2	29.1
0.0419292	0.458167	0.503582	0.873809	22.7	25.1
0.598994	0.898305	0.0509996	0.073163	32	29.5
0.36558	0.418699	0.858283	0.800532	26.7	24.6
0.71447	0.589958	0.614027	0.934597	26.9	23.9
0.866422	0.580392	0.688367	0.816732	27.2	25.5
0.731169	0.528926	0.600108	0.824985	28	24.2
0.119899	0.852713	0.0595984	0.0890479	22.7	25.8
0.42864	0.587045	0.733665	0.868176	24.6	24.7
0.403094	0.119342	0.077019	0.12497	31.2	24.3
0.614685	0.722892	0.436594	0.742601	24.8	24.9
0.4	0.853125	0.438321	0.28753	32	32
0.641929	0.980315	0.0308976	0.274286	20	25.4
0.256569	0.0263158	0.048735	0.108158	29.1	26.6
0.865625	0.834375	0.042149	0.46967	32	32
0.925	0.0254545	0.212021	0.0134601	32	27.5
0.652997	0.498423	0.120401	0.151858	24.3	31.7
0.358165	0.992	0.119733	0.109069	21.8	25
0.29278	0.460905	0.724685	0.82394	27.5	24.3
0.855296	0.72428	0.676773	0.687464	27.6	24.3
0.547962	0.637131	0.224407	0.768449	24.8	23.7
0.960607	0.386029	0.816285	0.854416	26.3	27.2
0.584495	0.466667	0.724616	0.656855	24.7	27
0.899597	0.493724	0.755013	0.760165	26.4	23.9
0.103826	0.681319	0.648103	0.78812	29.6	27.3
0.22125	0.315625	0.113169	0.0809098	20	32
0.657509	0.797619	0.231776	0.777111	23.4	25.2
0.184473	0.0275591	0.634152	0.334367	28.5	25.4
0.834594	0.689286	0.791909	0.781553	25.5	28
0.961705	0.515625	0.502442	0.178428	27.5	32
0.062214	0.785714	0.672937	0.847354	27.5	29.4
0.36125	0.540625	0.0235389	0.415583	20	32
0.628582	0.34375	0.74837	0.390987	25.3	32
0.292171	0.76087	0.145614	0.384913	29.1	27.6
0.647867	0.375	0.680809	0.823041	30.9	30.4
0.807956	0.643087	0.765944	0.112036	26.6	31.1
0.0569079	0.138158	0.244618	0.798084	32	30.4
0.468368	0.47012	0.601649	0.0788659	25.7	25.1
0.383299	0.396078	0.761348	0.802499	25.9	25.5
0.628189	0.585271	0.788587	0.738509	27.5	25.8
0.462518	0.225256	0.499054	0.690312	25.3	29.3
0.964125	0.19685	0.0654599	0.201315	21.4	25.4
0.35	0.54375	0.0585954	0.10946	32	32
0.85707	0.131868	0.197006	0.0684375	20	27.3
0.526736	0.248889	0.140057	0.0874778	32	22.5
0.743358	0.890625	0.0567601	0.121546	28.7	32
0.479075	0.604743	0.890299	0.705938	26.7	25.3
0.667816	0.403333	0.0669827	0.0728821	20.3	30
1.02936	0.432056	0.649366	0.60128	26.9	28.7
0.0970877	0.33871	0.682551	0.748214	28.3	24.8
0.218502	0.648221	0.805667	0.95115	27.4	25.3
0.208502	0.4	0.588444	0.678411	26.6	26
0.939468	0.177778	0.0473009	0.19135	32	27
0.688906	0.544	0.579393	0.809995	25.6	25
0.611485	0.52549	0.693719	0.73768	28	25.5
0.952744	0.0818505	0.749256	0.654005	27.6	28.1
0.579828	0.568093	0.769098	0.835846	25.5	25.7
0.423696	0.316406	0.72798	0.817269	26.6	25.6
0.49511	0.626415	0.6925	0.742385	24.5	26.5
0.685217	0.114625	0.0290178	0.171151	20	25.3
0.479703	0.345	0.14769	0.0390148	20.2	20
0.537019	0.29375	0.0438936	0.059535	26	32
0.48139	0.540084	0.64585	0.52205	25.7	23.7
0.401195	0.0273437	0.112365	0.279392	27.2	25.6
0.365023	0.393939	0.658356	0.797278	28.4	26.4
0.274786	0.03	0.0178879	-0.0344408	23.4	20
1.00673	0.533597	0.803423	0.735735	26.5	25.3
1.03222	0.32971	0.766358	0.778387	26	27.6
0.260471	0.117647	0.0850754	0.201909	25.6	23.8
0.210939	0.122449	0.0316088	0.241456	24.7	24.5
0.65625	0.6625	-0.106234	0.143804	32	32
0.843556	0.477941	0.698725	0.803493	24.6	27.2
0.349906	0.0566038	0.0434457	0.150847	20	26.5
0.345833	0.0823045	0.227277	0.0355208	26.8	24.3
0.0932883	0.421687	0.609507	0.706385	27.1	24.9
0.219967	0.329825	0.486583	0.77998	23.6	28.5
0.679832	0.602362	0.741147	0.869657	24.8	25.4
0.670418	0.573643	0.740794	0.856694	24.8	25.8
0.384195	0.603448	0.678076	0.721637	24	23.2
0.40727	0.538776	0.626198	0.787235	32	24.5
0.483341	0.932331	0.0780518	0.332573	32	26.6
0.151983	0.325301	0.247025	0.726427	32	24.9
0.585867	0.386282	0.834275	0.626145	23.5	27.7
0.554117	0.0277778	0.118019	0.133922	32	25.2
0.893604	0.86875	0.702039	0.178211	25.7	32
0.172917	0.1625	0.0545678	0.0226436	24	32
0.532327	0.423664	0.812762	0.609862	23	26.2
0.479221	0.668033	0.691234	0.799768	24.3	24.4
0.151979	0.465704	0.771546	0.873318	27.5	27.7
0.690148	0.533898	0.710304	0.626049	25.6	23.6
0.398726	0.568493	0.835655	0.888931	28.5	29.2
0.563896	0.644898	0.752808	0.853748	23.3	24.5
0.680216	0.101504	0.0215242	0.108283	32	26.6
0.403465	0.0493827	0.210599	0.107252	28.5	24.3
0.200141	0.550607	0.695719	0.755171	29.9	24.7
0.200558	0.277778	0.714235	0.813258	25.9	25.2
0.850097	0.561702	0.720751	0.774316	24.2	23.5
0.397545	0.410658	0.249802	0.501152	29.5	31.9
0.157979	0.438662	0.752559	0.836934	28.4	26.9
0.30147	0.465704	0.901948	0.817542	28.2	27.7
0.847494	0.968641	0.046022	0.168161	28.6	28.7
0.931041	0.004	0.0866429	0.0759289	22.1	25
0.460768	0.49434	0.829322	0.820149	29	26.5
0.242804	0.413793	0.859484	0.820974	27.7	26.1
0.756979	0.710937	0.818476	0.806003	30	25.6
0.0653579	0.514658	0.819727	0.760983	26.2	30.7
0.220215	0.253378	0.776238	0.833435	29.4	29.6
0.890984	0.693548	0.693953	0.836013	27.8	24.8
0.946494	0.822727	0.813491	0.341793	27.1	22
0.0843506	0.644599	0.843303	0.847263	27.8	28.7
0.754464	0.95	0.0135144	0.104804	22.4	28
0.251099	0.262238	0.837459	0.654754	28	28.6
0.625649	0.835556	0.456618	0.572025	22.7	22.5
0.344096	0.457565	0.800259	0.813067	27.6	27.1
0.374881	0.646875	-0.0835819	0.279278	26.3	32
0.0746705	0.282787	0.684252	0.816101	25.5	24.4
0.0696294	0.548117	0.774866	0.642938	25.1	23.9
0.331676	0.464844	0.770735	0.769346	26.4	25.6
0.167513	0.166667	0.749383	0.899515	26.1	25.8
0.792288	0.151376	0.113153	0.24357	32	21.8
0.13508	0.542435	0.69207	0.791546	30.5	27.1
0.22113	0.334711	0.778887	0.769791	25.9	24.2
0.175631	0.368627	0.769541	0.793307	25.7	25.5
0.439651	0.550218	0.822885	0.699434	25	22.9
0.0725769	0.217557	0.820276	0.85796	26.4	26.2
0.833956	0.642553	0.73612	0.820572	24.5	23.5
0.464174	0.0361446	0.0935058	0.0781936	20.2	24.9
0.460728	0.5	0.697635	0.574098	24.6	23.6
0.356703	0.929368	0.439828	0.829649	32	26.9
0.615797	0.508403	0.256658	0.617348	21.8	23.8
0.498117	0.578261	0.399369	0.662028	25.4	23
0.423538	0.495413	0.395535	0.520391	32	21.8
0.845889	0.055794	0.0596807	0.261159	23.9	23.3
0.678078	0.572464	0.541285	0.719321	26.1	27.6
0.783975	0.426295	0.353615	0.467353	30.6	25.1
0.642566	0.614754	0.681708	0.837307	25.7	24.4
0.692917	0.12605	0.0587273	0.1596	24.5	23.8
0.728715	0.470356	0.533498	0.738033	26.3	25.3
0.424037	0.507752	0.684512	0.663264	25.4	25.8
0.390643	0.504132	0.763248	0.810686	23.9	24.2
0.442379	0.504202	0.733648	0.746225	24.1	23.8
0.675922	0.54023	0.726764	0.780456	26.7	26.1
0.520718	0.87037	0.0379488	0.168525	32	27
0.791145	0.386986	0.587004	0.572715	28	29.2
0.476864	0.521739	0.763677	0.522577	24.9	25.3
0.097681	0.0871369	0.0997749	0.10821	23.1	24.1
0.836749	0.8327	0.0323023	0.172959	20	26.3
0.101202	0.364341	0.755214	0.744176	25.4	25.8
0.344091	0.356	0.776735	0.876686	26.4	25
1.03198	0.293729	0.702285	0.57844	28.1	30.3
0.637635	0.453061	0.742727	0.799755	25.4	24.5
0.404892	0.483471	0.812091	0.374385	24.9	24.2
0.956403	0.992126	0.733153	0.580175	28.5	25.4
0.858275	0.796296	0.761635	0.794056	27.1	27
0.393109	0.566176	0.591012	0.550889	24.2	27.2
0.332479	0.273077	0.129973	0.0905188	22.5	26
0.103687	0.0923695	0.110872	0.186441	23.1	24.9
0.0827427	0.0401606	0.026913	0.140973	20.4	24.9
0.762289	0.0196078	0.0742489	0.108818	28.4	25.5
0.150198	0.834711	0.0812118	0.167941	25.3	24.2
0.584085	0.7875	0.0351632	0.237952	29.1	32
0.601935	0.155844	0.0938134	0.0183344	32	23.1
0.10289	0.234375	0.0046067	0.3891	25.3	32
0.225406	0.244526	0.656425	0.503357	26.8	27.4
0.824735	0.686441	0.763551	0.742545	25.1	23.6
0.843168	0.727642	0.636127	0.80228	24.8	24.6
0.794728	0.608333	0.727202	0.798143	24.5	24
1.02672	0.3	0.0553205	0.0969837	30.1	23
0.932864	0.968379	0.0546079	0.1955	20.4	25.3
0.938325	0.280335	0.572942	0.729569	28.1	23.9
0.619607	0.87291	0.286406	0.244153	32	29.9
0.28605	0.477612	0.866208	0.821738	25.7	26.8
0.452193	0.424908	0.593253	0.690433	28.3	27.3
0.753544	0.927203	0.0547142	0.145024	20	26.1
0.991086	0.592437	0.208195	0.759874	21.4	23.8
0.301168	0.280488	0.383154	0.747066	29.8	24.6
0.630656	0.534413	0.65924	0.769295	25	24.7
0.726923	0.992308	0.106205	0.236333	32	26
0.428327	0.633065	0.601986	0.807635	32	24.8
0.800543	0.683453	0.738912	0.860416	26.5	27.8
0.885936	0.810573	0.865547	0.831622	25.1	22.7
0.96033	0.143443	0.0358838	0.048574	28.7	24.4
0.521115	0.121875	0.267572	0.235331	25.9	32
0.187981	0.349593	0.132302	0.0313938	29.6	24.6
0.97586	0.68662	0.035815	0.212214	20.1	28.4
0.552083	0.48125	0.259091	0.179324	28.8	32
0.744905	0.438735	0.556535	0.674445	25.6	25.3
0.84701	0.758333	0.567425	0.662491	26.2	24
0.508173	0.903846	0.0765352	0.170534	32	26
0.87741	0.175439	0.171214	0.29608	24.3	28.5
0.684375	0.459375	0.0520892	0.205382	32	32
1.00142	0.594891	0.72365	0.763453	27.8	27.4
0.27545	0.0329218	0.0249195	0.178781	32	24.3
0.277474	0.410788	0.892025	0.852268	23.3	24.1
0.480464	0.467532	0.0593203	0.0935429	23.4	30.8
0.522092	0.858238	0.0985081	0.17615	24.8	26.1
0.325536	0.71	-0.0016554	0.0222891	23.3	20
0.622051	0.711268	0.141556	0.307653	32	28.4
0.582292	0.179167	0.0605778	0.138975	32	24
0.313467	0.213953	0.0095339	0.0771436	26.3	21.5
0.0993056	0.802083	0.0703921	0.100757	32	28.8
0.0492977	0.671533	0.778672	0.774353	26.4	27.4
0.815625	0.05	0.0695725	0.0682705	32	20
0.253819	0.522436	0.0430253	0.112145	28.2	31.2
0.686995	0.584314	0.63017	0.621936	24.5	25.5
0.903439	0.549784	0.0536841	0.0413971	21.6	23.1
0.216596	0.285141	0.544908	0.842799	28.1	24.9
0.964081	0.515267	0.541778	0.728864	22.4	26.2
0.543026	0.462151	0.69984	0.814355	26.7	25.1
0.51625	0.856	0.0675409	0.138872	32	25
0.46425	0.465625	0.676676	0.676309	25	32
0.611183	0.541833	0.62575	0.732112	26.3	25.1
0.80565	0.501916	0.66005	0.750705	27.3	26.1
0.665469	0.604	0.731612	0.700927	25.6	25
0.8625	0.58125	0.380427	0.238266	32	32
0.609432	0.467433	0.602255	0.633584	25.9	26.1
0.857355	0.811594	0.0211293	0.322582	25.4	27.6
0.288241	0.330709	0.66454	0.439821	24.4	25.4
0.840083	0.908046	0.00429851	0.105081	26	26.1
0.646288	0.447368	0.0883124	0.125361	24.6	30.4
0.578125	0.646875	0.0357566	0.167067	32	32
0.0715395	0.140221	0.860586	0.830399	26.6	27.1
0.230739	0.309434	0.505146	0.858797	24	26.5
0.342132	0.491803	0.73615	0.838899	22.7	24.4
0.954964	0.750916	0.653426	0.803784	28.5	27.3
0.198237	0.326996	0.441313	0.724605	27.9	26.3
0.346991	0.606481	0.203487	0.275561	32	21.6
0.424554	0.498069	0.711963	0.680762	27.2	25.9
0.919742	0.623016	0.229635	0.719953	32	25.2
0.152422	0.465035	0.623113	0.788385	27	28.6
0.868316	0.775735	0.564288	0.75498	27.5	27.2
0.644222	0.540984	0.784711	0.75249	24.2	24.4
0.375872	0.651007	0.0114337	0.148987	20	29.8
0.535228	0.506173	0.787757	0.565359	24.8	24.3
0.876643	0.268116	0.48946	0.6736	25.8	27.6
0.288401	0.310044	0.0841745	0.273385	32	22.9
0.873943	0.987342	0.0853131	0.233232	28.1	23.7
0.301705	0.896875	0.0312501	0.113634	22	32
0.554963	0.768382	0.0844747	0.184955	32	27.2
0.684747	0.372263	0.412448	0.708202	23.2	27.4
0.598216	0.444444	0.712692	0.70775	30.5	26.1
0.93125	0.355	0.110834	0.0464335	32	20
0.276657	0.367816	0.478347	0.69805	26.5	26.1
0.31875	0.475	-0.00140111	0.0648852	32	32
0.1678	0.170819	0.846835	0.767902	27	28.1
0.43159	0.380392	0.613793	0.777094	27	25.5
0.313393	0.371542	0.758375	0.764651	27.4	25.3
0.689435	0.00865801	0.00844591	0.144452	32	23.1
0.469575	0.911628	0.0541779	0.0503402	26.6	21.5
0.846948	0.465625	0.0971933	0.049407	21.5	32
0.928372	0.484615	0.246069	0.132836	27.6	26
0.437618	0.958763	0.0492928	0.0482594	32	29.1
0.457915	0.759124	0.0957735	0.0469877	32	27.4
0.95851	0.471483	0.262886	0.370487	28.4	26.3
0.147775	0.303125	0.101069	0.0750626	23.6	32
0.45487	0.383178	0.0896726	0.0661222	22.5	21.4
0.551072	0.47234	0.807791	0.794162	26.1	23.5
0.962898	0.398467	0.499298	0.474491	29.4	26.1
0.212766	0.387234	0.463736	0.865218	23.5	23.5
0.821592	0.554217	0.859979	0.829017	26.2	24.9
0.103962	0.240458	0.753214	0.64193	27.3	26.2
0.0848214	0.05625	0.246342	0.187921	21	32
0.417161	0.548936	0.734973	0.756421	24.4	23.5
0.591128	0.432	0.795665	0.701859	25.7	25
0.965513	0.288973	0.53979	0.858167	27.1	26.3
0.549472	0.565385	0.568556	0.72796	25.5	26
0.542215	0.448413	0.491988	0.517299	23.5	25.2
0.54246	0.491379	0.733103	0.675429	24.1	23.2
0.277305	0.438525	0.533213	0.836853	32	24.4
0.542881	0.585034	0.0789438	0.231405	22.9	29.4
0.324434	0.549356	0.797611	0.664145	23.1	23.3
0.745639	0.579399	0.447414	0.708012	24.8	23.3
1.00204	0.462451	0.7857	0.820637	27.7	25.3
0.491719	0.337079	0.717168	0.758971	27	26.7
0.692384	0.38247	0.522391	0.82713	22.2	25.1
0.253125	0.301818	0.1634	0.80678	32	27.5
0.37671	0.477876	0.732106	0.730427	22.7	22.6
0.457097	0.190625	0.136087	0.146445	23.6	32
0.895202	0.68018	0.0409119	0.0329063	21.5	22.2
0.586676	0.182243	0.147463	0.0512162	28.8	21.4
0.253972	0.388235	0.673758	0.750804	23.2	25.5
0.52957	0.383333	0.407625	0.731147	24.8	24
0.518099	0.620408	0.765528	0.898259	24.3	24.5
0.346051	0.107759	0.103912	0.0589256	31.7	23.2
0.53125	0.921875	0.0215535	0.22904	20	32
0.887815	0.142857	0.0949138	0.116012	32	23.8
0.608492	0.839552	0.0425344	0.229567	26.4	26.8
0.505787	0.544715	0.842669	0.805239	25.5	24.6
0.604144	0.99505	0.0744146	0.0137352	26.9	20.2
0.235124	0.825	0.102358	0.0707404	24.2	20
0.691463	0.550562	0.0594846	0.194289	26.1	26.7
0.507	0.498371	0.133459	0.0182868	24.5	30.7
0.763688	0.7125	0.39905	0.0540913	24.2	32
0.392857	0.12	0.029658	0.0626291	24.5	20
0.090625	0.278125	0.091867	0.191833	32	32
0.359359	0.0719697	0.0206492	0.0658422	31.7	26.4
0.596298	0.47541	0.288455	0.142915	30.2	30.5
0.727175	0.648438	0.264494	0.323969	25.5	25.6
0.120735	0.795699	0.0616567	0.117808	20	27.9
0.498913	0.536797	0.649442	0.740349	24.1	23.1
0.48446	0.312	0.755279	0.82544	27.8	25
0.272255	0.352941	0.673172	0.767107	24.1	23.8
0.2475	0.096	0.0507963	0.0458505	25.6	25
0.340249	0.390041	0.719183	0.821069	24.1	24.1
1.02339	0.311203	0.466587	0.76546	22.3	24.1
0.0412522	0.906574	0.0782336	0.0974475	32	28.9
0.399233	0.046332	0.0979947	0.0409963	28.4	25.9
0.274746	0.385965	0.778357	0.814351	24.3	22.8
0.0741282	0.258475	0.766963	0.581427	26.1	23.6
0.776471	0.623529	0.777963	0.869552	25.5	25.5
1.01434	0.143382	0.018869	0.0965001	32	27.2
0.69375	0.325	0.0882379	0.059254	32	32
0.597998	0.425	0.157042	0.175802	30.9	32
0.338035	0.60166	0.375466	0.878767	25.3	24.1
0.359226	0.392157	0.669055	0.795236	23.4	25.5
0.0915257	0.135371	0.0361313	0.0859089	32	22.9
0.131583	0.157676	0.0481332	0.221279	26.7	24.1
0.149818	0.954357	0.0351626	0.101819	32	24.1
0.326705	0.321875	0.2239	0.087772	26.4	32
0.420909	0.625	0.119191	0.0416425	27.5	20
0.92102	0.0612245	0.061628	0.0202936	20	24.5
0.416633	0.244898	0.0453943	0.0646172	25.3	24.5
0.88548	0.473029	0.827919	0.641352	27.2	24.1
0.409817	0.236	0.152316	0.217396	27.3	25
0.560698	0.0571429	0.146097	0.202102	31	24.5
0.344595	0.795455	0.211089	0.0268787	22.2	26.4
0.966466	0.996241	0.032439	0.144853	20	26.6
0.352258	0.443038	0.174894	0.0614483	30.5	23.7
0.188043	0.298701	0.0798547	0.227376	27.4	23.1
0.78125	0.134375	0.12739	0.102993	24.8	32
0.510149	0.5	0.0136201	0.0828966	32	22.6
0.440899	0.97479	0.0125775	0.0900596	22.7	23.8
0.501923	0.111538	0.0666517	0.04762	32	26
0.951726	0.376682	0.0311043	0.111752	20	22.3
0.40002	0.470588	0.734211	0.69854	25.4	23.8
0.572247	0.101887	0.0426047	0.163968	23.7	26.5
0.548812	0.23125	0.0280956	0.150349	24.2	32
0.607061	0.497925	0.60004	0.80131	25.2	24.1
0.490121	0.0229008	0.15266	0.117647	31.1	26.2
0.108366	0.394068	0.0974168	-0.00803436	28.2	23.6
0.992593	0.544444	0.851417	0.751917	26	27
0.620019	0.0155642	0.0212734	0.107496	22.9	25.7
0.479865	0.531646	0.639083	0.841431	25	23.7
0.754295	0.425926	0.491221	0.727184	23.5	27
0.132024	0.168142	0.0624356	0.201894	32	22.6
0.375049	0.471861	0.819561	0.857471	24.2	23.1
0.749333	0.31	0.635971	0.579918	25	30
0.987982	0.027451	0.0511545	0.100013	21.7	25.5
0.977888	0.938628	0.803424	0.830495	24.8	27.7
0.415832	0.45625	0.108254	0.0327705	28.7	32
0.869048	0.281818	0.107104	0.138426	25.2	22
0.857745	0.53112	0.555914	0.806585	26.1	24.1
0.727358	0.670635	0.386954	0.665256	23.8	25.2
0.584183	0.516129	0.543656	0.820001	23.2	27.9
0.591143	0.681416	0.581387	0.647391	24.4	22.6
0.67969	0.791165	0.567827	0.167041	24.7	24.9
0.380742	0.565022	0.752929	0.81041	25.4	22.3
0.565625	0.265625	0.111784	0.156717	32	32
0.625537	0.171296	0.428391	0.146455	31.9	21.6
0.986893	0.613971	0.434458	0.563815	27.6	27.2
0.965105	0.220779	0.209148	0.162841	24.7	23.1
0.459071	0.600858	0.826502	0.834703	24.7	23.3
0.756199	0.520548	0.0309395	0.168257	31.6	29.2
0.478854	0.53617	0.868173	0.689814	24.5	23.5
0.533644	0.61157	0.85889	0.842885	25.4	24.2
0.458113	0.508	0.78141	0.733846	26.5	25
0.877698	0.670412	0.544274	0.686003	25.2	26.7
0.40675	0.528958	0.904995	0.882859	26.7	25.9
0.603349	0.220183	0.0783919	0.112541	31.5	21.8
0.322581	0.467742	0.849092	0.835034	24.8	24.8
0.546448	0.40273	0.0368172	0.125508	32	29.3
0.290697	0.381625	0.176707	0.604424	26.2	28.3
0.486583	0.0201613	0.0210128	0.24439	22.9	24.8
0.938053	0.875536	0.789224	0.901673	25.6	23.3
0.663832	0.562044	0.201392	0.573326	29.1	27.4
0.633065	0.560484	0.47809	0.696899	24.8	24.8
0.218354	0.0711462	0.0237697	0.229505	27.1	25.3
0.328087	0.233645	0.0314124	0.0898048	22.8	21.4
0.278471	0.464945	0.0742643	0.435647	32	27.1
0.91918	0.0655738	0.0688569	0.0655292	20	24.4
0.907781	0.0890688	0.0673925	0.0152055	32	24.7
0.286401	0.389961	0.853801	0.911911	27	25.9
0.563061	0.613043	0.617613	0.800927	24.2	23
0.515789	0.473684	0.341279	0.588145	28.5	28.5
0.85488	0.5625	0.145228	0.262575	29.2	32
0.415078	0.542969	0.867754	0.880209	27.7	25.6
0.038015	0.696629	0.370998	0.571569	28	26.7
0.905096	0.52381	0.204616	0.522246	26.5	29.4
0.42665	0.535714	0.0277976	0.69368	28.5	25.2
0.678228	0.597458	0.390063	0.844812	29.1	23.6
0.875333	0.765152	0.697489	0.849606	25	26.4
0.824656	0.58427	0.295564	0.572312	26.2	26.7
0.400865	0.244726	0.0491147	0.071171	20	23.7
0.460225	0.384354	0.356115	0.841532	32	29.4
0.145189	0.892308	0.543121	0.569485	27.1	26
0.394395	0.471545	0.770088	0.874229	28.4	24.6
0.389579	0.0912698	0.489021	0.731658	27.6	25.2
0.527396	0.0394737	0.0551572	0.0444502	20.3	22.8
0.136753	0.0916335	0.0449515	0.0656901	24	25.1
0.30243	0.345324	0.752876	0.908926	26.5	27.8
0.0675748	0.695513	0.0867807	0.066444	28.8	31.2
0.445142	0.609121	0.87375	0.873416	29	30.7
0.540083	0.045977	0.035289	0.0941017	31.2	26.1
0.161512	0.330935	0.841891	0.869271	27.1	27.8
0.288374	0.336879	0.615215	0.47847	28.3	28.2
0.223048	0.416342	0.837677	0.738806	23.5	25.7
0.485606	0.60084	0.71927	0.788183	24.9	23.8
0.722687	0.65529	0.858215	0.869409	26.5	29.3
0.681181	0.6	0.866343	0.858903	27.1	27.5
1.01803	0.892157	0.0543632	0.297057	24.9	30.6
0.494202	0.555102	0.767383	0.805561	26.4	24.5
0.374369	0.979424	0.0270575	0.13312	31.8	24.3
0.884505	0.274775	0.0697995	0.165766	20	22.2
0.908565	0.514706	0.772993	0.744015	26.2	27.2
1.01316	1	0.545584	0.205176	31.1	32
0.999616	0.0419847	0.586121	0.740583	29.8	26.2
0.674592	0.083004	0.078551	0.191531	32	25.3
0.879682	0.757962	0.0254279	0.260926	20	31.4
0.932319	0.788274	0.083512	0.0460501	32	30.7
0.930624	0.0818966	0.213145	0.121651	25.2	23.2
0.159307	0.133603	0.0124672	0.184823	21.5	24.7
0.608713	0.262673	0.150973	0.074624	32	21.7
0.263348	0.596774	0.690085	0.0477959	23.2	24.8
0.44664	0.42446	0.812354	0.423189	24.1	27.8
0.234953	0.0607287	0.149248	0.0893081	26.9	24.7
0.392224	0.490625	0.0913228	0.0770839	30.3	32
0.910537	0.681452	0.192154	0.661547	25.7	24.8
0.54062	0.576	0.613164	0.79187	25.8	25
0.249847	0.380952	0.671545	0.782093	28.8	27.3
0.609738	0.75	0.855736	0.464716	25.8	32
0.323357	0.449799	0.484913	0.665864	28.1	24.9
0.406417	0.51626	0.668416	0.771875	28	24.6
0.192015	0.153558	0.796354	0.719283	25	26.7
0.59125	0.60625	0.0453149	0.167493	20	32
0.432299	0.467593	0.237961	0.672171	30.8	21.6
0.220173	0.508711	0.107056	0.45771	29	28.7
0.783877	0.413284	0.751309	0.80907	27.4	27.1
0.509577	0.512097	0.135265	0.610119	32	24.8

## Sheet: Rat 0.5%
Old_Phase	New_Phase	r2_before	r2_after	Period_before	Period_after
0.470356	0.280374	0.0375698	0.106781	32	21.4
0.525513	0.526087	0.704622	0.761269	26.5	23
0.60482	0.540773	0.61293	0.769122	27.3	23.3
0.760037	0.57563	0.527914	0.707149	27	23.8
0.964683	0.661355	0.500208	0.62126	27.3	25.1
0.431718	0.621495	0.572863	0.556326	25.8	21.4
0.515625	0.153125	0.184156	0.0741663	32	32
0.796808	0.558824	0.681937	0.691789	27.8	23.8
0.468514	0.563559	0.472004	0.788587	26	23.6
0.390052	0.0929204	0.0787627	0.0858008	21.1	22.6
0.411674	0.972332	0.0654436	0.0307398	25.4	25.3
0.646794	0.615385	0.710347	0.490851	25.6	22.1
0.287037	0.9	0.086916	0.0265689	28.8	27
0.399124	0.518828	0.694035	0.652932	25.6	23.9
1.01167	0.205128	0.797614	0.685813	27.4	23.4
0.524138	0.598214	0.67675	0.525514	26.3	22.4
0.594756	0.489712	0.678289	0.609725	25.3	24.3
0.528361	0.921488	0.0996043	0.0368166	23.4	24.2
0.294915	0.0982906	0.0437594	0.0685411	20	23.4
0.150384	0.320312	0.441493	0.322745	28.1	25.6
0.730163	0.884375	0.0326555	0.0574659	23	32
0.633687	0.540323	0.712023	0.653748	24.6	24.8
0.935926	0.522449	0.782035	0.503989	26.5	24.5
0.687372	0.864353	0.251914	0.164348	32	31.7
0.348959	0.0357143	0.0354401	0.110807	28.9	25.2
0.20464	1	0.0952887	0.0289183	27.1	25.8
0.586081	0.552347	0.255473	0.43182	23.8	27.7
0.476915	0.804255	0.14277	0.658831	20	23.5
0.329534	0.570213	0.686362	0.779324	25.2	23.5
0.316556	0.530864	0.604814	0.637357	22.1	24.3
0.273978	0.523404	0.858252	0.749655	25.2	23.5
0.488916	0.575397	0.689568	0.659979	29.5	25.2
0.543522	0.51073	0.765008	0.748207	25.6	23.3
0.393926	0.45515	0.0482795	0.100062	32	30.1
0.517181	0.535398	0.730467	0.623907	25.6	22.6
0.464503	0.54918	0.585305	0.760987	24.8	24.4
0.0941938	0.670635	0.818481	0.762501	22.8	25.2
0.76875	0.36875	0.054536	0.0330378	32	32
0.925579	0.559184	0.787294	0.884381	28.3	24.5
0.905503	0.0876494	0.157545	0.119607	32	25.1
0.42425	0.38125	0.0244687	0.247689	25	32
0.708489	0.63125	0.718808	0.373763	26.8	32
0.23274	0.586498	0.117315	0.861622	32	23.7
0.0577809	0.0202429	0.340779	0.187478	32	24.7
0.671004	0.0625	0.128857	0.0624793	31.7	24
0.65334	0.129808	0.0547435	0.0713289	24.7	20.8
[truncated: 872 more rows]

[truncated: 14 more sheets: Rat 1%, Rat 2%, FBS 0%, FBS 0.125%, FBS 0.25%, FBS 0.5%, FBS 1%, FBS 2%, B-27 0%, B-27 0.125%, B-27 0.25%, B-27 0.5%, B-27 1%, B-27 2%]
