# Supplementary material for: Circa-SCOPE: high-throughput live single-cell imaging method for analysis of circadian clock resetting
Source: Nat Commun. 2021 Oct 8;12:5903. doi: 10.1038/s41467-021-26210-1 (PMC8501123; doi:10.1038/s41467-021-26210-1)
Supplement: Supplementary file 8 — Dataset 6 [file 41467_2021_26210_MOESM8_ESM.xlsx]

## Sheet: (-MF) RS 0 %
Old_Phase	New_Phase	r2_before	r2_after	Period_before	Period_after
0.649436	0.00854701	0.747902	0.543844	25.1	23.4
0.142264	0.34375	0.807324	0.477905	28.6	32
0.853226	0.788618	0.624064	0.817174	26.3	24.6
0.713158	0.06	0.56522	0.142115	24.7	20
0.699135	0.18	0.120834	0.0367741	28.9	20
0.532784	0.208333	0.674779	0.137215	25.8	28.8
0.641753	0.63745	0.565999	0.561402	25	25.1
0.225	0.9	0.101043	0.00568887	20	20
0.295281	0.109312	0.0126953	0.352303	32	24.7
0.743926	0.803987	0.117288	0.10297	32	30.1
0.451102	0.378676	0.348051	0.539132	26.3	27.2
0.35293	0.117647	0.528262	0.548242	30.4	28.9
0.370161	0.780645	0.118047	0.116151	20	31
0.469841	0.455	0.0680039	0.013468	25.2	20
0.693916	0.756184	0.135425	0.0245337	23	28.3
0.0493932	0.0888031	0.528033	0.906717	25.1	25.9
0.964249	0.911661	0.844965	0.928283	28.9	28.3
1.03532	0.0608365	0.812187	0.950978	28	26.3
0.486413	0.47479	0.145507	0.10034	21.4	23.8
0.531368	0.577778	0.942491	0.91195	29.4	27
0.6	0.990625	0.0865468	0.322495	32	32
0.355072	0.219697	0.82852	0.898507	27.6	26.4
0.861111	0.403571	0.685911	0.578149	25.2	28
0.075	0.58125	0.120102	0.173859	32	32
0.718068	0.15625	0.15503	0.0771579	27.5	32
0.2375	0.759375	0.138276	0.24476	32	32
0.274136	0.304965	0.255822	0.247261	27.1	28.2
0.277439	0.156934	0.0183902	0.210866	21.8	27.4
0.958233	0.0551181	0.638963	0.873622	23	25.4
0.0708463	0.352174	0.295745	0.828111	22.4	23
0.154656	0.263158	0.494712	0.765128	24.5	24.7
0.673067	0.521583	0.0894176	0.671131	32	27.8
0.490309	0.430769	0.729552	0.728101	25.4	26
0.159949	0.223881	0.604851	0.827516	27.7	26.8
0.280411	0.369295	0.864902	0.814813	24.7	24.1
0.379948	0.18543	0.753538	0.645261	25.8	30.2
0.0548123	0.335463	0.287488	0.0285175	32	31.3
0.306377	0.348	0.383059	0.410305	27.6	25
0.834155	0.744604	0.234444	-0.0917598	24.8	27.8
0.133491	0.313008	0.306682	0.331493	24.8	24.6
0.471824	0.090625	0.121763	0.243296	24.4	32
0.809375	0.084375	0.276391	0.305829	32	32
0.861667	0.725	0.0527914	0.0976996	20	24
0.291272	0.629893	0.852924	0.343974	24.9	28.1
0.609372	0.701195	0.931825	0.924228	25.2	25.1
0.291938	0.2125	0.704118	0.518877	26.9	32
0.941775	0.0572687	0.758387	0.197628	25.8	22.7
0.846499	0.0740741	0.530554	0.365056	25.6	27
0.322917	0.253125	0.275499	0.374387	28.5	32
1.0169	0.533569	0.324102	0.280141	28.6	28.3
0.296875	0.375	0.0194907	0.0744346	32	32
0.539217	0.429104	0.683164	0.840185	29.8	26.8
0.510338	0.650943	0.0849494	0.273763	32	31.8
0.403374	0.816901	0.315425	0.274317	30.1	28.4
0.551618	0.211155	0.17212	0.217256	29.6	25.1
0.49533	0.934375	0.0836408	0.200466	26.1	32
0.444651	0.515284	0.061593	0.0631601	32	22.9
0.4237	0.552817	0.671841	0.806006	25.4	28.4
0.203176	0.425	0.79923	0.031159	30.9	32
0.796875	0.51	0.30571	0.0666272	32	20
0.3125	0.821875	0.279763	0.415945	32	32
0.544054	0.741036	0.589557	0.70582	22.6	25.1
0.622003	0.446875	0.14905	0.263758	29.2	32
0.4875	0.525	0.123394	0.0996701	32	32
0.468058	0.834375	0.451638	0.142729	27.1	32
0.846875	0.79375	0.071605	0.189407	32	32
0.715599	0.175299	0.283644	0.266196	28.6	25.1
0.511805	0.436735	0.491532	0.683064	30.6	24.5
0.156873	0.114754	0.800912	0.792996	26	24.4
0.572638	0.190625	0.362065	0.641383	29.9	32
0.1125	0.8875	0.433655	0.449969	32	32
0.391325	0.246875	0.165864	0.0293464	26.8	32
0.160211	0.219355	0.817402	0.559327	29.9	31
0.11733	0.338843	0.295982	0.939525	32	24.2
0.287241	0.349398	0.763203	0.858538	26.2	24.9
0.231325	0.168724	0.868101	0.897249	25	24.3
0.322485	0.0826772	0.732307	0.680331	27	25.4
0.480769	0.611538	0.854332	0.870532	26	26
0.668685	0.724806	0.862576	0.895662	24.2	25.8
0.130749	0.125	0.845507	0.769909	24.9	24.8
0.517254	0.571875	0.81494	0.48223	25.9	32
0.83909	0.490196	0.0103947	0.0781976	28.1	25.5
0.291182	0.450644	0.0723484	0.163695	20.7	23.3
0.0576416	0.965909	0.694538	0.622788	25.3	26.4
1.00792	0.459854	0.100952	0.103379	32	27.4
0.876906	0.849057	0.754425	0.829015	25	26.5
0.227717	0.458498	0.0222077	0.0784735	32	25.3
0.967681	0.845018	0.896626	0.869147	26.5	27.1
0.806085	0.992187	0.877833	0.750518	24.6	25.6
0.485115	0.383607	0.0573941	0.273636	20.1	30.5
0.682631	0.609375	0.702651	0.90708	27.6	25.6
1.02842	0.0373444	0.686839	0.734044	26.4	24.1
0.438417	0.66	0.641204	0.0962687	25.9	20
0.348933	0.246875	0.120386	0.239104	20.5	32
0.600488	0.25	0.174564	0.389026	26.9	32
0.474568	0.308594	0.542246	0.408435	28.2	25.6
0.0695243	0.840708	0.271577	0.0678604	32	22.6
0.574656	0.506073	0.860963	0.829322	25	24.7
0.905264	0.840816	0.848809	0.87528	27.1	24.5
0.391179	0.0106383	0.0598312	0.649127	32	28.2
0.40625	0.81875	0.132091	0.0347167	23.2	32
0.51692	0.119342	0.0476691	0.223777	29.6	24.3
0.0710046	0.27	0.106692	0.101169	21.9	20
0.636165	0.316239	0.357873	0.190098	32	23.4
0.0918288	0.0147059	0.228845	0.104288	26.6	27.2
0.831104	0.841699	0.0880855	0.0530359	21.5	25.9
0.09375	0.934375	0.0581004	0.120944	32	32
0.406118	0.450758	0.827752	0.628137	23.7	26.4
0.672675	0.636719	0.833467	0.664551	25.4	25.6
0.415313	0.467626	0.835438	0.712249	29.1	27.8
1.03789	0.857692	0.431069	0.092769	26.9	26
0.785282	0.9125	0.227645	0.184158	27.9	32
0.890625	0.875	0.0790808	0.0975156	32	32
0.735016	0.245536	0.0548363	0.231493	23	22.4
0.948573	0.283654	0.096869	0.0628078	31	20.8
0.666148	0.712727	0.901714	0.945756	25.7	27.5
0.373954	0.955	0.0815504	0.093891	26.3	20
0.441855	0.741935	0.249331	0.249414	29.9	27.9
0.335082	0.71875	0.179644	0.182113	27.4	32
0.0754752	0.818841	0.153476	0.0401878	30.8	27.6
0.684375	0.55625	0.0985492	0.556881	32	32
0.215202	0.440625	0.120988	0.110177	22.9	32
0.645062	0.438202	0.67602	0.881047	29.8	26.7
0.662179	0.581315	0.77827	0.630327	25.7	28.9
0.873065	0.480952	0.0903349	0.0491947	32	21
0.934327	0.878049	0.871077	0.88488	27	24.6
0.568016	0.684825	0.817025	0.658479	25.2	25.7
1.03291	0.0343511	0.774861	0.746199	25.4	26.2
0.732892	0.375	0.901797	0.311401	27.4	32
0.445506	0.734375	0.92655	0.34556	24.2	32
0.663007	0.46875	-0.118495	0.139597	29.6	32
0.237999	0.304183	0.770723	0.818024	32	26.3
0.687009	0.668067	0.860159	0.958574	24.8	23.8
0.357262	0.59276	0.0816085	0.159684	20	22.1
1.03636	0.60241	0.256539	0.298971	32	24.9
0.578495	0.506667	0.0221033	0.231002	31	30
0.795419	0.440529	0.0821034	0.158434	20	22.7
0.237586	0.327869	0.743089	0.798473	27.6	24.4
0.520608	0.547325	0.699591	0.726823	26.2	24.3
0.585104	0.778125	0.313153	0.126408	25.3	32
0.0369273	0.472669	0.0863138	0.359612	32	31.1
0.166783	0.527675	0.0482549	0.205933	22.7	27.1
0.70792	0.671642	0.829113	0.89076	24.5	26.8
1.01989	0.934375	0.566247	0.676882	26.4	32
1.02251	0.0634921	0.782261	0.793248	24.4	25.2
0.15168	0.987755	0.287049	0.780956	30.3	24.5
0.915104	0.0826446	0.806618	0.678376	25.7	24.2
0.320557	0.790244	0.224442	0.240326	23.1	20.5
0.438711	0.401606	0.707526	0.810629	25.1	24.9
0.113335	0.0321285	0.852468	0.886247	24.5	24.9
0.646875	0.55	0.0597957	0.141945	32	32
0.307374	0.853503	0.201247	0.34055	26	31.4
0.151932	0.75265	0.342312	0.317396	32	28.3
0.227544	0.974249	0.62462	0.608396	28.3	23.3
1.00854	0.00819672	0.72164	0.898432	28.3	24.4
0.565045	0.109375	0.279845	0.203124	30.7	32
0.0499508	0.38125	0.333875	0.620301	25.4	32
0.516729	0.488095	0.744701	0.824639	27.8	25.2
0.544537	0.516854	0.630498	0.826643	25.3	26.7
0.702885	0.772727	0.490965	0.881535	32	28.6
0.971587	0.845361	0.70906	0.712826	24.6	29.1
0.576739	0.282609	0.139135	0.0552845	20	23
0.735226	0.741007	0.792157	0.794176	27.5	27.8
0.0520833	0.507576	0.126161	0.0471167	32	26.4
0.10555	0.037594	0.821323	0.814022	26.2	26.6
0.359135	0.307692	0.147927	0.438457	32	28.6
0.284375	0.678125	0.0518773	0.416009	32	32
1.01014	0.899306	0.200052	0.38541	27.8	28.8
0.256897	0.755	0.285559	0.116361	29	20
0.43457	0.897436	0.370928	0.210394	32	27.3
0.696645	0.778157	0.232416	0.194006	22.2	29.3
0.84754	0.438298	0.121267	-0.151748	32	23.5
0.838421	0.6625	0.212974	0.292167	25.8	32
0.567598	0.582707	0.913434	0.885141	26.5	26.6
0.983806	0.87251	0.838431	0.916157	26.3	25.1
0.276612	0.312	0.796013	0.697814	30.7	25
0.81756	0.0952381	0.410535	0.288968	32	23.1
0.397132	0.578723	0.581006	0.689187	23	23.5
0.772754	0.566176	0.850106	0.847049	25.4	27.2
0.788302	0.917857	0.716952	0.378394	27.6	28
0.293568	0.253112	0.681904	0.592401	26.8	24.1
0.46025	0.040625	0.778996	0.301084	25	32
0.128906	0.7875	0.522877	0.210113	25.6	32
0.563999	0.7875	0.589367	0.839353	27.1	32
0.970254	0.955056	0.804629	0.792538	25.9	26.7
0.571787	0.448276	0.294943	0.105994	29.6	26.1
0.933594	0.728125	0.815953	0.136411	25.6	32
0.5719	0.526882	0.934038	0.824966	26.6	27.9
0.605006	0.420712	0.566226	0.538515	28.2	30.9
0.58588	0.30303	0.584785	0.532893	32	29.7
0.5875	0.2125	0.340213	0.607028	32	32
0.49375	0.659375	0.210532	0.179443	32	32
0.773864	0.531915	0.424887	0.646464	24.4	28.2
0.798509	0.6875	0.661748	0.314043	23.9	32
0.0645988	0.22541	0.364845	0.414249	22.7	24.4
0.539902	0.633858	0.740611	0.837075	25.9	25.4
0.733234	0.871795	0.751151	0.222419	24.1	23.4
0.559877	0.748971	0.80957	0.809024	23.9	24.3
0.248288	0.424658	0.17007	0.302328	32	29.2
0.691906	0.626923	0.870384	0.867045	28.7	26
1.01625	0.228125	0.0419497	0.299915	27.5	32
0.380971	0.0934959	0.187826	0.0813806	32	24.6
0.58319	0.375862	0.187784	0.364002	32	29
0.715421	0.684874	0.844952	0.813999	25.9	23.8
0.21279	0.123552	0.277354	0.584276	32	25.9
0.876838	0.95	0.369938	0.141533	27.2	32
1.01989	0.934375	0.847944	0.714117	27.5	32
0.546081	0.13125	0.801832	0.0514922	23.6	32
0.530848	0.890625	0.35047	-0.275703	31.1	32
0.242716	0.8	0.0637288	0.142973	28.7	23.5
0.767818	0.885246	0.78097	0.484188	27.9	24.4
0.674769	0.521875	0.0684062	0.0889061	27	32
0.391725	0.247387	0.0641258	0.218116	32	28.7
0.318471	0.378049	0.141914	0.062081	32	24.6
0.156599	0.761194	0.149364	0.0132263	23.3	20.1
0.487623	0.41875	0.0856143	0.17151	25.5	32
0.465262	0.474104	0.850657	0.826306	22.8	25.1
0.216077	0.140152	0.577998	0.867903	22.6	26.4
1.01292	0.113208	0.690216	0.917624	25.7	26.5
0.925781	0.884375	0.121261	0.161181	25.6	32
0.0882979	0.43	0.0616453	0.10115	28.2	20
0.071875	0.625	0.329422	0.350141	32	32
0.803002	0.0509804	0.317171	0.831812	32	25.5
0.934783	0.724638	0.798452	0.68257	26.7	27.6
0.479009	0.513011	0.124758	0.0410048	23.2	26.9
0.314986	0.628099	0.93169	0.38542	25.6	24.2
0.0926459	0.140562	0.804441	0.866863	24.7	24.9
0.850007	0.860082	0.853577	0.392651	26.1	24.3
0.159691	0.0735294	0.857622	0.7999	27.3	27.2
0.795391	0.60219	0.327474	0.621545	25.4	27.4
0.132151	0.212766	0.495899	0.584531	27	28.2
0.363672	0.533784	0.761481	0.771797	23.8	29.6
0.842124	0.609375	0.835221	0.4247	26.9	32
0.894288	0.991561	0.805049	0.872987	27.9	23.7
0.700541	0.790036	0.671364	0.922964	25	28.1
0.8145	0.995726	0.866715	0.555451	25.3	23.4
0.0749351	0.6375	0.526637	0.90418	28.9	32
0.418011	0.703704	0.898486	0.724918	24.1	29.7
0.567267	0.634375	0.0506052	0.321829	23.6	32
1.01458	0.290625	0.0708155	0.0879636	24	32
0.913069	0.169355	0.279773	0.0838371	27.2	24.8
0.571504	0.66875	0.535789	0.132538	29.5	32
0.679954	0.83871	0.256514	-0.166837	25.6	27.9
0.577753	0.61753	0.817261	0.876983	25	25.1
0.713393	0.853125	0.127439	0.0456243	28	32
0.852091	0.74812	0.189821	0.22645	32	26.6
0.457507	0.472574	0.12619	0.114469	26.8	23.7
0.422917	0.084375	0.071751	0.555742	27	32
0.134375	0.803125	0.216885	0.299447	32	32
0.93251	0.691358	0.325077	0.173811	27	24.3
1.00055	0.748227	0.0273156	0.219889	32	28.2
0.636513	0.478125	0.247605	0.140713	30.4	32
0.378572	0.53252	0.915275	0.809742	24.1	24.6
0.259375	0.66875	0.328514	0.286731	32	32
1.02414	0.125954	0.57127	0.623609	24.1	26.2
0.640056	0.434375	0.0586035	-0.117407	24.7	32
0.375601	0.350806	0.843095	0.796062	28.2	24.8
0.425065	0.564516	0.793204	0.875981	27.4	24.8
0.524382	0.95	0.1635	0.217162	27.3	32
0.801682	0.561644	0.0907111	0.0634948	22.7	21.9
0.455124	0.24	0.601937	0.693702	28.3	27.5
0.625402	0.457627	0.415412	0.656631	30.6	23.6
0.660835	0.703557	0.353903	0.387565	25.1	25.3
0.394478	0.423237	0.282827	0.385026	27.5	24.1
0.959456	0.012931	0.332945	0.249848	25.6	23.2
0.34934	0.436735	0.821896	0.923812	23.8	24.5
0.998485	0.304721	0.205358	0.354075	25.5	23.3
0.287385	0.354582	0.880917	0.737552	27.7	25.1
0.429136	0.366795	0.818951	0.890068	26	25.9
0.336944	0.371901	0.879722	0.683116	23.5	24.2
0.412575	0.330508	0.391573	0.790544	27.2	23.6
0.385061	0.444444	0.725318	0.909818	26.5	24.3
0.961666	0.0393701	0.777503	0.66533	26.6	25.4
1.01853	0.961977	0.845075	0.806146	26.1	26.3
1.02997	0.109848	0.627205	0.55599	25.3	26.4
0.976943	0.112319	0.744023	0.832039	25.3	27.6
1.01003	0.0235294	0.777656	0.867719	25.6	25.5
0.914151	0.865	0.37106	0.0690904	26.5	20
0.1	0.13125	0.164315	0.333222	32	32
0.88604	0.0282258	0.767066	0.802992	26.7	24.8
0.185006	0.267206	0.847366	0.861168	25.7	24.7
0.67201	0.952555	0.566676	0.774994	24.5	27.4
0.767179	0.952191	0.633738	0.783831	25.8	25.1
0.868894	0.823045	0.920999	0.735092	25.5	24.3
0.15625	0.196875	0.0796496	0.113878	23.2	32
0.0582329	0.0722892	0.798106	0.869369	24.8	24.9
0.851666	0.637555	0.670594	0.365504	25.3	22.9
0.4875	0.5	0.114449	0.382456	32	32
1.02188	0.0367647	0.784962	0.789688	25.1	27.2
0.169629	0.206009	0.201813	0.793669	25.4	23.3
0.652698	0.324675	0.280282	0.211472	22.5	23.1
0.292226	0.134615	0.813551	0.845442	28.1	26
0.977698	0.851064	0.087548	0.152656	24.2	28.2
0.803672	0.17803	-0.0193818	0.0546695	29.5	26.4
0.856692	0.825203	0.706606	0.661995	26	24.6
0.571471	0.661765	0.100199	0.023692	26.2	20.4
0.709339	0.598746	0.158395	0.010211	24	31.9
0.348077	0.649038	0.822627	0.487506	26	20.8
0.196813	0.199134	0.746571	0.79188	26.3	23.1
1.03125	0.43125	0.182169	0.174566	32	32
0.412054	0.209821	0.198998	0.0440036	32	22.4
0.747964	0.202847	0.0603974	0.157106	20.8	28.1
0.983848	0.617978	0.0868294	0.118048	24	26.7
0.315682	0.540856	0.411103	0.695695	23.8	25.7
0.546875	0.75	0.167354	0.0631454	32	32
0.498947	0.659375	0.0535179	0.548702	26.7	32
0.449811	0.85209	0.0444988	0.381342	28.5	31.1
0.277119	0.25	0.0492302	0.152706	29.9	21.2
0.114107	0.691176	0.0299512	0.169827	24.3	27.2
0.576344	0.126214	0.237475	0.186878	26.6	30.9
0.974223	0.4	0.392253	0.62041	26	23.5
0.078125	0.728125	0.0776124	0.435798	32	32
0.756668	0.896875	0.163936	0.514345	23.9	32
0.734608	0.23125	0.0778666	0.159415	26.8	32
0.611129	0.185315	0.297916	0.149249	23.5	28.6
0.413828	0.205479	0.0925495	0.205117	29.6	29.2
0.87125	0.534375	0.103632	0.259009	20	32
0.909375	0.584375	0.197988	0.167015	32	32
0.512217	0.625	0.113528	0.330661	24.3	32
0.62354	0.784672	0.68701	0.637252	32	27.4
0.530922	0.040293	0.330741	0.271217	25.7	27.3
0.705357	0.655844	0.197973	0.731761	32	30.8
0.237248	0.263374	0.853101	0.725694	25.8	24.3
0.553125	0.171875	0.0839828	0.152574	32	32
0.413068	0.566667	0.417386	0.393848	30.1	21
0.268673	0.235772	0.594842	0.227168	27.8	24.6
0.489583	0.29375	0.0530077	0.118232	25.8	32
0.289847	0.0519481	0.869122	0.866466	26.5	23.1
0.984375	0.825	0.121173	0.0618817	32	32
0.384375	0.615	0.122652	0.0802717	32	20
0.853781	0.665625	0.0369259	0.132168	24.3	32
0.756765	0.127341	0.325456	0.466566	32	26.7
0.802552	0.504823	-0.114821	0.181892	32	31.1
0.998413	0.646825	0.454047	0.0998584	31.5	25.2
0.086241	0.335821	0.217249	0.262594	30.2	26.8
0.578125	0.395	0.0588543	0.0911311	32	20
0.577644	0.392713	0.547299	0.321469	26.1	24.7
0.541023	0.673077	0.0792899	0.0356342	22.9	20.8
0.696009	0.352113	0.659167	0.649222	28.8	28.4
0.567888	0.0433213	0.222226	0.186407	20	27.7
0.231804	0.70922	0.0995376	0.356471	32	28.2
0.0734059	0.238866	0.0149249	-0.00441122	32	24.7
0.765182	0.133971	0.712614	0.391981	24.7	20.9
0.935749	0.872263	0.846792	0.820733	25.8	27.4
0.639203	0.722222	0.781905	0.889209	23.6	27
0.796875	0.721875	0.0747956	0.329136	32	32
0.185057	0.360927	0.222821	0.370106	28.4	30.2
0.975839	0.828179	0.726187	0.930612	26	29.1
0.103506	0.199187	0.285308	0.438678	22.7	24.6
0.124072	0.275591	0.207527	0.82224	21	25.4

## Sheet: (-MF) RS 0.05 %
Old_Phase	New_Phase	r2_before	r2_after	Period_before	Period_after
0.0984059	0.45749	0.156068	0.779865	32	24.7
0.545635	0.607143	0.794027	0.886972	22.4	25.2
0.335974	0.423529	0.489679	0.748025	24.5	25.5
0.416998	0.498099	0.613473	0.783678	26.1	26.3
0.91129	0.820084	0.82111	0.778818	25.3	23.9
0.846236	0.719008	0.725637	0.847998	25.6	24.2
0.830123	0.823529	0.671642	0.772849	26	23.8
0.0840098	0.315315	0.699731	0.325422	28.3	22.2
0.182001	0.294326	0.151241	0.0684557	22.2	28.2
0.19632	0.478125	0.742853	0.36689	28.7	32
0.810385	0.621875	0.138258	0.361051	26.6	32
1.00344	0.74812	0.821327	0.893143	27.1	26.6
0.881376	0.681004	0.119198	0.17126	31.2	27.9
0.883729	0.534091	0.0211401	0.386869	25.3	26.4
0.493648	0.21875	0.386768	0.248639	24.6	32
0.743703	0.637097	0.820032	0.409026	25.1	24.8
0.486522	0.0387597	0.0991446	0.0197559	26.4	25.8
0.39011	0.777778	0.181071	0.364568	32	27.9
0.650263	0.851133	0.0364791	0.240607	32	30.9
0.287111	0.304878	0.413544	0.896758	28.6	24.6
0.0919661	0.237443	0.507391	0.244276	31.3	21.9
0.382885	0.426829	0.741395	0.912486	25.3	24.6
0.858502	0.762295	0.764688	0.750137	23.6	24.4
0.895635	0.81405	0.553309	0.266087	27.7	24.2
0.13027	0.208202	0.149243	0.178922	26.4	31.7
0.809151	0.647287	0.64436	0.915414	27.6	25.8
1.03149	0.0404412	0.84529	0.902922	27.3	27.2
0.677527	0.825	0.100712	0.407507	28.2	32
0.353125	0.0125	0.380708	0.108744	32	32
0.829572	0.505455	0.825263	0.854697	25.7	27.5
0.901778	0.818868	0.75563	0.742926	24.3	26.5
0.897502	0.972318	0.189415	0.0848275	32	28.9
0.97395	0.821678	0.689265	0.869341	25.1	28.6
0.741817	0.964029	0.0527669	0.0294366	32	27.8
0.625842	0.590406	0.827866	0.90148	25.2	27.1
0.716321	0.009375	0.133014	0.334717	28.3	32
0.0998864	0.509375	0.355125	0.127049	27.5	32
0.804347	0.924051	0.0798957	0.09922	25.7	23.7
0.320226	0.338129	0.788606	0.850965	26.4	27.8
0.4567	0.489712	0.654771	0.650694	32	24.3
0.662721	0.488372	0.91364	0.598556	28.4	30.1
0.246055	0.0901639	0.247361	0.264082	32	24.4
0.405608	0.434615	0.813075	0.776216	25.1	26
0.860125	0.0352941	0.0846676	0.15042	24.7	25.5
0.360989	0.132231	0.0980453	0.172178	20.6	24.2
1.0234	0.118033	0.639778	0.918576	27.6	30.5
0.957031	0.834375	0.807538	0.516255	25.6	32
0.592492	0.396875	0.314022	0.185552	29.8	32
0.877344	0.654545	0.834703	0.884035	25.6	27.5
0.634389	0.700787	0.771565	0.885017	25.2	25.4
0.480332	0.518219	0.211951	0.307694	29.6	24.7
0.944253	0.806691	0.856694	0.863204	25.2	26.9
0.794615	0.06	0.730748	0.82418	26	25
0.603096	0.674242	0.81879	0.849372	25.3	26.4
0.737773	0.761364	0.589235	0.512457	25.9	26.4
0.520056	0.0118577	0.0991353	0.0528968	31	25.3
0.340385	0.0944056	0.0818743	0.199847	32	28.6
0.865402	0.262626	0.336681	0.32527	24.6	29.7
0.663123	0.384375	0.0413615	0.078571	29.1	32
0.542857	0.886364	0.0339872	0.0722124	20	30.8
0.272662	0.992509	0.0338897	0.111037	24.1	26.7
0.230119	0.0355556	0.0169831	0.046932	24.2	22.5
0.0798644	0.285714	0.0150867	0.0643129	24.2	21.7
0.60625	0.81875	0.0928436	0.15727	20	32
0.905235	0.735786	0.118085	0.119352	22.7	29.9
0.476861	0.95	0.459479	0.187712	26.2	32
0.510265	0.646875	0.0941751	0.0404508	27.4	32
0.771875	0.625	0.0749625	0.516993	32	32
0.495975	0.481728	0.874076	0.404548	26.7	30.1
0.327734	0.365672	0.824396	0.808125	27.5	26.8
0.869363	0.22695	0.104631	0.800008	21.2	28.2
0.200828	0.766667	0.278082	0.054187	20.7	21
0.825	0.14375	0.194145	0.349944	32	32
0.788079	0.384977	0.77112	0.241669	26.6	21.3
0.912973	0.869048	0.785585	0.673219	28.9	25.2
0.624564	0.351931	0.152868	0.25488	30	23.3
0.272015	0.314189	0.828732	0.82996	27.5	29.6
0.651837	0.786232	0.653763	0.8223	25.8	27.6
0.838732	0.65	0.358999	0.118242	27.4	32
0.953137	0.644444	0.83587	0.75718	29.4	27
0.742228	0.581481	0.801326	0.856502	27.4	27
0.122072	0.632558	0.192811	0.181931	27.3	21.5
0.633419	0.14539	0.298001	0.424297	29.8	28.2
0.247893	0.248252	0.0450843	0.108638	28.3	28.6
0.341182	0.178125	-0.0782606	0.0900544	21.9	32
0.746181	0.486111	0.165338	0.284187	32	28.8
0.251208	0.531401	0.131647	0.0606437	25.3	20.7
0.144622	0.628125	0.894129	0.351189	25.8	32
0.142996	0.372	0.582777	0.756776	24.7	25
0.430031	0.261411	0.0572127	0.0784943	22.9	24.1
0.98948	0.696296	0.904071	0.821504	25.7	27
0.639108	0.33119	0.011932	0.36639	27.8	31.1
0.696875	0.795	0.257662	0.224811	32	20
0.820276	0.0967742	0.231821	0.210134	21.7	21.7
0.292275	0.361446	0.520132	0.648933	28.2	24.9
0.120248	0.349398	0.701428	0.364601	25.8	24.9
0.815625	0.634375	0.564757	0.482424	32	32
0.979147	0.307971	0.31543	0.629625	27.8	27.6
0.39881	0.420833	0.820375	0.878167	24.5	24
0.817459	0.652174	0.871381	0.897675	25.7	23
0.29854	0.273723	0.789997	0.698608	26	27.4
1.02858	0.0123457	0.513808	0.871538	32	24.3
0.755674	0.646825	0.335202	0.634874	30.7	25.2
0.423918	0.703704	0.627629	0.521385	24.9	27
0.856529	0.7251	0.923935	0.875348	26.8	25.1
0.515887	0.335423	0.796493	0.738281	28	31.9
0.954951	0.35	0.177964	0.217777	23.1	32
0.647952	0.531915	0.775501	0.430024	26.3	28.2
0.998716	0.59375	0.176593	0.132497	21.9	32
0.203125	0.628125	-0.127504	0.0811735	32	32
0.312214	0.465306	0.814733	0.680215	26.8	24.5
0.255153	0.206107	0.701238	0.845878	28	26.2
0.582424	0.321875	0.571223	0.596302	29.8	32
0.691691	0.00361011	0.2017	0.0482784	25.9	27.7
0.577459	0.697595	0.103221	-0.0417046	24.7	29.1
0.311324	0.14094	0.743411	0.837388	26.6	29.8
0.598998	0.665625	0.628903	0.273184	26.2	32
0.701403	0.640167	0.656811	0.747125	26.6	23.9
0.476475	0.60625	0.7684	0.183069	26.7	32
0.0987279	0.615625	0.0836314	0.0479351	22.6	32
0.773843	0.118519	0.210217	0.760865	32	27
0.433956	0.674242	0.720518	0.776744	24.1	26.4
0.853037	0.871875	0.270211	0.368831	24.9	32
0.631485	0.54007	0.147459	0.120349	27.1	28.7
0.614201	0.840517	0.109588	0.0611417	28.3	23.2
0.29375	0.26875	0.0910868	0.145846	32	32
0.179505	0.423423	0.414791	0.462872	24	22.2
0.868336	0.712871	0.0771081	0.788333	25.5	30.3
0.885476	0.832685	0.412359	0.0930439	25.2	25.7
0.0714829	0.236364	0.581335	0.63767	26.3	27.5
0.717828	0.73913	0.350936	0.445395	24.9	25.3
0.310956	0.504505	0.721785	0.463255	27.9	22.2
0.945976	0.882353	0.762733	0.863048	29.7	28.9
0.838113	0.856031	0.60203	0.764268	24.8	25.7
0.810937	0.15625	0.112306	0.107371	32	25.6
0.760885	0.612782	0.659779	0.75748	25.8	26.6
0.357375	0.236842	0.864081	0.690192	27.5	26.6
0.989749	0.617647	0.618941	0.80253	27.4	27.2
0.151092	0.235741	0.804313	0.840735	27.4	26.3
0.864583	0.772727	0.788052	0.865904	25.6	26.4
0.218003	0.749004	0.253335	0.0548387	32	25.1
0.878039	0.683453	0.946129	0.901587	27.4	27.8
0.0930086	0.237918	0.735749	0.801808	25.9	26.9
0.436642	0.4125	0.74038	0.789783	25.5	32
0.0745742	0.407643	0.770068	0.889431	23.3	31.4
0.906417	0.776423	0.728941	0.748329	28	24.6
0.476541	0.533808	0.786995	0.779614	25	28.1
0.450803	0.69697	0.780255	0.630859	24.9	26.4
0.573062	0.434615	0.483809	0.83368	25.9	26
0.633167	0.678862	0.837609	0.819895	24.9	24.6
0.972085	0.709251	0.707998	0.298176	30	22.7
0.343362	0.0625	0.405199	0.106213	28.2	25.6
0.629634	0.53125	0.104378	0.131601	26.3	32
1.00767	0.176707	0.799672	0.650142	26.7	24.9
0.879464	0.909375	0.100789	0.0309426	22.4	32
0.553125	0.55	0.132912	-0.0326102	32	32
0.402258	0.00666667	0.0754829	0.273788	25.1	30
0.67854	0.113139	0.0494387	0.238457	20	27.4
0.4205	0.429688	0.583948	0.746393	26.7	25.6
0.273897	0.375887	0.203121	0.0907235	24.7	28.2
0.444524	0.4	0.416614	0.0552163	30.7	32
0.406222	0.561265	0.785718	0.693695	23.9	25.3
0.898904	0.962963	0.698099	0.533831	24.5	21.6
0.998017	0.208511	0.594165	0.153211	23.6	23.5
0.505702	0.505263	0.693257	0.722803	24	28.5
0.402786	0.882736	0.148911	0.0387886	29.3	30.7
0.9375	0.565625	0.246146	0.0342754	32	32
0.333642	0.378378	0.839657	0.724133	28.5	29.6
1.02648	0.228125	0.44083	0.54453	26.2	32
0.0396496	0.0452962	0.655014	0.548215	25.3	28.7
0.419732	0.361314	0.691466	0.719652	30.2	27.4
0.922165	0.734043	0.304942	-0.198838	23.7	28.2
0.304334	0.74375	0.367351	0.241642	28.7	32
0.238363	0.663507	0.0475171	0.128657	25.8	21.1
0.0483997	0.116883	0.954775	0.764471	24.4	23.1
0.520924	0.460317	0.33513	0.702903	30.8	31.5
0.220054	0.452756	0.5125	0.923716	32	25.4
1.04111	0.448889	0.0916438	0.116842	20	22.5
0.430444	0.2625	0.00877323	-0.21568	24.8	32
0.870748	0.670996	0.603503	0.683424	29.4	23.1
0.650176	0.089701	0.0451766	0.502142	32	30.1
0.973039	0.0842491	0.813148	0.654105	25.8	27.3
0.198721	0.930502	0.825491	0.881705	23.9	25.9
0.499317	0.366906	0.0311272	0.223127	20	27.8
0.721833	0.694175	0.731912	0.119839	25.8	20.6
0.309375	0.878125	0.0797514	0.167865	32	32
0.65045	0.825	0.735696	0.492521	25.4	28
0.107039	0.955882	-0.0626985	0.0513122	26.2	27.2
0.482605	0.916933	0.162905	0.362574	23.5	31.3
0.60916	0.75	0.797771	0.836595	25.5	26.8
0.453621	0.625	0.315804	0.339706	30.9	29.6
0.0904605	0.725	0.130221	0.242834	22.8	32
1.01245	0.0358423	0.782927	0.809416	26.8	27.9
1.02803	0.815534	-0.0276006	0.103519	25.8	20.6
0.99712	0.135922	0.0444091	0.0440811	20.9	20.6
0.0558252	0.912442	0.202856	0.0526947	26.3	21.7
0.20785	0.0384615	0.0629809	0.370885	29.2	28.6
0.56168	0.172131	0.0777772	0.0546188	32	24.4
0.799219	0.614545	0.677814	0.778179	25.6	27.5
0.876263	0.643123	0.715359	0.894156	27	26.9
0.18174	0.121875	0.829012	0.506698	25.5	32
0.670638	0.096875	0.692804	0.249243	27.8	32
0.816021	0.793249	0.485444	0.661289	25.7	23.7
0.775876	0.0751174	0.658577	0.368155	26	21.3
0.728125	0.078125	0.403469	0.444718	32	32
0.977283	0.334375	0.699252	0.29417	27.1	32
0.137681	0.0956522	0.173879	0.082838	27.6	23
0.20625	0.871875	0.284345	0.387062	32	32
0.180595	0.253125	0.571717	0.197519	26.7	32
0.699485	1	0.0973613	0.0221178	28.8	27.9
0.268995	0.809375	0.103752	0.179062	20.4	32
0.78518	0.97541	0.69254	0.36175	25	24.4
0.240377	0.365625	0.32092	0.128968	31.5	32
0.7137	0.132492	0.0990125	0.263639	31.3	31.7
0.861984	0.614786	0.0694019	0.154104	20	25.7
0.172358	0.96732	0.595709	0.5916	26.7	30.6
0.56431	0.52	0.843104	0.628312	23.2	25
0.265625	0.88125	0.382932	0.184611	32	32
0.655381	0.743083	0.761486	0.755215	24.4	25.3
0.269886	0.629508	0.0984284	0.225234	20.3	30.5
0.540625	1	0.23862	0.205905	32	20
0.875176	0.21831	0.111106	0.192424	32	28.4
0.393505	0.103125	0.151192	0.355762	25.5	32
0.749187	0.265625	-0.00478054	0.114688	26.9	32
0.945536	0.76	0.313739	0.200229	22.4	20
0.7875	0.871875	0.0956529	0.329751	32	32
0.961476	0.0232558	0.873915	0.752771	26.3	25.8
0.639778	0.5	0.426556	0.484155	24.9	30.2
0.784177	0.0185185	0.762499	0.761228	25.9	21.6
0.741488	0.659836	0.613434	0.814592	26	24.4
0.750523	0.69685	0.739435	0.87404	25.6	25.4
0.629236	0.595331	0.786614	0.872522	26.2	25.7
0.961669	0.3375	0.0470361	0.0416406	20.3	32
0.495361	0.433213	0.879871	0.841746	27.9	27.7
0.767387	0.645914	0.820694	0.857396	26.1	25.7
0.923698	0.647541	0.836095	0.866625	25.9	24.4
0.682895	0.607438	0.402486	0.81935	21.1	24.2
0.12581	0.292373	0.565986	0.783246	27.2	23.6
0.919799	0.0225564	0.399502	0.269001	31.2	26.6
0.129923	0.166008	0.766588	0.899629	25.5	25.3
0.465964	0.381944	0.232283	0.660348	26.3	28.8
0.924596	0.87218	0.931427	0.879864	27.8	26.6
0.615938	0.908425	0.380398	-0.505635	26.5	27.3
0.406086	0.62406	0.258084	0.63099	31.6	26.6
0.91013	0.536424	0.631392	0.620093	27.7	30.2
0.801195	0.438662	0.70632	0.20178	25.7	26.9
1.01276	0.716263	0.833533	0.815127	27.2	28.9
0.820897	0.574803	0.845335	0.406172	31.5	25.4
0.0918947	0.988417	0.820668	0.551941	27.1	25.9
0.0746035	0.0784314	0.862348	0.771928	25.1	25.5
0.324568	0.241935	0.803047	0.836689	27.6	24.8
0.311915	0.506383	0.016535	0.224825	20	23.5
0.847852	0.669492	0.819541	0.736862	25.8	23.6
0.655386	0.649402	0.710344	0.929656	26.7	25.1
0.465625	0.715625	0.19564	0.393164	32	32
0.883436	0.859438	0.821459	0.75668	24.6	24.9
0.261828	0.665625	0.0767214	0.517413	25.1	32
0.861637	0.787313	0.704276	0.902044	28.3	26.8
0.796246	0.820961	0.749272	0.617437	23.5	22.9
0.433999	0.567347	0.71087	0.732986	28.2	24.5
0.362633	0.525	0.180972	0.334058	23.5	32
0.399169	0.497959	0.832552	0.811257	27	24.5
0.51698	0.580292	0.754872	0.875957	28.2	27.4
0.987757	0.243728	0.7605	0.278415	26.7	27.9
0.881814	0.63125	0.824105	0.0996687	26.6	32
0.86897	0.718147	0.78591	0.712805	26.9	25.9
1.00376	0.97479	0.843888	0.388297	27.9	23.8
0.778283	0.614094	0.932581	0.617603	25.1	29.8
0.76124	0.722008	0.223648	0.833161	24.2	25.9
0.634745	0.568905	0.483853	0.864285	25.6	28.3
0.058748	0.64539	0.87452	0.898031	25.4	28.2
0.506941	0.787546	0.57008	0.677184	23.3	27.3
0.895703	0.869919	0.816364	0.687135	24.5	24.6
0.134268	0.0671642	0.748972	0.856092	24.6	26.8
0.459375	0.890625	0.0915176	0.325327	32	32
0.461128	0.45625	0.104216	0.190267	20.5	32
0.792201	0.684825	0.655267	0.504681	27.7	25.7
0.785172	0.141066	0.178721	0.303527	20	31.9
0.850883	0.734545	0.772269	0.790041	28.3	27.5
1.03692	0.115672	0.91275	0.881206	26.6	26.8
0.582242	0.115079	0.117715	0.0140661	32	25.2
0.578831	0.0125	0.197892	0.0931072	31	32
0.90625	0.930909	0.353987	0.871586	32	27.5
0.230353	0.234615	0.83259	0.847506	27.7	26
0.628523	0.568562	0.697202	0.821551	27.9	29.9
0.67028	0.677291	0.802277	0.878218	25.8	25.1
0.813701	0.393548	0.743062	0.589349	26.7	31
0.584375	0.91875	0.329597	0.124408	32	32
0.42487	0.030303	0.47919	0.209813	28.3	23.1
0.396087	0.278125	0.641657	0.511083	24.6	32
0.216387	0.959375	0.0408429	0.0711213	29.1	32
0.48225	0.530303	0.163435	0.7137	27.7	26.4
0.668843	0.612378	0.172044	0.226304	22.1	30.7
0.991454	0.105263	0.475496	0.289408	31	28.5
0.469785	0.696356	0.451176	0.0976783	27.1	24.7
0.379372	0.0716981	0.0893604	0.192788	25.3	26.5
1.01625	0.621875	-0.116369	0.0726254	20	32
0.650298	0.5	0.691236	0.485475	28.8	25.2
0.574634	0.570833	0.796435	0.81449	27.3	24
0.389277	0.842697	0.0592007	0.123556	31.7	26.7
0.355909	0.411538	0.747858	0.863549	27.6	26
0.0627896	0.80695	0.644667	0.840859	32	25.9
0.906557	0.821012	0.850932	0.772801	26.9	25.7
0.271247	0.564315	0.101204	0.25879	22.4	24.1
0.389142	0.542636	0.815011	0.827335	27.1	25.8
0.895884	0.737864	0.0861957	0.144318	22.1	20.6
0.070673	0.341232	0.697361	0.569551	25	21.1
0.0626245	0.81875	0.10541	0.353101	25.1	32
0.0819844	0.509728	0.0494854	0.237485	20	25.7
0.169182	0.589474	0.647054	0.0931761	27.2	28.5
0.53408	0.464286	0.346243	0.230725	27.2	25.2
0.505786	0.59322	0.0766069	0.0856558	24.9	23.6
0.340716	0.265625	0.109436	-0.0980174	20.6	32
0.496567	0.928	0.490452	0.382224	26.8	25
0.585916	0.683274	0.267445	0.393038	22.1	28.1
0.711619	0.644928	0.564818	0.907989	23.6	27.6
0.499193	0.713615	0.208347	0.487635	32	21.3
0.329145	0.293878	0.038126	0.441451	32	24.5
0.849561	0.840164	0.911649	0.88418	26.3	24.4
0.320005	0.19375	0.124449	0.509069	22.9	32
0.0961806	0.381944	0.124739	0.510318	32	28.8
0.597234	0.115625	0.149202	0.0396202	30.5	32
0.183724	0.293893	0.754291	0.638017	28	26.2
0.15625	0.134375	0.166449	0.234882	30.8	32
0.0391411	0.890977	0.726131	0.707419	24.3	26.6
0.89739	0.749064	0.107401	0.181228	32	26.7
0.820502	0.481728	0.738906	0.148233	24.2	30.1
0.093287	0.746875	0.769105	0.660571	27	32
1.02961	0.0655738	0.522845	0.547044	28.1	24.4
0.0436018	0.51875	0.0648973	0.0568075	25.3	32
0.583955	0.59542	0.831975	0.844506	26.3	26.2
0.536984	0.475	0.0917184	0.139227	21.8	32
0.194652	0.186312	0.800849	0.756258	27.9	26.3
0.859929	0.0744681	0.800095	0.830705	25.6	28.2
0.117243	0.303125	0.525567	0.202818	28.2	32
0.146915	0.510638	0.14828	0.106599	20	23.5
0.782554	0.188976	0.187342	0.0866197	32	25.4
0.558266	0.615385	0.698501	0.917656	26.8	26
0.214741	0.3	0.163096	0.14045	26.5	32
0.959929	0.12766	0.0504679	0.282928	20	28.2
0.273876	0.426523	0.770456	0.946981	22.6	27.9
0.828798	0.673469	0.265959	0.0924189	28.8	24.5
0.511588	0.870849	0.104915	0.94015	30.3	27.1
0.942771	0.828794	0.736379	0.891646	26.7	25.7
0.504098	0.565574	0.750598	0.845344	24.4	24.4
0.785836	0.754237	0.801151	0.887125	25.8	23.6
0.18483	0.335793	0.162446	0.156146	25.9	27.1
0.69496	0.5875	0.628985	0.549001	31	32
0.216168	0.232824	0.039608	0.263018	26.1	26.2
0.127011	0.117647	0.7503	0.757655	26.2	28.9
0.746576	0.518672	0.767125	0.823272	26.6	24.1
0.502365	0.5375	0.541075	0.784285	22.9	24
0.169415	0.408511	0.162099	0.182002	32	23.5
0.187166	0.44958	0.293238	0.493649	23.1	23.8
0.560026	0.592275	0.792414	0.935124	24.9	23.3
1.00859	0.366667	0.330517	0.862942	25.7	24
0.272071	0.668831	0.578565	0.0959652	26.7	30.8
0.371233	0.95	0.13635	0.0553988	29.2	20
0.898185	0.175	0.65526	0.855209	24.8	32
0.235197	0.590625	0.128445	0.0560421	26.6	32
0.554212	0.511013	0.704598	0.84297	23.2	22.7
0.114028	0.734375	0.100556	0.259029	22.5	32
0.253492	0.598101	0.111598	0.0673497	25.1	31.6
0.692553	0.716049	0.787876	0.772561	24.1	24.3
0.653076	0.425926	0.156758	0.0190098	24.8	27
0.580661	0.596838	0.825104	0.879122	25.9	25.3
0.374479	0.5	0.75738	0.856685	28.2	26.2
0.306891	0.828125	0.201279	0.0275362	31.2	32
0.154476	0.217949	0.764751	0.842564	28.5	23.4
0.16716	0.8	0.112045	0.0708083	32	28.5
0.549801	0.585657	0.807671	0.81965	25.1	25.1
0.160675	0.05	0.0676868	0.292789	22.6	32
0.103763	0.358079	0.415188	0.194164	21.4	22.9
0.329719	0.628125	0.519556	0.411139	29.4	32
0.673179	0.866142	0.751603	0.500817	32	25.4
0.621119	0.66805	0.643681	0.759762	24.5	24.1
0.401961	0.435294	0.465206	0.838746	22.8	25.5
0.575463	0.677824	0.684097	0.878231	28	23.9

## Sheet: (-MF) RS 0.1 %
Old_Phase	New_Phase	r2_before	r2_after	Period_before	Period_after
0.212564	0.462882	0.756304	0.437714	25.4	22.9
0.950487	0.139918	0.16376	0.18859	25.3	24.3
0.454533	0.840625	0.0253508	0.311803	23.3	32
0.496875	0.090625	0.115115	0.109019	32	32
0.662255	0.659836	0.768505	0.850688	28.3	24.4
0.141645	0.469388	0.133446	0.108193	32	24.5
0.802217	0.715302	0.465656	0.325511	25.3	28.1
0.745803	0.632353	0.15681	0.126923	23.3	27.2
0.436546	0.62753	0.681585	0.860389	25.4	24.7
0.476329	0.573123	0.798447	0.713722	27	25.3
0.506432	0.552846	0.659031	0.524038	23.7	24.6
0.634178	0.504167	0.250899	0.318241	22.7	24
0.882466	0.368421	0.61649	0.278671	25	26.6
0.462146	0.115	0.142219	0.022842	24.7	20
0.606192	0.168421	0.120346	0.187957	25.5	28.5
0.542115	0.21519	0.142725	0.222496	32	23.7
0.317906	0.221757	0.280796	0.137473	29.3	23.9
0.536693	0.629108	0.24332	0.189189	32	21.3
0.502229	0.657371	0.845875	0.80108	25.2	25.1
0.965675	0.932271	0.738588	0.688681	25.5	25.1
0.151838	0.591912	0.718091	0.842506	32	27.2
0.347139	0.417625	0.412323	0.57908	24.2	26.1
0.28125	0.73125	0.0175292	0.101983	23.2	32
0.496225	0.598485	0.732468	0.845084	28.7	26.4
0.454018	0.128571	0.125524	0.277798	32	28
0.469334	0.896875	0.301152	0.372578	21.4	32
0.642842	0.631579	0.254215	0.504207	24.3	28.5
0.863942	0.690625	0.149765	0.363626	26	32
0.60489	0.630081	0.814562	0.724661	26.9	24.6
0.725778	0.542308	0.823492	0.662085	26.2	26
0.288442	0.950192	0.732733	0.501727	29.3	26.1
0.758491	0.723577	0.708734	0.837934	24.8	24.6
0.683802	0.826367	0.10663	0.224971	32	31.1
0.5692	0.197531	0.133482	0.0940786	32	24.3
0.26125	0.9	0.195547	0.313272	20	32
0.648562	0.70607	0.253255	0.726148	22.7	31.3
0.0569928	0.311475	0.604357	0.942327	25.6	24.4
0.952869	0.883534	0.780583	0.771714	26.1	24.9
0.235268	0.389262	0.799749	0.447863	27.3	29.8
0.580387	0.624434	0.850969	0.744658	25.6	22.1
0.593419	0.570866	0.4848	0.822908	30.2	25.4
1.0125	0.571875	0.179795	0.424316	32	32
0.285358	0.21875	0.197518	0.348628	21.3	32
0.81985	0.780488	0.158776	0.326377	32	28.7
0.188715	0.131148	0.78449	0.891439	25.8	24.4
0.082514	0.229437	0.823276	0.5306	24.7	23.1
0.739515	0.742489	0.728543	0.941519	24.1	23.3
0.106125	0.56	0.846921	0.775032	27.1	25
0.427568	0.483471	0.758117	0.894595	24.6	24.2
0.849523	0.686441	0.217741	0.908975	32	23.6
0.08125	0.82	0.101561	0.036281	32	20
0.464319	0.579365	0.693709	0.832084	24.2	25.2
0.711625	0.80625	0.139465	0.336576	30.7	32
1.0131	0.809524	0.829105	0.81765	25.8	25.2
0.701906	0.685484	0.137971	0.811179	22	24.8
0.228207	0.16129	0.738035	0.855127	26.2	24.8
0.498812	0.563265	0.756272	0.873529	24.9	24.5
0.615767	0.324219	0.739907	0.720702	24.2	25.6
0.213992	0.27572	0.83148	0.860138	24	24.3
0.693945	0.934066	0.104822	0.0900276	32	27.3
0.753125	0.7125	0.208358	0.13282	32	32
0.438984	0.466165	0.848199	0.840674	27.8	26.6
0.948691	0.96875	0.859579	0.855647	25.9	25.6
0.485732	0.583969	0.837732	0.913084	23.3	26.2
0.450584	0.930612	0.104823	0.266962	22.9	24.5
0.651864	0.0125	0.118747	0.318888	22.8	32
0.317667	0.703125	0.106139	0.452394	25.4	32
0.409286	0.74375	-0.0862198	-0.0685466	24.7	32
0.408823	0.59919	0.795094	0.823378	24	24.7
0.709197	0.59322	0.903868	0.503077	25.1	23.6
0.81305	0.758475	-0.0826037	0.10189	28.3	23.6
0.801861	0.714286	0.753396	0.46026	26.1	21
0.271994	0.584746	0.855598	0.53149	25.2	23.6
0.528125	0.590625	0.0783135	0.144689	32	32
0.958488	0.553746	0.809697	0.409706	26.2	30.7
0.616949	0.545763	0.717899	0.764689	29.5	29.5
0.239027	0.313589	0.878573	0.855977	27.8	28.7
0.885902	0.824219	0.896239	0.872623	26.3	25.6
0.829595	0.911894	0.820445	0.118412	26.1	22.7
0.834532	0.65942	0.819271	0.862734	26.6	27.6
0.60474	0.464789	0.547403	0.807515	25.2	28.4
0.756114	0.734783	0.168362	0.0539052	32	23
0.520325	0.642066	0.766323	0.865439	24.4	27.1
0.234117	0.056391	0.723546	0.42276	29.8	26.6
0.548927	0.175373	0.300102	0.297338	32	26.8
0.55544	0.410596	0.345434	0.321295	24.9	30.2
0.929879	0.483444	0.251287	0.301696	23.8	30.2
0.217174	0.451264	0.784588	0.916989	28	27.7
0.157683	0.850498	0.884703	0.874885	28.1	30.1
0.800992	0.305556	0.0672132	0.045913	32	25.2
0.775779	0.8327	0.805851	0.798847	26.8	26.3
0.609375	0.115625	0.315164	0.493157	32	32
0.561637	0.626374	0.735788	0.452672	25.4	27.3
0.809375	0.215625	0.171102	0.0781756	32	32
0.9625	0.240625	0.21111	0.655157	32	32
0.226792	0.567227	0.724347	0.318544	25.4	23.8
0.44031	0.546512	0.463846	0.69904	27	25.8
0.997217	0.150198	0.809294	0.934599	25	25.3
0.186585	0.245902	0.773095	0.837017	26.2	24.4
0.0811275	0.662745	0.2731	0.594811	32	25.5
0.984375	0.071875	0.361488	0.192196	32	32
0.263841	0.45614	0.567374	0.751393	25.7	28.5
1.01701	0.0791367	0.619103	0.821569	25.2	27.8
0.728404	0.603175	0.540923	0.670419	28.5	25.2
0.439349	0.509554	0.757268	0.718163	27.1	31.4
0.0975926	0.154472	0.6153	0.806041	25.7	24.6
1.03261	0.92	0.623539	0.37861	23	20
0.407805	0.284047	0.555108	0.789561	26.8	25.7
0.961476	0.945736	0.812331	0.87962	26.3	25.8
0.974399	0.033195	0.691062	0.712545	25.3	24.1
0.836715	0.492857	0.188016	0.723799	25.7	28
1.02866	0.846875	0.0899018	0.262152	29	32
0.601961	0.466667	0.684442	0.262053	25.5	30
0.732586	0.63745	0.792775	0.867346	24	25.1
0.0956251	0.0410448	0.818821	0.896543	24.7	26.8
0.689643	0.92891	0.465336	-0.0287444	23.7	21.1
0.0825504	0.458333	0.709713	0.283972	26.2	31.2
0.710995	0.76875	0.764246	0.504859	27.4	32
0.393843	0.410359	0.851349	0.890745	26.8	25.1
0.344041	0.525896	0.789364	0.836515	27.1	25.1
0.214828	0.465704	0.750317	0.58097	26.8	27.7
0.162629	0.228916	0.798323	0.839403	27.3	24.9
0.747159	0.721875	0.829882	0.477906	27.5	32
0.479014	0.300366	0.462067	0.394077	28.8	27.3
0.793344	0.675277	0.629572	0.856395	26.6	27.1
1.02696	0.87013	0.921971	0.886621	30.2	30.8
0.243568	0.381743	0.848843	0.511177	25	24.1
0.907288	0.979452	0.70101	0.526208	25	29.2
0.27584	0.150198	0.854579	0.836041	27.3	25.3
0.56125	0.01875	0.0450821	0.152026	20	32
0.603668	0.896774	0.571789	0.51681	24.1	31
0.0402618	0.880137	0.606771	0.801007	27.1	29.2
0.3125	0.5375	0.0819694	0.470128	32	32
0.5125	0.4625	0.405434	-0.145031	32	32
0.293641	0.200803	0.305546	0.405816	25.7	24.9
0.88622	0.0616114	0.793613	0.139391	26.5	21.1
0.580153	0.614504	0.581784	0.956342	25.8	26.2
0.836421	0.369492	0.102823	0.253139	21.5	29.5
0.0619721	0.523649	0.306101	0.355419	25.6	29.6
0.629426	0.734127	0.919853	0.911768	27.3	25.2
0.20227	0.757895	0.17007	-0.078088	28.9	28.5
0.35625	0.584375	0.13999	0.488809	27	32
0.482806	0.441176	0.77725	0.881064	26.6	27.2
0.627324	0.509375	0.437815	-0.0408665	24.2	32
0.4125	0.240625	0.127896	-0.0361546	32	32
0.329552	0.268657	-0.161944	0.0669754	20	26.8
0.726596	0.715302	0.613963	0.148932	28.8	28.1
0.758866	0.751092	0.858211	0.209019	25.5	22.9
0.341482	0.19398	0.0135611	0.187641	32	29.9
1.01271	0.164609	0.705139	0.748761	26	24.3
0.562977	0.629921	0.731116	0.863003	25.3	25.4
0.975474	0.869231	0.887467	0.89606	27.6	26
0.466719	0.653846	0.894669	0.784209	24.5	26
1.0338	0.549645	0.562942	0.494214	24.3	28.2
0.23625	0.790625	0.0506948	0.345463	20	32
0.513161	0.622568	0.810503	0.750416	27.2	25.7
0.871223	0.745247	0.813128	0.920689	26.6	26.3
0.897227	0.427386	0.492863	0.79513	24.6	24.1
0.173913	0.272727	0.873213	0.635065	25.3	24.2
0.787202	0.4	0.644525	0.168837	25.2	32
0.846429	0.959821	0.410718	0.215467	32	22.4
0.288158	0.260377	0.639599	0.885595	24.6	26.5
0.971993	0.243986	0.0372506	0.22702	32	29.1
0.822104	0.659375	0.048492	0.128238	20.5	32
0.937464	0.726027	0.788087	0.824011	26.1	29.2
0.486639	0.765625	0.00633213	0.508095	28.3	32
1.00099	0.565068	0.808202	0.649631	27.8	29.2
0.80863	0.746212	0.821	0.558334	25.3	26.4
0.88125	0.209375	0.619482	0.610691	32	32
0.501525	0.459854	0.689727	0.722923	26.8	27.4
0.982557	0.806897	0.824221	0.81136	25.7	29
0.835296	0.330677	0.21808	0.207155	22.3	25.1
0.296617	0.202899	0.751999	0.469927	26.9	27.6
0.184637	0.285171	0.462481	0.645392	27.7	26.3
0.612772	0.465625	0.0130039	0.300406	23	32
0.542539	0.606299	0.751059	0.75099	24.6	25.4
0.434375	0.403125	0.0677727	0.211662	32	32
0.963056	0.336806	0.340825	0.651793	20	28.8
0.664272	0.617188	0.398808	0.696996	29.8	25.6
0.772629	0.613139	0.748583	0.868685	24.7	27.4
0.787919	0.0191571	0.157967	0.10321	32	26.1
0.664797	0.534247	0.173793	0.206459	26.5	29.2
0.365801	0.00352113	0.109356	0.503112	32	28.4
0.507736	0.592275	0.629815	0.764526	24.8	23.3
0.969987	0.0972222	0.0636755	0.118951	23.3	28.8
0.820662	0.537367	0.825057	0.713601	26.4	28.1
0.0725399	0.859574	-0.0711478	0.287366	32	23.5
0.804613	0.393822	0.566532	0.706558	26.6	25.9
0.304167	0.1625	0.154867	0.120152	32	24
0.980048	0.226923	0.269954	0.461031	32	26
1.01315	0.547414	0.815631	0.577178	23.6	23.2
0.161911	0.231373	0.434225	0.537687	26.8	25.5
0.65	0.40625	0.57807	0.111618	32	32
0.484793	0.530303	0.684533	0.820504	27.4	26.4
0.152615	0.361217	0.876165	0.643931	25.4	26.3
0.334145	0.627451	0.535584	0.631659	29	25.5
0.220376	0.297872	0.74958	0.819702	26	23.5
0.753578	0.0371747	0.0741541	0.555298	32	26.9
0.208087	0.467128	0.725389	0.80343	24.8	28.9
0.576923	0.681818	0.755539	0.402129	26	22
0.53075	0.616858	0.767246	0.78881	27.2	26.1
0.186294	0.524476	0.707345	0.809117	27.5	28.6
0.596964	0.619433	0.787916	0.812369	26	24.7
0.789855	0.766798	0.842539	0.852496	27.6	25.3
0.0983862	0.966418	0.379884	0.295714	28.3	26.8
0.233544	0.0881226	0.0267347	0.0869218	20	26.1
0.625	0.86875	0.239509	0.305592	32	32
1.02373	0.995851	0.676948	0.308982	25.2	24.1
0.185217	0.541502	0.443053	0.325988	30	25.3
0.727353	0.574468	0.748148	0.773235	26.4	28.2
0.422266	0.451493	0.819957	0.846124	26.9	26.8
0.845944	0.715753	0.823965	0.823737	25.6	29.2
0.50553	0.561475	0.621607	0.661396	25.2	24.4
0.53314	0.608108	0.803141	0.468788	25.2	29.6
0.455349	0.320285	0.0584144	0.480002	23.5	28.1
0.755454	0.799213	0.681453	0.644143	24.4	25.4
0.871266	0.540323	0.6568	0.790073	27	24.8
0.490927	0.296875	0.0241612	0.208878	24.8	32
0.225428	0.796	0.823439	0.767791	26.9	25
0.550672	0.624506	0.732092	0.80068	27.5	25.3
0.970415	0.660584	0.2445	0.0504952	32	27.4
0.834375	0.290625	0.158229	0.156399	32	32
0.76312	0.45	0.769604	0.0340479	26.2	32
0.503125	0.665625	0.221175	0.664547	32	32
0.393624	0.924051	0.231084	0.335306	23.2	23.7
0.128803	0.0318725	0.859475	0.846901	26.1	25.1
0.221727	0.263158	0.72925	0.830373	26	28.5
0.750672	0.671937	0.475386	0.562034	27.5	25.3
0.803791	0.953125	0.805059	0.212904	24.4	32
0.365413	0.6125	0.751849	0.930319	25.1	32
0.339317	0.348921	0.0894231	0.187155	20	27.8
0.474967	0.552901	0.78338	0.776924	25.4	29.3
0.450678	0.386555	0.742114	0.153526	24.1	23.8
0.08125	0.865625	0.266123	0.268596	32	32
0.908571	0.0594059	0.507562	0.187052	32	20.2
0.487331	0.10625	0.0632702	0.146329	29.6	32
0.239778	0.0371901	0.286589	0.15966	22.9	24.2
0.361111	0.190625	0.750402	0.393262	28.8	32
0.376796	0.137705	0.475014	0.0375395	25.9	30.5
0.923065	0.790476	0.0464948	0.212312	32	21
0.0508929	0.678571	0.118613	0.296624	32	28
0.350901	0.340611	0.0117606	-0.038553	32	22.9
0.593577	0.614719	0.731708	0.745084	25.8	23.1
0.826463	0.8625	0.117495	0.0127167	28.2	32
0.726716	0.636364	0.664883	0.746816	27.2	26.4
0.898107	0.706349	0.825104	0.826456	26	25.2
0.840658	0.772549	0.812071	0.905213	26.1	25.5
0.510382	0.875887	0.164359	0.156862	22.1	28.2
0.796784	0.697674	0.480322	0.393451	24.2	25.8
0.956837	0.285714	0.372198	0.189672	24.3	26.6
0.595588	0.610294	0.820614	0.872246	25.2	27.2
0.395487	0.320312	0.868218	0.536638	28.6	25.6
0.09375	0.7625	0.562182	0.258284	25.6	32
0.965881	0.322034	0.149831	0.078128	30.7	29.5
0.140966	0.2	0.230221	0.0705731	22.9	32
0.967683	0.726496	0.224248	0.170117	23.3	23.4
0.863872	0.769547	0.787904	0.829629	27.8	24.3
0.952303	0.6125	0.458542	0.136445	30.4	32
0.109375	0.025	0.273079	0.129071	32	32
0.289423	0.676923	0.280332	0.355843	32	26
0.503488	0.562738	0.0530125	0.128896	23	26.3
0.992187	0.832031	0.142934	0.00492085	32	25.6
0.641387	0.738739	0.172464	0.512203	26.3	22.2
0.358831	0.491667	0.762063	0.839858	26.8	24
0.706452	0.504032	-0.244877	0.084088	32	24.8
0.855543	0.12766	0.096496	0.0348984	28.5	28.2
0.128107	0.207358	0.794266	0.712677	25	29.9
0.242843	0.521552	0.680001	0.737564	26.5	23.2
0.352103	0.469828	0.561961	0.777527	28.2	23.2
0.726399	0.715447	0.599984	0.786003	24.2	24.6
0.645778	0.374046	0.0821682	0.382914	32	26.2
0.0997365	0.136667	0.688578	0.654051	25.3	30
0.932831	0.117647	0.4567	0.626539	26	30.6
0.847467	0.856574	0.772587	0.612401	25.2	25.1
0.991968	0.0682731	0.582873	0.0668767	24.9	24.9
0.275411	0.29927	0.296525	0.450516	29.4	27.4
1.01524	0.69697	0.766262	0.708909	25.7	26.4
0.455108	0.655797	0.697083	0.833855	24.6	27.6
0.619936	0.618519	0.79198	0.719897	25.6	27
0.567756	0.79771	0.852167	0.367713	24.2	26.2
0.946546	0.052381	0.17606	0.190236	25.3	21
0.48569	0.906883	0.0459305	0.197713	26.1	24.7
0.119651	0.803493	0.0148297	0.145024	20	22.9
0.474089	0.468	0.707806	0.811341	29.1	25
0.78228	0.538168	0.818451	0.482574	28.2	26.2
0.125415	0.322449	0.162728	0.0752095	28.9	24.5
0.717916	0.864769	0.138125	0.0748032	32	28.1
1.00937	0.25	0.0563801	0.0352721	32	32
0.507198	0.688259	0.162324	0.763257	29.5	24.7
0.3375	0.06	0.37869	0.101623	32	20
0.179422	0.428016	0.198738	0.543539	24.2	25.7
0.382422	0.5	0.768096	0.798864	24.3	25.2
0.54125	0.29375	0.138332	0.0111284	20	32
0.897678	0.795238	0.250183	0.0755459	24.2	21
0.6674	0.0571429	0.447195	0.210064	23.2	24.5
0.546156	0.580392	0.236412	0.426558	26.7	25.5
0.216438	0.482143	0.892783	0.745779	25.3	22.4
0.280044	0.561404	0.0963193	0.0363617	32	22.8
0.476852	0.845455	0.0524486	0.368363	21.6	22
1.00312	0.546875	0.157527	0.0244323	32	32
0.148438	0.98125	0.282632	0.183854	25.6	32
0.358836	0.621875	-0.00265928	0.419215	23.2	32
0.915314	0.787234	0.483157	0.753381	25.3	23.5
0.100202	0.100806	0.340255	0.226524	32	24.8
0.29375	0.334375	0.04626	0.469542	32	32
0.802867	0.740625	0.796124	0.574834	26.6	32
0.585584	0.101215	0.176288	0.270225	29.1	24.7
0.52836	0.618321	0.755989	0.867682	25.1	26.2
0.981059	0.900433	0.777981	0.285904	26.9	23.1
0.0509586	0.181034	0.881425	0.538595	25.9	23.2
0.776935	0.541806	0.662415	0.392752	29	29.9
0.116326	0.3375	0.238592	0.255652	26.3	32
0.716234	0.539286	0.884425	0.868655	27.5	28
0.0547462	0.70625	0.709989	0.379638	26.6	32
0.0705357	0.034375	0.610663	0.519049	28	32
0.31916	0.328829	-0.0020831	0.118253	23.2	22.2
0.676589	0.240625	0.0680018	0.303388	29.5	32
1.0236	0.987055	0.127407	0.021546	24.5	30.9
0.30625	0.615625	0.105741	0.102807	32	32
0.174037	0.203125	0.0663124	0.12877	25.3	32
0.869214	0.415	0.05497	0.0701886	22.9	20
0.536109	0.790625	0.25724	0.0611638	28.3	32
0.0659274	0.15	0.401462	0.0754297	31	32
0.246398	0.690678	0.124438	0.284672	32	23.6
0.0435545	0.0253623	0.880544	0.775878	28.5	27.6
0.868473	0.606272	0.784829	0.786166	28.6	28.7
0.487124	0.648148	0.703364	0.872228	25.6	27
0.062031	0.0946502	0.840779	0.724785	27.2	24.3
0.462609	0.552529	0.828367	0.857608	25.6	25.7
0.672065	0.728745	0.616678	0.856041	24.7	24.7
0.53125	0.665625	0.41104	0.26437	24	32
0.116725	0.519164	0.236962	0.608166	21.2	28.7
0.669754	0.66087	0.567198	0.846505	27.7	23
0.541884	0.228	0.298562	0.513942	27.6	25
0.206551	0.122951	0.869479	0.935449	25.1	24.4
0.593443	0.895	0.0667262	0.082651	24.4	20
0.446252	0.515625	0.715529	0.679685	26.6	25.6
0.411064	0.24	0.587933	0.632265	28.2	25
0.346638	0.259928	0.0396648	0.223132	32	27.7
0.0685297	0.723183	0.373663	0.377666	23.6	28.9
0.55537	0.788793	0.30465	0.237986	30.5	23.2
0.635289	0.661538	0.556388	0.693797	25.7	26
0.350465	0.505837	0.68057	0.718857	31.6	25.7
0.654915	0.777778	0.238126	0.0307158	32	23.4
0.93125	0.559375	0.0722977	0.2443	32	32
0.245547	0.23506	0.748979	0.88621	25.3	25.1
0.188057	0.620408	0.818953	0.106183	27	24.5
0.570588	0.698182	0.859985	0.908793	30.6	27.5
0.120265	0.549107	0.124911	0.163365	24.7	22.4
0.3849	0.709459	0.45958	0.745719	23	29.6
0.975992	0.937037	0.881991	0.817859	25.3	27
0.495995	0.764493	0.327733	0.191054	27.5	27.6
0.17649	0.122363	0.67413	0.0937307	32	23.7
0.603895	0.757812	0.944751	0.742649	26.8	25.6
0.144234	0.668085	0.727864	0.338674	27.6	23.5
0.85625	0.0875	0.17134	0.377991	27.5	32
0.796704	0.782101	0.80588	0.823451	26.7	25.7
0.878125	0.81875	0.0716739	0.0767676	32	32
0.340876	0.172	0.17246	0.557441	25.1	25
0.409186	0.648936	0.544859	0.384374	26.9	28.2
0.0882722	0.263598	0.897741	0.921554	23.7	23.9
0.792796	0.63125	0.829545	0.289168	24.9	32
0.997976	0.615385	0.855953	0.75511	24.7	26
0.936778	0.21875	0.914322	0.387999	30.3	32
0.0698529	0.886364	0.777244	0.377761	27.2	22
0.334837	0.383721	0.832855	0.816786	26.8	25.8
0.84374	0.610487	0.822798	0.754804	26.2	26.7
0.743313	0.579167	0.894993	0.82128	24.3	24
0.881274	0.41048	0.733138	0.474731	27.1	22.9
0.32491	0.268293	0.586175	0.872101	28.1	28.7
0.190322	0.0885609	0.820639	0.912997	26.5	27.1
0.826954	0.592058	0.852609	0.833818	24.1	27.7
0.80872	0.585062	0.783551	0.511013	26.4	24.1
0.192354	0.628692	0.831407	0.810821	26.2	23.7
0.0647164	0.26749	0.72015	0.824991	23	24.3
0.459274	0.571429	0.741148	0.844885	25.4	27.3
0.941196	0.868421	0.88405	0.589741	29.6	26.6
0.462876	0.8	0.698019	0.223442	23.3	20
0.057304	0.872587	0.863689	0.850936	27.8	25.9
0.475451	0.660156	0.642622	0.800277	25.3	25.6
0.387699	0.4	0.500091	0.493484	28.3	32
0.477378	0.549801	0.610534	0.843961	32	25.1
0.809481	0.661538	0.657071	0.813847	25.8	26
0.0568592	0.171548	0.776557	0.395862	26.3	23.9
0.115625	0.42	0.107179	0.0279097	32	20
0.395262	0.497908	0.690549	0.675511	26.3	23.9
0.403563	0.442688	0.744901	0.737203	26.6	25.3
0.695244	0.719231	0.697383	0.798474	26.2	26
0.819169	0.425287	0.636401	0.704124	32	26.1
0.475287	0.305147	0.819293	0.37155	26.6	27.2
0.274484	0.429104	0.139824	0.189797	29.2	26.8
0.296402	0.878125	0.616257	0.152021	26.4	32
0.772756	0.635036	0.860087	0.785399	28.7	27.4
0.48125	0.125	0.234127	0.143947	32	32
0.63125	0.665	0.304248	0.0541594	32	20
0.156361	0.259542	0.727419	0.319285	26.9	26.2
0.079471	0.96875	0.194196	0.188161	26.7	32
1.01474	0.325	0.598163	0.510583	26.5	32
0.117265	0.996063	0.775152	0.851979	29.8	25.4
0.717593	0.555556	0.681889	0.815565	24.8	27
0.167528	0.303125	0.0450932	0.0508931	26.6	32
0.39375	0.525	0.391318	0.0451074	32	32
0.681148	0.166667	0.229911	0.340998	32	30.6
0.82176	0.417293	0.569483	0.174113	27.2	26.6
0.59322	0.71875	0.630324	0.503297	26.1	22.4
0.565659	0.59761	0.457086	0.554936	25.6	25.1
0.906424	0.877023	0.355689	0.456949	28.2	30.9
0.443621	0.160714	0.482764	0.62024	31.8	28
0.463138	0.00680272	0.66317	0.731496	29.5	29.4
0.823791	0.625	0.481951	0.685227	26.2	26.4
0.766741	0.70428	0.686448	0.810284	26.7	25.7
0.639745	0.451128	0.178492	0.572383	24.4	26.6
0.10299	0.54485	0.311743	0.483401	30.1	30.1
0.751	0.652381	0.829822	0.741374	26.2	21
1.01349	0.0240964	0.601265	0.788795	25.7	24.9
0.648353	0.624	0.726878	0.829229	24.9	25
0.59612	0.334532	0.782562	0.549389	24.4	27.8
0.519375	0.614108	0.727201	0.766719	24.8	24.1
0.499014	0.361624	0.546691	0.434792	30.5	27.1
0.582176	0.00625	0.117918	0.228387	29.7	32
0.839911	0.764493	0.729244	0.845321	26	27.6
0.709375	0.490625	-0.00666494	0.0330302	32	32
0.780748	0.571875	0.0720532	0.25348	24.9	32
0.403689	0.35873	0.924909	0.517438	25.9	31.5
0.563225	0.598425	0.818154	0.287418	27	25.4
0.950576	0.24375	0.096749	0.371512	28.2	32
0.560911	0.58885	0.249758	0.149213	21.5	28.7
1.04701	0.28	0.0971948	0.00662066	26.8	20
0.343492	0.198413	0.135546	0.237647	20	25.2
0.31669	0.614865	0.64566	0.528024	23.1	29.6
0.598543	0.498258	0.857214	0.745287	27.5	28.7
0.899818	0.302905	0.0690338	0.0546516	32	24.1
0.676186	0.323129	0.196521	0.536806	29.8	29.4
0.932732	0.811321	0.830811	0.477644	27.6	26.5
0.268421	0.399123	0.148426	0.0986237	28.5	22.8
0.366174	0.53125	0.872823	0.649175	26.2	32
0.990441	0.345	0.0711272	0.060304	27.2	20
0.809875	0.513043	0.185466	0.148609	29.5	23
0.412806	0.492366	0.64109	0.420328	24.5	26.2
0.52136	0.827957	0.0735306	0.173883	32	27.9
0.486852	0.546099	0.827943	0.913833	26	28.2
0.250512	0.959375	0.195788	0.222801	24.4	32
0.911769	0.411255	0.569003	0.201339	29.9	23.1
0.995377	0.60515	0.763717	0.311951	24.6	23.3
0.550411	0.246875	0.756236	0.657177	27.4	32

## Sheet: (-MF) RS 0.2 %
Old_Phase	New_Phase	r2_before	r2_after	Period_before	Period_after
0.886449	0.392857	0.781641	0.861164	25.7	25.2
0.396475	0.759843	0.726226	0.828542	26.4	25.4
0.271279	0.382456	0.790098	0.912515	28.3	28.5
0.808369	0.707819	0.849921	0.925309	24.9	24.3
0.964013	0.436426	0.666995	0.600979	30.7	29.1
0.102137	0.788321	0.840557	0.815302	27.8	27.4
0.676768	0.647287	0.0719885	0.67902	32	25.8
0.725686	0.622222	0.706882	0.0110379	24.7	22.5
0.171407	0.374016	0.693314	0.640988	26.8	25.4
0.302424	0.949495	0.738482	0.433456	27.2	29.7
0.295554	0.454545	0.881371	0.880756	26.7	25.3
0.4	0.915625	0.0775388	0.12661	32	32
0.47786	0.720472	0.757797	0.865394	24.7	25.4
0.698978	0.659836	0.894675	0.92706	24.7	24.4
0.806246	0.688462	0.873219	0.878042	26.6	26
0.824485	0.752688	0.219445	0.126139	32	27.9
0.20797	0.557432	0.431669	0.415422	24.5	29.6
0.185236	0.625	0.902156	0.196912	27.6	32
0.441406	0.2	0.309812	0.168324	25.6	32
0.795439	0.725869	0.774295	0.842	26.8	25.9
0.859375	0.740625	0.142988	0.116706	32	32
0.831276	0.837037	0.750853	0.83925	24.3	27
0.634375	0.09	0.180408	0.0664939	32	20
0.197649	0.110619	0.30682	0.0373869	32	22.6
0.0973281	0.475836	0.352154	0.840045	32	26.9
0.760225	0.989655	0.0870946	0.105232	21.5	29
0.0862841	0.090625	0.389469	0.572274	29.3	32
0.159201	0.109312	0.0150406	0.0919236	22	24.7
1.00517	0.365188	0.540434	0.308862	26.8	29.3
0.924115	0.545894	0.723316	0.48724	28.1	20.7
0.411317	0.507812	0.833999	0.875532	23.9	25.6
0.294889	0.539171	0.0548924	0.370418	22.2	21.7
0.560005	0.735714	0.846897	0.894284	29.7	28
0.910417	0.34375	0.0934574	0.0655749	24	32
0.496693	0.543568	0.190375	0.785849	32	24.1
0.209945	0.510638	0.834144	0.807886	26.4	23.5
0.613831	0.524793	0.390058	0.833177	23.4	24.2
0.400116	0.527778	0.836863	0.415839	32	21.6
0.832276	0.817352	0.481287	0.44707	27.2	21.9
0.493752	0.534694	0.461926	0.704888	22.7	24.5
0.439031	0.502024	0.761466	0.387234	32	24.7
0.198375	0.325	0.803927	0.403201	27.3	32
0.675907	0.686275	0.824319	0.792456	26.1	25.5
0.553459	0.169811	0.165802	0.133089	31.8	21.2
0.10819	0.648276	0.139605	0.170563	32	29
0.43747	0.572	0.79985	0.651179	25.3	25
1.00515	0.80916	0.80544	0.804725	28	26.2
0.990571	0.673993	0.377253	0.664722	27.7	27.3
0.401788	0.487085	0.866222	0.951785	28.6	27.1
0.223829	0.522267	0.731151	0.431803	26.6	24.7
0.639416	0.682759	0.677573	0.909299	26.7	29
0.547743	0.5625	0.60012	0.680154	25.6	28.8
0.858836	0.440625	0.306979	0.496896	23.2	32
0.27702	0.614786	0.669878	0.859502	27.8	25.7
0.615625	0.1875	0.0113689	0.0197233	32	32
0.325515	0.25	0.607548	0.0871725	27.4	27.2
0.329377	0.688581	0.0335892	0.909391	20	28.9
0.375015	0.306273	0.360245	0.870962	28.3	27.1
0.125784	0.428125	0.25598	0.445422	27.9	32
0.655052	0.622047	0.673852	0.697951	26.1	25.4
0.69881	0.558442	0.29326	0.441035	32	23.1
0.251764	0.219931	0.672896	0.520774	26.2	29.1
0.391882	0.30625	0.769315	0.568947	26.1	32
0.559637	0.525362	0.786312	0.808479	28.7	27.6
0.691964	0.976898	0.0737466	0.384028	20	30.3
0.453125	0.39375	0.104173	0.148486	32	32
0.279915	0.5	0.0666263	0.0728732	26	23.4
0.467178	0.475694	0.759305	0.548794	28.5	28.8
0.389997	0.668033	0.833104	0.88133	24.5	24.4
0.116075	0.337449	0.0883281	0.351527	32	24.3
0.731806	0.840625	0.082956	0.0468663	22.5	32
0.152244	0.591667	0.67071	0.345324	20.8	24
0.263081	0.25	0.195541	0.0405063	24.3	25.2
0.653646	0.691406	0.808772	0.742878	24	25.6
0.626423	0.731092	0.66082	0.874767	23.7	23.8
0.967031	0.544484	0.332762	0.799285	26.5	28.1
0.1125	0.792727	0.00853904	0.137562	32	27.5
0.38125	0.878125	0.177581	-0.24967	20	32
0.150038	0.136	0.110699	0.0864041	26.1	25
0.257143	0.412245	0.603956	0.738059	24.5	24.5
0.141044	0.180077	0.357944	-0.0341501	32	26.1
0.762668	0.628099	0.68753	0.763351	24.4	24.2
0.0866396	0.195021	0.148996	0.0753216	26.7	24.1
0.39816	0.540984	0.742388	0.765645	24.5	24.4
0.809458	0.610879	0.747798	0.835692	24.1	23.9
0.968873	0.730088	0.749025	0.838688	25.9	22.6
0.760417	0.546875	0.065591	0.288774	24	32
0.925	0.64375	0.0225388	0.367215	32	32
0.632268	0.620301	0.676142	0.772136	26.2	26.6
0.448448	0.226351	0.598824	0.330871	28.9	29.6
0.18274	0.49789	0.365259	0.741071	32	23.7
0.909375	0.215625	0.191706	0.0438408	32	32
0.988325	0.734375	0.0500602	0.117598	26.5	32
0.606888	0.581227	0.245726	0.610661	25	27.7
0.195833	0.896667	0.153971	0.30341	24	30
0.972549	0.435294	0.751207	0.880694	25.5	25.5
0.903575	0.259259	0.0836069	0.18189	32	24.3
0.32393	0.178862	0.0698138	0.282485	24.9	24.6
0.602024	0.542553	0.589766	0.723331	25.3	28.2
0.0591935	0.392157	0.259842	0.517481	21.2	25.5
0.803851	0.640625	0.73726	0.286935	27.1	32
0.896755	0.671756	0.736369	0.748593	25.9	26.2
0.523959	0.427536	0.747109	0.840551	27.1	27.6
0.635763	0.645756	0.71596	0.793653	26.4	27.1
0.678125	0.85625	0.0179777	0.0230824	32	32
0.881978	0.683274	0.727555	0.812187	25.6	28.1
0.301411	0.0612903	0.0389901	0.133325	32	31
0.106823	0.169492	0.585419	0.357036	27.1	29.5
0.373292	0.684375	0.591427	0.168137	31.1	32
0.984872	0.559375	0.740099	0.216028	28.3	32
0.294218	0.308594	0.258746	0.113361	29.7	25.6
0.568943	0.622951	0.491413	0.642094	25.3	24.4
0.981481	0.737037	0.123104	0.142873	28.8	27
0.366186	0.0544872	-0.102958	0.26802	32	31.2
0.439269	0.378125	0.582214	0.218026	31.8	32
0.891566	0.783133	0.628339	0.720086	25.2	24.9
0.94819	0.654676	0.832091	0.741873	25.3	27.8
0.430538	0.546358	0.70837	0.380226	26.8	30.2
0.375466	0.644599	0.758896	0.898567	28.6	28.7
0.477983	0.638462	0.761025	0.709719	28.3	26
0.861028	0.743802	0.761799	0.619307	24.4	24.2
0.556419	0.694158	0.897079	0.789894	24.4	29.1
0.753906	0.490625	0.785604	0.606023	25.6	32
0.510162	0.667969	0.885187	0.584919	26.6	25.6
0.453821	0.790625	0.635928	0.297155	24.7	32
0.373902	0.419244	0.836081	0.871841	26.2	29.1
0.861025	0.735849	0.744453	0.807001	26.8	26.5
0.0824181	0.811594	0.390973	0.749358	28.9	27.6
0.213249	0.506993	0.785488	0.506148	28.1	28.6
0.410348	0.690625	0.57884	0.571352	30.5	32
0.336582	0.631148	0.719859	0.804459	25.4	24.4
0.180568	0.5	0.776675	0.795281	25.3	27.2
0.957264	0.65748	0.602322	0.854134	26.9	25.4
0.611611	0.736626	0.70796	0.557733	28	24.3
0.465306	0.186441	0.0954821	0.198338	27.7	23.6
0.950784	0.625483	0.827806	0.721499	25.3	25.9
0.0478764	0.0509091	0.77867	0.827028	25.9	27.5
0.115344	0.768953	0.795338	0.169606	28.1	27.7
0.276599	0.348	0.803242	0.883019	24.7	25
0.925195	0.435897	0.6131	0.560346	32	27.3
1.02067	0.875	0.839471	0.876092	28.2	25.6
0.67876	0.631373	0.350976	0.809712	22.7	25.5
0.0576097	0.93254	0.684717	0.744221	25.5	25.2
0.115423	0.0371747	0.496179	0.644086	26.7	26.9
0.665904	0.65098	0.767167	0.884104	25.7	25.5
0.59929	0.606178	0.775534	0.600918	25	25.9
0.0602904	0.334375	0.791562	0.206961	29.7	32
0.262804	0.318841	0.663512	0.886566	25.1	27.6
0.226588	0.912458	0.796171	0.362107	26.3	29.7
0.944953	0.671875	0.185671	0.500735	23.9	32
0.72995	0.643939	0.419752	0.620023	26.6	26.4
0.641361	0.650794	0.412635	0.924564	24.4	25.2
0.509375	0.65625	0.0577963	0.154011	32	32
0.546875	0.278125	0.151314	0.3989	32	32
0.546514	0.582329	0.367572	0.894798	25.6	24.9
0.666356	0.364217	0.359144	0.526687	28.1	31.3
0.0948658	0.996226	0.715089	0.866282	25.1	26.5
0.621259	0.611765	0.774348	0.828396	24.7	25.5
0.890152	0.507576	0.775687	0.862364	26.4	26.4
0.344853	0.736842	0.0992712	0.0991651	24.9	22.8
0.835488	0.841897	0.762255	0.816636	25.9	25.3
0.476878	0.58125	0.311219	0.53569	22.3	32
0.0618097	0.53937	0.772084	0.711352	29.3	25.4
0.306699	0.356618	0.87411	0.869578	27	27.2
0.331404	0.368966	0.897195	0.818727	28	29
0.697134	0.61597	0.756425	0.794516	26	26.3
0.318392	0.342657	0.864025	0.77548	26.6	28.6
1.03603	0.808	0.356733	0.65047	29.2	25
0.261555	0.560714	0.737237	0.807035	27.2	28
0.18606	0.448413	0.710054	0.794996	25.7	25.2
0.135865	0.388186	0.626602	0.673605	25.5	23.7
0.150674	0.528125	0.785406	0.757361	26.9	32
0.230927	0.268382	0.395742	0.518841	26.6	27.2
0.918312	0.800766	0.827956	0.855234	25.9	26.1
0.128066	0.962199	0.789295	0.737115	24.7	29.1
0.4375	0.775	0.406713	0.0665968	32	20
0.348289	0.175824	0.216836	0.15006	20.5	27.3
0.297012	0.578947	0.673486	0.733726	26.3	22.8
0.501148	0.15	0.120187	0.248216	24.5	32
0.896479	0.220641	0.221593	0.329361	25.7	28.1
0.0710145	0.64	0.924995	0.848087	27.6	27.5
0.910756	0.634855	0.883619	0.874604	25.6	24.1
0.839536	0.769565	0.896509	0.58399	23.6	23
0.223258	0.437262	0.655163	0.594462	26.5	26.3
0.906762	0.791519	0.756566	0.890459	26.4	28.3
0.133349	0.14375	0.694972	0.831035	26.2	32
0.601878	0.597786	0.69143	0.651397	25.7	27.1
0.374107	0.915	0.194454	0.0567034	22.4	20
0.575	0.7375	0.0979223	0.254999	32	32
0.556176	0.547297	0.839245	0.656606	27.7	29.6
0.615009	0.51087	0.821848	0.828021	29.5	27.6
0.40483	0.318182	0.198071	0.482592	32	24.2
0.151421	0.217054	0.838575	0.939734	27	25.8
0.872707	0.76494	0.219325	0.455526	28.3	25.1
0.306851	0.40239	0.8188	0.91353	25.5	25.1
0.272913	0.421739	0.0749173	0.12881	21.3	23
1.00427	0.70614	0.016238	0.224818	22.6	22.8
0.151387	0.652318	0.346495	0.196773	32	30.2
0.975531	0.584906	0.211705	0.647979	32	26.5
0.640326	0.788235	0.628136	-0.0060689	26.5	25.5
0.156765	0.40824	0.0544617	0.320602	32	26.7
0.521875	0.465	0.0600861	-0.0490121	32	20
0.720293	0.842105	0.518295	0.46926	29.1	22.8
0.71875	0.6	0.035611	0.0455598	32	20
0.552464	0.559871	0.0777133	0.500448	28.4	30.9
0.367571	0.0127796	0.288377	0.178181	24.2	31.3
0.508102	0.071875	0.0718092	0.188211	27	32
0.745218	0.328125	0.157233	0.494885	28.1	32
0.475109	0.116732	0.269968	0.0323066	32	25.7
0.197037	0.154982	-0.2798	0.0890713	27.2	27.1
0.173837	0.271375	0.782973	0.805521	29	26.9
0.415874	0.507692	-0.106126	0.840054	26.7	26
0.559206	0.765799	0.697529	0.56949	25.1	26.9
0.909776	0.972	0.0290535	0.29244	22.3	25
0.230672	0.2	0.53205	0.817389	25.5	28
0.76782	0.753125	0.788724	0.243788	24.2	32
0.582444	0.554839	0.714766	0.763987	28.7	31
0.746092	0.688525	0.913076	0.84515	25.9	24.4
0.815972	0.615873	0.360911	0.00163531	22.4	31.5
0.31557	0.343137	0.205812	0.30743	30.3	20.4
0.579153	0.706827	0.848612	0.835542	23.9	24.9
1.02329	0.45614	0.316778	0.209935	26.1	22.8
0.350425	0.29375	0.223632	0.497943	20.6	32
0.541502	0.664032	0.709194	0.844216	25.3	25.3
0.871613	0.538153	0.0469199	0.0488531	28.4	24.9
0.278125	0.659375	0.0952033	0.163907	32	32
0.753272	0.506276	0.21506	0.357092	28.1	23.9
0.278899	0.577586	0.748042	0.802291	24.7	23.2
0.920956	0.915625	0.653346	0.507005	27.2	32
0.672138	0.941748	0.0101334	0.0464739	32	30.9
0.0899408	0.339056	0.108169	0.119216	27.4	23.3
0.706275	0.650735	0.90361	0.390625	26.2	27.2
0.745066	0.559375	0.170717	0.200666	30.4	32
0.30702	0.652893	0.700394	0.523809	28.1	24.2
0.202083	0.984375	0.112855	0.525548	24	32
0.263908	0.929078	0.457229	0.895779	28.9	28.2
0.503731	0.533582	0.827218	0.853428	26.8	26.8
0.165625	0.6625	0.297455	0.20224	32	32
0.812986	0.136546	0.50701	0.0751593	26.3	24.9
0.657243	0.927536	0.117601	0.111012	23.3	27.6
0.633694	0.65	0.826171	0.0334214	26.6	32
0.0662802	0.175781	0.823896	0.607888	24.8	25.6
0.223169	0.154676	0.920228	0.679854	24.4	27.8
0.844742	0.162698	0.0859225	0.134	32	25.2
1.03138	0.631068	0.832067	0.0459074	30.6	20.6
0.390322	0.461255	0.795513	0.878587	26.5	27.1
0.472544	0.175439	0.0613402	0.149922	20	22.8
0.483333	0.44697	0.0407431	0.71344	20	26.4
0.0533196	0.0805861	0.105527	0.165226	32	27.3
0.37625	0.01875	0.0153427	0.272078	20	32
0.0731791	0.129921	0.346292	0.254463	32	25.4
0.115359	0.221757	0.135911	0.101791	20.5	23.9
0.441617	0.0992063	0.0715006	-0.123923	32	25.2
0.141122	0.943609	0.0877758	0.151947	24.7	26.6
0.335878	0.599237	0.506178	0.76189	26.2	26.2
0.89375	0.840625	0.218728	0.122972	32	32
0.418987	0.699187	0.78594	0.743671	25.4	24.6
0.691031	0.517928	0.671343	0.74036	26.3	25.1
0.130565	0.185039	-0.116272	0.0572712	22	25.4
0.346599	0.416667	0.785992	0.866087	24.5	26.4
0.337907	0.297521	0.739433	0.459725	26.5	24.2
0.327498	0.329218	0.786348	0.769635	23.2	24.3
0.395215	0.425781	0.707236	0.743542	25.7	25.6
1.00855	0.467949	0.824146	0.579331	25.2	31.2
0.138418	0.695473	0.499156	0.775311	24.7	24.3
0.430556	0.645833	0.263895	0.666366	30.6	24
0.108186	0.316206	0.166798	0.163252	25.6	25.3
0.741339	0.610895	0.854492	0.783744	24.8	25.7
1.03394	0.737991	0.86395	0.477042	28	22.9
0.791496	0.871875	0.0913218	0.209314	24.4	32
0.0758738	0.705882	0.589631	0.775551	27.6	25.5
0.973768	0.36875	0.142665	0.119968	27.4	32
0.665819	0.765625	0.272173	0.539319	20.9	32
0.971298	0.66443	0.887276	0.847436	28.2	29.8
0.868367	0.565217	0.878862	0.455894	26.6	27.6
0.494485	0.646875	0.78892	0.133974	27.2	32
0.132115	0.275862	0.809709	0.871619	22.4	26.1
0.336515	0.608	0.824542	0.813687	26.4	25
0.56901	0.716667	0.57462	0.465532	25.6	24
0.49237	0.28125	0.285721	0.0533584	29.9	32
0.239948	0.493827	0.816738	0.876194	24.4	24.3
0.529656	0.805668	0.0729253	0.0787687	32	24.7
0.294182	0.505263	0.83721	0.78058	27.2	28.5
0.222193	0.844156	0.148284	0.0353814	27.1	30.8
0.616986	0.375862	0.672405	0.356283	27	29
1.00586	0.996183	0.764835	0.896144	24.9	26.2
0.70456	0.689655	0.787605	0.754035	24.6	26.1
0.382713	0.112245	0.0682883	0.252523	25.5	29.4
0.150226	0.715625	0.895445	0.00570147	24.9	32
0.273023	0.242915	0.777476	0.840775	24.5	24.7
0.949022	0.673004	0.792328	0.824347	27.5	26.3
0.843859	0.696498	0.319555	0.105806	32	25.7
0.526838	0.775735	-0.00107782	0.64185	32	27.2
0.923406	0.651822	0.417394	0.687951	32	24.7
0.83572	0.514706	0.1483	0.840331	30.4	27.2
0.0726763	0.574803	0.672433	0.356516	26.1	25.4
0.890285	0.828671	0.39595	0.597513	25.1	28.6
0.221879	0.459677	0.84514	0.860043	26.9	24.8
0.75661	0.727273	0.750321	0.727846	25.1	24.2
0.66426	0.565574	0.864529	0.851485	25.2	24.4
0.244556	0.543554	0.495261	0.849194	30.9	28.7
0.710324	0.731518	0.606673	0.722633	25.3	25.7
0.642233	0.698795	0.765158	0.705729	25	24.9
0.600386	0.621399	0.737913	0.771599	24.5	24.3
0.0718767	0.670732	0.29869	0.848286	28.9	24.6
0.895588	0.584559	0.0436019	0.687558	32	27.2
0.860096	0.225	0.426008	0.169561	26	32
0.0510781	0.825279	0.793567	0.869944	25	26.9
0.426066	0.424908	0.871773	0.886532	26.9	27.3
0.324316	0.336323	0.339898	0.785575	30.7	22.3
0.579717	0.480469	0.727768	0.754184	31.9	25.6
0.593005	0.579592	0.873719	0.897116	26.2	24.5
0.478125	0.028125	0.184204	0.436767	32	32
0.545547	0.681034	0.212534	0.522024	25.4	23.2
1.01604	0.739464	0.0736133	0.796621	32	26.1
0.143576	0.245059	0.678095	0.852681	26.8	25.3
0.840702	0.638225	0.793003	0.888034	31	29.3
0.386072	0.400641	0.714686	0.706949	26.4	31.2
0.424285	0.642066	0.589267	0.725168	26.5	27.1
0.145438	0.0569106	0.855707	0.812837	24.3	24.6
0.845095	0.713693	0.731585	0.803486	26.2	24.1
0.955845	0.040625	0.898365	0.453017	24.7	32
0.822917	0.5	0.384959	0.272763	26.4	32
0.760204	0.656604	0.821985	0.780804	25.1	26.5
0.940638	0.826241	0.742956	0.678775	25.4	28.2
0.671714	0.574007	0.807964	0.770353	24.7	27.7
0.968978	0.938849	0.0176974	0.069179	26.6	27.8
0.513034	0.66805	0.659216	0.24679	26.2	24.1
0.456621	0.431507	0.559516	0.758645	28.8	29.2
0.324906	0.496212	0.797957	0.868818	26.7	26.4
0.291605	0.380074	0.783491	0.773458	28.1	27.1
0.623871	0.649123	0.741504	0.895319	30.5	28.5
0.0392684	0.872093	0.0755135	0.0412671	32	25.8
0.502778	0.607143	0.9037	0.76026	28	25.2
0.27588	0.329317	0.651466	0.85183	25.5	24.9
0.420029	0.463115	0.69217	0.783303	27.1	24.4
0.119889	0.311688	-0.00779332	0.355719	28.3	30.8
0.437763	0.88125	0.164056	0.264143	23.8	32
0.351062	0.497992	0.358449	0.777556	25.1	24.9
0.114953	0.0313725	0.141803	0.332436	31.3	25.5
0.838287	0.707692	0.76216	0.86838	26.4	26
0.465015	0.442997	0.663863	0.322318	28.3	30.7
0.886426	0.228216	0.099921	0.253619	28	24.1
0.854387	0.694779	0.786003	0.798851	26	24.9
0.174487	0.650847	0.635057	0.169433	28.5	29.5
0.427291	0.918149	0.236999	0.380954	32	28.1
0.223626	0.478125	0.110886	0.21458	28.2	32
0.677162	0.595506	0.701401	0.71916	25.8	26.7
0.179962	0.980469	0.101629	0.151793	22.8	25.6
0.906039	0.620818	0.66347	0.776222	25.4	26.9
0.8125	0.909375	0.115547	0.080908	32	32
0.9097	0.688581	0.274883	0.0763214	24.8	28.9
0.896852	0.471875	0.240347	0.214856	26.6	32
0.256148	0.493464	0.106545	0.403721	32	30.6
0.543853	0.616788	0.765243	0.860143	25.6	27.4
0.747495	0.1841	0.00212565	0.148319	28.4	23.9
0.230413	0.76875	0.173362	0.120217	20.9	32
0.723958	0.0340909	0.183007	0.235294	32	26.4
0.089463	0.940625	0.0793559	0.323694	27.7	32
0.380308	0.822742	0.041371	0.114769	27.8	29.9
0.0446502	0.355311	0.596934	0.527761	24.8	27.3
0.54419	0.0321543	0.205263	0.246717	28.4	31.1
0.211404	0.94	0.0216699	-0.00828365	28.5	20
0.739762	0.393665	-0.0348208	0.0226997	32	22.1
0.355571	0.817844	0.616009	0.760257	27.6	26.9
0.106877	0.288525	0.124144	0.100292	30.8	30.5
0.0625546	0.137255	0.59634	0.859325	24.7	25.5
0.902961	0.639535	0.86499	0.844212	24.9	25.8
0.940079	0.280702	0.104969	0.380007	21.3	22.8
0.366577	0.455414	0.325693	0.329033	21.9	31.4
0.792283	0.68	0.79094	0.92304	25.4	25
0.331073	0.581967	0.646532	0.754959	24.3	24.4
0.14774	0.355556	0.744419	0.788235	27.2	27
0.46125	0.44375	0.328648	0.0875692	20	32
0.915214	0.721875	0.854089	0.511141	25.1	32
0.5582	0.600791	0.794179	0.882256	28.5	25.3
0.0661499	0.906977	-0.0396356	0.0267197	27	21.5
0.961045	0.63125	0.0852955	0.141331	29.2	32
0.698978	0.590164	0.719039	0.691592	24.7	24.4
0.372159	0.616327	0.710745	0.819021	24.6	24.5
0.623966	0.632509	0.854316	0.838193	23.7	28.3
0.862695	0.934066	0.133605	0.22293	32	27.3
0.0829493	0.921429	0.870302	0.802889	24.8	28
0.975658	0.582237	0.343731	0.212213	32	30.4
0.3875	0.075	0.35195	0.442912	32	32
0.514312	0.405797	0.794063	0.585088	24.1	27.6
0.436163	0.481172	0.603425	0.807605	25.1	23.9
0.375777	0.493827	0.840819	0.887175	23.9	24.3
0.183807	0.114943	0.887434	0.903859	26.6	26.1
1.00144	0.985	0.150008	-0.163611	24.3	20
0.631795	0.579167	0.918028	0.910339	23.3	24
0.599728	0.509375	0.176019	0.164666	23	32
0.852888	0.624549	0.65866	0.829911	24	27.7
0.668208	0.710204	0.675532	0.822508	25.6	24.5
0.265896	0.416327	0.884132	0.826984	24.2	24.5
0.0659401	0.348739	0.325103	0.0311488	32	23.8
0.722123	0.689796	0.771575	0.822429	26.3	24.5
0.663157	0.687023	0.769113	0.912296	25.3	26.2
0.104084	0.582759	0.421741	0.329646	27.1	29
0.414356	0.657439	0.858256	0.415562	23.9	28.9
0.135487	0.608833	0.902054	0.233412	25.7	31.7
0.339164	0.55336	0.897257	0.680799	26.1	25.3
0.698075	0.221875	0.926075	0.0435581	26.3	32
0.277378	0.565737	0.415493	0.871128	32	25.1
0.344878	0.382022	0.920824	0.869343	25.5	26.7
0.053125	0.625	0.16251	0.196815	32	20
1.02321	0.659193	0.0998614	0.234086	27.3	22.3
0.66625	0.668	0.543114	0.478849	32	25
0.906933	0.595395	0.68807	0.662687	25.3	30.4
0.121732	0.0833333	0.854879	0.795168	27.2	28.8
0.0741875	0.492647	0.244041	0.655433	25.7	27.2
0.677371	0.581132	0.711089	0.755102	29.2	26.5
0.167508	0.318182	0.711428	0.827829	25.9	28.6
0.411806	0.590625	0.648416	0.34835	27	32
0.949294	0.421053	0.542709	0.249858	24.6	20.9
0.341182	0.8875	0.44693	0.365185	21.9	32
1.01903	0.379167	0.148709	0.576204	24.3	24
0.636137	0.688525	0.550079	0.766727	25.3	24.4
0.350775	0.522727	0.687422	0.749949	25.8	26.4
0.949345	0.815884	0.743121	0.841682	25.4	27.7
0.189769	0.415254	0.518342	0.722899	24.7	23.6
0.371993	0.395189	0.631963	0.829207	26.8	29.1

## Sheet: (-MF) RS 0.4 %
Old_Phase	New_Phase	r2_before	r2_after	Period_before	Period_after
0.977478	0.764706	0.657865	0.841581	25.4	27.2
0.101968	0.743333	0.495293	0.882316	27.1	30
0.607604	0.622137	0.549008	0.750685	25.5	26.2
0.3002	0.426877	0.792203	0.644466	28.3	25.3
0.0543639	0.73617	0.141145	-0.0012416	24.5	23.5
0.255528	0.46875	-0.0375291	0.162614	27.7	32
0.11341	0.643636	0.766823	0.723488	26.1	27.5
0.114968	0.0441176	0.88131	0.600762	25.8	27.2
0.8284	0.81405	0.836909	0.80795	25.8	24.2
0.367441	0.378125	0.827509	0.651249	27.7	32
0.91608	0.731183	0.643307	0.817098	26.1	27.9
0.642096	0.634686	0.828314	0.776902	25	27.1
0.365111	0.4	0.691445	-0.00948526	31.6	32
0.252323	0.405303	0.829805	0.531311	28.7	26.4
0.26002	0.494737	0.745919	0.783891	27.4	28.5
0.389645	0.438735	0.719986	0.509317	26.2	25.3
0.44839	0.637324	0.827324	0.754801	28	28.4
0.348918	0.533557	0.625172	0.755387	26.6	29.8
0.421359	0.274368	0.193163	0.806839	31.4	27.7
0.269687	0.518657	0.68628	0.696337	29.7	26.8
0.798159	0.409894	0.280122	0.660463	28.9	28.3
0.696875	0.82	0.0970991	0.256523	32	20
0.437023	0.991525	0.163716	0.150992	32	23.6
0.118304	0.790179	0.408089	0.537163	32	22.4
0.271757	0.45283	0.0252035	0.0355767	32	21.2
0.525	0.346875	0.237686	0.320742	32	32
1.03347	0.822134	0.633095	0.780238	25.2	25.3
0.19533	0.48996	0.630487	0.464757	24.8	24.9
0.426477	0.610487	0.092562	0.630257	26	26.7
0.864317	0.823741	0.0315205	-0.119017	20	27.8
0.180965	0.35	0.279118	0.423392	26.3	32
0.232771	0.131687	0.246027	0.201098	21.3	24.3
0.980718	0.931034	0.90914	0.855684	27.6	26.1
0.550541	0.670683	0.878933	0.860663	26	24.9
0.906693	0.43	0.695978	0.0669089	25.4	20
0.0543134	0.921933	0.811522	0.830321	27.2	26.9
0.949901	0.25625	0.808352	0.165943	25.2	32
0.207165	0.165854	0.0400786	0.0464639	32	20.5
0.100731	0.256849	0.484953	0.477437	26.6	29.2
0.705006	0.655303	0.775145	0.849244	26.3	26.4
0.65132	0.76	0.154516	0.0866566	30.3	20
0.433523	0.309375	0.135672	-0.183745	22	32
0.687223	0.490625	0.0610087	0.0524419	22.6	32
0.0938594	0.579767	0.392111	0.841408	32	25.7
0.347698	0.476562	0.622118	0.730738	28.3	25.6
0.514925	0.0758123	0.185584	0.0913498	21.6	27.7
0.537168	0.569288	0.372339	0.396468	23.6	26.7
0.385164	0.578947	0.478682	0.847393	23.6	24.7
0.385361	0.29	0.3067	0.223683	26.3	20
0.45261	0.530466	0.509287	0.75014	32	27.9
0.283689	0.380952	0.834264	0.586333	28.4	27.3
0.247603	0.955882	0.7871	0.789796	27.3	27.2
0.703125	0.678125	0.501537	0.244995	32	32
0.787434	0.454183	0.827342	0.660972	25.7	25.1
0.0801183	0.223881	0.811739	0.605765	26.5	26.8
0.854317	0.399281	0.266743	0.254817	25.2	27.8
0.514663	0.690583	0.644505	0.72559	25.2	22.3
0.990318	0.572491	0.853833	0.686667	26.3	26.9
0.610182	0.646617	0.777571	0.834344	25.3	26.6
0.920435	0.742308	0.865218	0.841661	26.2	26
0.125	0.1375	0.0191725	0.0924693	32	32
0.499871	0.621875	0.81988	0.542326	24.3	32
0.403829	0.356401	0.318941	0.0118252	28.3	28.9
0.0454905	0.3625	0.304126	0.118432	31.6	32
0.12207	0.0842491	0.411404	0.120917	32	27.3
0.995846	0.834677	0.818106	0.676094	26.4	24.8
0.93125	0.153125	0.0233995	0.141454	20	32
0.666618	0.615094	0.785318	0.79536	25.7	26.5
0.844892	0.729412	0.827713	0.786679	25.7	25.5
0.168622	0.735016	0.00207605	0.358562	32	31.7
0.81875	0.45625	0.130152	0.0637441	32	32
0.565972	0.649402	0.811879	0.788133	23.7	25.1
0.526142	0.626923	0.450694	0.419068	25.6	26
0.815541	0.741176	0.814901	0.808258	24.3	25.5
0.65541	0.993174	0.0399978	0.336892	22.7	29.3
0.426806	0.341772	0.791976	0.706858	27.1	31.6
0.433327	0.641221	0.527467	0.383427	25.2	26.2
0.765625	0.440625	0.0419599	0.0261971	32	32
0.832902	0.679687	0.851161	0.803367	27.8	25.6
0.771808	0.627049	0.663634	0.350491	27.4	24.4
0.64825	0.734219	0.191488	0.240884	29.2	30.1
0.22279	0.992806	0.336218	0.18271	24.9	27.8
1.03125	0.375	0.168693	0.061806	32	20
0.546669	0.0220264	0.153057	0.0306933	32	22.7
0.688314	0.803213	0.106476	0.400017	24.6	24.9
0.87867	0.527559	0.318262	0.537338	24.7	25.4
0.194737	0.290698	0.734315	0.78821	25.6	25.8
0.167862	0.518797	0.807048	0.828203	25.8	26.6
0.573723	0.561983	0.906104	0.906429	28.3	24.2
0.99008	0.983871	0.0418969	0.0582019	22.6	24.8
0.221911	0.628692	0.798317	0.880523	25.8	23.7
1.00817	0.7	0.0859991	0.0559815	32	26
0.194633	0.516854	0.828173	0.46779	27.2	26.7
0.0703125	0.59375	0.833821	0.600979	27.8	25.6
0.245211	0.613027	-0.0118951	0.600343	24.3	26.1
0.434375	0.95625	0.24797	0.253756	32	32
0.963636	0.872727	0.770734	0.897552	26.4	27.5
0.951002	0.810078	0.921794	0.862632	26.5	25.8
0.862593	0.351852	0.122617	0.801044	20	27
1.03174	0.637097	0.772823	0.826121	26.3	24.8
0.886513	0.15	0.188334	0.0209209	30.4	32
0.691943	0.707317	0.688072	0.747847	26.6	24.6
1.03309	0.845588	0.904726	0.855603	24	27.2
0.150065	0.563492	0.873819	0.504125	28.3	25.2
0.408081	0.538182	0.811604	0.668174	29.7	27.5
1.0227	0.762987	0.804967	-0.050185	25.8	30.8
0.198684	0.808612	0.115264	0.295551	20	20.9
0.0625	0.871875	0.233472	0.0242897	32	32
0.413051	0.89272	0.587369	0.153858	28.4	26.1
0.197741	0.511538	0.688433	0.818903	26.9	26
0.876782	0.871875	0.169854	0.210372	26.3	32
0.310827	0.418685	0.600275	0.810031	26.9	28.9
0.0882069	0.0793651	0.626566	0.840506	26.3	25.2
0.534613	0.617544	0.826097	0.833703	27.7	28.5
0.714074	0.415225	0.232118	0.415203	26.4	28.9
0.832934	0.941935	0.0431556	0.130693	22.9	31
0.258262	0.0109489	0.185947	0.230891	28.8	27.4
1.02162	0.207921	0.110462	0.0231246	27.2	20.2
0.427668	0.646809	0.76643	0.759678	25.9	23.5
0.278872	0.295302	0.630769	0.83016	25	29.8
0.43693	0.677419	0.380036	0.749982	25.1	24.8
0.353084	0.546875	0.546998	0.727562	26.7	25.6
0.402997	0.432177	0.377199	0.549809	25.6	31.7
0.61125	0.2875	0.152685	0.520509	20	32
0.408824	0.501818	0.842394	0.885622	27.2	27.5
0.100124	0.741803	0.831738	0.606704	26.5	24.4
0.115497	0.615142	0.60717	0.847808	24	31.7
0.38106	0.339623	-0.00642532	0.059828	26	26.5
0.212811	0.503125	0.0530062	0.0630758	22.1	32
0.568868	0.941581	0.216423	0.313491	32	29.1
0.609929	0.0602837	0.088381	0.371141	32	28.2
0.445518	0.124031	0.189977	0.746751	32	25.8
0.118401	0.8125	0.659424	0.373694	25.1	32
0.208354	0.23166	0.792402	0.934081	24.8	25.9
0.6375	0.283636	0.297034	0.830604	32	27.5
0.334184	0.530612	0.330242	0.524376	24	29.4
1.03273	0.26616	0.72281	0.886039	25.5	26.3
0.916317	0.802158	0.773663	0.504784	25	27.8
0.797955	0.691406	0.817029	0.926969	24.6	25.6
0.788789	0.674603	0.649162	0.934279	25.3	25.2
0.330786	0.46124	0.334845	0.5112	28	25.8
0.220869	0.508475	0.181231	0.614606	32	29.5
0.685926	0.728	0.473547	0.733016	27	25
0.703125	0.990625	0.305173	0.157304	32	32
0.080412	0.623529	0.558905	0.840538	29.7	25.5
0.973146	0.0912863	0.206524	0.315365	28.4	24.1
0.602224	0.585965	0.548987	0.558719	25.4	28.5
0.137086	0.321875	0.893785	0.330583	28.7	32
0.776741	0.466667	0.0850725	0.109671	26.8	24
1.02107	0.277978	0.772054	0.850048	27.5	27.7
0.144251	0.273859	0.332631	0.11871	29.3	24.1
0.539157	0.308057	0.161525	0.234949	24.8	21.1
0.468522	0.497854	0.124519	0.12546	32	23.3
0.895942	0.866412	0.884123	0.899197	28.5	26.2
0.295166	0.489362	-0.154627	0.536595	28.3	23.5
0.549951	0.8125	0.220084	-0.167022	25.4	32
0.578064	0.452632	0.832567	0.661215	27.8	28.5
0.109577	0.805654	0.570907	0.643272	28.9	28.3
0.65625	0.953125	0.859788	0.0980087	26	32
0.914591	0.883459	0.141995	0.11811	32	26.6
0.73912	0.699187	0.183641	0.0657026	20.4	24.6
1.03683	0.467181	0.327497	0.777494	24.7	25.9
0.371223	0.524715	0.862709	0.8683	26.6	26.3
0.899387	0.24375	0.831523	0.423745	25.5	32
0.437736	0.538182	0.844952	0.835473	26.5	27.5
0.0568772	0.986159	0.0223737	0.526813	32	28.9
0.408552	0.827957	0.164833	0.212776	21.3	27.9
0.424784	0.591667	0.768816	0.76674	23.1	24
0.257374	0.626923	0.893712	0.881868	26.6	26
0.719386	0.678112	0.813641	0.788156	23.5	23.3
1.01667	0.716667	0.0429349	0.115126	32	24
0.193844	0.796875	0.763255	0.681427	26.6	32
0.108721	0.99375	0.180149	0.218448	26.3	32
0.436899	0.825949	0.0889987	0.192284	20	31.6
0.271795	0.48	0.542837	0.526791	26	30
0.910395	0.0612245	0.0904941	0.0537052	32	24.5
0.145913	0.12037	0.526954	0.245474	26.1	21.6
0.989205	0.0330579	0.029961	0.0489302	32	24.2
0.640863	0.995951	0.115493	0.0684171	29	24.7
0.606645	0.806452	0.59846	0.822398	25.9	24.8
0.639601	0.0962963	0.393005	0.752185	23.4	27
0.62235	0.693431	0.78272	0.854451	25.2	27.4
0.320518	0.104651	0.322566	0.081262	32	25.8
0.113018	0.529851	0.66317	0.715892	27.7	26.8
0.679594	0.677966	0.393322	0.695251	30.2	23.6
0.461948	0.988971	0.0694109	0.141661	21.7	27.2
0.191456	0.79668	0.00386019	0.151308	21.3	24.1
0.900011	0.718978	0.782055	0.755534	27.2	27.4
0.312132	0.494208	0.817414	0.741692	24.7	25.9
0.491664	0.651822	0.667695	0.795376	25.4	24.7
0.04124	0.481229	0.650053	0.763419	26.4	29.3
0.0768055	0.267241	0.803943	0.319726	26.5	23.2
0.977439	0.880478	0.86579	0.830137	25.5	25.1
0.194262	0.607273	0.52594	0.733389	24.4	27.5
0.79504	0.862348	0.167921	0.320138	20.8	24.7
0.173392	0.59058	0.419123	0.675672	27.8	27.6
0.307974	0.753125	0.718071	0.0781121	29	32
0.302867	0.689956	0.799349	0.598005	28.6	22.9
0.541838	0.71374	0.813732	0.853711	26.1	26.2
0.305997	0.00346021	0.0879736	0.326708	28.4	28.9
0.970036	0.233553	0.115903	0.331446	22.9	30.4
0.117769	0.728	0.840223	0.843764	25.1	25
0.0471102	0.142857	0.0353116	0.283273	25.4	29.4
0.973305	0.692623	0.929147	0.91027	25.7	24.4
0.37125	0.5	-0.2351	0.109127	20	32
0.539491	0.669145	0.5704	0.485381	25.2	26.9
0.801668	0.582996	0.514322	0.452191	25.1	24.7
0.963629	0.155738	0.480307	0.362415	26.3	24.4
0.607534	0.572438	0.798655	0.703408	26.5	28.3
0.86825	0.409375	0.751958	0.535354	25	32
0.174361	0.409091	0.139499	0.115248	25.6	24.2
0.70625	0.028125	0.0479056	0.0601107	32	32
0.835321	0.07	0.292921	0.111314	21.8	20
0.152497	0.842105	0.724908	0.806668	20.8	28.5
0.576127	0.514469	0.785742	0.185339	28.5	31.1
0.486337	0.618123	0.802449	0.627288	24.1	30.9
0.0836004	0.83125	0.0951	0.131738	23.4	32
0.750843	0.735294	0.690676	0.943537	28.1	30.6
0.877134	0.009375	0.0331571	-0.06392	24.9	32
0.0995804	0.327402	0.879482	0.812823	27.9	28.1
0.264445	0.0920502	0.724049	-0.0225648	24.7	23.9
0.564435	0.52381	0.12798	0.282309	32	23.1
0.906433	0.74359	0.632081	0.838658	24.7	23.4
0.426234	0.558491	0.812981	0.740597	27.1	26.5
0.13625	0.184375	0.382353	0.325846	27.5	32
0.942943	0.492958	0.0212498	0.0685368	32	21.3
0.335572	0.572438	0.613401	0.629194	27.2	28.3
0.207825	0.356401	0.874989	0.859493	27.7	28.9
0.534551	0.0465116	0.301235	0.385856	32	30.1
0.503187	0.690037	0.736338	0.794352	23.1	27.1
0.125056	0.108	0.682984	0.498115	26.9	25
0.653562	0.811502	0.0564082	0.192789	20	31.3
0.653601	0.600897	-0.00163775	0.0624915	32	22.3
0.0974563	0.354167	0.851074	0.863748	26.7	28.8
0.1125	0.965625	0.101793	0.0719764	32	32
0.248814	0.128788	0.695283	0.870052	28.1	26.4
0.05625	0.8625	0.268419	0.409459	25	32
0.815048	0.753125	0.0526239	0.172403	23.3	32
0.242917	0.85625	0.0334474	0.0603032	22.5	32
0.111374	0.114173	0.760456	0.827259	27	25.4
0.104521	0.128	0.148258	0.808857	29.2	25
0.396381	0.532075	0.755736	0.788118	24.4	26.5
0.639494	0.698039	0.733493	0.860618	25.4	25.5
0.475225	0.606061	0.815479	0.79035	25.9	26.4
0.353003	0.937086	0.0793974	0.138719	29	30.2
0.355168	0.526104	0.0300862	0.0913467	26.1	24.9
0.283078	0.565056	0.859287	0.862739	25	26.9
0.55625	0.325	0.0382967	0.0358283	20	32
1.03668	0.209738	0.781612	0.808921	26.3	26.7
0.0445666	0.407285	0.0571828	0.539413	31.8	30.2
0.0864387	0.321875	0.827246	0.665478	26.5	32
0.119611	0.0856164	0.744556	0.809041	27.2	29.2
0.981682	0.952555	0.687004	0.762145	26.1	27.4
0.629199	0.813953	0.371566	0.16062	23.4	25.8
0.671998	0.028125	0.0350021	-0.0338993	25.4	32
0.978614	0.864964	0.720497	0.758259	27.1	27.4
0.595238	0.970779	0.560743	0.422281	25.2	30.8
0.544086	0.584559	0.689898	0.832679	23.3	27.2
0.377368	0.542751	0.844677	0.820308	24.8	26.9
0.714842	0.805369	0.844418	0.676095	26.2	29.8
0.849798	0.590625	0.351403	-0.00644069	31	32
0.807837	0.762238	0.690036	0.846161	26.5	28.6
0.315616	0.487603	0.690935	0.344936	24.8	24.2
0.674074	0.687273	0.857649	0.604731	24.3	27.5
0.10831	0.584906	0.452932	0.403246	23.5	26.5
0.764253	0.137405	0.142048	0.0525269	23.9	26.2
0.794253	0.538462	0.336135	0.772587	28.4	27.3
0.381513	0.650485	0.163392	0.435054	32	30.9
0.34644	0.442308	0.553769	0.386414	26.9	26
0.0599291	0.670213	0.429284	0.676767	32	28.2
0.897955	0.849829	0.801033	0.773642	27.8	29.3
0.474629	0.688312	0.659587	0.690003	24.4	23.1
0.670102	0.553633	0.89441	0.801676	27.6	28.9
0.435252	0.558935	0.13681	0.318852	31.4	26.3
0.513942	0.875	0.0878284	0.375083	26	32
0.623731	0.553903	0.815547	0.780527	24.5	26.9
0.596937	0.701613	0.78569	0.835075	24.7	24.8
0.928638	0.748092	0.70228	0.835854	26.4	26.2
0.0526316	0.849624	0.677476	0.772957	26.6	26.6
0.0874883	0.0996016	0.661575	0.806552	27.2	25.1
0.458389	0.240876	0.176499	0.0980429	26.4	27.4
0.760771	0.615942	0.106615	0.841952	29.5	27.6
0.8067	0.123457	0.0990376	0.0927514	32	24.3
0.617463	0.595588	0.190921	0.765306	32	27.2
0.452182	0.251012	0.21905	0.0537811	28.3	24.7
0.0742145	0.193662	0.0738988	0.522545	20.8	28.4
0.676868	0.247863	0.13215	-0.00685741	27.9	23.4
0.219886	0.121875	0.225746	0.0727066	27.5	32
0.651991	0.753623	0.895945	0.853624	27.7	27.6
0.781767	0.34749	0.328641	0.315315	24.7	25.9
0.61875	0.54375	0.212294	0.0461159	32	32
0.0727453	0.229008	0.723657	0.838915	27	26.2
0.64524	0.206751	0.133359	0.278972	32	23.7
0.0884534	0.1125	0.129517	0.32451	23.6	32
0.897159	0.234375	0.0562468	0.153101	22	32
0.0820513	0.143357	0.0291734	0.0522549	24	28.6
0.851352	0.672862	0.688389	0.788255	29.2	26.9
0.887286	0.138889	0.0697534	0.332158	23.4	28.8
0.046875	0.965625	0.0522418	0.190483	32	32
0.588083	0.463023	0.834428	0.518424	29.2	31.1
0.507486	0.57037	0.848959	0.849481	28.2	27
0.0862737	0.170886	0.0235133	0.525135	32	31.6
0.527681	0.504167	0.771986	0.574451	28.6	24
1.0125	0.221875	0.00218169	0.222687	32	32
0.221875	0.18125	-0.179383	0.257946	32	32
0.826751	0.621429	0.483246	0.17549	25.5	28
0.285271	0.136201	0.718788	0.727604	25.9	27.9
0.87992	0.840164	0.89242	0.793219	25.7	24.4
0.838689	0.768	0.697607	0.66823	24.4	25
0.524372	0.589354	0.743961	0.776444	24.4	26.3
0.517676	0.606178	0.822877	0.757016	24.3	25.9
0.414321	0.481928	0.214288	0.582952	27.1	24.9
0.632689	0.697761	0.788113	0.799422	25.5	26.8
0.97145	0.536842	0.849042	0.667345	26.3	28.5
0.0648715	0.232283	0.207523	0.335415	24.3	25.4
0.202912	0.288136	0.184364	0.266924	28.4	23.6
0.684804	0.580153	0.783804	0.787402	25.8	26.2
0.477101	0.647059	0.624864	0.842539	24.6	28.9
0.45953	0.576336	0.824388	0.697625	25.7	26.2
0.969249	0.159696	-0.0397463	0.288192	32	26.3
0.560317	0.723636	0.773855	0.848447	25.2	27.5
0.104126	0.615625	0.121469	0.0485621	25.9	32
0.311576	0.698276	0.0989935	0.0289194	23.8	23.2
0.759147	0.781116	0.100529	0.118638	32	23.3
0.28273	0.433213	0.822202	0.674714	25.3	27.7
0.0392943	0.862069	0.698793	0.439613	25.8	29
0.822325	0.699588	0.0697585	0.380342	20	24.3
0.053125	0.90625	0.138268	-0.032593	32	32
0.832721	0.25625	0.0378423	0.24208	20.4	32
0.608019	0.652174	0.886132	0.83507	25.7	25.3
0.628853	0.025	0.111895	0.265728	21.9	32
0.99375	0.121875	0.442043	0.447933	32	32
0.858427	0.64	0.728838	0.870837	26.7	27.5
0.617832	0.755274	0.691287	0.673199	24.4	23.7
0.505616	0.448763	0.872921	0.44809	24.6	28.3
0.471875	0.709375	-0.0118374	-0.0868213	32	32
0.558647	0.574468	0.692883	0.828287	27.3	28.2
0.448082	0.682008	0.75478	0.645657	24	23.9
1.01198	0.39375	0.745625	0.409832	25.3	32
0.135039	0.688995	0.058869	0.262067	25.1	20.9
0.505406	0.501873	0.589736	0.840909	23	26.7
0.778051	0.781746	0.736003	0.711754	26.1	25.2
0.360515	0.651079	0.401449	0.756648	24.2	27.8
0.792818	0.88716	0.805746	0.869666	24	25.7
0.74315	0.600683	0.654728	0.864098	25.3	29.3
0.394119	0.622568	0.806691	0.817256	25.3	25.7
0.260256	0.576923	0.63515	0.764104	24	26
0.726535	0.207018	0.144699	0.466159	24	28.5
0.804983	0.603774	0.714858	0.769343	25.9	26.5
0.520996	0.408027	0.768974	0.743083	29.7	29.9
0.431249	0.534137	0.755011	0.724536	25.2	24.9
0.427885	0.643357	0.3867	0.838648	32	28.6
0.623417	0.615079	0.647687	0.672912	26.7	25.2
0.126263	0.680672	0.587847	0.640403	27.7	23.8
0.368421	0.538462	0.675811	0.839477	24.7	24.7
0.787717	0.557078	0.0189788	0.167829	20	21.9
0.227995	0.385892	0.802091	0.700775	24.4	24.1
0.68194	0.786008	0.149035	-0.0899783	26	24.3
0.151068	0.748988	0.0196847	0.119263	22.3	24.7
0.71815	0.706383	0.791065	0.805642	24.7	23.5
0.877528	0.637066	0.77519	0.811979	26.8	25.9
0.755772	0.256198	0.215955	0.00553298	25.2	24.2
0.533449	0.916667	0.0961297	0.00274518	25	27.6
0.63323	0.675241	0.91707	0.854488	30.6	31.1
0.845559	0.741627	0.296567	0.150269	32	20.9
0.554317	0.399281	0.249154	0.299359	32	27.8
0.858629	0.328889	0.31043	0.0807875	28.2	22.5
0.264457	0.637821	0.0561285	0.0654923	23.5	31.2
0.273493	0.407524	0.0931233	0.147475	26.2	31.9
0.174536	0.397059	0.705515	0.759005	26.6	27.2
0.316964	0.69375	0.0382053	0.134138	28	32
0.415052	0.655949	0.486603	0.148852	32	31.1
0.15625	0.88125	0.270664	0.296266	32	32
0.493605	0.509294	0.650521	0.847183	27.7	26.9
0.391091	0.345098	0.852955	0.765057	27.6	25.5
0.440207	0.737226	0.265479	0.848104	24	27.4
0.839772	0.621495	0.888333	0.6312	27.7	21.4
0.445385	0.506993	0.288419	0.77239	20	28.6
0.623262	0.63245	0.013268	-0.0416517	32	30.2
0.529247	0.566265	0.765157	0.612337	27.6	24.9
0.575	0.759375	0.0962977	0.324996	32	32
0.654861	0.231111	0.151197	-0.0324169	32	22.5
0.657812	0.0117187	0.109046	0.0846539	32	25.6
0.539092	0.54902	0.413321	0.834007	23.7	25.5
0.956949	0.521875	0.133437	0.26375	28.6	32
0.102137	0.746875	0.130829	0.329002	23.1	32
0.562023	0.59322	0.419577	0.766189	32	23.6
0.545682	0.491166	0.245973	0.801472	32	28.3
0.814024	0.641221	0.684467	0.750708	24.8	26.2
0.905385	0.271875	0.0495763	0.256008	28.9	32
0.37834	0.0139535	0.109659	0.0682907	30.9	21.5
0.574464	0.76	0.0168296	0.123	23.3	20
0.425	0.396875	0.144167	-0.282151	32	32
0.712676	0.980066	0.316384	0.289007	32	30.1
0.864201	0.691057	0.368241	0.850876	27.3	24.6
0.55625	0.209375	0.215183	0.235667	32	32
0.105647	0.374558	0.811055	0.664978	26.5	28.3
0.728125	0.215625	0.354164	0.210815	32	32
0.86625	0.709375	0.0397995	0.0781181	20	32
0.119354	0.334532	0.597282	0.798672	26.6	27.8
0.167774	0.32491	0.0735185	0.25157	26.2	27.7
0.210938	0.30625	0.497187	0.815548	25.6	32
0.197719	0.391635	0.412711	0.831634	26.3	26.3
0.325557	0.0486891	0.0428797	0.138687	30.1	26.7
0.350932	0.367589	0.795735	0.870736	28	25.3
0.131435	0.638686	0.755444	0.836907	30.4	27.4
0.45	0.88125	0.213109	0.0441254	32	32
0.443494	0.648903	0.422757	0.0168168	27.4	31.9
0.39163	0.830709	0.186388	0.0569205	25.1	25.4
0.435096	0.425	0.123753	0.604223	20.8	32
0.482917	0.653125	0.653157	0.0973911	30	32
0.651138	0.0861423	0.179304	0.379285	30.1	26.7
0.763942	0.0375	0.302464	0.113657	26	32
0.279341	0.536585	0.486222	0.181486	23.4	24.6
0.837913	0.357724	0.256465	0.0425225	22.1	24.6
0.60625	0.615625	0.229628	0.0792926	22	32
0.481669	0.563218	0.207969	0.325487	32	26.1
0.857147	0.21223	0.272586	0.121004	26.5	27.8
0.331785	0.552632	0.641559	0.127328	26.7	26.6
0.0926823	0.349138	0.0476617	0.0467885	21.7	23.2
0.546875	0.275	0.0888818	0.076245	25.6	32
0.898438	0.43125	0.0653225	0.0455575	25.6	32
0.173043	0.221402	0.122056	0.173427	20.9	27.1
0.940769	0.30625	0.0593099	0.0206095	23.9	32
0.824689	0.662791	0.69208	0.778669	23.9	25.8
0.282011	0.222222	0.580805	0.640206	27	25.2
0.701705	0.56875	0.171574	0.214762	28.6	32
0.379985	0.815625	0.0654214	0.111596	25.7	32
0.802083	0.866667	0.156386	0.078633	32	30
0.384023	0.931034	0.158418	0.364382	30	29
0.423787	0.552817	0.0343995	0.243995	27	28.4
0.54008	0.628	0.369091	0.541563	25.1	25
0.0653065	0.449045	0.301222	0.432332	32	31.4
0.257145	0.363281	0.688592	0.779428	28.1	25.6
0.884375	0.465625	0.0969807	0.101901	32	32
0.53125	0.915625	0.789167	0.525273	26.4	32
0.718003	0.0796813	0.062561	0.0758996	32	25.1
0.310757	0.446215	0.787013	0.869528	25.1	25.1
0.665555	0.476596	0.137706	0.222029	21.7	23.5
0.147718	0.434263	0.728367	0.18792	28.5	25.1
0.352297	0.570342	0.504365	0.589532	29.2	26.3
0.40727	0.771429	0.0131065	0.279069	32	24.5
0.145199	0.0543478	0.195381	0.204318	32	27.6
1.02546	0.741313	0.702363	0.240995	29.1	25.9
0.458919	0.577617	0.788294	0.85288	25.7	27.7
0.863352	0.234818	0.157618	0.0749356	23	24.7
0.0841695	0.565385	0.703379	0.567892	27.6	26
0.752216	0.346863	0.0551177	0.0165486	23.4	27.1
0.650595	0.690196	0.677024	0.797293	24.4	25.5
0.465625	0.5875	-0.166532	0.522859	32	32
0.98187	0.841912	0.833621	0.673481	27.7	27.2
0.679819	0.63125	0.552969	0.490031	29.7	32
0.584722	0.642361	0.75957	0.553828	30	28.8
0.394886	0.381526	0.465253	0.626427	25.1	24.9
0.550464	0.700422	0.763147	0.886933	27.4	23.7
0.542352	0.554717	0.825252	0.896548	28.2	26.5
0.611807	0.604317	0.653587	0.72845	26.7	27.8
0.452025	0.63125	0.379066	0.691614	28.4	32
0.0465846	0.046875	0.675139	0.51747	26.9	32
0.177781	0.03125	-0.0864832	0.105163	20.9	32
0.982572	0.968531	0.82412	0.796984	25.6	28.6
0.987077	0.5375	0.54063	0.758147	26.6	32
0.540625	0.621875	0.351037	0.461994	32	32
0.247356	0.269663	0.82891	0.820679	27.3	26.7
1.01843	0.576471	0.626273	0.670284	24.9	25.5

## Sheet: (+MF) RS 0 %
Old_Phase	New_Phase	r2_before	r2_after	Period_before	Period_after
0.76529	0.339768	0.0564527	0.145668	20	25.9
1.00937	0.94	0.101362	0.0109123	32	20
0.54404	0.131274	0.0220156	0.115004	32	25.9
0.0832742	0.854701	0.115832	0.121647	25.3	23.4
0.715411	0.804688	0.728162	0.786691	25.5	25.6
0.15	0.096875	0.44524	0.136959	32	32
0.631099	0.801932	0.212085	0.0338681	32	20.7
0.307673	0.264984	-0.126485	0.215475	27.8	31.7
0.238439	0.0677966	0.511182	0.30803	26.5	29.5
0.826122	0.488372	0.67963	0.403789	26.1	30.1
0.988183	0.0804598	0.592363	0.815524	24.9	26.1
0.0910738	0.675	0.103363	0.0872702	25.3	24
0.5616	0.121875	0.232755	0.203817	24.3	32
0.724306	0.689655	0.17362	0.169912	25.7	23.2
0.736877	0.684647	0.67277	0.841172	26.9	24.1
0.473251	0.432099	0.847381	0.865356	24.3	24.3
0.8302	0.839416	0.0608278	0.458219	25.9	27.4
0.719695	0.855019	0.115358	0.519469	31.1	26.9
0.263571	0.314286	0.575397	0.806309	24.7	24.5
0.757156	0.71371	0.558907	0.706495	28.4	24.8
0.780761	0.89243	0.677776	0.805891	24.2	25.1
0.725017	0.688976	0.532557	0.694313	27.2	25.4
0.395455	0.595041	0.713265	0.847024	24	24.2
0.969795	0.941634	0.796066	0.865931	27.4	25.7
0.949138	0.766423	0.767206	0.769099	25.1	27.4
0.589584	0.687764	0.701309	0.838753	24.2	23.7
0.869742	0.713768	0.0330308	0.230734	20.5	27.6
0.1249	0.0441767	0.773601	0.709687	27	24.9
0.812092	0.0118577	0.413722	0.372643	32	25.3
0.556192	0.507109	0.261313	0.192313	25.8	21.1
0.884505	0.468468	0.0309212	0.131883	20	22.2
0.768364	0.961672	0.307527	0.324092	24.4	28.7
0.894871	0.900383	0.569372	0.810954	29.4	26.1
0.516892	0.466216	0.11701	0.210869	29.6	29.6
0.87632	0.729412	0.471544	0.805707	31.2	25.5
0.109375	0.778125	0.0598311	0.0499641	32	32
0.30463	0.710438	0.289407	0.31559	32	29.7
0.828125	0.995	0.0428543	0.0881197	32	20
0.131765	0.786517	0.145751	0.163108	32	26.7
0.546875	0.83125	0.392057	0.56568	32	32
0.132382	0.379447	0.0915608	0.666226	26.8	25.3
0.759522	0.771654	0.738745	0.83337	27	25.4
0.612614	0.746875	0.121113	0.0891017	27.5	32
0.0688657	0.759259	0.0394323	0.198923	32	21.6
0.270985	0.213115	0.430709	0.505215	26.6	24.4
0.555096	0.658228	0.0543861	0.253229	20.8	23.7
0.0940034	0.881757	0.536286	0.324545	32	29.6
0.145572	0.783654	0.0672922	0.0460771	30.1	20.8
0.134778	0.0449438	0.777576	0.923934	27.8	26.7
0.44361	0.693227	0.0423201	0.265668	23.7	25.1
0.31125	0.740625	0.0619545	0.20741	20	32
0.797415	0.118081	0.0470843	0.340654	24.1	27.1
0.85625	0.815625	0.035067	0.190257	29	32
0.0866707	0.00331126	0.0494397	0.21655	27.5	30.2
0.706389	0.528455	0.683985	0.916626	25.4	24.6
0.959499	0.015625	0.772756	0.575583	27.7	32
0.51554	0.611814	0.765503	0.826058	24.6	23.7
0.444765	0.210356	0.124949	0.219981	26.6	30.9
0.339136	0.318519	0.166372	0.0818423	21.7	27
0.435002	0.320463	0.656417	0.820306	27.8	25.9
0.903679	0.301418	0.0988245	0.268538	32	28.2
0.721747	0.872951	0.446032	0.855035	22.6	24.4
0.67476	0.966543	0.058448	0.0275716	23.9	26.9
0.594975	0.687259	0.86167	0.937024	25.4	25.9
0.28125	0.21875	0.0475312	0.124984	20	32
0.848958	0.00378788	0.273131	0.0819524	32	26.4
0.499372	0.4	0.799656	0.848005	24.5	26
0.808949	0.730469	0.664665	0.766348	26.4	25.6
0.553125	0.504545	0.06079	0.0811854	32	22
0.350862	0.633621	0.642353	0.469604	24	23.2
0.494755	0.289902	0.123994	0.0909649	24.5	30.7
0.417112	0.396078	0.792089	0.800511	26.4	25.5
0.779935	0.756972	0.681429	0.834719	27.5	25.1
0.725523	0.687747	0.688674	0.867669	26.2	25.3
0.0394823	0.138298	0.281272	0.107227	29.1	28.2
0.141017	0.196721	0.717033	0.893404	24.5	24.4
0.153023	0.156	0.845481	0.880587	25.8	25
0.121467	0.4375	0.0739319	0.0389211	23	32
0.3335	0.379061	0.82854	0.782315	24.5	27.7
0.877835	0.170968	0.0435507	0.245414	20.2	31
0.239412	0.146718	0.68157	0.772599	26.2	25.9
0.665328	0.663194	0.657274	0.836205	27.5	28.8
0.20201	0.174242	0.618133	0.834324	25.7	26.4
0.195152	0.186235	0.551614	0.724466	24.2	24.7
0.169026	0.247012	0.30231	0.741039	27.5	25.1
0.511048	0.53527	0.662443	0.869142	24.6	24.1
1.01456	0.85625	0.357898	0.289348	30.7	32
0.674401	0.735043	0.801162	0.85262	26.3	23.4
0.309157	0.844937	0.209834	0.206666	24.8	31.6
0.131373	0.495	0.060831	0.00991235	20.4	20
0.210035	0.709375	0.286186	0.0904283	25.1	32
0.948644	0.0457746	0.920333	0.81323	25.3	28.4
0.170467	0.467811	0.350083	0.0354865	24.9	23.3
1.02391	0.47191	0.518761	0.438275	23.4	26.7
0.110981	0.691589	0.274092	0.752446	32	21.4
0.381333	0.703704	0.17562	0.0416671	24.7	24.3
1.00966	0.901099	0.841534	0.943116	28.6	27.3
0.293539	0.19863	0.728437	0.533856	27.9	29.2
0.0693858	0.255556	0.123591	0.0384997	23.7	27
0.702249	0.778243	0.542713	0.359715	24	23.9
0.423151	0.283636	0.665603	0.931665	31.1	27.5
0.583961	0.009375	0.143161	0.0765178	24.9	32
0.696875	0.59375	0.0321858	0.101006	32	32
0.684821	0.2	0.130775	0.0950681	31.5	32
0.758233	0.0682731	0.124781	0.161641	30.5	24.9
0.821875	0.79	0.0620669	0.0309215	32	20
0.848241	0.823077	0.659985	0.75075	25.8	26
0.720199	0.119565	-0.0199831	0.0954229	32	27.6
0.79375	0.140625	0.138807	0.0444106	32	32
0.382781	0.700405	0.138176	0.344457	32	24.7
0.0936819	0.435185	0.119456	0.327877	27.2	21.6
0.398922	0.527132	0.621833	0.794979	26.9	25.8
0.903816	0.00680272	-0.0618261	0.190757	29.5	29.4
0.775	0.315625	0.268819	0.0527458	32	32
0.14693	0.245833	0.301026	0.544265	22.8	24
1.02412	0.891525	0.271543	0.41144	26.7	29.5
0.12788	0.185484	0.421626	0.856964	23.8	24.8
0.742677	0.408511	0.133706	0.010448	22.3	23.5
0.272732	0.628763	0.0958201	0.0502884	32	29.9
1.03033	0.0316206	0.754739	0.657804	25.8	25.3
0.833962	0.825455	0.720899	0.865385	26.5	27.5
0.164763	0.177606	0.589387	0.85585	28.5	25.9
0.806524	0.978339	0.912967	0.838853	27.5	27.7
0.4	0.246875	0.274837	0.158019	32	32
0.761513	0.890625	0.0847917	0.292796	20.9	32
0.19375	0.785	0.0672584	0.0980349	32	20
0.241509	0.741818	0.100237	0.258956	26.5	27.5
0.146875	0.771875	0.0795808	0.287705	32	32
0.479055	0.739437	0.104645	0.294546	23.2	28.4
0.683418	0.413793	0.75437	0.912038	31.1	23.2
0.836481	0.796935	0.766362	0.874934	25.2	26.1
0.336149	0.985915	0.0851475	0.289642	31.1	28.4
0.314144	0.205645	0.79679	0.865489	26	24.8
0.0960648	0.137037	0.852538	0.727128	28.8	27
0.954908	0.521875	0.0439032	0.122077	29.8	32
0.0782659	0.0801527	0.797884	0.794523	26.5	26.2
0.748825	0.531447	0.657666	0.418753	28.5	31.8
0.887707	0.343972	0.151286	0.344175	27	28.2
0.595577	0.702811	0.408699	0.292834	24.1	24.9
0.715929	0.567857	0.174512	0.135948	23.9	28
0.939795	0.995851	0.752873	0.73367	26.5	24.1
0.78125	0.809375	0.0780158	0.251419	32	32
0.554503	0.339921	0.109056	0.198014	28	25.3
0.873528	0.452736	0.106936	0.0170057	20.2	20.1
0.142736	0.278125	0.0847638	0.0996178	29.6	32
0.186879	0.90566	0.0864017	0.0925338	30.4	26.5
0.272364	0.140625	0.416181	0.253517	21.1	32
0.100175	0.0253165	0.655688	0.572937	26.1	31.6
0.825	0.053125	0.337172	0.206279	32	32
0.0602235	0.26875	0.114615	0.0946111	30.2	32
0.730613	0.66171	0.72836	0.776795	25.8	26.9
0.201518	0.0546875	0.732528	0.674747	28.2	25.6
0.934248	0.854251	0.646322	0.824795	24.5	24.7
0.148031	0.210762	0.794317	0.553272	27.6	22.3
0.224131	0.226337	0.426368	0.74801	26.3	24.3
0.828545	0.79845	0.720298	0.728469	25.5	25.8
0.2039	0.207407	0.743484	0.811293	28.3	27
0.683302	0.544776	0.119953	0.0606747	32	26.8
0.649574	0.677165	0.799557	0.618506	24.2	25.4
0.770494	0.693798	0.294027	0.827981	25.4	25.8
0.615741	0.949074	0.118558	0.0513813	20	21.6
0.226802	0.118367	0.356457	0.72397	25.6	24.5
0.249532	0.170833	0.482201	0.735589	26.7	24
0.214591	0.969925	0.111699	0.766508	32	26.6
0.280093	0.324111	0.941094	0.927929	24.2	25.3
0.716061	0.78125	0.6993	0.827679	24.7	25.6
0.606122	0.793333	0.142609	0.168277	29.4	30
0.106596	0.0110701	0.195894	0.780919	32	27.1
0.226116	0.124498	0.524523	0.761863	27.4	24.9
0.30979	0.36	0.704565	0.775429	28.6	27.5
0.0451532	0.130081	0.496424	0.630509	26	24.6
0.637107	0.0267559	0.0577017	0.153333	20	29.9
0.834895	0.967213	0.541749	0.841252	24.5	24.4
0.959005	0.908759	0.495811	0.747485	25.8	27.4
0.196579	0.0411523	0.321398	0.524798	26.8	24.3
0.248703	0.102273	0.605564	0.209579	25.7	26.4
0.534375	0.275	0.0644484	-0.0583997	32	32
0.507516	0.45	0.449903	0.248899	31.6	32
0.394066	0.348837	0.770595	0.848605	28.4	25.8
0.11787	0.215686	0.103816	0.769699	26.4	25.5
0.0798333	0.0228137	0.698186	0.735698	26.1	26.3
0.382391	0.665625	0.13233	0.139449	24.1	32
0.297335	0.870968	0.287252	0.311721	29.9	31
0.767224	0.703125	0.574438	0.620564	25.9	25.6
0.657677	0.72093	0.540302	0.727489	23.8	25.8
0.566819	0.65625	0.219725	0.337926	24.6	32
0.23076	0.148437	0.651507	0.833806	26.8	25.6
0.403715	0.133333	0.665307	0.834868	28.5	25.5
0.537447	0.670833	0.322213	0.657421	23.7	24
1.00653	0.932836	0.702771	0.759099	27.1	26.8
0.388126	0.402344	0.790759	0.895193	24.7	25.6
0.100947	0.141176	0.648021	0.743319	26.3	25.5
1.02531	0.842466	0.335215	0.482844	29.6	29.2
0.406805	0.513245	-0.152328	0.0133882	29.7	30.2
0.698554	0.452703	0.110951	0.132037	28.5	29.6
0.261213	0.215686	0.252583	0.163488	23.2	30.6
0.620209	0.389241	0.0996962	0.104699	28.4	31.6
0.0666058	0.164384	0.0874136	0.0629521	22.5	21.9
0.553435	0.465649	0.777721	0.927488	26.2	26.2
0.61129	0.675	0.0361466	-0.0471104	27.9	20
0.716155	0.514151	-0.0354147	0.0302707	21.7	21.2
0.774139	0.745968	0.400842	0.515786	29.4	24.8
0.130216	0.642857	0.129997	0.114247	32	26.6
0.170153	0.206107	0.818989	0.935482	30	26.2
0.279429	0.456693	0.340735	0.496323	24	25.4
0.19951	0.0300752	0.314699	0.623272	23	26.6
0.887829	0.859375	0.478082	0.792171	28.5	32
0.256219	0.11194	0.0562801	0.599472	27.6	26.8
0.494889	0.927928	0.214994	0.0746029	31.2	22.2
0.247473	0.171141	0.0954289	0.0978843	25.3	29.8
0.189936	0.772242	0.0731185	0.0318623	21.5	28.1
0.962633	0.928125	0.0135188	0.153863	23.5	32
0.43625	0.51875	-0.00136646	0.396009	20	32
0.85125	0.409375	0.07278	0.177071	20	32
0.767131	0.873984	0.364885	0.694301	25.2	24.6
0.778023	0.846405	0.0622432	0.0599582	32	30.6
0.735703	0.559028	0.924846	-0.00856019	23.8	28.8
0.575392	0.527881	0.798054	0.793913	25.5	26.9
0.0722693	0.874477	0.74133	0.907785	24.6	23.9
0.50425	0.778125	0.234434	0.115317	25	32
0.610151	0.5625	0.0614184	0.186815	28.2	32
0.587016	0.938849	0.116207	0.281847	28.9	27.8
0.24789	0.915625	0.80968	0.213514	31.1	32
0.49094	0.256303	0.336323	0.055624	32	23.8
0.364627	0.968872	0.310437	0.581808	29.9	25.7
0.483701	0.021875	0.190926	0.092718	25.5	32
0.591645	0.473469	0.87962	0.808446	32	24.5
0.871798	0.715625	0.689755	0.701041	28.3	32
0.581874	0.409253	0.831973	0.793868	30	28.1
0.690163	0.710937	0.704941	0.867361	26.7	25.6
0.85594	0.325581	0.077923	0.0343026	20.9	25.8
0.715984	0.793774	0.44322	0.669405	25	25.7
0.880735	0.824373	0.135748	0.0857679	32	27.9
0.406301	0.668896	-0.000724763	0.255683	24.8	29.9
0.691406	0.61875	0.534986	0.766491	25.6	32
0.648928	0.729258	0.699986	0.68644	26.3	22.9
0.169043	0.354167	-0.0556458	0.104718	26.3	24
0.12625	0.75625	0.0746783	0.295206	20	32
0.677618	0.48125	0.229278	0.0310108	23.4	32
0.364128	0.307407	0.746578	0.791736	26.7	27
0.75625	0.63125	0.0882251	0.20959	32	32
0.79187	0.80678	0.694726	0.524217	26.1	29.5
0.696228	0.48374	0.0926205	0.0581878	27.2	24.6
0.192815	0.116935	0.823731	0.839992	26.4	24.8
0.45	0.01875	0.13242	0.0681158	32	32
0.229315	0.871429	0.101919	0.0247646	32	21
0.674793	0.572917	0.843656	0.81656	28.2	28.8
0.224166	0.106762	0.0868234	0.112556	32	28.1
0.174319	0.133333	0.747735	0.549334	28.2	28.5
0.331392	0.369919	0.57224	0.685903	28.9	24.6
0.822145	0.676667	0.769388	0.830762	28.6	30
0.842158	0.129921	0.182607	0.739188	21.8	25.4
0.95	0.3625	0.0834905	0.349873	32	32
0.057438	0.66	0.134107	0.0860031	24.2	20
0.501793	0.452899	0.896905	0.84989	29.1	27.6
0.511032	0.569231	0.760914	0.876981	25.8	26
0.183883	0.0427046	0.954384	0.883051	29.2	28.1
0.457246	0.359551	0.674927	0.806322	26	26.7
0.503089	0.655797	0.777586	0.581861	24.4	27.6
1.00568	0.11284	0.944034	0.89124	27.9	25.7
0.490625	0.803125	0.122318	0.186871	32	32
0.310311	0.232877	0.648585	0.664516	26.2	29.2
0.394572	0.434959	0.637139	0.774035	27.8	24.6
0.152017	0.852459	0.41887	0.696081	28.2	24.4
0.426993	0.576132	0.350652	0.700536	24.1	24.3
0.932399	0.989933	0.653202	0.613405	26.2	29.8
0.828341	0.853896	0.694526	0.74719	24.8	30.8
0.475922	0.6625	0.816508	0.675676	24.4	32
0.23244	0.740625	0.218331	0.368555	21	32
0.476834	0.489583	0.596825	0.915772	26.2	28.8
0.166593	0.0763359	0.710027	0.81678	29.5	26.2
0.28062	0.451477	0.580977	0.341081	28.6	23.7
0.911366	0.311404	0.445114	0.360306	25.9	22.8
0.244226	0.71875	0.167471	0.737741	27.6	25.6
0.285464	0.17029	0.521091	0.400206	26.9	27.6
0.70422	0.215625	0.555119	0.376214	27.1	32
0.368886	0.460905	0.637524	0.578447	26.9	24.3
0.966593	0.218254	0.60721	0.730303	25.8	25.2
0.890706	0.0405904	0.144286	0.565834	23.6	27.1
0.466634	0.563559	0.622276	0.820386	22.3	23.6
0.0758993	0.23	0.460151	0.00768336	27.8	20
0.416044	0.455939	-0.124484	0.791486	32	26.1
0.428685	0.396364	0.0692057	0.245975	25.1	27.5
0.478967	0.589041	0.0726748	0.0378399	32	21.9
0.136355	0.306569	0.714337	0.372591	23.8	27.4
0.671102	0.348039	0.0217394	0.158233	25.2	20.4
0.446715	0.352941	0.0568377	0.114307	27.8	28.9
0.166199	0.243243	0.670165	0.625209	26.4	25.9
0.96462	0.1125	-0.0318813	0.485665	22.7	32
0.884098	0.021875	0.0549194	0.15848	23.7	32
0.887483	0.839721	0.0838803	0.0417068	27.7	28.7
0.965817	0.0441176	0.806375	0.595803	26.2	27.2
0.375646	0.532423	0.0536667	0.143326	23.3	29.3
0.669842	0.741176	0.470944	0.81249	24.7	25.5
0.56271	0.688976	0.304068	0.211525	23.7	25.4
1.02971	0.264925	0.693265	0.82064	25.9	26.8
0.498552	0.590717	0.811879	0.941829	26.8	23.7
0.906043	0.946721	0.80481	0.84635	25.5	24.4
0.575865	0.548872	0.545155	0.842424	28.3	26.6
0.16088	0.360269	-0.00720857	0.0721028	32	29.7
0.725514	0.384375	0.0555189	0.11345	23.1	32
0.295489	0.943574	0.138449	0.142042	25.3	31.9
0.107893	0.414449	0.0470674	0.071298	30.6	26.3
0.918972	0.0820312	0.743707	0.774195	26.1	25.6
0.89131	0.64375	0.181933	0.0722836	25.1	32
0.985859	0.984556	0.796852	0.904635	24.6	25.9
0.528125	0.19375	0.136353	0.039595	32	32
0.711629	0.988971	0.0690129	0.0244817	29.3	27.2
0.119565	0.094697	0.847392	0.929339	27.6	26.4
0.645301	0.115625	0.100183	0.0895247	27.4	32
0.892015	0.88764	0.703047	0.774465	25	26.7
0.244833	0.147541	0.662695	0.862801	25.3	24.4
0.37529	0.918919	0.47921	0.324471	27.5	25.9
0.924532	0.96	0.110957	0.0264347	20.3	25
0.678125	0.410909	0.0933118	0.257257	32	27.5
0.511462	0.393728	0.644793	0.862922	28.5	28.7
0.146498	0.300395	0.0250764	0.052332	20.3	25.3
0.220982	0.165584	0.0698396	0.181862	32	30.8
0.778987	0.857759	0.593467	0.291872	32	23.2
0.193326	0.597015	0.0816917	0.207716	26.5	26.8
0.71582	0.274725	0.445117	0.0634574	32	27.3
0.363831	0.475	0.0271477	0.203184	27.7	32
0.392963	0.821549	0.316873	0.381578	30	29.7
0.646875	0.64	0.232192	0.0532401	32	20
0.295435	0.220149	0.78284	0.831247	27.2	26.8
0.706781	0.618868	0.180183	0.244874	32	26.5
0.725756	0.730159	0.783398	0.89074	26.5	25.2
0.617188	0.21875	0.179472	0.0718105	25.6	32
0.77995	0.47541	0.353007	0.237734	28.6	24.4
0.345833	0.803333	-0.0362663	-0.0247001	32	30
0.926577	0.91635	0.717688	0.857932	26.1	26.3
0.142402	0.389313	0.140271	0.154023	24.9	26.2
0.0509592	0.0757576	0.772739	0.878274	27.8	26.4
0.836991	0.846395	0.185079	0.162235	23.1	31.9
0.419077	0.379747	0.739568	0.479706	27.4	23.7
0.22069	0.291139	0.723962	0.798054	25.7	23.7
0.645724	0.528125	0.116312	0.108838	28.5	32
0.811451	0.729167	0.552051	0.699323	27.8	24
0.957031	0.975	0.148801	0.0324578	25.6	32
0.459446	0.410891	0.0633645	0.126421	25	20.2
1.01763	0.251938	0.729862	0.610051	24.1	25.8
1.00092	0.0163934	0.53517	0.825377	25.9	24.4
0.263598	0.217573	0.0956503	0.0512713	23.9	23.9
0.326676	0.0703125	0.209884	0.300718	27.5	25.6
0.348926	0.512605	0.615415	0.509077	27	23.8
0.368273	0.207627	0.0400179	0.116381	32	23.6
0.608499	0.577406	0.0720778	0.123225	32	23.9
0.845062	0.05	0.0384709	0.0432202	24.3	20
0.626562	0.65625	0.112808	0.174351	32	25.6
0.479554	0.486989	0.887212	0.713451	26.9	26.9
0.113179	0.69375	0.0436574	0.154179	26.7	32
0.417913	0.436214	0.852358	0.86378	25.5	24.3
0.23209	0.0330189	0.244949	0.110893	26.1	21.2
0.560416	0.110687	0.606926	0.562315	30.4	26.2
0.270205	0.312741	0.753061	0.833223	29.5	25.9
0.829516	0.092827	0.0849635	0.126845	25.2	23.7
0.5625	0.887273	0.0412652	0.36836	32	27.5
0.396219	0.56746	0.74093	0.682491	27.5	25.2
0.664335	0.91129	0.415572	0.150172	24.1	24.8
0.84375	0.68125	0.068046	0.147295	32	32
0.043669	0.808696	0.0990561	0.0813459	22.8	23
0.394782	0.58125	0.0215144	0.43921	21.8	32
0.0518296	0.283951	0.137019	0.209933	22.2	24.3
0.409675	0.384375	0.778042	0.464742	29.2	32
0.811892	0.965625	0.730238	0.496324	25.7	32
0.531796	0.210031	0.490132	0.151977	30.8	31.9
0.646837	0.647541	0.859142	0.889168	25.6	24.4
0.43	0.592727	0.114836	0.295995	20	27.5
0.302424	0.34	0.827437	0.661743	26.4	25
0.175	0.8625	0.251051	0.422058	32	32
0.874831	0.278986	0.0491225	0.480573	27.8	27.6
0.205828	0.388889	0.596963	0.797582	27.4	25.2
0.611164	0.770492	0.65031	0.790742	24.2	24.4
0.374348	0.345725	0.260454	0.258962	26.3	26.9
0.265655	0.213115	0.43311	0.456465	26.1	24.4
0.11091	0.459649	0.20331	0.168719	32	28.5
0.174107	0.859375	0.340022	0.154905	28	32
0.747159	0.09375	0.0285762	0.0192292	23.1	32
0.503125	0.035	0.0763024	0.0315156	32	20
0.858498	0.628975	0.35771	0.422968	26.7	28.3
0.117001	0.41875	0.138432	0.175451	29.3	32
0.474306	0.035	0.292997	0.715774	28.8	20
0.980022	0.100418	0.46946	0.58558	29.3	23.9
0.33125	0.04	0.39756	0.0841869	32	20
0.278639	0.521236	0.585947	0.677516	20.9	25.9
0.325959	0.399306	0.595465	0.619418	29.1	28.8
0.305504	0.316667	0.738689	0.823076	27.1	24
0.738439	0.67451	0.869389	0.860201	26.5	25.5
0.761719	0.65	0.352019	0.153464	25.6	32
0.990943	0.825397	0.352335	0.75527	25.5	25.2
0.4067	0.135802	0.293388	0.443226	32	24.3
0.254267	0.96281	0.888723	0.509627	26.1	24.2
0.701411	0.190323	0.114146	0.0527105	32	31
0.633258	0.517007	0.859065	0.76886	27	29.4
0.85625	0.74375	0.118527	0.0191226	26	32
0.172414	0.689655	0.862533	0.823103	29	31.9
0.0488095	0.683983	0.170319	0.0753886	32	23.1
1.02104	0.846975	0.0395568	0.126193	32	28.1
0.444664	0.044164	0.105444	0.222036	31.2	31.7
0.949625	0.284375	0.165735	0.0773451	31.7	32
0.985417	0.291667	0.149231	0.027452	32	24
0.865888	0.320388	0.129183	0.161889	32	30.9
0.473643	0.170543	0.186287	0.256799	32	25.8
0.610285	0.817778	0.624879	0.786133	24.2	22.5
0.986655	0.03125	0.59983	0.974842	25.7	25.6
0.434195	0.530172	0.846529	0.806035	24	23.2
0.961092	0.861423	0.830282	0.737356	26	26.7
0.812092	0.766798	0.485012	0.509819	32	25.3
0.52335	0.622951	0.452903	0.738329	27.1	24.4
0.484494	0.253125	0.721083	0.798819	26.2	32
1.04794	0.254902	0.0863934	0.0703377	21.8	20.4
1.01545	0.862595	0.83846	0.872531	25.5	26.2
0.9125	0.2375	0.132974	0.0531293	32	32
1.01552	0.598039	0.328229	0.61947	32	30.6
0.509721	0.265683	0.293076	0.422906	32	27.1
0.561348	0.755814	0.700789	0.352649	24.4	25.8
0.0410781	0.840149	0.313629	0.764987	32	26.9
0.9915	0.0996169	0.658142	0.785586	24.7	26.1
0.590572	0.642023	0.713659	0.42992	26.9	25.7
0.40113	0.412698	0.7522	0.827838	27.1	25.2
0.289458	0.369478	0.804029	0.891512	25.3	24.9
0.265951	0.116279	0.767968	0.600075	28.6	25.8
0.465147	0.596774	0.688471	0.844263	23	24.8
0.418051	0.386364	0.283038	0.82155	25.8	30.8
0.654698	0.7	0.121781	0.0712386	29.8	20
0.304899	0.31875	0.233501	0.072129	22.2	32
0.612119	0.532203	0.0516911	0.190239	20	29.5
0.767874	0.0352564	0.427726	0.519856	27.4	31.2
0.0395075	0.108614	0.0379302	0.740626	26.8	26.7
0.839918	0.777778	0.37719	0.893756	27	24.3
0.936667	0.768939	0.738407	0.814647	30	26.4
0.566542	0.330769	0.0596171	0.0996862	28.9	26
0.641435	0.04375	0.0597344	0.201501	27	32
0.726531	0.700405	0.708888	0.682364	25.6	24.7
0.185175	0.930693	0.0510559	0.120787	25.9	20.2
0.537559	0.131488	0.057876	0.0977673	22	28.9
0.856786	0.977876	0.223089	0.427608	26.2	22.6
0.137465	0.110687	0.779555	0.746721	25.3	26.2
0.102849	0.173745	0.617561	0.931641	25.4	25.9
0.797843	0.550388	0.625388	0.58071	28.1	25.8
0.358909	0.313253	0.622519	0.864023	29.6	24.9
0.0621186	0.0404858	0.873046	0.721631	26.8	24.7
0.943997	0.0487805	0.418556	0.370589	27.5	28.7
0.0765366	0.1875	0.273253	0.871072	24.1	25.6
0.128895	0.910112	0.45131	0.864082	31.8	26.7
0.160164	0.238971	0.334437	0.541316	27.1	27.2
0.44448	0.559055	0.470876	0.756449	24.5	25.4
0.456804	0.897163	0.568505	0.607896	32	28.2
0.120718	0.0265781	0.715519	0.41144	25.3	30.1
0.547306	0.541985	0.75546	0.833058	27.4	26.2
0.536188	0.460317	0.377164	0.827821	29.3	25.2
0.268974	0.455738	0.0993161	0.242515	24.3	30.5
0.807539	0.625	0.812382	0.852931	27.4	25.6
0.252161	0.187773	0.550722	0.329333	24.3	22.9
0.8016	0.732639	0.130304	0.0715804	31.6	28.8
0.79614	0.891403	0.803865	0.814588	24.5	22.1
0.138671	0.877551	0.786439	0.535381	27.3	29.4
0.951983	0.465863	0.181316	0.940452	32	24.9
0.349701	0.216535	0.737067	0.764745	26.7	25.4
0.26512	0.367769	0.51864	0.850633	23.9	24.2
0.777644	0.913725	0.817808	0.760061	24.4	25.5
0.353125	0.971875	0.0842246	0.232748	32	32
0.536544	0.359684	0.327822	0.772153	27.9	25.3
0.597631	0.771429	0.522549	0.743631	23.6	24.5
0.69041	0.275472	0.315627	0.871059	21.8	26.5
0.05625	0.60625	0.107369	0.24038	32	32
0.278892	0.809375	0.0645838	0.126206	26.5	32
0.544622	0.186235	0.278491	0.709652	29.9	24.7
0.315625	0.484375	0.0676052	0.0638942	32	32
0.716563	0.7393	0.598945	0.655136	24.9	25.7
0.632552	0.746888	0.620188	0.792765	23.6	24.1
1.02188	0.70625	0.138284	0.0848075	32	32
0.98125	0.934375	0.0173454	0.0904335	20	32
0.927498	0.92549	0.427052	0.755141	24.8	25.5
0.828783	0.843866	0.705	0.881192	24.4	26.9
1	0.315625	0.105329	0.0491344	32	32
0.648598	0.674603	0.703867	0.734745	23.5	25.2
0.964165	0.0952381	0.103422	0.0277359	29.7	25.2
0.506402	0.61753	0.092616	0.107661	27.1	25.1
0.442759	0.196429	0.0329505	0.234676	29.2	28
0.0933031	0.0104167	0.389366	0.819747	30.3	28.8
0.504193	0.723849	0.468114	0.850115	22.5	23.9
0.640274	0.647059	0.862712	0.721731	24.4	23.8
0.552893	0.608871	0.66877	0.837531	28.1	24.8
0.402333	0.450199	0.160055	0.481051	27.6	25.1
0.585328	0.5125	0.319792	0.0109083	28.2	32
0.7875	0.421875	0.316865	0.0364891	32	32
0.373807	0.23125	0.804499	0.521361	26.2	32
0.339856	0.444444	0.777806	0.88548	24.1	24.3
0.465939	0.28125	0.237991	0.204452	28.9	32
0.437148	0.459283	0.139826	0.388057	26.4	30.7
0.626304	0.437008	0.158914	0.555608	32	25.4
0.592593	0.396296	0.656763	0.628438	26.3	27
0.725847	0.4	0.329119	0.467044	27.3	32
0.40625	0.584375	0.115182	0.141296	23.6	32
0.987541	0.454148	0.108329	0.0576331	21.8	22.9
0.435504	0.444828	0.729758	0.922763	27	29
0.92549	0.934545	0.434319	0.7018	25.5	27.5
0.584906	0.471698	0.67904	0.82156	25.6	26.5
0.688294	0.715415	0.677972	0.901797	26	25.3
1.02125	0.975	0.0338487	0.467183	20	32
0.597797	0.919861	0.106959	0.487127	31.7	28.7
0.525	0.45	0.0371872	0.214776	32	32
0.321873	0.388186	0.623687	0.171725	24.3	23.7
0.306503	0.675676	-0.182553	0.388631	32	29.6
0.833478	0.96748	0.733493	0.315713	25.3	24.6
0.408278	0.843511	0.292973	0.726588	32	26.2
1.03491	0.0943396	0.0533712	0.0488359	32	26.5
0.4625	0.765625	0.0322387	0.134457	32	32
0.630526	0.54185	0.133342	0.0898332	27.8	22.7
0.214268	0.988372	0.387772	0.6093	32	25.8
0.0545902	0.34375	0.203014	0.0517432	24.1	32
0.429835	0.413127	0.615562	0.716803	27.5	25.9
0.564176	0.646259	-0.0939273	0.229437	22.7	29.4
0.927321	0.921147	0.217629	0.68983	22.7	27.9
0.929004	0.135802	0.351453	0.649729	26.2	24.3
0.489028	0.377682	0.474328	0.832476	28.3	23.3
0.601648	0.348485	0.68611	0.189928	27.3	26.4
0.504735	0.625	0.203853	0.103585	23.1	32
0.503041	0.382576	0.748283	0.79188	27.4	26.4
0.629714	0.790795	0.481438	0.443094	28.9	23.9
0.867232	0.59322	0.815458	0.799563	27	23.6
0.434169	1	0.0398894	0.144697	32	22.7
0.41614	0.842697	0.297688	0.0242829	32	26.7
0.678125	0.55625	0.526951	0.0371796	32	32
0.47966	0.97193	0.519267	0.681453	32	28.5
0.446647	0.686695	0.188924	0.020151	32	23.3
0.484598	0.605469	0.184977	0.2516	24.5	25.6
0.465042	0.639216	0.580759	0.825823	25.1	25.5
0.180932	0.117834	0.0957754	0.231358	32	31.4
0.632784	0.656489	0.764028	0.875451	28.5	26.2
0.31498	0.6	-0.0019573	0.134974	25.2	32
1.02625	0.40625	-0.0534238	0.149903	20	32
0.674911	0.522634	0.269756	0.208974	29	24.3
0.746614	0.775	0.61945	0.351423	28.3	24
0.749216	0.775194	0.705527	0.68351	26.2	25.8
0.710172	0.625	0.100793	0.153323	20.4	32
0.103269	0.981273	0.731548	0.782822	29.5	26.7
0.878865	0.876404	0.507446	0.0960482	30.6	26.7
0.704194	0.583062	0.0757319	0.25986	32	30.7
0.039909	0.0233463	0.895519	0.874286	26.5	25.7
0.943347	0.932203	0.829101	0.943962	25.4	23.6
0.791783	0.30303	0.151753	0.0864643	30.6	23.1
0.296972	0.514056	0.0823841	0.730347	22.2	24.9
0.60351	0.560484	0.857435	0.893307	25.5	24.8
0.813786	0.756972	0.667769	0.867598	24.6	25.1
0.698694	0.718147	0.529264	0.874744	23.5	25.9
0.10625	0.275	0.0376093	0.356413	32	32
0.745098	0.678431	0.780176	0.845693	23.8	25.5
0.926089	0.56654	0.144801	0.129018	21.2	26.3
0.535294	0.407843	0.0604901	0.123467	21	25.5
0.163254	0.126923	0.887238	0.917399	27.8	26
0.723919	0.4375	0.0934257	0.0271082	26.6	32
0.211732	0.148855	0.665292	0.88706	26.6	26.2
0.115217	0.418972	0.266948	0.44277	32	25.3
0.784375	0.775	0.421832	-0.182705	32	20
1.02219	0.525	0.658408	0.134734	27.6	32
0.376798	0.461847	0.831816	0.827212	23.7	24.9
0.743443	0.64	0.490268	0.27435	24.4	27.5
0.120199	0.652174	0.157674	0.0563643	32	27.6
0.192063	0.5	0.106506	0.0455025	25.2	20
0.282376	0.44375	0.235882	0.167342	22.2	32
1.02266	0.942085	0.484995	0.633644	26.6	25.9
0.746107	0.802419	0.622906	0.808162	23.2	24.8
1.02956	0.027451	0.74525	0.892423	25.6	25.5
0.868531	0.841727	0.210907	0.311886	29.9	27.8
0.329761	0.262745	0.815228	0.818664	24.7	25.5
0.859757	0.741445	0.663583	0.903627	24.1	26.3
0.601612	0.950382	0.648804	0.855027	23.3	26.2
0.965608	0.9	0.566009	0.830237	25.2	27
0.563313	0.95	0.0607446	0.0539338	26.9	32
1.0096	0.982759	0.846447	0.871876	24.6	23.2
0.605213	0.505882	0.821967	0.881977	24.6	25.5
0.894592	0.812785	0.198651	0.00234117	32	21.9
0.373438	0.324219	0.0452092	0.0801298	32	25.6
0.280208	0.390152	0.232754	0.0924893	32	26.4
0.743622	0.880126	0.307022	0.0458164	32	31.7
0.86125	0.671875	0.0175423	0.062948	20	32
0.632628	0.040625	0.101213	0.383094	25.4	32
0.935898	0.850806	0.828565	0.9013	25.3	24.8
0.140307	0.280255	0.382947	0.525755	32	31.4
0.250712	0.645	0.115754	0.11453	28.1	20
0.116775	0.121324	0.478267	0.759801	23.6	27.2
0.500913	0.761404	0.0616583	0.00132177	22.1	28.5
0.348482	0.652344	0.671259	0.927036	28.4	25.6
1.01058	0.870588	0.857344	0.815424	26.7	25.5
0.807229	0.776062	0.814401	0.888097	26.3	25.9
0.851727	0.778226	0.743892	0.86868	25.4	24.8
0.820903	0.697479	0.595062	0.798792	27.2	23.8
0.147374	0.444816	0.121085	0.250316	26.2	29.9
0.460886	0.971875	0.0391964	0.058971	30.2	32
0.667916	0.736655	0.218749	0.184961	32	28.1
0.861378	0.225	0.0431731	0.0735952	23.4	32
0.950154	0.948936	0.110906	0.137105	31.8	23.5
0.166399	0.929204	0.11178	0.25857	32	22.6
0.0967525	0.592157	0.192021	0.0596218	32	25.5
0.370536	0.265625	-0.0343083	0.0486823	20.3	32
0.35486	0.450216	0.477549	0.826675	21.9	23.1
0.792156	0.546559	0.117726	0.068283	32	24.7
0.1	0.584375	0.133292	0.108549	32	32
0.245753	0.286853	0.760073	0.760875	25	25.1
0.613968	0.556485	0.858077	0.935682	25.6	23.9
0.79463	0.196172	0.194298	0.173665	29.6	20.9
0.385123	0.95625	0.311081	0.23081	28.4	32
0.363362	0.5	0.159679	0.239136	32	23.2
0.518651	0.238683	0.528036	0.745605	27.9	24.3
0.846875	0.175	0.172971	0.0621657	32	20
0.389791	0.0213523	0.381259	0.561904	32	28.1
0.638264	0.440625	0.391235	0.204142	27.8	32
0.581517	0.2125	0.145677	0.266274	28.1	32
0.506877	0.0657439	0.0480363	0.238634	32	28.9
0.372866	0.363636	0.191054	0.536989	26.5	23.1
0.439695	0.0618182	0.567375	0.760351	26.2	27.5
0.365158	0.161538	0.68327	0.795971	25.5	26
0.247093	0.216667	0.648243	0.744176	25.8	24
0.392712	0.16875	0.0230531	0.0261817	27.7	32
0.217588	0.164	0.64486	0.828201	25.7	25
0.401961	0.447059	0.247556	0.0512124	30	25.5
0.130845	0.027027	0.81319	0.825519	28.8	25.9
0.376535	0.122807	0.379063	0.164445	32	28.5
0.945052	0.460905	0.0653862	0.0353787	26.4	24.3
0.0693738	0.974638	0.702334	0.839484	26.5	27.6
0.0968992	0.0852713	0.634547	0.786928	25.8	25.8
0.99375	0.955	0.0924351	0.0174964	32	20
0.867415	0.709402	0.0747106	0.0422922	32	23.4
0.775503	0.29	0.121903	0.0342	29.8	20
0.404808	0.782143	0.134797	0.101972	25.7	28
0.48629	0.015625	0.197672	0.210357	25.3	32
0.34474	0.830645	0.157009	0.0589307	22.2	24.8
0.879869	0.753676	0.256544	0.0536991	29.9	27.2
0.603125	0.109375	0.16306	0.142101	32	32
0.469368	0.437008	0.770293	0.881823	24.6	25.4
0.709499	0.932476	0.0952108	0.0416275	26.9	31.1
0.323862	0.373077	0.752522	0.917847	24.5	26
0.917949	0.814394	0.771501	0.844108	26	26.4
0.452648	0.590734	0.0650057	0.11698	21.2	25.9
0.941824	0.890152	0.667516	0.82296	26.5	26.4
0.87512	0.859259	0.887143	0.876752	26.9	27
0.795378	0.714286	0.651143	0.614147	25.5	28
0.78125	0.590625	0.435559	0.229581	32	32
0.128687	0.903915	0.242672	0.311488	27.3	28.1
0.99625	0.7125	0.0291313	0.164422	20	32
0.140625	0.27	0.260051	0.0297902	32	20
0.265446	0.128713	0.0588525	0.0904447	20	20.2
0.593768	0.593074	0.792157	0.822941	24.3	23.1
0.969915	0.970085	0.389183	0.649821	27.5	23.4
0.157575	0.101626	0.0715251	0.404707	29.6	24.6
0.631323	0.927215	0.0942694	0.37937	24.3	31.6
0.0755056	0.00389105	0.72376	0.881034	28.4	25.7
0.378362	0.278689	0.828592	0.689981	28.1	24.4
0.621659	0.5875	0.169127	0.196712	31.8	32
1.0026	0.026616	0.717744	0.824939	25.9	26.3
0.156788	0.157303	0.681166	0.797523	26.9	26.7
0.284455	0.953125	0.111806	0.126657	23.4	32
0.652747	0.395973	0.851295	0.40568	32	29.8
1.03709	0.229249	0.304132	0.490277	32	25.3
0.31456	0.216667	0.552132	0.482661	27.3	24
0.565573	0.600823	0.889401	0.823415	27.4	24.3
0.0693745	0.195122	0.359411	0.389676	24.2	24.6
1.00278	0.290625	0.183432	0.0375734	30.3	32
0.349234	0.44186	0.789015	0.443169	25.4	25.8
0.502493	0.540541	0.36267	0.614905	26.1	25.9
0.0576276	0.218519	0.729734	0.846968	28.6	27
0.20045	0.55144	-0.15878	0.291093	32	24.3
0.779565	0.819608	0.717945	0.876316	25.6	25.5
0.113126	0.0565371	0.918578	0.933234	27.5	28.3
1.00366	0.0866142	0.550862	0.791665	24.5	25.4
0.446875	0.58	0.21659	0.0972354	32	20
0.32125	0.046875	-0.0412961	0.30574	20	32
0.632686	0.447552	0.723185	0.628751	28.9	28.6
1.00501	0.98524	0.895484	0.927237	27.5	27.1
0.373946	0.389091	0.877632	0.832193	26.1	27.5
0.208305	0.125	0.660355	0.775386	27.9	25.6
0.789536	0.705394	0.68381	0.79095	24.8	24.1
0.577752	0.532787	0.684952	0.841263	24.5	24.4
0.738555	0.810811	0.695606	0.829372	24.5	25.9
0.307159	0.375	0.0441091	0.393828	27.5	32
0.310584	0.46332	0.421107	0.761141	23.8	25.9
0.562705	0.610169	0.735342	0.815736	24.3	23.6
0.58708	0.642202	0.420026	0.137193	24	21.8

## Sheet: (+MF) RS 0.05 %
Old_Phase	New_Phase	r2_before	r2_after	Period_before	Period_after
0.826647	0.967949	0.188707	0.171111	27.9	31.2
0.0652842	0.0912698	0.799498	0.263975	27.9	25.2
0.604117	0.789683	0.186806	0.0498295	32	25.2
1.03597	0.869388	0.194874	0.537099	29.9	24.5
0.520328	0.584375	0.0351293	0.059702	20.6	32
0.327828	0.965	0.136417	0.0357089	22.1	20
0.939938	0.4	0.0574749	0.136632	28.2	32
0.489493	0.077193	0.223704	-0.0221746	27.3	28.5
0.20125	0.803125	0.0316147	0.429942	20	32
0.04375	0.521875	0.205148	0.173188	32	32
0.745312	0.246094	0.0520127	0.012902	32	25.6
0.894038	0.983193	0.859156	0.849219	23.3	23.8
0.406467	0.539623	0.643551	0.809397	26.9	26.5
0.765113	0.75	0.824695	0.846523	25.4	24.8
0.135116	0.790262	0.658707	0.718507	27.6	26.7
0.493426	0.544355	0.839756	0.925481	23.8	24.8
0.884796	0.00406504	0.381616	0.653153	24.1	24.6
0.9875	0.640625	0.19042	0.202909	32	32
0.566086	0.771875	0.511953	0.168653	24.4	32
0.533062	0.626712	0.200063	0.0442349	26.6	29.2
0.550624	0.842105	0.0777993	0.0860133	24.8	24.7
0.460332	0.9125	0.0962056	0.204504	24.5	32
0.325627	0.896194	0.131805	0.733969	32	28.9
0.232008	0.078125	0.127348	0.0285706	26.4	32
0.289031	0.157895	0.556828	0.905676	32	24.7
0.208629	0.974359	0.0834917	0.100272	24.9	23.4
0.112037	0.145	0.145161	0.092992	21.6	20
0.394896	0.440299	0.739621	0.883246	26.2	26.8
0.346781	0.419087	0.777523	0.904533	24.9	24.1
0.234895	0.0532787	0.108313	0.0276782	24.5	24.4
0.825	0.88125	0.0920424	0.169888	32	32
0.601091	0.304878	0.353509	0.438285	22.8	24.6
0.257352	0.678161	0.565095	0.341704	30.2	26.1
0.390173	0.443223	0.837811	0.840974	26.1	27.3
0.441029	0.072	0.445933	0.470029	31.1	25
0.563313	0.621875	0.897617	0.939548	26.9	32
0.919163	0.876289	0.0486727	0.200072	21.2	29.1
0.260422	0.198556	0.71914	0.726338	29.2	27.7
0.280797	0.389105	0.780623	0.847632	26.1	25.7
0.847988	0.611111	0.699186	0.712595	27.8	27
0.781596	0.808118	0.392894	0.300804	32	27.1
0.76852	0.760956	0.863897	0.875109	26.6	25.1
0.901434	0.814332	0.618645	0.740791	23.1	30.7
0.520755	0.821577	0.523118	0.093986	26.3	24.1
0.330733	0.376984	0.427756	0.824038	23.2	25.2
0.739915	0.48125	0.0393677	0.32668	25.1	32
0.0720875	0.460714	0.411609	0.402501	27.1	28
0.457554	0.834646	0.161151	0.104915	32	25.4
0.641372	0.595331	0.534469	0.796303	24.5	25.7
0.832857	0.00649351	0.256968	0.104226	20	30.8
0.637747	0.402214	0.75206	0.835839	25.2	27.1
0.581191	0.662698	0.0866714	-0.00866724	22.6	25.2
0.704478	0.518072	0.850488	0.892195	25.3	24.9
1.03056	0.763889	0.313585	0.0971609	32	28.8
0.718995	0.671875	0.553876	0.50434	25.5	32
0.212322	0.266129	0.767894	0.79759	24.7	24.8
0.863966	0.143411	0.109188	0.067515	31	25.8
0.458596	0.606299	0.734246	0.794349	24	25.4
0.660763	0.571956	0.642362	0.632178	25.5	27.1
0.357362	0.423792	0.791541	0.823498	26.1	26.9
0.55625	0.805	-0.330776	0.0954319	32	20
0.0524345	0.0299625	0.761164	0.738473	26.7	26.7
0.0791847	0.975177	0.668724	0.770553	30.9	28.2
0.533997	0.734899	0.353595	0.221313	32	29.8
0.428199	0.336918	0.717734	0.864893	27.6	27.9
0.18836	0.75625	0.196793	0.210393	21.8	32
0.712931	0.718978	0.68883	0.849297	27.1	27.4
0.863692	0.985612	0.195932	0.271522	32	27.8
0.50446	0.617021	0.683028	0.606349	25.6	28.2
0.297133	0.246269	0.769822	0.799156	27.7	26.8
0.410032	0.696262	0.203349	0.172467	23.7	21.4
0.524432	0.075	0.164684	0.37425	22	32
0.399898	0.496124	0.586294	0.779528	25.9	25.8
0.860906	0.0890688	0.0956616	0.309548	32	24.7
0.682364	0.0793103	0.0293851	0.185934	22.7	29
0.939625	0.614815	0.11127	0.0432405	21.9	27
0.25625	0.878125	0.0823416	0.064822	32	32
0.702227	0.972656	0.226081	0.0238897	23.5	25.6
0.706839	0.662745	0.746609	0.797637	24.6	25.5
0.381366	0.976852	0.121646	0.11515	32	21.6
0.478125	0.821875	0.152193	0.196749	32	32
0.585018	0.585938	0.331001	0.477012	27.2	25.6
0.213634	0.631387	0.257718	0.751609	26.5	27.4
0.0436386	0.0169492	0.245659	0.220133	30.8	23.6
0.906669	0.724138	0.462527	0.926636	32	26.1
0.964815	0.72	0.0737697	0.0659963	27	20
0.73792	0.710843	0.613615	0.827605	25.6	24.9
0.617012	0.791391	0.0882091	0.0380759	32	30.2
0.193799	0.8875	0.117029	0.0127452	25.3	32
0.607368	0.682203	0.675218	0.76624	24.5	23.6
0.815389	0.0459364	0.73329	0.353227	24.5	28.3
0.97625	0.128125	0.102511	0.0453991	22.5	32
0.766421	0.740891	0.708481	0.736203	25.5	24.7
0.451122	0.275	0.0514679	0.118342	27.3	32
0.0489214	0.223443	0.659221	0.684736	27	27.3
0.18717	0.290076	0.772172	0.795805	28.5	26.2
0.40527	0.671875	0.0393441	0.13167	25.5	32
0.571921	0.642857	0.765039	0.883645	27.5	26.6
0.860066	0.847737	0.587103	0.750561	25.9	24.3
0.105108	0.180723	0.74088	0.861448	25.6	24.9
0.933958	0.92963	0.747703	0.824975	24.9	27
0.227585	0.293651	0.581257	0.764853	25.9	25.2
0.820216	0.797571	0.431288	0.852409	24.1	24.7
0.967295	0.0890688	0.737387	0.792494	26.9	24.7
0.841124	0.856	0.741993	0.761803	24.9	25
1.00991	0.91498	0.711384	0.832532	25.7	24.7
0.0563318	0.0240964	0.724652	0.858593	26.3	24.9
1.0166	0.0505051	0.0834169	0.194028	26.1	29.7
0.186288	0.139442	0.723992	0.820352	26.9	25.1
0.746296	0.345	0.101453	0.041208	21.6	20
0.622977	0.730627	0.439603	0.59046	27.7	27.1
0.059375	0.85	0.304418	0.305787	32	32
0.839005	0.919414	0.716109	0.836813	24.8	27.3
0.635402	0.822034	0.331767	0.506487	26.6	23.6
0.833333	0.613636	0.855735	0.886865	28	26.4
0.249883	0.606061	0.651119	0.835504	31.6	29.7
0.423201	0.42449	0.594267	0.811863	26.6	24.5
0.653133	0.597744	0.765247	0.838463	27	26.6
0.137035	0.283525	0.729486	0.74664	26.5	26.1
0.368717	0.522088	0.446082	0.817755	24.8	24.9
0.558494	0.634855	0.744136	0.781194	26.8	24.1
0.620009	0.30131	0.299108	0.254259	27.9	22.9
0.570428	0.593156	0.645939	0.807245	26.5	26.3
0.140625	0.2625	0.597807	0.684225	32	32
0.915347	0.15	0.0985118	0.0348456	20.2	20
0.722857	0.951299	0.0416965	0.0847857	20	30.8
0.473406	0.748988	0.181778	0.767723	32	24.7
0.848214	0.88125	0.0684703	0.0481138	22.4	32
0.0956133	0.379928	0.132144	0.0714708	24.7	27.9
0.930313	0.0859375	0.0300631	0.137124	20	25.6
0.794802	0.926641	0.0337929	0.258542	24.6	25.9
0.136677	0.734375	0.10134	0.312943	28.1	32
0.835058	0.053125	0.195097	0.0612359	30.2	32
0.884438	0.803125	0.251413	0.607151	29.8	32
0.532889	0.35023	0.225681	0.0632963	20.1	21.7
0.650543	0.566038	0.683398	0.857649	25.9	26.5
1.025	0.175	0.0480269	0.0400384	32	32
0.798999	0.792683	0.765585	0.82307	26	24.6
0.174507	0.189516	0.785312	0.850977	28.8	24.8
0.488264	0.540426	0.788989	0.812728	25.2	23.5
0.563547	0.537931	0.800525	0.829215	24.5	29
0.419572	0.572016	0.67894	0.819149	22.7	24.3
0.628058	0.471572	0.732429	0.500588	24.7	29.9
0.371908	0.42126	0.634146	0.808642	24.1	25.4
0.98125	0.653125	0.415073	0.229069	32	32
0.497838	0.808176	0.093878	0.244322	32	31.8
0.384219	0.778125	0.232653	0.0965803	26.1	32
0.825924	0.00436681	0.524886	0.53434	27.1	22.9
0.901858	0.00381679	0.0672317	0.0557654	25.8	26.2
0.827365	0.910072	0.837377	0.796791	26.9	27.8
0.968153	0.913934	0.720077	0.924975	25.3	24.4
0.878656	0.866397	0.803437	0.892522	25	24.7
0.795644	0.918919	0.432189	0.202137	23.7	22.2
0.318239	0.415094	0.321596	0.423439	25.5	26.5
0.671625	0.677536	0.835687	0.840808	28.5	27.6
0.0980525	0.135246	0.751277	0.858477	26.6	24.4
0.622501	0.689046	0.560858	0.855982	26.8	28.3
0.130331	0.0693878	0.566443	0.64865	29	24.5
1.01329	0.113475	0.175906	0.753831	23.8	28.2
0.61157	0.637097	0.665931	0.90319	25.4	24.8
0.507699	0.330677	0.239344	0.125667	29.6	25.1
0.837846	0.284133	0.0207314	0.0734888	32	27.1
0.628276	0.481605	0.528605	0.255775	26.1	29.9
0.344026	0.537102	0.370014	0.772789	21.7	28.3
0.766823	0.760504	0.754731	0.793186	26.2	23.8
0.0615093	0.694158	0.272618	0.801199	24.8	29.1
0.804482	0.117647	0.717975	-0.00933297	25.5	23.8
0.073296	0.138889	0.445831	0.764068	25.5	25.2
0.33658	0.208494	0.612125	0.831279	31	25.9
0.181886	0.266917	0.776182	0.871112	26.2	26.6
0.259478	0.149425	0.390248	0.798559	25.7	26.1
0.059375	0.378125	0.098609	0.0335638	32	32
0.951404	0.928125	0.544195	0.278936	22.7	32
0.138463	0.790625	0.0633511	0.0606188	25.3	32
0.313749	0.1673	0.683588	0.759912	25	26.3
0.941874	0.814947	0.59479	0.861935	31.8	28.1
0.913043	0.87747	0.70597	0.819902	25.3	25.3
1.01576	0.996183	0.624448	0.789067	26.4	26.2
0.353386	0.354839	0.71256	0.78457	26.1	24.8
0.243116	0.133588	0.656194	0.892853	27	26.2
0.672432	0.835766	0.394494	0.845744	20.3	27.4
0.763994	0.234375	0.00343639	0.144367	29.7	32
0.277192	0.524648	0.561235	0.791242	31	28.4
0.0479032	0.1	0.828798	0.90675	24.8	25
0.7334	0.476987	0.453375	0.749434	31.5	23.9
0.421759	0.337398	0.801029	0.830865	26.7	24.6
0.138125	0.476	0.738624	0.166876	32	25
0.1875	0.938182	0.0638677	0.051206	32	27.5
0.0718704	0.53527	0.438973	0.897464	26.5	24.1
0.537971	0.759259	0.126023	-0.0436943	23.8	27
0.539697	0.545455	0.784081	0.836332	27.5	26.4
0.367548	0.242308	0.607543	0.899883	32	26
0.306292	0.195556	0.256652	0.0822476	24.9	22.5
0.218283	0.952077	0.0169433	0.160868	25.1	31.3
0.323414	0.367133	0.200333	0.0429576	27.4	28.6
0.738501	0.515625	0.0858752	0.206612	23.1	32
0.564695	0.305	0.0483202	0.0524962	27.9	20
0.034375	0.965625	0.431801	0.777466	32	32
0.589552	0.574627	0.0922896	0.084483	32	26.8
0.582087	0.62931	0.716797	0.827265	24.9	23.2
0.341518	0.385714	0.69348	0.848515	32	28
0.11712	0.70625	0.067572	0.0256738	23	32
0.393416	0.406015	0.815932	0.705678	25.9	26.6
0.583333	0.44697	0.592447	0.801411	28.6	26.4
0.892614	0.44375	0.000479533	0.416192	27.5	32
0.247714	0.349794	0.740047	0.849112	25.7	24.3
0.572923	0.538462	0.339053	0.220079	25	26
0.601038	0.642276	0.776286	0.780037	24.9	24.6
0.80099	0.529644	0.201355	0.0643618	24.6	25.3
0.727978	0.195	0.157666	0.0558637	27.7	20
0.477329	0.521073	0.863413	0.815688	24.7	26.1
0.407939	0.264706	0.225381	0.134876	24.6	20.4
0.038394	0.879245	0.709071	0.604104	25.8	26.5
1.02573	0.885714	0.728528	0.791981	25.7	24.5
0.693904	0.703008	0.498144	0.649394	24.2	26.6
0.303125	0.878125	0.0755195	0.0566232	32	32
0.973903	0.886926	0.316629	0.536926	26.2	28.3
0.948974	0.790076	0.643962	0.77506	26.3	26.2
0.656373	0.81323	0.131636	0.121712	23.7	25.7
0.0585124	0.927602	0.35447	0.362185	32	22.1
0.72725	0.702041	0.728929	0.777325	24.4	24.5
0.664492	0.396825	0.635322	0.542662	29.2	31.5
0.0658057	0.740484	0.695246	0.575757	28	28.9
0.503613	0.442231	0.867003	0.919558	25.8	25.1
0.935821	0.0981818	0.82084	0.568425	26.8	27.5
0.150686	0.25498	0.287578	0.355852	25.3	25.1
0.331537	0.0457746	0.341208	0.302949	28.1	28.4
0.936452	0.879032	0.596262	0.629164	25	24.8
0.830163	0.864111	0.544096	0.689403	25.3	28.7
1.01629	0.775862	0.710268	0.490219	27.3	29
0.190801	0.559859	0.188318	0.228802	32	28.4
0.860799	0.872852	0.86357	0.915483	26.8	29.1
0.68125	0.54375	0.170424	0.274118	32	32
0.831068	0.892116	0.0756772	0.077063	32	24.1
0.858971	0.208481	0.224406	0.720894	21.4	28.3
0.764358	0.825	0.134616	0.103017	29.6	32
0.311964	0.148515	0.84457	0.514359	28	30.3
0.242822	0.109375	0.63494	0.255054	28.3	32
0.98802	0.955224	0.62871	0.854912	26.1	26.8
0.56875	0.184375	0.424107	0.230563	32	32
0.367231	0.185771	0.756967	0.802911	29.8	25.3
0.841538	0.692593	0.362934	0.765965	23.7	27
0.878544	0.762452	0.144799	0.828551	32	26.1
0.962963	0.996296	0.724138	0.652004	27	27
0.161877	0.199234	0.855226	0.867524	28.8	26.1
0.137618	0.0103093	0.197423	0.365929	32	29.1
0.381288	0.256506	0.452484	0.647826	28.6	26.9
0.599535	0.418367	0.671957	0.826375	26.6	29.4
0.864746	0.84898	0.778879	0.829011	25.5	24.5
0.673892	0.616883	0.749976	0.672729	29	30.8
1.01887	0.00384615	0.551967	0.369081	26.7	26
0.861653	0.912	0.438247	0.685481	24.2	25
0.745507	0.78626	0.775366	0.785288	25.4	26.2
1.0288	0.859375	0.339016	0.398779	25.5	32
0.693235	0.602151	0.6329	0.87994	24	27.9
0.932166	0.882591	0.733166	0.886892	24.9	24.7
0.906389	0.561837	0.796615	0.754793	24.4	28.3
0.404919	0.457364	0.746652	0.831737	24.3	25.8
0.861962	0.864407	0.761009	0.869852	25.3	23.6
0.690513	0.666667	0.794174	0.787866	25.9	26.1
1.01706	0.935223	0.764791	0.822892	26.6	24.7
0.540625	0.61875	0.247327	0.112198	32	32
0.951247	0.925926	0.708611	0.846343	25.5	24.3
0.512865	0.564706	0.619091	0.598055	26.9	25.5
0.5125	0.75625	0.45243	0.297254	32	32
0.311051	0.438735	0.730316	0.797625	24	25.3
0.32128	0.386555	0.643437	0.80687	25.4	23.8
0.241592	0.310638	0.583413	0.832758	24.8	23.5
0.424364	0.65272	0.735748	0.141841	26	23.9
0.0994734	0.11875	0.0874472	0.148437	27.3	32
0.560788	0.623288	0.167722	0.113184	32	29.2
0.253355	0.866337	0.119658	0.072988	28.7	20.2
0.139689	0.853982	0.0428767	0.0361305	26.5	22.6
0.108136	0.00772201	0.349426	0.468548	27.4	25.9
0.850215	0.23506	0.380763	0.583055	26	25.1
0.584552	0.4875	0.0214407	0.156656	26.5	32
0.363057	0.39749	0.757431	0.815671	26.6	23.9
0.556184	0.428571	0.785421	0.79421	27.8	23.1
0.298003	0.238095	0.773596	0.841162	24.8	23.1
0.952356	0.921348	0.652775	0.883755	25.8	26.7
0.306042	0.262411	0.586347	0.750067	28.3	28.2
0.393237	0.483193	0.769328	0.904529	24.9	23.8
0.431568	0.46473	0.742182	0.924441	25	24.1
0.975775	0.878229	0.764816	0.888422	26.2	27.1
0.376121	0.53252	0.800747	0.85518	23.2	24.6
0.0885665	0.218884	0.778865	0.878565	23.9	23.3
0.460128	0.495763	0.779717	0.86594	24.4	23.6
0.437751	0.401606	0.751592	0.90178	24.9	24.9
0.127026	0.032491	0.793495	0.859373	29	27.7
0.666656	0.705645	0.740336	0.758855	24.5	24.8
0.186637	0.701357	0.0905042	0.0569072	32	22.1
0.313428	0.291498	0.364961	0.767585	22.8	24.7
0.372685	0.493671	0.788508	0.837287	23.9	23.7
0.956816	0.969112	0.745673	0.896335	24.9	25.9
0.850218	0.700337	0.65085	0.825821	27.2	29.7
0.479969	0.881967	0.14612	0.193612	32	30.5
0.346875	0.0872727	0.0880918	0.176471	32	27.5
0.481267	0.436441	0.554587	0.924947	26.6	23.6
0.768272	0.559846	0.870867	0.811504	28.5	25.9
0.219897	0.339056	0.74724	0.875799	25	23.3
0.471739	0.073913	0.0229892	0.020356	20	23
0.792633	0.657795	0.648287	0.884313	29.4	26.3
0.704505	0.337838	0.00516441	0.150588	20	22.2
0.631597	0.661157	0.675871	0.754804	26.7	24.2
0.577413	0.664032	0.609585	0.735855	24.6	25.3
0.984066	0.835714	0.773097	0.859274	26	28
0.950015	0.381119	0.681692	0.288714	25.7	28.6
0.841604	0.855556	0.736514	0.784711	25.3	27
0.254088	0.795597	0.0173964	0.108536	32	31.8
0.433622	0.965625	0.0618275	0.290596	27.4	32
0.760052	0.634043	0.375022	0.803351	26.3	23.5
0.0657839	0.111969	0.83813	0.945336	26.3	25.9
1.03081	0.478125	0.785913	0.563469	28.3	32
0.757363	0.820175	0.113358	0.214048	22.1	22.8
0.558738	0.716599	0.482618	0.867971	24.5	24.7
0.674168	0.61194	0.80187	0.832012	26	26.8
0.672	0.728	0.690438	0.637442	25	25
0.174083	0.573913	0.0666222	0.060974	25.6	23
0.883562	0.992509	0.647566	0.861244	24.7	26.7
0.809833	0.765	0.0124621	0.122303	23.9	20
0.957137	0.435115	0.687762	0.754916	25.2	26.2
0.991497	0.958333	0.697974	0.779812	24.5	26.4
0.357407	0.462121	0.789911	0.862726	27	26.4
0.866171	0.776952	0.867977	0.938393	26.9	26.9
0.892244	0.656463	0.760103	0.583093	24.4	29.4
0.639923	0.665625	0.822695	0.11573	24.5	32
0.923865	0.845865	0.650106	0.818558	24.6	26.6
0.974328	0.937743	0.693502	0.791488	25.6	25.7
0.652673	0.122378	0.16517	0.221832	29.5	28.6
0.702346	0.527027	0.0830243	-0.027629	27.8	22.2
0.862982	0.898039	0.783429	0.802543	24.8	25.5
0.552643	0.602362	0.486271	0.413955	28	25.4
0.385462	0.456693	0.762232	0.888899	25.9	25.4
0.86799	0.806452	0.498261	0.711698	26	24.8
0.453125	0.934375	0.754396	0.244315	25.6	32
0.981819	0.126984	0.614431	0.799933	25.1	25.2
0.501289	0.539924	0.250373	0.610444	26.1	26.3
0.962919	0.439597	0.662293	0.160844	25.9	29.8
0.716929	0.673228	0.465602	0.932856	24	25.4
0.939187	0.258786	0.158595	0.256311	32	31.3
0.529594	0.56746	0.685485	0.777572	23.6	25.2
0.723666	0.690196	0.762502	0.834284	25.8	25.5
1.03402	0.982578	0.643831	0.574539	26.6	28.7
0.410581	0.404669	0.686326	0.754847	28.5	25.7
0.717213	0.599222	0.732826	0.78158	24.1	25.7
0.776405	0.865625	0.191927	0.0728028	25.8	32
1.02216	0.0197368	0.442662	0.410156	25	30.4
0.525999	0.475655	0.425927	0.399644	25.8	26.7
0.915625	0.578125	0.00419116	0.0626001	32	32
0.460298	0.354839	0.829406	0.906102	26	24.8
0.86156	0.766537	0.656573	0.46144	25.9	25.7
0.503776	0.440816	0.650794	0.885146	25.4	24.5
0.487859	0.607547	0.735486	0.895852	23.7	26.5
0.750279	0.743191	0.791043	0.880701	25.8	25.7
0.781588	0.612782	0.755953	0.868206	24.6	26.6
0.276049	0.328	0.699682	0.859958	24.3	25
0.930381	0.8125	0.353917	0.373256	25.9	32
0.792946	0.471074	0.727277	0.423656	29.9	24.2
0.904912	0.778656	0.589395	0.86148	26.2	25.3
0.313264	0.396552	0.552854	0.432187	25.4	23.2
0.346006	0.274725	0.11857	0.0514351	23.5	27.3
0.384256	0.0172414	0.776479	0.115673	25.8	29
0.395587	0.443089	0.703474	0.835423	24.8	24.6
0.966545	0.882576	0.497892	0.695349	27.4	26.4
0.0841803	0.327869	0.0636004	-0.0400557	20	24.4
0.143042	0.3625	0.545599	0.300075	26.5	32
0.884868	0.287719	0.150111	0.272342	28.8	28.5
0.680769	0.995	0.123358	0.10138	26	20
0.396128	0.935	0.264688	0.16082	29.7	20
0.325	0.753125	0.117085	0.205628	32	32
0.994834	0.773946	0.0747862	0.0426647	22.1	26.1
0.592529	0.706897	0.643137	0.662686	24	23.2
0.681122	0.18612	0.233701	0.147969	32	31.7
0.166086	0.151515	0.787923	0.874147	24.6	23.1
0.680984	0.675781	0.735707	0.818471	25.3	25.6
0.818353	0.304527	0.0494522	0.0123687	21.4	24.3
0.659637	0.642857	0.71789	0.84776	24.6	26.6
0.652754	0.595331	0.734673	0.830616	26	25.7
0.571321	0.24	0.0425002	0.138294	26.5	25
0.443254	0.7375	0.701714	0.335888	27.7	32
0.982962	0.0705394	0.764045	0.706707	26.4	24.1
0.616518	0.15	0.134928	0.0536017	32	28
0.404697	0.232	0.0953119	0.0832013	26.4	25
0.666496	0.362205	-0.00505342	0.074359	23.1	25.4
0.0553531	0.7375	0.0602755	0.212489	22.3	32
0.70727	0.37551	0.0815374	0.184032	32	24.5
0.894725	0.217857	0.140656	0.103235	30.6	28
0.994377	0.346021	0.062324	0.261745	32	28.9
0.979215	0.00754717	0.65763	0.884151	24.6	26.5
0.869525	0.882812	0.763414	0.84704	25.4	25.6
0.0926136	0.796875	-0.163855	0.152793	22	32
0.983282	0.0348837	0.693053	0.775535	24.9	25.8
0.75471	0.973799	0.59735	0.0885696	25.1	22.9
0.8	0.6625	0.40669	0.356378	32	32
0.332637	0.698675	0.191389	0.0651193	32	30.2
0.745612	0.053125	0.408725	0.299756	23.5	32
0.897165	0.352	0.752772	0.317277	26.1	25
0.546928	0.193548	0.169958	0.306357	31.5	24.8
0.368867	0.744493	0.335864	0.325473	23.2	22.7
0.805099	0.0677291	0.563568	0.138318	26.3	25.1
0.480039	0.5625	0.623994	0.325506	22.7	32
0.959294	0.55	0.189024	0.074531	26.9	20
0.803929	0.815217	0.257174	0.322285	24.2	27.6
0.970965	0.284444	0.400977	0.137059	27.4	22.5
0.192049	0.30566	0.799157	0.713197	28	26.5
0.66977	0.55102	0.166641	0.130429	32	24.5
0.647901	0.673228	0.573568	0.805046	24.7	25.4
0.688567	0.583673	0.548775	0.661559	26.9	24.5
0.597441	0.719665	0.306084	0.744619	26	23.9
0.63718	0.651639	0.62182	0.673749	25	24.4
0.86787	0.823529	0.675182	0.70459	26.4	25.5
0.0437586	0.299611	0.341234	0.701967	24.8	25.7
1.03522	0.694064	0.0285872	0.103671	32	21.9
0.154018	0.675	0.18945	0.0292124	32	28
0.494377	0.577855	-0.0359329	0.152658	27.2	28.9
0.45281	0.678295	0.0477568	0.7516	24	25.8
0.860822	0.732283	0.083306	0.16427	26.2	25.4
0.4	0.671875	0.305227	0.0762047	32	32
0.150039	0.528139	0.16335	-0.104674	30.5	23.1
0.75625	0.440625	0.136086	0.3333	20	32
0.977679	0.178125	0.283494	0.145773	28	32
0.21817	0.101587	0.627969	0.815061	28.2	31.5
0.535304	0.553648	0.34415	0.620151	27	23.3
0.579035	0.702703	0.732988	0.726132	26.7	25.9
0.291475	0.789116	0.239044	0.198111	32	29.4
0.05625	0.10625	0.0287862	0.244118	30.5	32
0.519418	0.75	0.718709	0.539298	25.6	27.6
0.445246	0.58	0.720437	0.866907	24.4	25
0.389468	0.314815	0.374073	0.520934	32	27
0.815625	0.678125	0.0625622	0.176204	32	32
1.0125	0.15	0.0972219	0.240541	32	32
0.734066	0.365385	0.154833	0.678488	21	26
0.399609	0.509363	0.798518	0.551001	27.6	26.7
0.479468	0.672065	0.789736	0.41026	26.6	24.7
0.11875	0.645	0.035903	0.032823	32	20
0.654702	0.372694	0.793783	0.85088	26.4	27.1
0.613441	0.551181	0.15856	0.14393	25.8	25.4
0.326562	0.140625	0.334727	0.487861	32	25.6
0.447873	0.580392	0.744977	0.788573	26.5	25.5
0.886205	0.780591	0.120675	0.0812211	29.4	23.7
0.307008	0.521186	0.732662	0.26942	23.8	23.6
0.123776	0.301205	0.732259	0.868072	26.7	24.9
0.19697	0.689394	0.420051	0.57538	26.4	26.4
1.01308	0.090625	0.346339	0.237755	22.7	32
0.078125	0.6875	0.0840969	0.345624	32	32
0.187067	0.174216	0.806524	0.879332	26.3	28.7
0.168445	0.559375	0.187088	0.262476	24.6	32
1.02462	0.983806	0.608268	0.647078	28.3	24.7
0.269231	0.303846	0.702508	0.828341	23.4	26
0.732123	0.677551	0.0385533	0.255215	25.4	24.5
0.784874	0.676806	0.75114	0.836435	25.6	26.3
0.602524	0.215328	0.0925945	0.0935868	25.1	27.4
0.346252	0.384892	0.520708	0.663855	24.8	27.8
0.449678	0.237705	0.226529	0.137399	20.1	24.4
0.186137	0.116505	0.190112	0.0618955	27.3	30.9
0.724306	0.24569	0.505609	0.40935	25.7	23.2
0.559382	0.614173	0.574434	0.650689	26.5	25.4
0.673618	0.634538	0.504227	0.817758	26	24.9
0.538761	0.5	0.683953	0.768433	28.4	24.6
0.278714	0.390244	0.692844	0.83489	25.9	24.6
0.758123	0.786667	0.7188	0.863519	25.1	22.5
0.2106	0.03125	-0.172406	0.840112	27.8	25.6
0.586128	0.789668	0.0772529	0.376454	25.1	27.1
0.300601	0.8625	0.114237	0.309954	23.9	32
1.0077	0.898113	0.701271	0.72794	27.2	26.5
0.365435	0.245902	0.557861	0.809098	28.3	24.4
0.375973	0.8375	0.144069	0.0990789	28.9	32
0.544	0.364	0.668345	0.780195	25	25
0.283951	0.307407	0.852376	0.909144	24.3	27
0.0888795	0.828829	0.126613	0.170222	32	22.2
1.01257	0.6875	0.269162	0.410819	26.1	32
0.688235	0.972112	0.290837	0.281136	25.3	25.1
1.00625	0.0875	0.278424	0.449858	32	32
0.5301	0.612245	0.83884	0.889443	23.9	24.5
0.148787	0.2	0.0110623	0.0226352	20.1	32
0.638676	0.411504	0.494912	0.726038	31.1	22.6
0.363077	0.084375	0.121392	0.145131	24.9	32
0.631781	0.739623	0.414017	0.81604	32	26.5
0.359375	0.0125	0.169055	0.0655104	32	32
0.594203	0.507576	0.746395	0.54074	27.6	26.4
0.796676	0.0741935	0.0873017	0.0668288	23.1	31
0.316447	0.363636	0.715484	0.882443	26.2	24.2
0.974139	0.0592885	0.814977	0.855866	26.9	25.3
0.642519	0.645283	0.205858	0.394491	24.3	26.5
0.188021	0.57563	0.0240689	0.241446	24.3	23.8
0.734375	0.084375	0.0535091	0.214033	32	32
0.163568	0.53527	0.123854	0.168505	20	24.1
0.903859	0.709559	0.506517	0.821356	26.6	27.2
0.798729	0.715867	0.635925	0.556063	25.9	27.1
0.359375	0.54375	0.331211	0.251414	32	32
0.389491	0.519084	0.383594	0.146737	25.7	26.2
0.273714	0.550201	0.202698	0.531504	23.9	24.9
0.46636	0.317269	0.322511	0.285764	28.3	24.9
0.480587	0.417391	0.366952	0.731239	24.3	23
0.850101	0.489286	0.469017	0.294182	28.4	28
0.103125	0.10625	0.583955	0.0366023	32	32
0.0787787	0.575439	0.158872	0.26027	31.2	28.5
0.929399	0.0897959	0.0763343	0.0328407	29.6	24.5
0.638164	0.822581	0.814784	0.533086	25.7	24.8
0.223205	0.273438	0.287125	0.537115	24.2	25.6
0.25431	0.279167	0.767112	0.825947	26.1	24
0.302669	0.359684	0.737058	0.839241	25.9	25.3
0.964178	0.226619	0.417773	0.189708	28.9	27.8
0.188889	0.323636	0.110979	0.582597	27	27.5
0.45	0.34	0.0220292	0.0761431	21.6	20
0.206489	0.353125	0.113142	-0.137506	20.9	32
0.0450643	0.554422	0.0959947	0.116726	22.9	29.4
0.977024	0.964912	0.692771	0.59871	28.1	28.5
1.04375	0.36	0.0912171	0.022441	32	20
1.00822	0.65625	0.0702262	0.0344228	30.4	32
0.640523	0.300654	0.0674677	0.0210112	29.4	30.6
0.368627	0.407843	0.792964	0.795253	26.5	25.5
0.0321365	0.409375	0.213987	0.0353824	28.2	32
0.821813	0.08125	0.642383	0.593426	30.2	32
0.115161	0.722581	0.123817	0.115971	20	31
1.02366	0.0813008	0.574312	0.801165	25.7	24.6
0.0590278	0.653125	0.132412	0.0402496	28.8	32
0.892231	0.682243	0.259129	0.0942998	32	21.4
0.738445	0.694853	0.81215	0.627354	25.2	27.2
0.996978	0.857664	0.707265	0.689786	25.6	27.4
0.825	0.684375	0.075318	0.20136	32	32
0.781226	0.721569	0.778287	0.709696	25.4	25.5
0.52219	0.882353	0.335112	0.193877	32	23.8
0.577185	0.533613	0.616017	0.581289	25.4	23.8
1.03788	0.0340909	0.853984	0.840102	27.5	26.4
0.569688	0.73029	0.106367	0.263787	26.8	24.1
0.321117	0.0594059	0.149242	0.0847883	26.8	20.2
0.258457	0.898148	0.682265	0.0427317	25.4	21.6
0.465615	0.3875	0.672503	0.320992	29.9	32
0.259086	0.607018	0.208148	0.356725	29.3	28.5
0.885911	0.583026	0.782734	0.66583	28.1	27.1
0.789583	0.946875	0.19148	0.239013	24	32
0.45098	0.564706	0.796532	0.843545	27.2	25.5
0.0672475	0.247012	0.470265	0.676936	27.3	25.1
0.877698	0.877698	0.804637	0.779095	27.8	27.8
0.413902	0.449057	0.686361	0.795109	26.9	26.5
0.980476	0.766234	0.659551	0.336277	30	23.1
0.846154	0.696154	0.740747	0.693304	26	26
0.308925	0.398524	0.761835	0.828661	26.3	27.1
0.531716	0.392491	0.759075	0.827172	28	29.3
0.0400067	0.98855	0.762523	0.91892	27.4	26.2
0.995509	0.891566	0.731872	0.772085	27.9	24.9
0.224661	0.224576	0.841459	0.795181	24.9	23.6
0.85625	0.865625	0.724211	0.194975	24.5	32
0.52663	0.620408	0.588301	0.803079	24.6	24.5
0.129968	0.433121	0.559943	0.544673	27.9	31.4
0.534386	0.40625	0.62945	0.664364	27.9	32
0.376846	0.359073	0.751511	0.870522	25.7	25.9
0.242088	0.229572	0.679868	0.790281	29.1	25.7
0.927846	0.0365854	0.701797	0.833247	24	24.6
0.211329	0.190661	0.868519	0.911894	24.4	25.7
0.211574	0.930233	0.707611	0.516896	29	25.8
0.686153	0.654167	0.700132	0.77324	26.3	24
0.842751	0.963696	0.1126	0.0393801	31.1	30.3
0.102485	0.0863309	0.647969	0.688884	27.3	27.8
0.580134	0.056	0.0657338	0.0678437	29.8	25
0.309085	0.387755	0.762596	0.715961	24.8	24.5
0.481132	0.585271	0.189121	0.830431	22.7	25.8
0.501705	0.549587	0.0688208	0.0396532	32	24.2
0.39925	0.11336	0.10025	0.148326	29.6	24.7
0.52383	0.59375	0.0731366	0.057063	21.9	32
0.706044	0.492857	0.740504	0.853209	27.3	28
0.98342	0.775244	0.494629	0.750785	27.8	30.7
0.372607	0.98	0.358621	0.543875	30.3	30
0.543945	0.673993	0.243001	0.112591	32	27.3
0.315088	0.368217	0.677858	0.749964	26.3	25.8
0.713898	0.512712	0.118461	0.449405	30	23.6
0.202968	0.0724138	0.0974122	0.0559109	23.7	29
0.129602	0.191176	0.141173	0.103444	29.4	27.2
0.528379	0.64	0.538922	0.779908	25.3	25
0.544206	0.637363	0.427977	0.824975	22.7	27.3
0.944032	0.363934	0.382184	0.670179	25.6	30.5
0.649622	0.684564	0.213008	0.0732554	32	29.8
0.905658	0.612903	0.0295918	0.244213	25.2	24.8
0.31205	0.987755	0.563105	0.61769	27.2	24.5
0.781749	0.665399	0.707225	0.730479	24.5	26.3
0.264223	0.584375	0.112545	0.176945	30.1	32
0.266917	0.158088	0.636736	0.785293	28.6	27.2
0.121927	0.244813	0.612403	0.744835	26.8	24.1
0.1374	0.0843373	0.710734	0.821398	24	24.9
0.936201	0.944649	0.745883	0.705551	26.6	27.1
0.804727	0.472492	0.57038	0.601428	28	30.9
0.742837	0.567164	0.55505	0.819314	27.4	26.8
0.101069	0.742671	0.10006	0.260914	32	30.7
0.050857	0.0501672	0.704492	0.829526	32	29.9
0.546071	0.955446	0.0885845	0.041754	32	20.2
0.572838	0.984277	0.16304	0.148797	32	31.8
0.168614	0.00819672	0.500686	0.775532	24.7	24.4
0.266421	0.321429	0.702827	0.838817	23.9	25.2
0.547624	0.234375	0.0401926	0.128151	31.3	32
0.117857	0.405	0.274401	0.0322036	28	20
0.877249	0.313808	0.47368	0.601389	32	23.9
0.0927488	0.565574	0.586642	0.375119	24.1	24.4
0.831303	0.650735	0.709423	0.898415	28	27.2
0.68125	0.25	0.167674	0.142443	20	32
0.627978	0.732342	0.703691	0.783427	27.1	26.9
0.424749	0.389474	0.716545	0.887093	28	28.5
0.908544	0.256705	0.0659529	0.0977422	20	26.1
0.860376	0.184028	0.136338	0.265221	29.3	28.8
0.564115	0.604	0.78158	0.661269	24.3	25

## Sheet: (+MF) RS 0.1 %
Old_Phase	New_Phase	r2_before	r2_after	Period_before	Period_after
0.570312	0.488281	0.727047	0.863913	26	25.6
0.37455	0.462185	0.772814	0.843411	24.5	23.8
0.696779	0.835526	0.279143	0.35069	29	30.4
0.943875	0.525	0.0890479	0.0474855	29.9	32
0.604534	0.446078	0.0430104	0.105461	32	20.4
0.931409	0.786765	0.618186	0.661605	26.8	27.2
0.428402	0.29375	0.125349	0.453267	23.7	32
1.03673	0.126531	0.0704192	0.156705	24.5	24.5
0.0799403	0.0708661	0.637079	0.787823	26.9	25.4
0.445	0.365	0.0364888	0.0502066	20	20
0.299517	0.731225	0.0355732	0.0898189	20.7	25.3
0.912318	0.26556	0.190311	0.041785	32	24.1
0.498971	0.596567	0.735676	0.791931	24.2	23.3
0.354018	0.182143	0.10653	0.232381	32	28
0.432757	0.109244	0.106165	0.088871	25.7	23.8
1.03831	0.125	0.463342	0.905322	25	25.6
0.956891	0.783465	0.823034	0.888198	25.9	25.4
0.215121	0.187234	0.634397	0.726083	26.2	23.5
0.171875	0.443636	0.129365	0.142278	32	27.5
0.25	0.085	0.0854459	0.0906316	20	20
0.880452	0.860377	0.745463	0.791761	24.7	26.5
0.420732	0.495	0.030178	0.0607419	20.5	20
0.679144	0.233607	0.122041	-0.0298802	27.7	24.4
0.478927	0.348659	0.687267	0.68552	26.1	26.1
0.679075	0.91	0.141479	0.00116747	22.7	20
0.669877	0.731602	0.155824	0.0243642	26.7	23.1
0.728125	0.12	0.0550186	-0.089667	32	20
1.04375	0.46	0.0504196	0.0230084	32	20
0.813109	0.0403587	0.0813676	0.164224	23.5	22.3
0.280683	0.240876	0.775478	0.943602	28	27.4
0.366165	0.330855	0.873428	0.935783	28.9	26.9
0.648516	0.0546218	0.249977	0.293726	27.1	23.8
0.553125	0.94375	0.155102	0.247045	32	32
0.377413	0.456693	0.670441	0.840012	24.8	25.4
0.506804	0.719858	0.301479	0.04305	32	28.2
0.0815789	0.185	0.016703	0.0735868	20.9	20
0.498665	0.0683761	0.117975	0.0185926	32	23.4
0.843242	0.696875	0.152339	0.188052	24.6	32
0.0523784	0.989865	0.403093	0.283113	25	29.6
0.56625	0.168	0.034592	0.193503	32	25
0.19375	0.846875	0.344548	0.0790647	32	32
0.210987	0.533835	0.627123	0.0535482	26.1	26.6
0.212822	0.459677	0.410548	0.321408	25.9	24.8
0.797619	0.75873	0.366768	0.326547	25.2	31.5
0.132062	0.0890688	0.310275	0.0896642	23.9	24.7
0.323298	0.380952	0.0305	0.122249	24.2	21
0.315456	0.847751	0.114053	0.445694	30.6	28.9
0.807242	0.365079	0.359467	0.122366	32	25.2
0.916375	0.290456	0.220437	0.67241	22.8	24.1
0.97625	0.69375	0.0599596	0.255147	20	32
0.552903	0.590038	0.419492	0.80307	27.3	26.1
0.285149	0.309735	0.398812	0.28891	32	22.6
0.359375	0.04375	0.310676	0.0762666	32	32
0.240215	0.929766	0.109451	0.218289	29.6	29.9
0.881474	0.718644	0.740948	0.895256	28.7	29.5
0.637265	0.65587	0.198688	0.756588	23	24.7
0.836207	0.704545	0.650837	0.756087	26.1	26.4
0.587935	0.90458	0.633957	0.170926	25.7	26.2
0.9	0.040625	0.444626	0.0982118	32	32
0.440733	0.775	0.326672	0.11898	23.2	32
0.382512	0.361314	0.887509	0.863018	28.7	27.4
0.363568	0.240664	0.901631	0.937518	25	24.1
0.409217	0.487544	0.801505	0.916061	29.6	28.1
0.824747	0.124444	0.0919538	0.222173	22	22.5
0.321752	0.419608	0.249986	0.588683	32	25.5
0.395631	0.39759	0.608354	0.648033	24.6	24.9
0.571673	0.34	0.196112	0.0816342	26.3	20
0.227258	0.139442	0.663701	0.764465	28.7	25.1
0.37788	0.475806	0.681427	0.407987	25.2	24.8
0.267544	0.285088	0.775576	0.831606	24	22.8
0.313481	0.855	0.0688681	0.0714447	29.3	20
0.412379	0.510121	0.654341	0.797581	24.6	24.7
0.293808	0.370656	0.67631	0.661511	27	25.9
0.405763	0.573427	0.182288	0.0499307	29.1	28.6
0.815946	0.72314	0.629327	0.878786	24.4	24.2
0.0752896	0.320463	0.102122	0.0606508	23.8	25.9
0.477679	0.678125	0.151341	0.350603	25.2	32
0.95988	0.1625	0.121176	0.218754	30.3	32
0.533505	0.710084	0.0754136	0.248237	23.2	23.8
0.0541667	0.379167	0.124457	0.370515	32	24
0.81875	0.6375	0.126615	0.20571	32	32
0.0609059	0.404858	0.118629	0.182592	32	24.7
0.32825	0.921875	0.288472	0.030094	25	32
0.0954892	0.236934	0.385937	0.724673	25.9	28.7
0.923929	0.316964	0.0210525	0.222118	20	22.4
0.323718	0.238462	0.16027	0.461171	31.2	26
0.348307	0.360656	0.0456587	0.0585244	22.9	24.4
0.575031	0.603175	0.767198	0.884089	26	25.2
0.710724	0.695473	0.35179	0.749515	30.6	24.3
0.288692	0.251799	0.2596	0.587409	32	27.8
1.02813	0.79375	0.221777	0.16791	32	32
0.418971	0.549784	0.587919	0.777629	24.8	23.1
0.507139	0.453875	0.34236	0.599318	25.3	27.1
0.960058	0.10757	0.394993	0.845051	23.6	25.1
0.259779	0.147799	0.14963	0.0943224	24.6	31.8
0.826541	0.54717	0.367865	0.42436	26.9	26.5
0.693198	0.715254	0.0333944	-0.117763	22.7	29.5
0.525968	0.91875	0.629131	0.156771	28.4	32
0.308908	0.152249	0.402344	0.667491	27.7	28.9
0.14375	0.615625	0.210511	0.0514593	32	32
0.869095	0.798013	0.240068	0.632765	27	30.2
0.163264	0.233962	0.626021	0.859133	26.8	26.5
0.905131	0.537162	0.546975	0.843529	27.1	29.6
0.805136	0.712	0.703416	0.870236	25.7	25
0.170057	0.558952	0.286055	0.543028	24.6	22.9
0.693127	0.532567	0.166188	0.659746	28.8	26.1
0.451133	0.373016	0.692284	0.851307	26.7	25.2
0.0667117	0.0823529	0.561122	0.771149	26.1	25.5
0.605975	0.655303	0.73559	0.794419	26.5	26.4
0.441752	0.645914	0.346633	0.762112	21.5	25.7
0.493878	0.480916	0.649639	0.69823	25.5	26.2
0.90102	0.926531	0.141916	0.386181	24	24.5
0.861637	0.312217	0.705239	0.0870152	32	22.1
0.569293	0.1625	0.221117	0.109027	27.6	32
0.862763	0.847896	0.190221	0.317882	32	30.9
0.910528	0.846743	0.599391	0.788451	24.7	26.1
0.364511	0.644	0.405807	0.156275	26.6	25
0.132123	0.956175	0.195604	-0.0202824	27	25.1
0.997103	0.724265	0.644741	0.792567	26.4	27.2
0.268494	0.468619	0.633071	0.82758	24.7	23.9
0.63224	0.596296	0.322539	0.875676	22.7	27
0.831779	0.177686	0.164475	0.0804884	23.4	24.2
0.169375	0.188	0.443024	0.730781	25.6	25
0.415489	0.156522	0.234823	0.124456	32	23
0.687066	0.70751	0.478955	0.486329	23.8	25.3
0.745833	0.530303	0.394714	0.76379	32	26.4
0.0780402	0.905512	0.0704938	0.141916	22.5	25.4
0.0420116	0.115894	0.20872	0.693739	32	30.2
0.314249	0.146341	0.397167	0.741037	28.5	24.6
0.964412	0.86	0.327543	0.689158	27.2	25
0.118868	0.972509	0.360443	0.504887	32	29.1
0.885157	0.728889	0.708201	0.756424	26.2	22.5
0.232184	0.570909	0.745083	0.70934	26.1	27.5
1.01403	0.194332	0.25376	0.784974	32	24.7
0.800702	0.913858	0.7849	0.719112	26.8	26.7
0.327897	0.67382	0.671516	0.83745	25	23.3
0.995002	0.993031	0.828719	0.798412	26.7	28.7
0.762577	0.742739	0.644068	0.785315	24.2	24.1
0.131794	0.25	0.684094	0.842973	23.6	23.2
0.437353	0.34902	0.795602	0.58469	25.9	25.5
0.722845	0.462025	0.676904	0.280798	29.6	31.6
0.851188	0.864	0.790259	0.847213	26.1	25
0.895566	0.25	0.434001	0.0296456	23.4	32
0.567367	0.647826	0.770503	0.91525	26.3	23
0.63225	0.315625	0.655465	-0.0617359	25	32
0.762101	0.735915	0.536463	0.826756	26.1	28.4
1.00625	0.265625	0.293701	0.716475	32	32
0.944961	0.930909	0.676438	0.881746	25.8	27.5
0.42624	0.566038	0.494931	0.544847	23.7	31.8
0.487684	0.598425	0.846948	0.886339	26.5	25.4
0.562215	0.664062	0.486519	0.789687	24.7	25.6
0.248666	0.27881	0.469854	0.665804	25.7	26.9
0.45125	0.803125	0.24218	0.491998	20	32
0.894066	0.716981	0.684102	0.882276	26.2	26.5
0.0463118	0.508091	0.718923	0.710853	26.1	30.9
0.114791	0.0391459	0.53507	0.471335	32	28.1
0.307865	0.283636	0.131424	0.692242	26.7	27.5
0.577841	0.714859	0.565587	0.728891	25.5	24.9
0.0444853	0.540625	0.447939	0.47868	25.5	32
0.900302	0.790614	0.719296	0.431432	23.2	27.7
0.801045	0.187726	0.0220179	0.013315	21.7	27.7
0.075958	0.375	0.616272	0.367717	27.4	32
0.211903	0.347518	0.455932	0.924935	30.4	28.2
0.615504	0.574545	0.395929	0.586521	25.8	27.5
0.658314	0.388235	0.142548	0.346993	22.3	25.5
0.51021	0.47561	0.789052	0.777698	25.8	24.6
0.257516	0.628125	0.409521	0.317073	31.6	32
0.0903963	0.40625	0.0441339	0.0645196	20.5	32
0.725922	0.790625	0.340252	0.519979	24.4	32
0.693028	0.603846	0.364327	0.286149	26.7	26
0.381533	0.798701	0.563479	0.55132	28.7	30.8
0.813454	0.757202	0.894096	0.462232	24.8	24.3
0.494379	0.346875	0.461792	0.648536	27.8	32
0.129518	0.0265152	0.118247	0.0262929	24.9	26.4
0.528162	0.538745	0.539799	0.530961	27.3	27.1
0.906013	0.820513	0.586864	0.844409	24.6	27.3
0.296278	0.391304	0.701195	0.40055	26.4	25.3
0.670649	0.838608	-0.056773	0.0576554	32	31.6
0.259986	0.32971	0.0368148	0.0281392	24.6	27.6
0.933056	0.663194	0.155239	0.26078	20	28.8
0.34963	0.15625	0.0930603	0.517423	28.7	32
0.951075	0.957364	0.715186	0.827995	25.7	25.8
0.666124	0.228137	0.0325952	0.0826517	32	26.3
0.234866	0.771875	0.313851	0.311114	31.8	32
0.992653	0.400763	0.0098469	0.303213	32	26.2
0.20085	0.809524	0.264736	0.0319605	32	29.4
0.827576	0.103321	0.45133	0.624754	22.7	27.1
0.388052	0.897527	0.0445592	0.0757672	21.5	28.3
0.0371085	0.736486	0.575951	0.136897	25.2	29.6
0.651333	0.643939	0.184933	0.117984	25	26.4
0.879725	0.25498	0.170209	0.21523	21.7	25.1
1.03623	0.114815	0.742856	0.800103	27.5	27
0.940793	1	0.487373	0.219269	28.1	24.8
0.25318	0.282787	0.597504	0.848378	25	24.4
0.627471	0.210526	0.106618	-0.174276	20.6	24.7
0.22422	0.370229	0.557747	0.164542	29.5	26.2
0.39023	0.370229	0.708225	0.796286	25.8	26.2
0.222018	0.223577	0.745123	0.857406	26.6	24.6
0.264595	0.32377	0.556171	0.764562	25.3	24.4
0.239167	0.192771	0.660753	0.907857	25.7	24.9
0.351768	0.497872	0.786527	0.767762	27.2	23.5
0.622929	0.57874	0.848003	0.814702	25	25.4
0.0797999	0.810409	0.728256	0.611019	26.6	26.9
0.949723	0.613027	0.678713	0.779577	22.9	26.1
0.42692	0.646341	0.834281	0.481	27	24.6
0.114352	0.907336	0.722229	0.787393	25.6	25.9
0.448089	0.212687	0.0584006	0.153535	20.5	26.8
0.758426	0.25	0.125218	0.351009	30.2	26.8
0.924361	0.892562	0.551459	0.780708	25.6	24.2
1.01437	0.145228	0.565312	0.427004	27.4	24.1
0.46356	0.394309	0.49206	0.814971	28	24.6
0.661937	0.687023	0.785517	0.897485	26.9	26.2
0.957096	0.883459	0.501855	0.601926	28.6	26.6
0.923755	0.868914	0.769044	0.780747	27.7	26.7
0.963377	0.0692308	0.654169	0.739181	25.1	26
0.797709	0.449123	0.442869	0.747226	24.5	28.5
0.787394	0.828897	0.803686	0.66332	24.8	26.3
0.956645	0.296875	0.0964347	0.269422	25.3	32
0.363688	0.438462	0.764255	0.798792	27.2	26
0.0880682	0.884375	0.103239	-0.0401837	22	32
0.815057	0.61794	0.245773	0.168813	27.7	30.1
0.138182	0.709459	0.699899	0.590957	25.5	29.6
0.0979963	0.0269058	0.0789667	0.118825	25.2	22.3
0.177144	0.148289	0.658727	0.782317	30.4	26.3
0.881227	0.840164	0.388338	0.430064	25.9	24.4
0.348519	0.569288	0.702609	0.823256	23.8	26.7
0.154544	0.815625	0.513291	0.552956	29.3	32
0.778626	0.622137	0.760147	0.727635	26.2	26.2
0.0433468	0.68125	0.127386	0.203525	21.7	32
0.312377	0.108014	0.0435964	0.259013	23	28.7
0.502692	0.60625	0.836593	0.809121	26.7	32
0.554622	0.542208	0.716845	0.596718	27.2	30.8
0.73614	0.649573	0.654258	0.800531	25.7	23.4
0.831623	0.4875	0.842404	0.37546	26.8	32
0.541188	0.371212	0.0583848	0.0375377	26.1	26.4
1.03125	0.80625	0.164901	0.134489	32	32
0.149312	0.542857	0.745702	0.784712	24.9	28
0.95625	0.228125	0.0961698	0.0316858	32	32
0.890625	0.81	0.0940634	0.109133	32	20
0.306452	0.451613	0.327581	0.848285	23.2	24.8
0.363627	0.882353	0.0659227	-0.0553976	20	25.5
0.468882	0.65812	0.1928	0.50258	21.3	23.4
0.15625	0.621875	0.0288229	0.0979628	22.6	32
0.446875	0.315625	0.228947	0.13445	32	32
0.48125	0.03125	0.162695	0.225221	32	32
0.197354	0.785185	-0.0563494	0.437155	21	27
1.02774	0.684211	0.697584	0.610835	22.2	20.9
0.815595	0.626712	0.311262	0.442134	31.2	29.2
0.6692	0.111111	-0.00394932	0.0597546	32	24.3
0.966856	0.44375	0.0166229	0.0961545	26.4	32
0.888569	0.612378	0.194543	0.117195	32	30.7
0.0408271	0.588933	0.0161209	0.0396184	24.6	25.3
0.98125	0.985	0.0798186	0.0290877	32	20
0.391504	0.0909091	0.182211	0.309303	26.8	28.6
0.931915	0.67234	0.372728	0.775848	24	23.5
0.194689	0.79402	0.817061	0.681403	29.1	30.1
0.455337	0.203125	0.0101696	0.230765	21.9	32
0.138247	0.0101351	0.522916	0.366348	30.4	29.6
0.114205	0.714876	0.485223	0.478114	32	24.2
0.10625	0.378125	0.705401	0.338157	26	32
0.407516	0.38	0.235544	0.0583311	30.6	20
0.911152	0.93125	0.0560446	0.298879	20.4	32
0.736984	0.655602	0.102228	0.383281	24.3	24.1
0.434586	0.103175	0.791861	0.736005	25.6	25.2
0.535911	0.537118	0.820469	0.912081	24.6	22.9
0.558261	0.820961	0.970048	0.233013	25.9	22.9
0.258724	0.381148	0.800445	0.895848	24.1	24.4
0.52609	0.397059	0.644221	0.492001	25.9	27.2
0.540727	0.478125	0.204072	0.165037	27.7	32
0.831334	0.015625	0.728922	0.317709	29.7	32
0.674439	0.384977	0.316317	0.174901	24.1	21.3
0.079358	0.0960854	0.740371	0.895534	25.7	28.1
0.12219	0.212928	0.381399	0.0190948	27.2	26.3
0.261601	0.16875	0.444719	0.217354	29.9	32
0.857053	0.50625	0.573087	0.611636	24.9	32
0.892506	0.768061	0.601606	0.611501	25.1	26.3
0.534736	0.619433	0.848444	0.692471	25.1	24.7
0.787063	0.872881	0.421781	0.447034	23.7	23.6
0.641015	0.689655	0.562881	0.890135	24.6	29
0.65625	0.40625	0.171982	0.237807	20	32
0.0692265	0.364217	0.673384	0.510464	27.1	31.3
0.964466	0.926199	0.174054	0.380582	24.3	27.1
0.144641	0.289753	0.401174	0.22429	27	28.3
0.566768	0.546939	0.724567	0.797438	25.4	24.5
0.296875	0.74375	-0.0747816	-0.148137	32	32
0.939589	0.369478	0.407314	0.00819547	23.6	24.9
0.975992	0.206349	0.415832	0.765999	32	25.2
0.156131	0.176991	0.650933	0.403187	25.2	22.6
0.442445	0.369295	0.749119	0.670538	26.7	24.1
0.256322	0.157088	0.724409	0.809783	27	26.1
0.644715	0.521739	0.792771	0.302912	23.9	25.3
0.593564	0.589147	0.782908	0.86321	25.1	25.8
0.0970511	0.0950704	0.280753	0.368627	32	28.4
0.572352	0.545741	0.789966	0.692861	24.8	31.7
0.113492	0.238095	0.734454	0.638263	28	25.2
1.0359	0.978992	0.716667	0.835519	26.1	23.8
0.612117	0.6639	0.776743	0.852942	24.8	24.1
0.694139	0.380769	0.565209	0.765296	27.3	26
0.556947	0.455253	0.735428	0.899616	26.6	25.7
0.121873	0.72766	0.529987	0.767603	23.9	23.5
0.616601	0.326087	0.0782023	0.502158	25.3	23
0.464505	0.675676	0.938234	0.554971	27.5	22.2
0.10643	0.830579	0.340147	0.122637	20.5	24.2
0.506293	0.619718	0.19956	0.276037	23.5	28.4
1.00226	1	0.768956	0.905719	26.8	24.9
0.66875	0.428125	0.198418	0.0732161	32	32
0.811475	0.139344	0.643011	0.881702	24.4	24.4
0.988013	0.107884	0.426372	0.804438	25.2	24.1
0.13786	0.0409836	0.66672	0.824252	26.5	24.4
0.178705	0.044	0.530076	0.696082	27.8	25
0.889879	0.167883	0.761834	0.790036	25.4	27.4
0.867736	0.870968	0.764459	0.855294	25.7	24.8
0.509703	0.441176	0.712304	0.825694	24.9	23.8
0.15625	0.05	0.122458	0.150734	22	32
0.583051	0.130909	0.050653	0.0354914	23.6	27.5
0.402462	0.44375	0.0757863	0.203566	26.4	32
0.559579	0.370607	0.654956	0.766528	23.6	31.3
0.553519	0.512397	0.709485	0.877239	24.8	24.2
0.613498	0.684	0.698988	0.317	24.3	25
0.962119	0.775087	0.182887	0.141574	24.8	28.9
0.467448	0.554167	0.741864	0.73135	25.6	24
0.549035	0.369963	0.68611	0.758249	22.9	27.3
0.556689	0.452381	0.483807	0.654667	29.4	25.2
0.100741	0.092	0.701108	0.671151	27	25
0.860328	0.73617	0.755615	0.486904	27.1	23.5
0.529026	0.441048	0.356369	-0.0674943	32	22.9
0.427954	0.568376	0.70291	0.818471	25.5	23.4
0.342501	0.134146	0.278483	0.76108	29	24.6
0.439421	0.561798	0.703367	0.892049	24.9	26.7
0.671984	0.669261	0.314993	0.821594	25	25.7
0.196288	0.3361	0.735295	0.754125	23.9	24.1
0.148397	0.34767	0.274183	0.65531	29.3	27.9
0.283898	0.334746	0.619917	0.868697	28.4	23.6
0.582642	0.492	0.555223	0.697802	26.5	25
0.592227	0.52459	0.405631	0.846744	30.2	24.4
0.70768	0.547414	0.452073	0.63111	25.3	23.2
0.595086	0.366782	0.490437	0.519671	24.7	28.9
0.285862	0.37069	0.321459	0.879088	27.5	23.2
0.564685	0.512397	0.754001	0.766365	26	24.2
1.01641	0.9875	0.179051	0.77531	29.7	24
0.429713	0.125	0.844811	0.736003	30.9	32
0.709135	0.618881	0.371615	0.823993	32	28.6
0.523291	0.713147	0.412394	0.711839	23.4	25.1
0.554513	0.240343	0.1834	0.82169	26.3	23.3
0.225	0.445	0.0367737	0.0352979	20	20
0.99937	0.245136	0.273156	0.698988	24.1	25.7
0.965625	0.275	0.120139	0.111774	32	32
0.358598	0.871681	0.180752	0.0265309	27.8	22.6
0.7375	0.8375	0.0870229	0.279076	32	32
0.99235	0.934375	0.0473819	0.190311	24.1	32
0.582931	0.818841	0.0507114	0.103363	27	27.6
0.633133	0.413534	0.526398	0.657034	30	26.6
0.323708	0.587662	0.0962748	0.267124	23.5	30.8
0.722177	0.70073	0.828354	0.697544	27.5	27.4
0.340716	0.5	0.0340566	0.152664	20.6	32
0.609375	0.4125	0.063795	0.191732	32	32
0.843274	0.834008	0.68835	0.787069	24.6	24.7
0.903065	0.00806452	0.684738	0.844679	25.1	24.8
0.631988	0.407285	0.646483	0.533329	26.5	30.2
0.749567	0.752033	0.71511	0.831028	24.4	24.6
0.518363	0.731707	0.102139	0.139743	23.2	24.6
0.954315	0.816479	0.799939	0.717972	27.3	26.7
0.571002	0.615702	0.27649	0.14637	27.4	24.2
0.811984	0.988327	0.747133	0.792628	25	25.7
0.689432	0.282686	0.0867567	0.274515	32	28.3
0.318478	0.099631	0.102422	0.0295869	28.3	27.1
0.734494	0.5	0.333477	0.0490586	29.2	28.8
0.109375	0.971875	0.188148	0.460367	32	32
0.354732	0.368966	0.504519	0.864306	28.2	29
0.0527656	0.115894	0.0664595	0.23042	24.7	30.2
0.42219	0.218487	0.166147	0.0657503	32	23.8
0.275876	0.662338	0.312524	0.564286	24.2	23.1
0.955789	0.73125	0.159426	0.0603769	21.7	32
0.533802	0.354515	0.0607765	0.0550616	29.5	29.9
0.927713	0.917323	0.557556	0.777035	25.5	25.4
0.0390959	0.804428	0.136639	0.634259	20	27.1
0.468991	0.608295	0.427732	0.699631	24.9	21.7
0.518993	1	0.861768	0.749536	23.5	21.9
0.363797	0.5875	0.30859	0.199058	31.8	32
0.973975	0.0687023	0.460379	0.925851	25.9	26.2
0.130205	0.870536	0.305898	0.153241	23.5	22.4
0.965625	0.121875	0.0656029	0.172871	32	32
0.742754	0.76087	0.542441	0.880576	27.6	27.6
0.954591	0.872792	0.548271	0.687879	26.8	28.3
0.290293	0.4125	0.0517346	-0.00941824	23.5	32
0.228093	0.177419	0.529322	0.474891	26.8	24.8
0.586211	0.025	0.144296	0.281156	25.7	32
0.417795	0.698347	0.178831	0.152911	23.5	24.2
0.548402	0.517857	0.488289	0.787524	22.8	22.4
0.352606	0.640625	0.0671131	0.105699	24.7	32
0.497319	0.8	0.514228	0.0194911	31.7	20
0.452767	0.880546	0.136053	0.139302	22.7	29.3
0.631426	0.900332	-0.0425505	0.0716634	32	30.1
0.581099	0.816425	0.173757	0.0178709	32	20.7
0.515266	0.25	0.0693937	0.12732	30.5	32
0.623807	0.123675	0.0422442	0.0841384	32	28.3
0.753125	0.1375	0.41378	0.209541	32	32
0.547379	0.303125	0.140105	0.0165362	24.8	32
0.20142	0.826367	0.326713	0.591289	25.4	31.1
0.75625	0.245	0.0807724	0.015278	32	20
0.990236	0.927083	0.794804	0.88631	26.6	28.8
0.495537	0.932692	0.0264719	0.0256581	23.7	31.2
0.718699	0.911765	0.402924	0.542773	30.7	30.6
0.0990671	0.550388	0.300497	0.731843	29.5	25.8
0.129056	0.655678	0.352842	0.18566	29.7	27.3
0.885281	0.594488	0.11161	0.357768	26.7	25.4
0.661581	0.745247	0.0254375	0.0588732	23.8	26.3
1.01191	0.873786	0.0711085	0.0247763	20.7	20.6
0.244842	0.183521	0.768888	0.872929	27.1	26.7
0.996236	0.952703	0.811524	0.908719	28	29.6
0.197159	0.725	0.0352797	0.0899101	22	32
0.598399	0.48125	0.440397	0.248896	24.2	32
0.686828	0.803089	0.239942	0.325986	26	25.9
0.950103	0.687243	0.631915	0.569094	28.8	24.3
0.129507	0.468	0.0857169	0.380408	22.3	25
0.910705	0.666667	0.0662046	0.385119	29.9	24.6
0.465072	0.384615	0.125265	0.382094	24.2	22.1
0.945223	0.65	0.4796	0.307373	26.3	32
0.681866	0.640625	0.681491	0.744693	25.1	25.6
0.916336	0.844106	0.702594	0.840692	26.6	26.3
0.700353	0.699605	0.593283	0.820111	25.9	25.3
0.118945	0.952381	0.503292	0.779573	32	27.3
0.291385	0.333333	0.66463	0.846234	24.8	25.8
1.03001	0.00796813	0.630406	0.885242	25.2	25.1
0.337552	0.326848	0.497429	0.774146	27.3	25.7
0.47883	0.091195	0.0706241	0.153094	29.1	31.8
1.02951	0.0539419	0.578511	0.841869	24.9	24.1
0.700846	0.577236	0.627896	0.857533	25	24.6
0.172342	0.178261	0.70396	0.823954	24.9	23
0.201228	0.0041841	0.627823	0.846017	25.7	23.9
1.03596	0.0294118	0.663264	0.459298	26.9	23.8
0.100625	0.104	0.315497	0.887925	32	25
0.329656	0.1417	0.271514	0.810633	32	24.7
0.517012	0.0463576	0.2392	0.125257	32	30.2
0.775453	0.208178	0.226707	0.0364554	32	26.9
0.045563	0.778125	0.751634	0.516266	26.2	32
0.4044	0.483019	0.234817	0.246257	27.7	26.5
0.866956	0.569492	0.669285	0.51429	24.6	29.5
0.51417	0.558704	0.805616	0.817882	24.7	24.7
0.367463	0.43346	0.702833	0.760095	26.6	26.3
0.0810705	0.17603	0.0408752	0.172501	28.8	26.7
0.581424	0.542969	0.814603	0.846294	27	25.6
1.02794	0.654167	0.0173302	0.0040147	25.5	24
0.838629	0.851064	0.178031	0.80122	22.3	28.2
1.01497	0.97619	0.143758	0.188496	23.9	29.4
0.130244	0.789831	0.0321241	0.230337	32	29.5
0.900346	0.649446	0.389558	0.270202	32	27.1
0.068287	0.365625	0.10119	0.13303	21.6	32
0.675858	0.796875	0.129641	0.0211985	30.6	32
0.899957	0.956522	0.0453793	0.0183143	20.1	27.6
0.575	0.68125	0.224592	0.0533422	32	32
0.493839	0.439394	0.71981	0.495716	25.7	26.4
1.03081	0.190661	0.772722	0.873261	25.5	25.7
0.0554486	0.254717	0.685666	0.828942	29.4	31.8
0.980941	0.0725806	0.393926	0.768903	24.5	24.8
0.89485	0.69338	0.371627	0.729508	32	28.7
0.384804	0.27451	0.65683	0.684635	27.2	25.5
0.471875	0.784375	0.228638	0.067416	32	32
0.98569	0.804714	0.706512	0.665196	26.4	29.7
0.766426	0.716216	0.648971	0.871018	29.7	29.6
0.32675	0.251799	0.791528	0.771304	26.3	27.8
0.750118	0.752577	0.211526	0.459137	32	29.1
1.02424	0.0613027	0.731502	0.869715	26.7	26.1
0.25625	0.878125	0.0709211	0.292639	32	32
0.625891	0.564	0.423628	0.695539	25.8	25
0.0403646	0.0757576	0.652774	0.861051	25.6	26.4
0.049431	0.868243	0.583122	0.567935	28.5	29.6
0.248562	0.753994	0.0234583	0.218089	32	31.3
0.180235	0.514523	0.874632	0.798032	30	24.1
0.45102	0.530612	0.740108	0.832054	25	24.5
0.0909586	0.817869	0.506882	0.806232	29	29.1
0.170255	0.569024	0.0353386	0.156273	32	29.7
0.121348	0.142322	0.814482	0.819064	27	26.7
0.228125	0.50625	0.226633	0.0871304	32	32
0.0908901	0.166667	0.578299	0.479536	28.7	23.4
0.593215	0.466418	0.80085	0.704106	27.3	26.8
0.884175	0.111111	0.23501	0.256913	27.5	29.7
0.587729	0.556911	0.6397	0.721073	25.8	24.6
0.661667	0.615385	0.524336	0.786529	27.1	24.7
0.734572	0.684211	0.418852	0.726939	23.9	24.7
0.8911	0.485623	0.138328	0.187513	26.8	31.3
0.674721	0.837398	0.577252	0.0439872	32	24.6
0.232161	0.350211	0.61256	0.802647	27	23.7
0.255357	0.603896	0.280436	0.0611262	32	30.8
0.681634	0.439446	0.12654	0.174567	25.7	28.9
0.489165	0.883212	0.143559	0.123361	32	27.4
0.673918	0.090625	0.163285	0.0537813	28.3	32
0.075	0.603125	0.255776	0.0671894	32	32
0.14375	0.53125	0.0918514	0.153998	32	32
0.4061	0.646465	0.0485561	0.807031	25.5	29.7
0.304137	0.58125	0.0809719	0.0583066	28.4	32
0.557121	0.834507	0.121382	0.185034	25.2	28.4
0.957102	0.116183	0.713293	0.816391	26.6	24.1
0.86875	0.43125	0.128037	0.17952	32	32
0.69625	0.540625	0.338661	0.240063	30	32
0.75854	0.266423	0.0690517	0.0312228	20	27.4
0.305634	0.17	0.0567028	0.0158796	28.4	20
0.860536	0.854545	0.763971	0.761127	26.1	27.5
0.398656	0.51417	0.626093	0.796744	25	24.7
0.712527	0.680328	0.801171	0.764044	25.1	24.4
0.97168	0.0488722	0.758065	0.840123	25.7	26.6
0.701247	0.422925	0.38777	0.609147	27.2	25.3
0.458279	0.0131004	0.175391	0.120869	27.7	22.9
0.985734	0.8875	0.52563	0.455679	29.5	24
0.152919	0.00738007	0.305676	0.221794	23.8	27.1
0.727464	0.779116	0.704349	0.744939	26	24.9
0.275118	0.328125	0.183593	0.287032	26.5	32
0.465675	0.619247	0.816989	0.769495	27	23.9
0.169182	0.356667	0.756837	0.818366	26.5	30
0.044823	0.0160643	0.784613	0.837919	26.1	24.9
0.37358	0.465021	0.826616	0.831009	25.9	24.3
0.0888748	0.112903	0.786456	0.827989	29.3	24.8
0.709389	0.714876	0.765742	0.84661	24.4	24.2
0.11585	0.44898	0.170912	0.819445	20	29.4
0.491588	0.467433	0.00476556	0.843028	29.9	26.1
0.121454	0.14741	0.73943	0.865543	26.8	25.1
0.875	0.2	-0.0119854	0.298725	32	32
0.969537	0.871094	0.80168	0.800748	25.8	25.6
0.0532967	0.0321429	0.701561	0.8003	26	28
0.190131	0.100386	0.637452	0.800382	28.3	25.9
0.116452	0.221774	0.520128	0.750073	27.5	24.8
0.16373	0.0434783	0.778712	0.842125	26.9	25.3
0.215513	0.204225	0.4671	0.562015	28.2	28.4
0.621008	0.35	0.577555	0.460101	22.7	32
0.295833	0.4125	0.525066	0.798291	24	24
0.194033	0.0741935	0.512436	0.557882	26.6	31
0.588405	0.417671	0.625047	0.790266	23.2	24.9
0.974982	0.0898437	0.769067	0.848979	25.7	25.6
0.22681	0.0953947	0.226262	0.219525	28.2	30.4
0.558833	0.502041	0.648387	0.786376	25.6	24.5
0.673491	0.50625	0.00627429	0.0552786	23.2	32
0.0613074	0.279152	0.225163	0.0800312	32	28.3
0.180159	0.015	0.0649893	0.01593	25.2	20
0.195406	0.237154	0.660394	0.663109	26.5	25.3
0.473323	0.334375	0.0863497	0.171503	24.6	32
0.162517	0.913386	0.497077	0.626419	27.2	25.4
0.261261	0.774775	0.241675	0.1543	25.9	22.2
0.775342	0.57	0.26479	0.0329642	29.2	20
0.855217	0.328063	0.184505	0.29045	30	25.3
0.725849	0.60515	0.23067	0.397324	29.3	23.3
0.23625	0.74375	0.0239456	0.27245	20	32
0.326087	0.43913	0.58321	0.911894	23	23
0.727419	0.687225	0.635502	0.727136	25	22.7
0.836923	0.246154	0.207352	0.804297	20	26
0.262226	0.37377	0.0809058	0.0621795	23.6	30.5
0.389317	0.243728	0.741253	0.553185	26.8	27.9
0.293522	0.875536	0.112631	0.186271	32	23.3

## Sheet: (+MF) RS 0.2 %
Old_Phase	New_Phase	r2_before	r2_after	Period_before	Period_after
0.41875	0.640625	-0.0621879	0.0838705	32	32
0.788603	0.503125	0.109515	0.0639899	20.4	32
0.279732	0.79375	0.268437	0.00133715	24.7	32
0.478125	0.59375	0.13538	0.0326675	32	32
0.210938	0.34375	0.637752	0.715116	25.6	25.6
0.0775804	0.0813953	0.667069	0.829705	25.4	25.8
0.336922	0.353125	0.289358	0.513267	23.8	32
0.601751	0.530466	0.364216	0.704434	25.1	27.9
0.0784314	0.117647	0.181007	0.754008	30.6	25.5
0.41151	0.484615	0.85132	0.905589	26.6	26
0.427348	0.75	0.348806	0.870165	25.9	28.4
0.981884	0.976285	0.823642	0.870794	25.2	25.3
0.380934	0.270968	0.695413	0.598369	24.6	31
0.779268	0.699219	0.535477	0.842803	26.8	25.6
0.615414	0.453061	0.82267	0.9315	26.4	24.5
0.535865	0.476793	0.860586	0.906673	26.9	23.7
0.800857	0.77592	0.126781	0.023362	32	29.9
0.55884	0.615385	0.745791	0.871942	23.9	24.7
0.956014	0.781659	0.206012	0.18861	27.5	22.9
0.346596	0.756098	-0.207964	0.587663	32	24.6
0.295506	0.506224	0.646157	0.722926	25.8	24.1
0.365982	0.441606	0.64256	0.880394	25.8	27.4
0.603002	0.572549	0.149693	0.657109	32	25.5
0.441443	0.54321	0.455368	0.786889	25.5	24.3
0.170607	0.592593	0.654458	0.421519	28.2	27
0.846619	0.144231	0.213468	0.216184	26.9	20.8
0.655467	0.655172	0.75622	0.747285	28.6	26.1
0.197295	0.234375	0.154	0.226386	26.8	32
0.397406	0.34717	0.622977	0.821684	25.6	26.5
0.570415	0.145985	0.0757655	0.653272	32	27.4
0.925	0.959375	0.284659	0.199968	32	32
0.642022	0.719665	0.702359	0.677759	26.4	23.9
0.310662	0.58125	0.21501	0.318573	27.2	32
0.350159	0.46124	0.699962	0.750128	26.4	25.8
0.453125	0.34375	0.349195	0.195411	32	32
0.76875	0.753125	0.249799	0.523643	32	32
0.496309	0.744186	0.669068	0.432028	25.2	21.5
0.307935	0.415625	0.0328479	0.320818	26.7	32
0.15625	0.715	0.0708633	0.0524299	32	20
0.610338	0.81761	0.124723	0.154791	32	31.8
0.575108	0.576613	0.69689	0.776723	26.8	24.8
0.595497	0.60424	0.736402	0.655446	25.3	28.3
0.728125	0.428125	0.473922	0.313375	32	32
0.175016	0.974359	0.732401	0.7122	26.3	27.3
0.539716	0.495495	0.720929	0.744895	28.4	22.2
0.759984	0.365625	0.0739963	0.257708	24.1	32
0.449198	0.694561	0.688898	0.744611	25.4	23.9
0.501603	0.633466	0.860441	0.840481	26.6	25.1
0.622138	0.550661	0.114951	-0.0726096	25.3	22.7
0.150026	0.284375	0.0581623	0.0895774	24.1	32
0.321242	0.300781	0.732524	0.855837	26.9	25.6
0.547944	0.628664	-0.153909	0.122574	32	30.7
0.943884	0.952381	0.730796	0.831115	25.5	25.2
0.621875	0.7875	0.30287	0.124554	32	32
0.951471	0.840989	0.275055	0.692209	24.4	28.3
0.33823	0.4947	0.813234	0.685265	26	28.3
0.127693	0.0369004	0.726886	0.720773	25.3	27.1
0.909667	0.0791667	0.815647	0.364782	25	24
0.893826	0.513245	0.884745	0.828635	24.8	30.2
0.314085	0.523438	0.752926	0.429433	28.1	25.6
0.677689	0.275424	0.588079	0.718459	30.6	23.6
1.03211	0.199203	0.682408	0.808333	25.3	25.1
0.439747	0.68	0.0286449	0.0168996	31.6	25
0.35102	0.440816	0.605688	0.715633	27	24.5
0.79375	0.229091	0.285939	0.408053	32	27.5
0.939119	0.103125	0.160758	-0.00843699	25.1	32
0.315142	0.2	0.518498	0.142762	26.7	21
0.59543	0.674242	0.646826	0.871208	24.8	26.4
0.640625	0.815625	0.509246	0.233906	32	32
0.846302	0.691318	0.129507	0.231953	23.5	31.1
0.338542	0.379167	0.170002	0.0962713	32	24
0.822917	0.534375	0.193325	0.326658	23.4	32
0.13885	0.603774	0.161429	0.107321	29.8	21.2
0.624033	0.506849	0.895615	0.846074	28.5	21.9
0.1475	0.992	0.137834	0.0233986	32	25
0.590909	0.7125	0.811406	0.89578	26.4	24
0.540113	0.456667	0.241036	0.617758	23.6	30
0.511254	0.46383	0.15744	0.297697	24.2	23.5
1.02954	0.987097	0.0481455	0.244121	32	31
0.0776483	0.241525	0.0748158	0.0743168	32	23.6
0.491667	0.815	0.187543	0.0960138	21.6	20
0.0705534	0.945	0.0477659	0.101382	25.3	20
0.509375	0.02	0.138608	0.062723	32	20
0.391772	0.828794	0.119386	0.354898	28.3	25.7
0.61875	0.265	0.296322	0.0206859	32	20
0.459074	0.456349	0.61816	0.77425	24.9	25.2
0.526983	0.285141	0.279042	0.549441	32	24.9
0.869746	0.696296	0.374392	0.662671	26.7	27
0.531381	0.0590717	0.0157246	0.101813	22.3	23.7
0.341734	0.875	0.00160811	0.0537059	24.8	32
0.285842	0.458333	0.779279	0.812946	27.9	26.4
0.123541	0.0462633	0.0196558	0.22001	20	28.1
0.510762	0.884106	0.0341168	0.0844174	20	30.2
0.323112	0.403448	0.862642	0.897561	28.9	29
0.971504	0.94964	0.714246	0.786667	25.6	27.8
0.982399	0.897163	0.619811	0.770582	24.7	28.2
0.200355	0.341463	0.785821	0.823847	26.1	24.6
0.923636	0.812	0.768578	0.81784	26.4	25
0.978359	0.143969	0.670948	0.798062	25.1	25.7
0.220119	0.29249	0.758343	0.847383	25.5	25.3
0.679947	0.675472	0.395887	0.775391	24.2	26.5
0.0620841	0.0377358	0.820588	0.885222	24.1	26.5
0.251772	0.252874	0.726319	0.845814	25.4	26.1
0.280315	0.44403	0.75173	0.865318	24.9	26.8
0.188589	0.745	0.0883682	0.173912	24.1	20
0.88125	0.715625	0.0928634	0.226207	20	32
0.0382725	0.059375	0.170179	0.322947	26.7	32
0.9375	0.8125	0.0351005	0.286942	32	32
0.722503	0.72619	0.481431	0.751355	28.3	25.2
0.587935	0.71374	0.837936	0.846858	25.7	26.2
0.414177	0.570833	0.815142	0.704369	25.1	24
0.225422	0.0952381	0.817038	0.874889	26.1	27.3
0.873879	0.784906	0.626473	0.720539	26.3	26.5
0.307913	0.376147	0.504474	0.41364	32	21.8
0.582329	0.614458	0.679611	0.804723	24.9	24.9
0.35902	0.473469	0.752102	0.794067	25	24.5
0.491339	0.501946	0.78983	0.853122	24.8	25.7
0.567473	0.560166	0.785089	0.803538	25.1	24.1
0.131148	0.784861	0.488106	0.854165	28.1	25.1
0.319564	0.386266	0.822029	0.826163	24	23.3
0.574897	0.724409	0.721228	0.822694	25.1	25.4
0.721069	0.709677	0.784019	0.878583	30.3	31
0.960577	0.108434	0.790765	0.828597	25.6	24.9
0.863839	0.705426	0.674419	0.724851	25.5	25.8
0.298586	0.1	0.487988	0.652049	27.4	32
0.795623	0.86875	0.817577	0.824928	28.7	32
0.85031	0.561798	0.66996	0.816754	24.4	26.7
0.179191	0.315789	0.505028	0.169236	26.9	24.7
0.93	0.5	0.0367708	0.0913492	20	20
0.381525	0.9625	0.58914	0.58017	27.3	32
0.394812	0.771875	0.188265	0.0254983	30.6	32
0.631442	0.639576	0.838108	0.89109	29.8	28.3
0.548827	0.711475	0.770199	0.647875	23.2	30.5
0.06625	0.425	-0.0084348	0.108171	20	32
0.264583	0.303333	0.119861	0.471871	32	30
0.550987	0.5625	0.616878	0.859823	26.6	32
0.563294	0.35873	0.582013	0.540416	24	31.5
0.947744	0.0078125	0.726921	0.833683	25.7	25.6
0.762028	0.424749	0.442801	0.45672	25.4	29.9
0.748072	0.157895	0.228911	0.210834	24.3	24.7
0.755333	0.6639	0.777479	0.704913	25.5	24.1
0.943396	0.90566	0.661061	0.57898	26.5	26.5
0.58091	0.581673	0.220348	0.757915	26.1	25.1
0.911295	0.904943	0.896767	0.806689	26.4	26.3
0.329447	0.279693	0.820274	0.676241	27.7	26.1
0.888445	0.691176	0.736359	0.637095	28	27.2
0.292012	0.331126	0.903101	0.863144	28.8	30.2
0.807781	0.684211	0.336343	0.254259	32	24.7
0.309837	0.448763	0.400184	0.622248	27.2	28.3
0.984996	0.699324	0.759758	0.808763	27.2	29.6
0.452923	0.296296	0.840192	0.663514	24.9	29.7
0.138134	0.58125	0.41029	0.588282	27.6	32
0.237891	0.374486	0.135933	0.28997	26.5	24.3
0.361444	0.450593	0.544133	0.683744	26.5	25.3
0.733446	0.588235	0.765793	0.586051	26.3	28.9
0.127731	0.0606061	0.192976	0.361281	25.5	23.1
0.571315	0.613383	0.696637	0.846843	25.3	26.9
0.417937	0.574899	0.381046	0.787477	25.6	24.7
0.248795	0.0651341	0.620093	0.625565	27.9	26.1
0.96832	0.158996	0.66551	0.812124	24.5	23.9
0.450652	0.634921	0.783227	0.898954	25.7	25.2
0.0402174	0.513834	0.0502676	0.593303	32	25.3
0.116373	0.0430108	0.730719	0.664495	28.2	27.9
0.28518	0.327869	0.493965	0.692395	25	24.4
0.509375	0.221875	0.116848	0.114739	32	32
0.190971	0.623616	0.304318	0.478438	32	27.1
0.739886	0.596875	0.366958	0.647957	27.5	32
0.53125	0.83125	0.409118	0.231985	32	32
0.990809	0.9	0.53103	0.370294	27.2	32
0.61875	0.3125	0.274826	0.306519	32	32
0.821708	0.654676	0.614785	0.805787	25.3	27.8
0.103566	0.336066	0.232854	0.342576	28.5	24.4
0.591078	0.546468	0.655983	0.901171	26	26.9
0.938853	0.0798122	0.211926	0.0797029	24.6	21.3
0.835033	0.720395	0.270644	0.289281	32	30.4
0.696875	0.165	0.0555925	0.0752654	32	20
0.675	0.02	0.104597	0.0308532	32	20
1.03024	0.664407	0.383199	0.506975	32	29.5
0.9625	0.040625	0.075149	0.0495448	32	32
0.289762	0.660633	0.0613416	0.0583843	32	22.1
0.557728	0.0375	0.0973333	0.176224	20.3	32
0.533369	0.403125	0.0828582	0.00102024	23.6	32
0.947588	0.621324	0.0727079	0.196391	25	27.2
0.851467	0.222222	0.20839	0.214222	31.6	25.2
0.556783	0.646341	0.128277	0.184316	25.4	24.6
0.0701573	0.9	0.0930812	0.0246998	30.2	32
0.863716	0.738462	0.795815	0.888888	26.5	26
0.634964	0.665323	0.808646	0.861347	24.2	24.8
0.839268	0.337209	0.060088	0.168774	32	25.8
0.16875	0.465625	0.345729	-0.000448889	32	32
0.478544	0.191571	0.210404	0.125275	32	26.1
0.0711979	0.898917	0.432004	0.604053	28.4	27.7
0.264236	0.551111	0.0912643	0.0939037	32	22.5
0.163811	0.257732	0.0646871	0.297185	27.5	29.1
0.5875	0.70625	0.0421272	-0.00647651	32	32
0.184375	0.45	0.1046	0.0585246	32	20
0.36125	0.175	0.0624942	0.070859	20	32
0.471443	0.226891	-0.0373193	-0.00300374	22.6	23.8
0.349306	0.0173611	0.0704793	0.0263174	32	28.8
0.520452	0.550388	0.875884	0.852865	28.2	25.8
0.965208	0.897338	0.740515	0.803182	26.6	26.3
0.481884	0.450593	0.82156	0.883471	26.4	25.3
0.554088	0.420849	0.651904	0.804648	28.3	25.9
0.842145	0.629771	0.84571	0.909261	27.1	26.2
0.0777209	0.562069	0.488502	0.879094	25.6	29
0.26044	0.341772	0.183333	0.173419	28.1	31.6
0.609808	0.652	0.296556	0.360093	26.1	25
0.998623	0.569579	0.124284	0.493113	28.2	30.9
0.955649	0.198413	0.195811	0.804605	25.5	25.2
0.779268	0.605	0.142348	0.0493974	24.6	20
0.474432	0.715625	0.0751413	0.499927	23.1	32
0.916053	0.27619	0.217626	-0.561052	29.1	21
0.920755	0.974843	0.190258	0.5938	27	31.8
0.106804	0.0992908	0.152485	0.040277	32	28.2
0.972456	0.90625	0.183377	0.494462	25.3	32
0.124627	0.188235	0.14533	0.170096	25	25.5
0.965503	0.0301887	0.836027	0.754486	26.8	26.5
0.74625	0.982394	0.266614	0.167179	27.7	28.4
0.521302	0.8	0.100391	0.0469279	28.9	32
0.824533	0.930556	0.141553	0.600728	24.7	28.8
0.272553	0.564516	0.368702	0.505733	23.6	24.8
0.817299	0.211864	0.157391	0.419599	24.7	23.6
0.884157	0.665625	0.0714774	0.422816	21.5	32
0.204317	0.330935	0.552502	0.841718	25	27.8
0.422368	0.72	0.0604116	0.215415	30.4	27.5
0.0639423	0.1	0.65987	0.542223	26	32
0.80549	0.683486	0.799498	0.317652	25.8	21.8
0.0953125	0.65625	0.0480692	0.0541377	32	25.6
0.871875	0.592727	0.105944	0.126417	32	27.5
0.479648	0.718033	0.104847	0.279828	26.3	30.5
0.618177	0.630225	0.0409705	0.160073	32	31.1
0.479779	0.384375	0.138453	0.104808	22.1	32
0.758541	0.896797	-0.0543776	0.294146	32	28.1
0.972676	0.200704	0.0760123	0.0733523	25	28.4
0.571875	0.04375	0.390289	0.258294	32	32
0.757897	0.579399	0.135577	0.180481	20	23.3
0.970134	0.63	0.0591284	0.0226502	29.8	20
0.64	0.621818	0.522775	0.69599	22.5	27.5
0.699363	0.77459	0.546456	0.782705	27.3	24.4
0.964236	0.884444	0.468349	-0.157704	32	22.5
0.481705	0.753125	0.636216	0.135921	27.5	32
0.76187	0.39661	0.754736	0.730991	28.2	29.5
0.648946	0.579167	0.829138	0.912518	26.1	24
0.806343	0.708772	0.846747	0.389726	26	28.5
0.0956731	0.726923	0.420625	0.861752	32	26
0.093497	0.01875	0.808023	0.356522	24.7	32
0.11875	0.8875	0.312	0.286692	32	32
0.529222	0.693038	0.838381	0.181666	26.9	31.6
0.334153	0.153125	0.857462	0.386877	26.7	32
0.869409	0.388235	0.683502	0.826154	25.6	25.5
0.119362	0.121457	0.789338	0.820604	25.5	24.7
0.688197	0.842324	0.267703	0.763089	24.2	24.1
0.648794	0.833333	0.222791	0.098633	32	22.8
0.814197	0.758893	0.490076	0.563655	24.5	25.3
0.463879	0.556034	0.557102	0.802939	24.2	23.2
0.519153	0.796875	0.280268	0.276041	24.8	32
0.590796	0.583333	0.768052	0.899906	26.8	26.4
0.152653	0.653125	0.282638	0.400568	27.8	32
0.250909	0.36	0.701997	0.732499	27.5	25
0.90717	0.88	0.588521	0.908313	26.5	25
0.474822	0.377622	0.0230727	0.262849	24.9	28.6
0.426961	0.634921	0.466125	0.288568	27.1	25.2
0.447582	0.48374	0.778793	0.87807	26.6	24.6
0.590915	0.610039	0.137748	0.833175	32	25.9
0.834375	0.215625	0.139474	0.141848	32	32
0.575786	0.44697	0.649177	0.675858	26.5	26.4
0.209856	0.526066	0.129857	0.114964	27.9	21.1
0.934257	0.570755	0.013123	0.184303	32	21.2
0.709906	0.649057	0.641276	0.768916	25.6	26.5
0.338435	0.191729	0.846886	0.894274	25.4	26.6
0.395546	0.479401	0.322249	0.785706	23.9	26.7
0.468399	0.451362	0.629504	0.874331	25.1	25.7
0.349353	0.65	0.0264935	0.160703	29	32
0.266449	0.601449	0.148967	0.324684	20	27.6
1.03906	0.628906	0.160337	0.649614	32	25.6
0.0680866	0.15331	0.66637	0.454771	25.7	28.7
0.63483	0.135458	0.1158	0.459847	26	25.1
0.162317	0.213389	0.520096	0.911412	25.7	23.9
0.70873	0.0135135	0.708835	0.293783	28.4	22.2
0.110032	0.528125	0.260898	0.409305	23.8	32
0.927083	0.715625	0.183464	0.616996	24	32
0.132781	0.380567	0.0761652	0.661703	25.6	24.7
1.03022	0.725564	0.160695	0.106937	32	26.6
0.647401	0.519713	0.621868	0.858058	26.4	27.9
0.294311	0.195219	0.648993	0.884462	25.8	25.1
0.480999	0.487705	0.759469	0.734391	26.4	24.4
0.405565	0.323887	0.742875	0.660606	27.5	24.7
0.320282	0.184375	0.509364	0.675068	25.3	32
0.903722	0.0290456	0.802125	0.732739	26.1	24.1
0.620906	0.6	0.628394	0.736952	25	26.5
0.607931	0.790795	0.481213	0.656446	26.4	23.9
0.168485	0.544444	0.145493	0.29988	22.4	27
0.915502	0.802632	0.333511	0.440551	25.6	30.4
0.665546	0.520446	0.719641	0.843879	28.2	26.9
0.21317	0.347656	0.286483	0.55094	25.2	25.6
0.561838	0.30916	0.317853	0.26026	27.3	26.2
0.856045	0.558528	0.40572	0.271389	25.9	29.9
0.0403088	0.634752	0.786766	0.758601	23.7	28.2
0.694586	0.818966	0.462123	0.258742	24.3	23.2
0.10625	0.834375	0.0231352	0.0859943	20	32
0.101478	0.0131579	0.373836	0.528247	25.9	30.4
0.17398	0.940625	0.328506	0.266266	28.2	32
0.528992	0.356688	0.614615	0.520693	23.2	31.4
0.0434717	0.283333	0.38774	0.491523	27.7	24
0.901158	0.810909	0.620502	0.836626	25.9	27.5
0.83637	0.723577	0.413087	0.630686	26.1	24.6
0.890451	0.728125	0.76322	0.278667	26.9	32
0.78338	0.418301	0.676729	0.725533	25.2	30.6
0.842248	0.647887	0.711673	0.860373	25.7	28.4
0.647629	0.971875	0.566365	0.338257	23.2	32
0.986274	0.870253	0.0588223	0.161268	32	31.6
0.0464939	0.678125	0.494751	0.150618	24.6	32
0.165297	0.282528	0.752735	0.827298	25.6	26.9
0.615625	0.253125	0.149494	0.422852	32	32
0.731481	0.507407	0.781958	0.693201	28.8	27
0.559375	0.346875	-0.00520404	0.221632	32	32
0.430718	0.175	0.0838492	0.125044	23.5	32
0.67078	0.673729	0.757324	0.315629	26.3	23.6
0.0884681	0.608997	0.905992	0.742553	27.5	28.9
0.120354	0.291262	0.799698	0.449733	31.7	30.9
0.935912	0.22	0.847171	0.861215	27.4	25
0.118739	0.320388	0.129929	0.136587	23.9	20.6
0.530727	0.33125	0.591774	0.0614042	23.9	32
0.688243	0.0996678	0.455309	0.27577	29.8	30.1
0.912106	0.00392157	0.682515	0.880743	23	25.5
0.365203	0.341137	0.382674	0.884159	28.1	29.9
0.362521	0.431373	0.787285	0.784859	26.2	25.5
0.275295	0.243902	0.819221	0.907005	24.5	24.6
0.594234	0.96875	0.636674	0.229278	25.8	32
0.530888	0.389892	0.559254	0.884506	25	27.7
0.299058	0.296748	0.744907	0.774579	26.4	24.6
0.56832	0.476987	0.318098	0.800189	28	23.9
0.354592	0.00392157	0.460757	0.571218	28.5	25.5
0.928697	0.339483	0.797027	0.782429	26.3	27.1
0.599859	0.693277	0.690243	0.836652	27.4	23.8
0.420509	0.45	-0.0835543	0.360814	26.3	32
0.53604	0.149635	0.0109936	0.388215	25.6	27.4
0.457777	0.98125	0.181376	0.181172	26.2	32
0.17078	0.297619	0.453986	0.739084	24.7	25.2
0.365917	0.180617	0.488135	0.252001	30.1	22.7
0.396885	0.451613	0.678561	0.405931	29	31
0.394544	0.047619	0.107715	0.0472413	32	31.5
0.190621	0.482456	0.605143	0.461471	26	22.8
0.793304	0.933036	0.303965	0.649226	32	22.4
0.231759	0.0792079	0.787079	0.893199	26.9	30.3
0.25784	0.451264	0.160234	0.811772	31.3	27.7
0.842503	0.0252101	0.412258	0.173094	25.6	23.8
0.583534	0.621019	0.750609	0.789783	25.7	31.4
0.33916	0.354086	0.495961	0.812385	26.2	25.7
0.986074	0.393443	0.164163	0.258611	20.6	24.4
0.478154	0.472325	0.854923	0.868961	27.6	27.1
0.209225	0.181507	0.0397471	0.0593891	25.6	29.2
0.217739	0.934615	0.0190551	0.284013	24.5	26
0.883322	0.657371	0.851056	0.737604	25.5	25.1
0.208867	0.246862	0.846501	0.797985	27.2	23.9
0.719643	0.835714	0.162319	0.113126	32	28
0.312158	0.408333	0.818043	0.860534	24.4	24
0.226355	0.176707	0.512654	0.62979	22.9	24.9
0.147092	0.540625	0.459743	0.324815	27.3	32
0.192292	0.212687	0.620523	0.784609	29.2	26.8
0.249592	0.302419	0.667632	0.864204	27.7	24.8
0.746592	0.612245	0.636721	0.625366	27.1	24.5
0.33612	0.344828	0.690931	0.544336	26.4	26.1
0.151878	0.802956	0.0936957	0.102818	32	20.3
0.510208	0.361868	0.42406	0.769649	25.9	25.7
0.348487	0.44664	0.365598	0.327835	26.3	25.3
0.358378	0.565625	0.629939	0.376588	28.2	32
0.351542	0.652174	0.13348	0.112297	23.4	25.3
0.36053	0.575	0.154481	0.16027	25.7	32
0.912408	0.621875	0.0552829	0.0576446	20.3	32
0.729242	0.596552	0.786185	0.876254	30.4	29
0.102465	0.371875	0.165661	0.342119	25.1	32
0.495072	0.275194	0.618113	0.841681	28	25.8
0.948824	0.820339	0.157282	-0.0112031	25.8	29.5
0.808245	0.810277	0.703869	0.760213	25.1	25.3
0.842381	0.434375	0.328523	0.573988	27.4	32
0.52966	0.435088	0.0610308	0.426524	32	28.5
0.12625	0.63125	0.0655967	0.0143297	20	32
0.64608	0.609121	0.153829	0.263121	22.8	30.7
0.504046	0.476744	0.76538	0.910397	27.3	25.8
0.371757	0.21519	0.780715	0.830681	28.2	31.6
0.843416	0.88968	0.339204	0.70228	28.1	28.1
0.283004	0.361111	0.739499	0.688898	24.6	25.2
0.358802	0.122186	0.449125	0.0986017	24	31.1
0.767471	0.208163	0.125726	0.165732	23.1	24.5
0.148632	0.364486	0.0684611	0.0357051	24.9	21.4
0.559375	0.590625	0.303153	0.343301	32	32
0.461423	0.465455	0.788456	0.587248	26.7	27.5
0.511376	0.494118	0.727599	0.75195	26.2	25.5
0.250558	0.107759	0.0424586	0.0520829	24.7	23.2
0.593792	0.43985	0.817484	0.809517	27.3	26.6
0.390625	0.734375	-0.0506146	0.613192	32	32
0.424168	0.58125	0.678251	0.574113	29.3	32
1.01458	0.7875	0.706208	0.65101	24	32
0.366867	0.448	0.676548	0.880539	23.3	25
0.527698	0.286689	0.587641	0.420688	32	29.3
0.377101	0.534137	0.692219	0.687331	26.5	24.9
0.750055	0.714286	0.402358	0.833078	26.8	27.3
0.58159	0.577406	0.788424	0.829243	23.9	23.9
0.397486	0.621495	0.714594	0.15349	22.6	21.4
0.191871	0.12963	0.728148	0.735669	27.7	27
0.0663993	0.761062	0.132498	0.446855	32	22.6
0.529569	0.601695	0.724695	0.89493	23.1	23.6
0.124274	0.239837	0.889009	0.923152	25.2	24.6
0.256546	0.371747	0.664375	0.910873	27.8	26.9
0.21488	0.33913	0.556315	0.414654	27.7	23
0.216872	0.409594	0.474902	0.370026	28.1	27.1
0.317126	0.168675	0.273697	0.691064	25.3	24.9
0.0604754	0.990596	0.71576	0.49167	26.4	31.9
0.284157	0.16875	0.0817845	0.134975	30.1	32
0.595181	0.2875	0.25777	0.198331	26.2	32
0.4768	0.586614	0.204049	0.59776	23.3	25.4
0.621204	0.576923	0.162365	0.659182	27.1	26
0.613963	0.421875	0.226454	0.152909	25.2	25.6
0.323665	0.0683761	0.0329738	0.0523554	32	23.4
0.353909	0.427984	0.792754	0.837174	24.3	24.3
0.40125	0.475	0.0769075	0.0622822	20	32
0.717385	0.99375	0.0409605	0.0353471	22.9	32
0.75625	0.996875	0.189044	0.101241	32	32
0.580986	0.569038	0.728584	0.944839	29.1	23.9
0.201125	0.313305	0.0201906	0.169254	25.4	23.3
0.457721	0.159375	0.0954261	0.139784	27.2	32
0.221291	0.796875	0.0380158	0.113828	24.6	32
0.42625	0.596875	0.180454	0.216693	30	32
0.825	0.7625	0.297157	0.0879939	32	32
0.777418	0.256944	0.18214	0.277775	25.1	28.8
0.271096	0.151163	0.152767	0.825695	31.4	25.8
0.305172	0.376176	0.257937	0.38516	32	31.9
0.654838	0.391003	0.166904	0.690234	28.2	28.9
0.146307	0.0636042	0.129761	0.230416	20	28.3
0.172329	0.345515	0.167858	0.321573	22.5	30.1
0.400452	0.712062	0.137439	0.26823	27.4	25.7
0.439909	0.563265	0.695731	0.806191	25.2	24.5
0.376174	0.63	0.131592	0.0220409	29.8	20
0.245999	0.376569	0.475031	0.374775	32	23.9
0.434399	0.464567	0.733348	0.811953	24.9	25.4
0.13125	0.13	0.0517358	0.0122572	32	20
0.172351	0.73991	0.156524	0.0736713	32	22.3
0.785012	0.28692	0.0432995	0.273314	29.3	23.7
0.21104	0.0547445	0.0106971	0.242161	32	27.4
0.26875	0.478125	0.14708	0.36946	32	32
0.788595	0.829582	0.132492	0.255433	25.3	31.1
0.839744	0.724359	0.389516	0.559811	26	31.2
0.941964	0.328125	0.551254	0.146521	25.9	32
0.413362	0.482759	0.320955	0.273186	32	23.2
0.655047	0.517647	0.673814	0.626883	24.3	25.5
0.21056	0.80786	0.825308	0.711966	27.5	22.9
0.120755	0.440252	0.508651	0.834471	22.5	31.8
0.895749	0.894958	0.359806	0.523337	27.1	23.8
0.397475	0.657277	0.0491062	0.103492	30.2	21.3
0.551002	0.678295	0.34669	0.737032	26.5	25.8
0.956811	0.543933	0.489066	0.24106	21.1	23.9
0.975029	0.675325	0.197636	0.0368424	24.6	23.1
0.0618725	0.85625	0.0298523	0.0763644	24.9	32
0.227626	0.127273	0.092168	0.192281	25.7	22
0.344003	0.371429	0.642233	0.666088	28.5	24.5
0.10859	0.808271	0.0897219	0.0267808	22.6	26.6
0.220895	0.221344	0.366693	0.778205	27.3	25.3
0.90625	0.09375	-0.00473022	0.123476	20	32
0.791984	0.113861	0.0126041	0.101473	31.2	20.2
0.266199	0.400763	0.7422	0.867569	25.8	26.2
0.774306	0.96875	0.193588	0.0632547	28.8	32
0.480428	0.588496	0.59497	0.366119	27.4	22.6
0.536107	0.519231	0.70015	0.783823	29.4	26
0.419181	0.83125	0.155283	0.346014	23.2	32
0.0519335	0.465625	0.469879	0.624775	27.8	32
0.759375	0.878125	0.0839393	0.0955213	32	32
0.419982	0.565543	0.143445	0.0982965	24.4	26.7
0.453125	0.871875	0.329713	0.354315	32	32
0.380348	0.2	0.357877	0.115347	20.1	20
0.561	0.965517	0.102848	0.425223	22.8	26.1
0.696764	0.506711	0.834071	0.710414	25.8	29.8
0.725253	0.507143	0.782138	0.794096	25.4	28
0.687138	0.128125	0.573085	0.150931	25.9	32
0.997457	0.147601	0.480193	0.810524	23.8	27.1
0.214286	0.445455	0.250117	0.23565	28	22
0.971875	0.746875	0.0178691	0.217934	32	32
0.987111	0.0897959	0.462085	0.799852	26.6	24.5
0.825904	0.581673	0.80607	0.889225	26.5	25.1
0.470813	0.273913	0.0852606	0.146972	21.6	23
0.756553	0.612766	0.189776	0.0769935	27.6	23.5
0.471853	0.7	0.248654	0.226586	28.2	32
0.23154	0.54375	0.573567	0.0329305	25.9	32
0.976103	0.46875	0.425035	0.348254	27.2	32
0.165684	0.115625	0.775427	0.77707	26.5	32
0.556606	0.88125	0.0395985	0.195862	28.1	32

## Sheet: (+MF) RS 0.4 %
Old_Phase	New_Phase	r2_before	r2_after	Period_before	Period_after
0.863004	0.152778	0.733875	0.255847	27.4	21.6
0.559735	0.665354	0.0615987	0.179786	27.8	25.4
0.934783	0.938406	0.753693	0.874215	25.8	27.6
0.105072	0.113636	0.789531	0.6868	25.3	26.4
0.15375	0.584	0.460968	0.0791172	32	25
0.717739	0.6	0.39781	0.221027	30.9	32
0.900641	0.64751	0.793754	0.889548	26.7	26.1
0.05	0.740625	0.128094	0.093865	32	32
0.543342	0.731225	0.108059	0.1332	32	25.3
1.0115	0.130435	0.432624	0.510816	24.2	25.3
0.381922	0.310924	0.780255	0.720574	26.3	23.8
0.590149	0.00334448	0.164697	0.262574	28.6	29.9
0.102614	0.977528	0.261771	0.419543	27.4	26.7
0.151078	0.372197	0.563945	0.594337	23.9	22.3
0.684403	0.518219	0.572747	0.723309	31.6	24.7
0.590362	0.120536	0.0837973	0.0606831	30.7	22.4
0.210096	0.78125	0.199792	0.318995	26	32
0.79086	0.416309	0.889095	0.699746	27	23.3
0.865165	0.848361	0.787594	0.706676	26.9	24.4
0.500539	0.834646	0.490809	0.82704	24.1	25.4
0.102564	0.611888	0.404744	0.552161	27.3	28.6
0.201694	0.449057	0.741869	0.361104	27.4	26.5
0.512815	0.619433	0.678837	0.903164	23.9	24.7
0.979392	0.324427	0.740735	0.457819	26.3	26.2
0.069016	0.203125	0.0458071	0.0509249	23.5	32
0.826901	0.706667	0.918204	0.875099	22.8	22.5
0.657509	0.538462	0.963683	0.919372	27.3	26
0.728792	0.0262172	0.0760158	0.0600133	20.6	26.7
0.6599	0.524194	0.502698	0.69399	26.1	24.8
0.422493	0.43295	0.595703	0.730136	31.4	26.1
0.211214	0.229839	0.638485	0.75433	25.2	24.8
0.565848	0.444853	0.723677	0.648962	26.9	27.2
0.10662	0.2249	0.754909	0.872448	27.9	24.9
0.682852	0.548872	0.822855	0.649589	24.9	26.6
0.0419874	0.248996	0.753787	0.781913	27.7	24.9
0.0663871	0.222642	0.573281	0.878159	27	26.5
0.482143	0.363636	0.729906	0.723624	28	27.5
0.943501	0.638686	0.685338	0.7108	25.8	27.4
0.453243	0.222615	0.229017	0.728765	31	28.3
0.591644	0.800948	0.364276	0.0338521	23.9	21.1
0.134197	0.0798479	0.0945895	0.121362	28.6	26.3
0.242608	0.196787	0.0189962	0.254477	32	24.9
0.735328	0.702479	0.340412	0.830886	23.7	24.2
0.46663	0.506024	0.740386	0.84998	26.2	24.9
0.450677	0.211538	0.232266	0.238444	30.1	26
0.504145	0.15102	0.233699	0.0348214	32	24.5
0.448815	0.627586	0.328506	0.081004	32	29
0.993544	0.317181	0.307976	0.105423	32	22.7
0.265134	0.848276	0.0314846	0.176485	31.5	29
0.429656	0.0566802	0.0928884	0.17138	23.2	24.7
0.130416	0.782918	0.486092	-0.0766465	32	28.1
0.416118	0.347368	0.729579	0.703361	28.8	28.5
0.43764	0.38247	0.730949	0.737227	28.2	25.1
0.882928	0.257576	0.847428	0.521533	24.7	26.4
0.349702	0.398601	0.78017	0.817625	27.1	28.6
0.239093	0.249084	0.794635	0.861559	25.7	27.3
0.946046	0.659375	0.414809	0.788975	24.5	32
0.764918	0.340502	0.614971	0.763917	24.5	27.9
0.85625	0.272727	0.182758	0.722623	32	27.5
0.629746	0.599174	0.5173	0.81639	26.1	24.2
0.460296	0.357143	0.625412	0.520395	25.8	23.8
0.321795	0.314394	0.70782	0.768706	26	26.4
0.501015	0.821875	0.00421134	0.0839063	27.7	32
0.99454	0.8875	0.896171	0.686841	26.9	32
0.378788	0.409091	0.921538	0.837673	24.6	24.2
0.4125	0.934375	0.10652	0.0551997	32	32
0.2875	0.60625	0.0245043	0.0633491	32	32
0.121987	0.197026	0.517242	0.590368	27.5	26.9
0.93275	0.00803213	0.797583	0.786133	25.9	24.9
0.0838598	0.774194	0.106082	-0.355633	32	27.9
0.464182	0.452962	0.428134	0.451133	29.5	28.7
0.793002	0.215625	0.410184	0.691059	23.4	32
0.734282	0.0804598	0.663482	0.719735	24.4	26.1
0.233633	0.281513	0.781233	0.731952	26.3	23.8
0.316199	0.736462	0.0406502	0.254287	29.3	27.7
0.84963	0.491582	0.521653	0.864877	25	29.7
0.0928172	0.525	0.792135	0.105671	26.8	32
0.37355	0.8375	0.0384696	0.0820559	23.7	32
0.261061	0.5625	0.423317	0.425736	29.1	32
0.398607	0.572391	0.041807	0.298725	30.3	29.7
0.997901	0.934028	0.662522	0.359589	25.8	28.8
0.900766	0.652482	0.397704	0.609602	25.1	28.2
0.404979	0.44	0.620906	0.78991	24.1	27.5
0.0776786	0.159375	0.690944	0.662598	28	32
0.0747982	0.927798	0.756499	0.822727	26.7	27.7
0.859767	0.634409	0.67614	0.615981	24.8	27.9
0.709375	0.840625	0.138031	0.0606446	32	32
0.239005	0.811448	0.195565	0.0880519	32	29.7
1.03471	0.277978	0.777197	0.820413	26.4	27.7
0.875858	0.696875	0.674421	0.493516	25.5	32
0.50101	0.449827	0.686893	0.833783	24.5	28.9
0.871697	0.640625	0.44926	0.579493	24.6	32
0.495971	0.959375	0.597434	0.463892	28.7	32
0.971875	0.828125	0.0356305	0.264054	32	32
0.853054	0.714777	0.0630785	0.103503	26.4	29.1
0.781686	0.60625	0.409855	0.570007	28.7	32
0.471178	0.649123	-0.0397791	0.46851	31.5	28.5
0.668108	0.592	0.753239	0.837507	25.9	25
1.01123	0.0115385	0.65838	0.928051	27.4	26
0.49377	0.679487	0.754466	0.46239	24.9	23.4
0.297396	0.342308	0.550214	0.312102	25.4	26
1.03856	0.182927	0.21112	0.317744	28	24.6
0.546467	0.533597	0.116032	0.251306	32	25.3
0.671231	0.75	0.57987	0.51652	26.7	32
0.391984	0.2607	0.192638	0.207642	25	25.7
0.25185	0.341365	0.898903	0.905763	23.5	24.9
0.818427	0.7	0.26485	0.344869	26.7	25
0.369643	0.523256	0.721545	0.768573	25	25.8
0.45463	0.444444	0.103175	-0.194292	32	29.7
0.83125	0.090625	0.765035	0.404823	32	32
0.759317	0.26259	0.11726	0.26882	20	27.8
0.513866	0.296875	0.536451	0.484665	30.2	32
0.338773	0.670635	0.686008	0.500291	26.7	25.2
0.341742	0.455882	0.663902	0.765234	26	27.2
0.300362	0.576132	0.657838	0.714929	24.7	24.3
0.362929	0.344961	0.838729	0.780157	28	25.8
0.195651	0.606987	0.0277403	0.0808987	25	22.9
0.33274	0.101266	0.139639	0.0235982	32	23.7
0.101455	0.236486	0.617683	0.633029	26	29.6
0.0429688	0.309375	0.698818	0.545165	25.6	32
0.784828	0.933086	0.0484761	0.089017	32	26.9
0.609457	0.792517	0.292645	0.30712	30.5	29.4
0.935333	0.554717	0.0931639	-0.0138317	23.4	26.5
0.814749	0.761506	0.201721	0.0914282	32	23.9
0.162022	0.153558	0.783665	0.805135	27.7	26.7
0.4375	0.36875	0.279335	0.0578562	32	32
0.416524	0.60625	0.632776	0.477241	29.2	32
0.808654	0.932692	0.219225	0.0795672	32	20.8
1.02999	0.078125	0.482436	0.272328	29.7	32
0.696875	0.76875	0.357315	0.095861	32	32
0.160263	0.0952381	0.351228	0.464274	24.7	29.4
1.01201	0.915323	0.226039	0.653238	27	24.8
0.417846	0.774468	0.351612	0.389301	26.3	23.5
0.0472011	0.761029	0.654601	0.0247745	27.9	27.2
0.994729	0.255507	0.137216	0.0852112	29	22.7
0.1	0.55625	0.197864	0.070063	32	32
0.85125	0.34375	0.111247	0.364671	20	32
0.970673	0.153846	0.113597	0.141466	21.1	23.4
0.531649	0.996875	0.209787	0.143673	31.3	32
0.558233	0.401606	0.12267	0.0398401	26.3	24.9
0.285181	0.378125	0.257593	0.195317	31.8	32
0.467519	0.469636	0.692673	0.814794	24.1	24.7
0.450863	0.75	0.168489	0.0295913	29.7	32
0.16971	0.244898	0.347857	0.485545	28.5	29.4
0.622719	0.0979592	0.0650079	0.148861	26.5	24.5
0.217147	0.271875	0.410723	0.431547	31.2	32
0.092516	0.211679	0.772382	0.728108	24.9	27.4
0.43288	0.496032	0.667903	0.884162	24.5	25.2
0.802559	0.639535	0.571496	0.778859	24.9	25.8
0.999465	0.980545	0.609226	0.765682	26.2	25.7
0.152295	0.937008	0.34471	0.648257	28.7	25.4
0.464178	0.444015	0.683862	0.74266	27	25.9
0.49375	0.93125	0.186395	-0.184101	32	32
0.698827	0.660156	0.667747	0.848368	24.9	25.6
0.223593	0.174905	0.509292	0.553357	28.2	26.3
0.33578	0.533597	0.221135	0.670153	23.1	25.3
0.339554	0.34127	0.663265	0.754471	25.9	25.2
0.513095	0.583333	0.517426	0.763863	24.5	24
0.544912	0.58427	0.614149	0.781607	23.2	26.7
0.78373	0.708333	0.583152	0.837956	25.2	24
0.178578	0.888476	0.264848	0.719838	32	26.9
0.0799911	0.105882	0.73454	0.875301	26.4	25.5
0.517143	0.779221	0.790516	0.219016	30	23.1
0.299114	0.159259	0.722272	0.893498	27.6	27
0.28081	0.41637	0.788971	0.183155	23.8	28.1
0.493368	0.242321	0.549397	0.801871	28.2	29.3
0.61309	0.672131	0.682651	0.453979	26.6	24.4
0.313593	0.16875	0.785134	0.357799	28.6	32
1.02483	0.702206	-0.00109188	-0.108444	21.2	27.2
0.602006	0.686192	0.205967	0.652308	25.7	23.9
0.370718	0.218519	0.670484	0.815283	32	27
0.597127	0.595142	0.705938	0.812894	25.9	24.7
0.547816	0.505976	0.500076	0.596632	28.7	25.1
0.330258	0.400844	0.389523	0.769392	21.4	23.7
0.33591	0.673684	-0.0144315	0.00627141	32	28.5
0.777707	0.83125	0.160591	0.0291647	24.7	32
0.256752	0.595041	0.696755	0.754451	23.9	24.2
0.497031	0.410853	0.608668	0.871547	24.8	25.8
0.147842	0.0354331	0.859708	0.743098	24.1	25.4
0.329563	0.592334	0.098289	0.382246	29.6	28.7
0.460031	0.371841	0.667709	0.883093	28	27.7
0.529123	0.205426	0.39359	0.730247	29.2	25.8
0.50299	0.592157	0.844925	0.893772	25.9	25.5
0.12125	0.1625	0.0653542	0.125074	20	32
0.666677	0.339483	0.199955	0.585861	24.8	27.1
0.840382	0.0496454	0.455087	0.864632	24.3	28.2
0.322917	0.209375	0.711202	0.723889	26.4	32
0.250992	0.670635	0.0673638	0.0457509	32	25.2
0.937369	0.951557	0.468153	0.775705	23.9	28.9
0.536415	0.69375	0.188371	0.191041	24.2	32
0.591821	0.378007	0.624924	0.755546	23.2	29.1
0.631351	0.480702	0.539035	0.776949	23.1	28.5
0.446875	0.765625	0.247189	0.0682813	32	32
1.03964	0.705	0.0985221	0.0468293	25.1	20
0.0388701	0.749129	0.758917	0.77549	28.9	28.7
0.0613832	0.11194	0.555361	0.797146	28.4	26.8
0.0484516	0.455645	0.295118	0.787637	25	24.8
0.794573	0.600683	0.0539165	0.0519228	20	29.3
0.296216	0.385246	0.498075	0.801364	25.3	24.4
0.436578	0.301471	0.820014	0.744481	28.3	27.2
0.94609	0.0684411	0.745874	0.895928	25.8	26.3
0.708108	0.53125	0.733918	0.79634	25.4	25.6
0.169695	0.193676	0.356898	0.593305	26.8	25.3
0.165259	0.175627	0.679376	0.878591	25.2	27.9
0.741571	0.589928	0.312283	0.831731	25.5	27.8
0.276039	0.521912	0.15211	0.500174	22.4	25.1
0.51995	0.596838	0.635158	0.850668	24.3	25.3
0.749565	0.467354	0.562133	0.745622	24.3	29.1
0.394816	0.389706	0.731766	0.848965	25.9	27.2
0.319166	0.547619	0.720567	0.578077	24.2	21
0.698631	0.592453	0.744247	0.861531	25.5	26.5
0.216788	0.0872727	0.596219	0.782216	27.4	27.5
0.717504	0.520325	0.689285	0.723647	24.9	24.6
0.676348	0.416961	0.678265	0.822966	24.6	28.3
1.02492	0.842324	0.461666	0.618869	29.5	24.1
0.525531	0.784375	0.786712	0.671965	30.6	32
0.735026	0.480769	0.718163	0.806849	25.3	26
1.00685	0.69375	0.260049	0.265486	25.1	32
0.0654727	0.284615	0.220609	-0.00601609	26.2	26
1.00434	0.0769231	0.022882	0.230143	24.8	26
0.408894	0.610895	0.628636	0.464338	23.3	25.7
0.79125	0.721875	0.031388	0.120142	20	32
0.115564	0.269625	0.0269567	0.401071	22.2	29.3
0.242548	0.173077	0.19209	0.0490098	32	26
0.203125	0.6875	0.346185	0.402998	32	32
0.298041	0.6375	0.209139	0.220931	20.1	32
0.184492	0.440613	0.504159	0.381247	26.9	26.1
0.970536	0.3625	0.239086	0.310287	21	32
0.56425	0.28125	0.672344	0.360184	25	32
0.521911	0.0219298	0.500548	0.437488	22.9	22.8
0.687092	0.300395	0.312837	0.102674	32	25.3
0.867868	0.4375	0.0453243	0.105229	24.1	32
0.446875	0.985	0.362712	0.0562392	32	20
0.351478	0.948413	0.612275	0.755482	28.3	25.2
0.289745	0.758842	0.257307	0.410432	24.4	31.1
0.0451128	0.864662	0.380218	0.20435	26.6	26.6
0.20625	0.135	0.1081	-0.0216521	32	20
0.569391	0.615672	0.383365	0.730827	24.8	26.8
0.315129	0.386076	0.602528	0.474993	29.1	31.6
0.224737	0.513699	0.786484	0.572967	27.6	29.2
0.20545	0.275304	0.759191	0.871883	25.2	24.7
0.23988	0.175	0.0604584	0.264423	28.1	32
0.487516	0.458042	0.81057	0.592084	30.5	28.6
0.212778	0.38	0.616553	0.87362	28.8	25
0.408938	0.55	0.911454	0.235904	27.9	32
0.402174	0.469565	0.671007	0.379966	27.6	23
1.02251	0.20625	0.356486	0.321391	24.3	32
0.571984	0.599222	0.70109	0.824728	27	25.7
1.00625	0.93125	0.1235	0.0535062	32	32
0.237671	0.538462	0.39266	0.16781	25.7	22.1
0.87657	0.768061	0.820765	0.818215	25.1	26.3
0.750539	0.392857	0.086798	0.0820754	29.8	22.4
0.490167	0.831715	0.286559	0.15761	23.4	30.9
0.149144	0.94964	0.719715	0.843559	29	27.8
0.3125	0.79375	0.111315	0.231344	32	32
0.212336	0.10453	0.46441	0.676918	31.9	28.7
0.128788	0.337121	0.0674744	0.226955	23.1	26.4
1.03735	0.796154	0.75247	0.378358	27.8	26
0.857092	0.972603	0.745222	0.292798	25.6	21.9
0.56702	0.759184	0.716637	0.534248	25	24.5
0.878035	0.961404	0.730479	0.222593	25	28.5
0.521713	0.625	0.669538	0.86908	24.1	23.2
0.520014	0.600806	0.678847	0.721179	24.7	24.8
0.591288	0.789256	-0.0355731	0.100101	24	24.2
0.680155	0.52443	0.807971	0.717853	26	30.7
0.16705	0.849421	0.674491	0.821558	26.7	25.9
0.575818	0.600791	0.512278	0.543732	28.3	25.3
0.939333	0.94702	0.0104718	0.0675695	22.4	30.2
0.54451	0.358423	0.315816	0.605678	29.4	27.9
0.119456	0.805	0.0473481	0.0678934	23.9	20
0.958515	0.564103	-0.00125983	0.229049	24.9	27.3
0.722513	0.615385	0.374441	0.659883	28	24.7
0.671891	0.710744	0.71012	0.78033	26.1	24.2
0.499862	0.65614	0.669746	0.2665	25.4	28.5
0.593489	0.261194	0.403147	0.541052	25.4	26.8
0.813659	0.765625	0.685408	0.213133	26.3	25.6
0.683602	0.553785	0.562326	0.846419	23.8	25.1
0.189302	0.467742	0.339908	0.841746	20.7	24.8
0.705833	0.56	0.525948	0.761628	24	25
0.74854	0.448905	0.662856	0.530054	26	27.4
0.275958	0.393258	0.542105	0.545657	28.2	26.7
0.775304	0.423077	0.647076	0.793366	24.7	26
0.958139	0.103704	0.268798	0.847045	23.8	27
0.115341	0.21875	0.0625901	0.199813	22	32
0.936373	0.875622	0.16483	0.0525505	27.5	20.1
0.798665	0.34188	0.125622	0.0555648	32	23.4
0.387179	0.359848	0.712486	0.857592	26	26.4
0.62125	0.728125	0.011432	0.225954	20	32
0.175027	0.996743	0.0389751	0.0613039	22.5	30.7
0.103125	0.853125	0.048531	0.154859	32	32
0.58289	0.372822	0.104231	0.125256	26.6	28.7
0.481004	0.374532	0.611555	0.737373	27.1	26.7
0.213974	0.462882	0.248518	0.0191551	22.9	22.9
0.1	0.95	0.131454	0.112724	32	32
0.0506038	0.148649	0.775331	0.0457025	28.2	22.2
0.723229	0.112245	0.0386208	0.0688791	26.7	29.4
0.26	0.64	0.597701	0.627942	20	25
0.42576	0.576923	0.65068	0.850434	25.8	26
0.253527	0.0565217	0.414966	0.0832964	30.2	23
0.678372	0.597826	0.847654	0.926686	28.6	27.6
0.988235	0.956863	0.76455	0.793319	25.5	25.5
0.26312	0.2375	0.519459	0.495456	26.2	32
0.548111	0.648936	0.869445	0.721372	27.5	28.2
0.284124	0.435374	0.706129	0.786757	27.8	29.4
0.839384	0.945525	0.886938	0.716271	27.3	25.7
0.313584	0.445344	0.563965	0.819695	22.4	24.7
0.466817	0.280576	0.519265	0.166734	32	27.8
0.0766335	0.317597	0.655424	0.49988	27.7	23.3
0.79416	0.232824	0.641186	0.362694	25.7	26.2
0.430786	0.0697674	0.156384	0.423946	21	25.8
0.811827	0.976378	0.608143	0.576555	24.5	25.4
0.347102	0.1875	0.275178	0.55616	31.7	32
0.919508	0.922481	0.732625	0.833285	26.6	25.8
0.865545	0.908127	0.338244	0.286993	23.6	28.3
0.513221	0.168385	0.0952805	0.217227	28.5	29.1
0.520455	0.966942	0.0690913	0.024362	32	24.2
0.234477	0.566176	0.271225	0.876534	21.6	27.2
0.651256	0.526104	0.693193	0.810999	25.8	24.9
0.940476	0.725	0.642504	0.828994	27.9	28
0.0587426	0.0610169	0.28741	0.331565	23.4	29.5
0.27658	0.771028	0.541346	0.469453	23.4	21.4
0.458544	0.35249	0.67552	0.51866	25	26.1
0.750128	0.06875	0.782577	0.544617	24.5	32
0.479853	0.263492	0.366835	0.887833	23.4	31.5
0.202963	0.41875	0.06525	0.0383376	28.9	32
0.990822	0.68125	0.730727	0.834197	26.9	32
0.892548	0.434615	0.470583	0.32145	32	26
0.607415	0.610236	0.464837	0.820348	24.7	25.4
0.27854	0.441606	0.52804	0.712695	27.5	27.4
0.349408	0.485714	0.699311	0.780666	24.8	24.5
0.482686	0.700405	0.762268	0.692507	26.4	24.7
0.73295	0.623482	0.688283	0.845829	25.8	24.7
0.576719	0.567376	0.834214	0.568754	27.1	28.2
0.303873	0.273077	0.813162	0.897085	28.2	26
0.626665	0.616788	0.118238	0.746731	32	27.4
0.731538	0.829876	0.515492	0.798095	26.6	24.1
0.746816	0.953125	0.694204	-0.0975249	26.5	32
0.142604	0.203571	0.740338	0.59516	28.2	28
0.899042	0.128319	0.764691	0.514914	26.7	22.6
0.415344	0.111111	0.11344	0.133171	29.7	25.2
0.520945	0.730612	0.321655	0.692612	26.6	24.5
0.326314	0.387454	0.257779	0.783009	23.9	27.1
0.459665	0.289575	0.617116	0.812446	32	25.9
0.361705	0.4	0.0421	0.0949062	27.5	32
0.260411	0.244526	0.40401	0.559676	27.8	27.4
0.182486	0.69869	0.0955718	0.126132	26.1	22.9
0.43311	0.56875	0.523344	0.493701	24.2	32
0.247218	0.282528	0.472315	0.37404	28.5	26.9
0.0856738	0.174888	0.449526	0.269578	26.6	22.3
0.995411	0.159375	0.515153	0.207388	28.6	32
0.131198	0.546875	0.460751	0.867794	27.1	25.6
0.943397	0.915194	0.756029	0.226058	26.8	28.3
0.61875	0.490625	0.366706	0.640452	32	32
0.296365	0.165517	0.775021	0.769987	29.6	29
0.483917	0.525692	0.675607	0.852524	24.6	25.3
0.524024	0.672199	0.139317	0.408408	30.7	24.1
0.294177	0.234848	0.672384	0.825332	24.9	26.4
0.374317	0.42803	0.688662	0.858648	24.4	26.4
0.489042	0.713311	0.896924	0.748829	27.3	29.3
0.290797	0.292208	0.395785	0.494727	26.7	30.8
0.440827	0.0564516	0.0840847	0.10623	32	24.8
0.0653409	0.6625	0.488453	0.150272	26.4	32
0.624573	0.116041	0.081381	0.170682	20	29.3
0.912088	0.564103	0.560841	0.801465	27.3	27.3
0.325781	0.0790514	0.309514	0.709746	28.4	25.3
0.4625	0.203125	0.113663	0.000409559	32	32
0.43274	0.835443	0.356519	0.25719	32	23.7
0.243484	0.303125	0.0405255	0.19533	23.5	32
0.714221	0.647059	0.64114	0.820732	26.1	25.5
0.852378	0.721116	0.061604	0.268177	32	25.1
0.784926	0.479233	0.430559	0.831858	26.4	31.3
0.357745	0.323887	0.820154	0.705012	25.9	24.7
0.349042	0.465704	0.670107	0.783208	26	27.7
0.330178	0.505155	0.478	0.708606	28.1	29.1
0.719854	0.39375	0.20511	0.204835	28.3	32
0.5375	0.81875	0.171144	0.207142	32	32
0.034375	0.796875	-0.021761	0.539076	32	32
0.839357	0.582329	0.75229	0.85472	24.9	24.9
0.560237	0.974138	0.0558488	0.112066	32	23.2
0.97697	0.00406504	0.625793	0.597992	25.7	24.6
0.932432	0.698842	0.569308	0.782592	25.2	25.9
0.863103	0.72619	0.685873	0.822762	25.7	25.2
0.399465	0.362934	0.754996	0.79341	27.3	25.9
0.458409	0.28777	0.58438	0.822357	28.1	27.8
0.265672	0.302326	0.625331	0.466324	27.6	25.8
0.658865	0.524904	0.682602	0.0860013	24.9	26.1
0.45511	0.281955	0.606865	0.805135	23.6	26.6
0.430299	0.441176	0.117742	0.853571	24.2	27.2
0.861494	0.942373	0.0119976	0.23779	32	29.5
0.349655	0.18	0.584173	0.834437	29	25
0.502052	0.365672	0.306708	0.708683	32	26.8
0.678043	0.545151	0.692195	0.827099	28.3	29.9
0.777441	0.635246	0.343792	0.692863	27.6	24.4
0.647078	0.242424	0.430963	0.599631	25.1	26.4
0.997747	0.609302	0.0715892	0.262154	32	21.5
0.349721	0.569106	0.0801402	0.770109	32	24.6
0.246795	0.32197	0.600866	0.486522	31.2	26.4
0.547325	0.518519	0.473449	0.466194	28.6	24.3
0.162235	0.51341	0.235588	0.490666	23.3	26.1
0.203761	0.0332103	0.22196	0.578916	26.9	27.1
1.01182	0.245833	0.471533	0.502426	26.8	24
0.473185	0.428571	0.772609	0.700173	25.6	26.6
1.02171	0.125926	0.814115	0.844194	26.1	27
0.99877	0.746875	0.770215	0.397622	25.4	32
0.37772	0.915385	0.120501	0.178617	25.1	26
0.129753	0.194553	0.512269	0.718074	25.1	25.7
0.296861	0.262712	0.772738	0.437983	27	23.6
0.119994	0.130769	0.755383	0.89387	26.7	26
0.690047	0.109091	0.290841	0.486281	21.1	27.5
0.185141	0.201717	0.687246	0.618149	28.3	23.3
0.741853	0.784375	0.0556395	0.148071	25.7	32
0.563393	0.715625	0.152395	0.42384	28	32
0.49237	0.903125	0.0237567	0.302308	29.9	32
0.155492	0.79798	0.0699682	0.0564491	23.2	29.7
0.856403	0.665354	0.734547	0.579847	30.4	25.4
0.38069	0.375	0.149796	0.815128	22.7	26.4
0.415492	0.428571	0.721478	0.589743	25	25.2
0.644963	0.627451	0.741785	0.875224	26.2	25.5
0.285281	0.423664	0.583645	0.504995	23.4	26.2
0.747997	0.0614035	0.56281	0.574407	24.3	22.8
1.02703	0.0888031	0.865494	0.929572	25.9	25.9
0.820372	0.709375	0.744962	0.415049	26.2	32
0.609577	0.983871	0.047838	0.0629525	32	24.8
0.571234	0.624561	0.490562	0.868806	25.7	28.5
0.520492	0.577869	0.517934	0.744956	24.4	24.4
0.414865	0.357895	0.444528	0.749101	24.1	28.5
0.861197	0.753125	0.0521251	0.0974138	28.3	32
0.113643	0.391473	0.596741	0.493705	25	25.8
0.652314	0.735178	0.306691	0.488136	31	25.3
1.00939	0.105263	0.733662	0.812404	25.3	26.6
1.02049	0.621875	0.129974	0.453761	30.2	32
0.0473675	0.692833	0.786055	0.192583	27.2	29.3
0.553881	0.523256	0.801056	0.680115	25.3	25.8
0.940625	0.109375	0.0240819	0.257814	32	32
0.0378881	0.0108303	0.058784	0.220462	20	27.7
0.681805	0.245283	0.653717	0.729402	25.8	26.5
0.42058	0.37457	0.863009	0.664919	28.3	29.1
0.993789	0.648221	0.849599	0.0678349	27.3	25.3
0.396708	0.45625	0.690547	0.867467	26.2	32
0.540198	0.0409556	0.113662	0.210896	32	29.3
0.566903	0.05625	0.334653	0.377653	29.1	32
0.626144	0.644366	0.380945	0.472296	29.7	28.4
0.0668248	0.104603	0.738858	0.200094	27.7	23.9
0.551923	0.476923	0.679706	0.908087	32	26
0.590666	0.613139	0.778391	0.864653	25.4	27.4
0.586233	0.542169	0.787497	0.827649	25	24.9
0.585966	0.642066	0.845669	0.884987	24.6	27.1
1.03012	0.309375	0.672215	0.38431	22.2	32
0.41301	0.545082	0.845526	0.75152	23.5	24.4
0.292852	0.18	0.0701857	0.574642	27.7	25
0.684896	0.57197	0.73031	0.856539	25.6	26.4
0.5475	0.508	0.573349	0.768204	24	25
0.573285	0.448763	0.741815	0.582687	26.3	28.3
0.646044	0.649402	0.809754	0.886422	26.1	25.1
0.272649	0.345133	0.276279	0.178305	32	22.6
0.229697	0.42	0.461307	0.798269	27.5	30
0.738594	0.71161	0.866097	0.650687	25.9	26.7
0.345487	0.439216	0.637389	0.73019	24.2	25.5
0.246416	0.117424	0.466639	0.679626	27.9	26.4
0.733979	0.572464	0.338237	0.913202	24.9	27.6
0.35767	0.466403	0.623259	0.692473	26.5	25.3
0.388778	0.463035	0.646055	0.749191	26.2	25.7
0.485615	1	0.7679	0.155804	25.2	32
0.450397	0.30033	0.689053	0.686874	26.8	30.3
0.775541	0.617284	0.529576	0.0400886	24.1	24.3
0.501413	0.630137	0.290114	0.411394	32	29.2
0.547186	0.469466	0.750188	0.56246	27.3	26.2
0.103125	0.65625	0.435722	0.149852	32	32
0.46875	0.935	0.0662679	0.227585	32	20
0.950553	0.105263	0.78694	0.359869	28.1	20.9
0.58569	0.365517	0.0633626	0.751816	20	29
0.704935	0.397394	0.53837	0.745285	25.3	30.7
0.202977	0.47619	0.0792788	0.0525611	23.3	25.2
0.501838	0.571875	0.570889	0.387266	27.2	32
0.920951	0.971014	0.524433	0.481733	24.1	27.6
0.65	0.596875	0.234227	0.410988	32	32
0.945126	0.60339	0.746339	0.435227	26.1	29.5
0.32625	0.31875	0.0249266	0.152622	20	32
0.572234	0.729167	0.520164	0.904863	22.9	24
0.828125	0.684375	0.246031	0.20762	32	32
0.496047	0.556863	0.661231	0.793895	24.8	25.5
0.101186	0.212355	0.715901	0.835121	25.1	25.9
0.897489	0.611511	0.659254	0.800181	24.9	27.8
1.01875	0.878125	0.522011	0.226099	32	32
0.109375	0.721875	0.172726	0.199197	32	32
0.900794	0.575	0.767066	0.435287	25.2	28
0.114162	0.928803	0.644419	0.489167	26.8	30.9
0.22451	0.83	0.241412	0.0822984	30.6	20
0.478102	0.755474	0.755275	0.662291	27.4	27.4
0.18125	0.76875	0.179345	0.0682481	32	32
0.529898	0.481061	0.51479	0.674367	26.2	26.4
0.995559	0.84689	0.240992	0.264525	32	20.9
0.239227	0.426415	0.68051	0.650677	24.3	26.5
0.0330943	0.531148	0.0589014	0.0374133	32	30.5
1.01034	0.15	0.56871	0.243681	25.7	32
0.882191	0.709375	0.0859795	0.190315	23.9	32
0.429688	0.946875	0.1385	0.0543655	25.6	32
0.0731407	0.142276	0.816559	0.662857	27.1	24.6
0.587078	0.624549	0.787332	0.697156	25.3	27.7
0.468842	0.619835	0.83553	0.452158	24.8	24.2
0.153186	0.261364	0.778687	0.340491	27.2	26.4
0.947797	0.305	0.0333468	0.13387	22.7	20
0.801375	0.0856031	0.344001	0.306813	27.9	25.7
0.498818	0.43617	0.633497	0.800644	25.2	28.2
0.433908	0.576336	0.776704	0.861538	25.3	26.2
0.787637	0.85625	0.266104	0.173237	27.4	32
0.419198	0.368421	0.0752692	0.0933878	25.1	24.7
