# Supplementary material for: Circa-SCOPE: high-throughput live single-cell imaging method for analysis of circadian clock resetting
Source: Nat Commun. 2021 Oct 8;12:5903. doi: 10.1038/s41467-021-26210-1 (PMC8501123; doi:10.1038/s41467-021-26210-1)
Supplement: Supplementary file 9 — Dataset 7 [file 41467_2021_26210_MOESM9_ESM.xlsx]

## Sheet: UT
Old_Phase	New_Phase	r2_before	r2_after	Period_before	Period_after
0.585099	0.941176	0.0741786	0.137649	28.6	27.2
0.187954	0.155642	0.774758	0.834632	26.3	25.7
0.160298	0.310484	0.714544	0.877255	26	24.8
0.936609	0.621908	0.0382487	0.105585	24.9	28.3
0.989583	0.471875	0.104678	-0.0249291	23.4	32
0.818772	0.607639	0.0690735	0.0298343	27.9	28.8
0.762221	0.99187	0.0898092	0.0428872	32	24.6
0.0994487	0.0699588	0.735135	0.87628	25.9	24.3
0.420044	0.381481	0.76513	0.789238	25.5	27
1.02734	0.172727	0.717909	0.746897	25.6	22
0.883125	0.358491	0.136018	0.0490627	30.1	21.2
0.0437172	0.439331	0.688033	0.822846	25.2	23.9
0.703806	0.923636	0.679928	0.720717	28.9	27.5
1.01163	0.588679	0.0707034	0.0880423	23.2	26.5
0.872176	0.665179	0.0818806	0.117416	23.4	22.4
0.821844	0.706522	0.751719	0.891942	30.4	27.6
0.593009	0.06875	-0.0486725	0.0702074	25.3	32
1.00028	0.021097	0.800854	0.795029	26.7	23.7
0.365707	0.307359	0.513649	0.683734	25.3	23.1
0.375	0.400826	0.811239	0.876332	26.4	24.2
0.384252	0.423529	0.0428669	0.144007	32	25.5
0.718638	0.678967	0.889301	0.907056	27.3	27.1
0.304121	0.266393	0.626766	0.843288	25.3	24.4
0.995584	0.949612	0.545774	0.8222	23.7	25.8
0.346926	0.114943	0.78224	0.874552	27.2	26.1
0.162961	0.9625	0.487835	0.532239	29.8	32
0.818319	0.6625	0.640333	0.516971	29	32
0.727504	0.717949	0.239412	0.0444315	27.6	27.3
1.00542	0.794425	0.140954	0.168441	28.3	28.7
0.158137	0.209375	0.155848	0.120256	26.5	32
0.539692	0.427984	0.703977	0.82278	26.2	24.3
0.582824	0.56	0.774603	0.850478	25.1	22.5
0.421679	0.405303	0.756777	0.805749	26.6	26.4
0.329769	0.176707	0.0277347	0.77335	26.7	24.9
0.745859	0.896266	0.71403	0.661313	26.2	24.1
0.57716	0.911263	0.406908	0.540064	23.2	29.3
0.2993	0.34	0.785423	0.863001	25.7	25
0.440645	0.981752	0.0363037	0.131521	20.9	27.4
0.127654	0.0515464	0.774191	0.89573	26.5	29.1
0.266768	0.403162	0.695322	0.870486	25.8	25.3
0.487309	0.359375	0.789629	0.827405	25.3	25.6
0.10717	0.152	0.757158	0.891986	26.5	25
0.479217	0.696875	0.06774	0.0576453	20.9	32
0.9038	0.13834	0.680786	0.832364	25.4	25.3
0.372917	0.64375	0.141212	0.0296756	30	32
0.0616554	0.015625	0.11678	0.168509	25.9	32
0.145343	0.710963	0.244913	0.0776767	27.8	30.1
0.184608	0.130612	0.763317	0.889997	26.2	24.5
1.00664	0.71875	0.142707	0.423982	25.4	32
0.159041	0.0976431	0.841242	0.311339	27.2	29.7
1.03314	0.060241	0.759242	0.777174	25.9	24.9
0.204042	0.230453	0.365706	0.714951	26.8	24.3
0.798898	0.0550847	0.0996535	0.0646194	20	23.6
0.628418	0.0295567	0.0864453	0.0484508	27.6	20.3
0.0981074	0.0396825	0.811426	0.937634	26	25.2
0.409716	0.675325	0.583525	0.212737	29.8	23.1
0.834375	0.778125	0.126838	0.246946	32	32
1.02543	0.917323	0.840657	0.912238	25.3	25.4
0.392157	0.439216	0.674307	0.901315	27.2	25.5
0.146927	0.222628	0.777572	0.0770175	24.8	27.4
0.9375	0.585	0.0207682	0.0376979	32	20
0.981565	0.852941	0.0706171	0.0862943	32	23.8
0.806828	0.565	0.0508244	0.0123848	22.7	20
0.698432	0.633588	0.74441	0.776127	27.9	26.2
0.722879	0.644	0.570069	0.379502	26.4	25
0.115145	0.112403	0.419963	0.618057	25.3	25.8
0.428686	0.512821	-0.283924	0.439265	32	31.2
0.226495	0.0954357	0.861395	0.91543	24.6	24.1
0.905983	0.0384615	0.252407	0.793936	23.4	26
0.305817	0.0574713	0.103486	0.654756	30.8	26.1
0.471376	0.184375	0.102647	-0.00194682	23.8	32
0.344304	0.514184	0.343896	0.176576	32	28.2
0.737744	0.858657	0.197956	0.0328761	26.1	28.3
0.718153	0.969432	0.128289	0.0934333	26.7	22.9
0.45928	0.625	0.114736	0.444162	26.4	32
0.956689	0.850534	0.680852	0.786048	27	28.1
0.61098	0.512	0.646789	0.67206	25.5	25
0.748082	0.58159	0.664825	0.814268	26.4	23.9
0.0654762	0.996429	0.695236	0.869669	26.4	28
0.888064	0.309623	0.842623	0.726358	26.7	23.9
0.74809	0.742188	0.0838042	0.145516	27	25.6
0.10359	0.0343511	0.800655	0.770099	25.6	26.2
0.713284	0.003125	0.713637	0.041941	26.3	32
0.372011	0.85461	0.585634	0.778922	26.9	28.2
0.999209	0.967273	0.777475	0.779275	25.3	27.5
0.527554	0.523013	0.55898	0.575824	24.6	23.9
0.362096	0.292593	0.7592	0.761389	28.2	27
0.0926966	0.0681818	0.886397	0.849077	26.7	26.4
0.121984	0.0972763	0.39696	0.807819	32	25.7
0.640764	0.763265	0.726286	0.14973	23.4	24.5
0.994992	0.123596	0.658683	0.859619	25.8	26.7
0.633651	0.669118	0.78831	0.858367	28.9	27.2
0.154582	0.113281	0.775841	0.86021	26.7	25.6
0.907109	0.933333	0.820194	0.88487	24.8	27
0.381302	0.414343	0.654073	0.8072	26.6	25.1
0.271168	0.165385	0.852027	0.890737	27.8	26
0.441964	0.725	0.891453	0.105884	26.6	32
0.36151	0.373984	0.858641	0.888136	27.7	24.6
1.02489	0.252964	0.551168	0.885828	24.8	25.3
0.190811	0.212766	0.562688	0.813785	27.2	28.2
0.943175	0.05	0.74523	0.875644	24.7	28
1.0335	0.705394	0.609972	0.0854574	29.8	24.1
0.695869	0.355932	0.306341	0.413695	32	29.5
0.335937	0.152344	0.405054	0.856873	25.6	25.6
0.524784	0.326772	0.754053	0.904901	26.1	25.4
0.080602	0.162055	0.762166	0.741844	26	25.3
0.425	0.14375	0.117867	0.24043	32	32
0.562799	0.7751	0.522285	0.890728	21.9	24.9
0.895941	0.922414	0.742192	0.842874	25.4	23.2
0.339543	0.0866426	0.717304	0.831242	28.1	27.7
0.467606	0.607143	0.52948	0.692683	24.2	22.4
0.639143	0.728448	0.609491	0.686913	25.6	23.2
0.290841	0.230047	0.271307	0.389256	27.5	21.3
0.263186	0.5625	0.654461	0.720022	23.7	24
0.497549	0.466912	0.379936	0.420773	25.5	27.2
0.465145	0.551601	0.579493	0.683451	26.5	28.1
0.0642055	0.131086	0.836116	0.913857	25.2	26.7
0.389313	0.362595	0.473855	0.807882	26.2	26.2
0.957151	0.0408163	0.773815	0.872005	26.1	24.5
0.461335	0.165625	0.153228	0.166408	23.6	32
0.926778	0.917355	0.73749	0.868859	25.7	24.2
0.584285	0.461832	0.070643	0.129552	24.2	26.2
0.556585	0.537313	0.688553	0.918135	27.3	26.8
0.481293	0.466135	0.848023	0.846378	26.1	25.1
0.409419	0.520325	0.843818	0.811091	25.1	24.6
0.933455	0.402827	0.819076	0.803689	29.8	28.3
0.0410441	0.00383142	0.746234	0.183671	24	26.1
0.617632	0.45977	0.733742	0.810279	30.7	26.1
0.464387	0.414815	0.858013	0.882421	27.3	27
0.636081	0.490775	0.841585	0.913855	26.2	27.1
0.402825	0.252747	0.943405	0.955568	27.8	27.3
0.211779	0.754808	0.109869	0.0999572	32	20.8
0.394096	0.664207	0.771819	0.144779	25.5	27.1
0.476862	0.640496	0.802842	0.708817	27.7	24.2
0.357692	0.280769	0.840703	0.891491	26	26
0.565699	0.540625	0.0768002	0.0763657	25.4	32
0.94229	0.478102	0.0364204	0.13229	32	27.4
0.388015	0.610487	-0.0373232	0.202527	32	26.7
0.7625	0.88	0.157773	0.00753989	32	20
0.414978	0.890909	0.192175	0.241462	22.7	27.5
0.400413	0.06	0.0303794	0.00833745	24.2	20
0.924041	0.899194	0.785706	0.832116	25.3	24.8
0.844422	0.085	0.0584045	-0.0254969	25.1	20
0.834313	0.929766	0.444967	0.590298	27.2	29.9
0.667448	0.515901	0.200164	0.220262	28.5	28.3
0.801648	0.715	0.145949	0.0674779	27.3	20
0.869016	0.06875	0.143413	0.129902	28.2	32
0.501645	0.485893	0.182049	0.167372	24.1	31.9
0.188896	0.659375	0.261962	0.133471	29.1	32
0.455369	0.58498	0.129223	0.387444	26.4	25.3
0.759306	0.0300752	0.212512	0.291943	24.3	26.6
0.0675085	0.294872	0.932227	0.28979	26.6	23.4
0.342101	0.608	0.225097	0.328075	25.7	25
0.616986	0.626761	0.0838592	0.147693	23.2	28.4
0.439865	0.814346	0.0627676	0.312462	25	23.7
0.613448	0.5375	0.035927	0.388748	25.7	32
0.621767	0.396875	0.0291682	0.1403	23.2	32
0.296746	0.671875	0.123512	0.175275	24.2	32
0.413595	0.412811	0.135608	0.137969	27.7	28.1
0.367973	0.343629	0.253313	0.283398	24.6	25.9
0.762787	0.427184	0.00673927	0.164291	26.1	30.9
0.956958	0.56	0.0517229	0.105347	30.9	30
0.271611	0.65625	0.246132	0.280844	23.1	25.6
0.463605	0.866379	0.16181	0.0414567	25.7	23.2
0.524732	0.44964	0.88883	0.37685	28.9	27.8
0.150293	0.322314	0.829565	0.844076	24.8	24.2
0.16604	0.121212	0.720411	0.859419	26.6	26.4
0.168331	0.301587	0.73784	0.791845	24.8	25.2
0.562741	0.330097	0.81838	0.709456	28.3	30.9
0.0424409	0.0168919	0.71694	0.811623	25.6	29.6
0.317874	0.261324	0.808848	0.685756	26.1	28.7
0.464341	0.189091	0.705198	0.642951	25.8	27.5
0.237686	0.38	0.493794	0.80095	24.2	25
0.40405	0.522727	0.784493	0.905877	25.1	26.4
0.851227	0.816733	0.731572	0.844729	26.6	25.1
0.729327	0.65	0.279866	0.179921	26	32
0.391959	0.365079	0.919993	0.799456	27.4	25.2
0.690765	0.721569	0.753028	0.834908	26.2	25.5
0.253689	0.931915	0.61743	0.857711	24.8	23.5
0.439769	0.48659	0.739284	0.834986	24.5	26.1
0.387883	0.556962	0.252579	0.532456	22.3	23.7
1.00659	0.9375	0.329435	0.490291	29.4	32
0.795335	0.832143	0.770759	0.883497	27.1	28
0.476084	0.464602	0.81405	0.853687	24.2	22.6
0.170964	0.242215	0.512992	0.889251	25.2	28.9
0.671055	0.508197	0.493413	0.880707	32	24.4
1.02012	0.770161	0.352767	0.817717	28.9	24.8
0.150702	0.949495	0.78138	0.796591	26.1	29.7
0.241869	0.302583	0.80971	0.706881	24.7	27.1
0.255462	0.261062	0.705271	0.761801	25.6	22.6
0.467742	0.313653	0.82947	0.736654	27.7	27.1
0.847878	0.855513	0.764591	0.814083	24.8	26.3
0.657012	0.577236	0.864712	0.796223	24	24.6
0.401899	0.734177	0.0315343	0.050413	20	31.6
0.317867	0.255556	0.811572	0.777239	27.3	27
1.00377	0.70625	0.178976	0.0305849	28.2	32
0.795654	0.882845	0.847676	0.863963	25.4	23.9
0.403183	0.414414	0.640031	0.844852	22.7	22.2
0.550644	0.529412	0.322575	0.817362	26.7	27.2
0.159467	0.167364	0.0441598	0.0409314	28.4	23.9
0.281192	0.329268	0.726876	0.874755	25.4	24.6
0.731151	0.94717	0.734232	0.795192	25.3	26.5
0.409375	0.745	0.105506	0.0742008	32	20
0.572944	0.594142	0.802248	0.869123	24.1	23.9
0.18125	0.490625	0.0170365	0.186571	32	32
0.94365	0.861789	0.864568	0.89251	26.1	24.6
0.669259	0.660517	0.691865	0.741919	30.6	27.1
0.965545	0.714286	0.301011	0.911888	26.2	29.4
0.4125	0.546875	0.117475	0.0565713	32	32
0.424642	0.134615	0.0987918	0.0915927	21.5	20.8
0.184375	0.665625	0.293505	-0.0211351	32	32
0.0581157	0.939068	0.234197	0.707994	25.2	27.9
0.41939	0.55157	0.628929	0.846084	22.9	22.3
0.64375	0.58125	0.0114743	0.117254	32	32
0.265121	0.490625	0.0719872	0.173717	24.8	32
0.787092	0.796	0.843382	0.858057	25.1	25
0.610902	0.482143	0.118321	0.25825	26.6	28
0.625794	0.555556	0.161662	0.100189	32	31.5
0.164423	0.0807692	0.25023	0.656009	32	26
0.141088	0.718045	0.0724328	0.228073	23.8	26.6
0.750029	0.837398	0.0725594	0.192431	21.3	24.6
0.152945	0.00869565	0.0657626	0.206392	28.2	23
0.0721993	0.965957	0.0407216	0.0292599	21.1	23.5
0.254424	0.765625	0.0130725	0.213155	21.9	32
0.379715	0.808271	0.109173	0.0161997	23.7	26.6
0.944788	0.428125	0.0792606	0.143739	25.3	32
0.413594	0.611814	0.152774	0.168466	22.9	23.7
0.0729167	0.983333	0.703631	0.797966	25.6	24
0.148927	0.83209	0.0320968	0.285744	32	26.8
0.41	0.775	0.131373	0.114786	25	20
0.539535	0.657895	0.937956	0.653256	27.7	26.6
0.989583	0.65625	0.194678	0.319544	29.7	32
0.174926	0.149194	0.771343	0.79053	24.9	24.8
0.806985	0.346875	0.172825	0.276722	27.2	32
0.617262	0.83004	0.311414	0.738734	26.9	25.3
0.0674919	0.0769231	0.73605	0.782128	26.1	28.6
0.190469	0.257692	0.489778	0.568694	25.1	26
0.68122	0.66805	0.778263	0.810736	24.7	24.1
0.603997	0.620462	0.733388	0.111689	27.3	30.3
0.736786	0.442907	0.771944	0.760181	24.7	28.9
1.03027	0.295547	0.706963	0.670329	24.6	24.7
0.206563	0.185185	0.845025	0.761336	27.2	27
0.951407	0.00823045	0.705303	0.829932	24.5	24.3
0.479557	0.368421	0.784424	0.768737	25.3	24.7
0.319021	0.0952381	0.0504403	0.931223	20.5	27.3
0.49751	0.892473	0.0759029	0.142014	23.1	27.9
0.810917	0.0361011	0.741191	0.678253	27.4	27.7
0.538182	0.406716	0.783859	0.833899	29.2	26.8
0.389473	0.143885	0.737815	0.852157	25.6	27.8
0.238003	0.423868	0.564576	0.713737	23.6	24.3
0.324481	0.413223	0.846972	0.896079	26.7	24.2
0.282698	0.088968	0.80563	0.880133	26.7	28.1
0.798476	0.808118	0.655996	0.878552	27.4	27.1
0.936112	0.927966	0.650256	0.874052	27.1	23.6
0.0920477	0.0625	0.767112	0.391556	25.7	32
0.975651	0.0482759	0.759594	0.911809	26.2	29
0.845915	0.818898	0.824595	0.87971	27.6	25.4
0.0558393	0.0772059	0.573848	0.81267	23.9	27.2
0.123596	0.442623	0.827632	0.315117	25.4	30.5
0.313235	0.221374	0.522531	0.840313	26.6	26.2
0.475208	0.213523	0.146037	0.124214	22.5	28.1
0.968388	0.961832	0.76035	0.872336	25.5	26.2
0.938676	0.876494	0.815254	0.813954	26	25.1
0.253125	0.90625	0.0305217	0.108204	32	32
0.27074	0.177966	0.78736	0.682758	26.6	23.6
0.220455	0.0413223	0.0164934	0.043084	28	24.2
1.03125	0.428125	0.142623	0.0591081	20	32
0.821875	0.084375	0.613003	0.356852	32	32
0.711233	0.301325	0.178762	0.10504	31.8	30.2
0.31036	0.440625	0.0195845	0.0752706	29.2	32
0.324567	0.740625	0.0990133	0.049991	20.2	32
0.45625	0.285	0.056299	0.0478304	32	20
0.421875	0.546875	-0.0955309	0.384192	32	32
0.207469	0.244813	0.876297	0.811772	24.1	24.1
0.682394	0.36875	0.136179	-0.0829228	30.6	32
0.542839	0.543726	0.81577	0.844729	25.7	26.3
0.296041	0.103203	0.0162822	0.14459	32	28.1
0.138342	0.785388	0.481161	0.222721	32	21.9
0.366186	0.487179	0.0426415	0.027313	32	31.2
0.207328	0.202429	0.801544	0.84636	26.2	24.7
0.630537	0.677966	0.785587	0.808069	23.8	23.6
0.599292	0.573529	0.821664	0.831977	27	27.2
0.888413	0.764	0.871195	0.873637	27.1	25
0.495594	0.479675	0.785281	0.82564	26.2	24.6
0.479286	0.433735	0.94937	0.964427	26.6	24.9
0.818105	0.730159	0.719064	0.768756	27.1	25.2
0.484138	0.902527	0.0528123	0.338746	32	27.7
0.545316	0.441667	0.599657	0.803518	27.4	24
0.636466	0.703008	0.825894	0.925421	28	26.6
0.324505	0.299213	0.871259	0.673263	26.4	25.4
0.659149	0.705224	0.785563	0.92304	27.3	26.8
0.1107	0.686695	0.0139197	0.0554436	31.4	23.3
0.905546	0.479452	0.0439189	0.127514	24.8	29.2
0.374416	0.707641	0.0237443	0.221338	29.6	30.1
0.402256	0.390977	0.824482	0.880459	26.6	26.6
0.35767	0.343874	0.857823	0.903837	26.5	25.3
0.358878	0.334615	0.703501	0.9392	26.6	26
0.688034	0.669231	0.798012	0.926936	27.9	26
0.724543	0.687259	0.663776	0.835713	26.8	25.9
0.0622787	0.207692	0.556411	0.494446	23.9	26
0.135628	0.184615	0.755318	0.805649	24.7	26
0.186976	0.135246	0.860065	0.834081	25.4	24.4
0.227161	0.295276	0.557032	0.849377	25.9	25.4
0.253401	0.34413	0.754175	0.907672	23.9	24.7
0.528369	0.569444	-0.12696	0.114291	22.3	28.8
0.0478584	0.684375	0.0868205	0.108796	28.6	32
0.835471	0.766393	0.753978	0.830825	24.8	24.4
0.667604	0.52549	0.804372	0.526646	29.3	25.5
0.994495	0.0381679	0.696143	0.924232	25.1	26.2
0.852517	0.945946	0.918441	0.853147	30.3	25.9
0.729087	0.641791	0.810111	0.931428	25.8	26.8
0.526957	0.373288	0.154836	0.126599	21.8	29.2
0.736136	0.888889	0.759647	0.376054	28.6	24.3
0.203966	0.173228	0.819313	0.869729	27	25.4
0.50077	0.415686	0.834034	0.845533	28	25.5
0.27256	0.223048	0.886823	0.938913	27	26.9
0.30751	0.519435	0.614438	0.203635	23.7	28.3
0.887953	0.784387	0.876968	0.90942	25.6	26.9
0.175	0.11875	0.0368669	0.0592919	32	32
0.750671	0.953125	0.799169	0.351688	23.3	32
0.703494	0.653509	0.721708	0.727726	24.2	22.8
0.944906	0.916981	0.83146	0.759728	27.5	26.5
0.771295	0.985019	0.2156	0.0944951	31.1	26.7
0.19359	0.175	0.0213209	0.0580375	23.4	20
0.231216	0.114943	0.846679	0.91417	26.2	26.1
0.0684688	0.652778	0.0309233	0.0875971	24.2	28.8
0.0419234	0.115079	0.813398	0.863408	25.5	25.2
0.0492954	0.0298013	0.728209	0.755835	26.6	30.2
0.927197	0.92607	0.0676383	0.0448016	25.9	25.7
0.991827	0.987952	0.764781	0.906242	25.6	24.9
0.263015	0.225806	0.691151	0.830535	25.9	24.8
0.460316	0.817814	0.212338	0.0489933	26.5	24.7
1.02712	0.559322	0.225952	0.237673	32	29.5
0.672429	0.556738	0.0266977	0.235641	32	28.2
0.571875	0.41	0.360801	0.0470191	32	20
0.917434	0.507177	0.0514743	0.0696514	32	20.9
0.858616	0.412969	0.112718	0.0768628	23.5	29.3
0.894525	0.801619	0.699838	0.88935	30.6	24.7
0.974115	0.977528	0.777331	0.847431	25.9	26.7
0.175348	0.41853	0.0399781	0.157843	22.4	31.3
0.172039	0.43125	0.0445509	0.121994	28.5	32
0.118801	0.0544747	0.845495	0.799092	26.7	25.7
0.865457	0.894161	0.558642	0.886611	26.6	27.4
0.336494	0.505085	0.022162	0.0856618	32	29.5
0.0635997	0.679443	0.0993938	0.0234484	32	28.7
0.980208	0.496667	0.0430671	0.0559957	32	30
0.72529	0.57529	0.0642851	0.0736393	32	25.9
0.543333	0.593333	0.0362874	0.132397	20	30
0.970971	0.101961	0.802045	0.828211	25.6	25.5
0.576517	0.553991	0.041755	0.0415515	31.2	21.3
0.458562	0.734824	0.0210069	0.336396	20	31.3
1.02137	0.130769	0.838298	0.896514	27	26
0.525407	0.4875	0.848503	0.862815	24.6	24
0.397737	0.352941	0.266436	0.850861	25.7	23.8
0.262905	0.222656	0.868091	0.863982	27	25.6
0.362672	0.38125	0.00618019	0.41837	21.8	32
0.232019	0.194093	0.710315	0.801599	26	23.7
0.188339	0.175824	0.785468	0.853683	25.2	27.3
0.732823	0.830275	0.732511	0.765139	27.8	21.8
0.451473	0.611765	0.0154346	0.169959	23.9	25.5
0.95793	0.972332	0.75799	0.852747	24.7	25.3
0.486819	0.648148	0.872987	0.645994	25.5	21.6
0.216694	0.631922	-0.078121	0.244958	20	30.7
0.197294	0.651341	0.159293	0.79062	32	26.1
0.0570437	0.81875	0.721301	0.364185	25.2	32
0.305328	0.0965251	0.787374	0.794503	26.3	25.9
0.750477	0.884615	0.816753	0.904577	24.2	26
0.515824	0.221875	0.104528	0.25727	23.5	32
0.850991	0.780303	0.835381	0.951231	26.9	26.4
0.401493	0.155	0.154488	0.0168038	26.8	20
0.55689	0.669261	0.731388	0.798017	26.5	25.7
0.39069	0.603125	0.0376227	0.00914037	24.1	32
0.192195	0.0982906	0.0224763	0.0749885	22.8	23.4
0.839774	0.761029	0.783816	0.916052	25.8	27.2
0.492826	0.299296	0.765381	0.623613	26.7	28.4
0.0831245	0.838095	0.573801	0.551763	26.6	31.5
0.681023	0.06	0.153521	0.0568773	30.3	20
0.155787	0.0139373	0.770182	0.721493	25.6	28.7
0.871148	0.819328	0.81164	0.925575	25.2	23.8
0.411666	0.530249	0.36503	0.551662	32	28.1
0.50188	0.617857	0.784755	0.821596	28.5	28
0.938577	0.826715	0.908614	0.452343	28.3	27.7
0.992289	0.0272109	0.828953	0.806108	29.2	29.4
0.545139	0.821875	0.861154	0.148424	26.1	32
0.454498	0.596708	0.696478	0.843514	23.7	24.3
0.735193	0.248387	0.387102	0.640856	31.1	31
0.109375	0.259375	0.940876	0.35161	32	32
0.628378	0.634921	0.711777	0.734853	26.2	25.2
0.709775	0.746324	0.860747	0.190361	28.9	27.2
0.495201	0.428125	0.672913	0.545027	26.7	32
0.264009	0.2875	0.357408	0.247264	23.2	32
0.417889	0.396947	0.768353	0.784048	26.5	26.2
0.849656	0.182186	0.0230896	0.104349	20	24.7
0.161012	0.05625	0.0601956	0.0611464	31.5	32
1.04498	0.055	0.230755	0.143624	27.9	20
0.408755	0.0197628	0.500317	0.237307	29.4	25.3
0.81875	0.64375	0.0640353	0.334664	32	32
0.488122	0.28013	0.810022	0.71155	28	30.7
0.687033	0.50566	0.695532	0.689136	23.5	26.5
0.95658	0.225	0.0341067	0.0542836	30.3	32
0.871015	0.7875	0.657213	0.532316	29.8	32
0.56502	0.451883	0.785837	0.870135	27.7	23.9
0.0510998	0.171875	0.0530096	0.0477001	23.3	32
0.750859	0.0348837	0.169531	0.0302094	31.6	25.8
0.0626902	0.0314465	0.0787764	0.0183042	27.9	31.8
0.590944	0.6375	0.0327276	0.00311413	24.5	32
0.404624	0.277154	0.882214	0.896063	28.9	26.7
0.83125	0.834375	0.039859	0.24564	32	32
0.449877	0.54902	0.630416	0.712845	32	25.5
0.403533	0.358696	0.883699	0.898461	28.8	27.6
0.4547	0.975	0.551394	0.218832	25.8	32
0.430159	0.424603	0.804584	0.886529	24	25.2
0.338135	0.335907	0.642219	0.685395	25.3	25.9
0.200066	0.102941	0.760482	0.802711	26.8	27.2
0.593664	0.269841	0.1214	0.696417	23.2	25.2
0.895512	0.943396	0.770618	0.831329	26.4	26.5
0.132856	0.520295	0.175327	0.408402	25.8	27.1
0.474591	0.450355	0.863354	0.814236	26.6	28.2
0.604145	0.0897959	0.152993	0.696238	32	24.5
0.800619	0.84058	0.713929	0.793689	24.1	27.6
0.244874	0.228669	0.788685	0.708404	26.6	29.3
0.332592	0.125436	0.545673	0.784449	27.1	28.7
0.136768	0.0349345	0.161668	0.0902717	22.2	22.9
0.777335	0.802676	0.0387365	0.18453	24.1	29.9
0.972257	0.320755	0.247806	0.603733	25.3	26.5
1.02632	0.908197	0.503089	0.430658	26.1	30.5
0.758651	0.70614	0.753306	0.545765	25.3	22.8
0.0838053	0.920886	0.678608	0.659777	25.7	31.6
0.0809715	0.0638298	0.61402	0.800033	25.9	28.2
0.832598	0.346154	0.653366	0.624941	24.4	28.6
0.839383	0.047619	0.557934	0.553607	24.4	23.1
0.311634	0.273381	0.801699	0.770624	28.7	27.8
0.139353	0.551839	0.207391	0.30282	27.6	29.9
0.164927	0.554217	0.376874	0.884062	23.9	24.9
0.432093	0.532	0.860846	0.870994	25.8	25
0.0945265	0.123016	0.772615	0.731151	29	25.2
0.435734	0.413669	0.895962	0.822399	26.1	27.8
0.535606	0.614545	0.757829	0.935312	26.4	27.5
0.609042	0.715415	0.865228	0.889102	25.1	25.3
0.427897	0.944206	0.223008	0.114066	20	23.3
0.556349	0.490909	0.799009	0.878955	25.2	27.5
0.71875	0.715625	0.503114	0.139943	32	32
0.573927	0.11194	0.44176	0.901503	32	26.8
0.840924	0.696498	0.681226	0.771381	26.4	25.7
0.215691	0.840625	0.231086	0.147932	28.6	32
0.961476	0.0775194	0.737675	0.727818	26.3	25.8
0.784906	0.833962	0.80069	0.78971	26	26.5
0.523585	0.474104	0.825294	0.852124	26.2	25.1
0.500481	0.447581	0.845702	0.909962	26.8	24.8
0.924398	0.710937	0.638877	0.770421	25.7	25.6
0.201768	1	0.60623	0.785722	32	25.8
0.239664	0.804416	0.156082	0.0418451	22.5	31.7
0.545319	0.479508	0.779928	0.859103	25.9	24.4
0.311174	0.236948	0.861664	0.861514	25.5	24.9
0.297164	0.346008	0.799444	0.780171	25.3	26.3
0.305583	0.048	0.851864	0.881903	28.3	25
0.620723	0.628099	0.784442	0.887149	27.9	24.2
0.48429	0.529167	0.795889	0.864014	24.4	24
0.531982	0.555985	0.763518	0.862759	25.4	25.9
0.896008	0.152893	0.860017	0.904743	27.1	24.2
0.22613	0.11245	0.874977	0.883712	27.1	24.9
0.351952	0.877256	0.885443	0.889321	26.7	27.7
0.926529	0.927203	0.841486	0.866079	27.3	26.1
0.0450094	0.139831	0.846416	0.817708	27	23.6
0.143229	0.152344	0.896969	0.933854	28.8	25.6
0.667904	0.731405	0.738735	0.88396	24.5	24.2
0.26709	0.99569	0.0481547	0.074916	22.8	23.2
0.328125	0.304688	0.798302	0.914003	25.6	25.6
0.425495	0.426357	0.765871	0.872671	27	25.8
0.651949	0.681034	0.571599	0.811686	23	23.2
0.962224	0.963115	0.793576	0.907207	27.6	24.4
0.796883	0.618321	0.844147	0.893748	26.3	26.2
0.487757	0.588	0.852056	0.849405	26.3	25
0.717427	0.902622	0.876552	0.95653	25.5	26.7
0.887272	0.0171674	0.0577458	0.120389	32	23.3
0.629379	0.690763	0.851927	0.911343	25.3	24.9
0.822706	0.0687023	0.120375	0.0644107	23.5	26.2
0.166008	0.940711	0.777116	0.720954	25.3	25.3
0.80777	0.910853	0.720866	0.873879	25.2	25.8
0.99492	0.728682	0.0989232	0.114991	23.5	25.8
0.942862	0.0507812	0.901128	0.945426	25.5	25.6
0.0910781	0.115242	0.891181	0.887113	26.6	26.9
0.0827674	0.0927419	0.730791	0.907672	24.7	24.8
0.788118	0.94375	0.759891	0.717617	27.3	32
0.792771	0.860294	0.708433	0.950259	21.3	27.2
0.0700687	0.0894942	0.773157	0.799563	26.1	25.7
0.190625	0.465625	0.046247	0.245526	32	32
0.943929	0.00383142	0.825966	0.892496	26	26.1
0.145703	0.0823529	0.568105	0.717635	25.3	25.5
0.466117	0.219697	0.731613	0.771419	27.3	26.4
0.827058	0.888889	0.787471	0.934516	25.8	25.2
0.0569291	0.759843	0.0278907	0.12758	20	25.4
0.12685	0.805785	0.100396	0.161385	21.5	24.2
0.827381	0.878788	0.0435765	0.180689	22.4	23.1
0.562787	0.462585	0.0971007	0.331677	22.2	29.4
0.474535	0.373333	0.0358243	0.204835	23.3	30
0.339749	0.715481	0.156488	0.039448	23.5	23.9
0.226677	0.304183	0.803711	0.895192	27.6	26.3
0.315531	0.272388	0.813856	0.942692	28.1	26.8
0.319311	0.38488	0.0914259	0.273156	26.1	29.1
0.506519	0.390335	0.91064	0.932444	27.2	26.9
0.636051	0.700405	0.645369	0.461673	25.8	24.7
0.190202	0.433333	0.723865	0.713151	23.9	24
0.686592	0.640625	0.198891	0.783204	25.8	25.6
0.290625	0.565625	0.029449	0.0738029	32	32
0.475278	0.314488	0.883436	0.732373	27.2	28.3
0.560388	0.643777	0.823162	0.888913	27.7	23.3
0.197894	0.277311	0.849666	0.863101	25.3	23.8
0.950028	1	0.733559	0.668361	24.4	23.3
0.984252	0.698039	0.49176	0.7915	32	25.5
0.782643	0.831967	0.474257	0.67903	25.7	24.4
0.759351	0.463235	0.81797	0.901805	28.7	27.2
0.507958	0.592308	0.745063	0.894085	26.1	26
0.799382	0.588	0.752951	0.792586	25.9	25
0.507955	0.541322	0.737376	0.822027	24	24.2
0.731787	0.5	0.686763	0.847527	27.3	27
0.0940349	0.0792952	0.331501	0.0449592	31.8	22.7
0.204617	0.462264	0.851722	0.758334	26.4	21.2
0.898776	0.884	0.782839	0.878858	24.5	25
0.953899	0.517699	0.492086	0.074684	32	22.6
0.0725806	0.0725806	0.749231	0.812606	24.8	24.8
0.697207	0.55814	0.565521	0.644722	24.9	21.5
0.382901	0.102362	0.589854	0.673465	28.8	25.4
0.518649	0.222222	0.637977	0.753242	28.4	27
0.922656	0.6875	0.516123	0.719317	26.6	27.2
0.655783	0.773438	0.590607	0.790964	23.4	25.6
0.253722	0.413655	0.529986	0.673106	26.6	24.9
0.345588	0.253676	0.45059	0.780232	29.6	27.2
0.481133	0.3125	0.527574	0.479764	24.2	30.4
0.785459	0.721774	0.750909	0.898744	26.2	24.8
0.52367	0.338078	0.35817	0.601567	27.1	28.1
0.313913	0.211321	0.869243	0.840493	26.2	26.5
0.910219	0.956364	0.828309	0.694961	27.4	27.5
0.94438	0.759857	0.776283	0.881871	25.1	27.9
0.826111	0.772388	0.770782	0.888577	27.9	26.8
0.183422	0.245902	0.580584	0.870605	25.7	24.4
0.680462	0.676113	0.359135	0.685451	31	24.7
0.974168	0.0149254	0.502171	0.832077	26	26.8
0.975574	0.915789	0.83142	0.920329	26	28.5
0.722533	0.6171	0.100043	0.098038	21.3	26.9
0.743689	0.7	0.813371	0.786057	24.9	28
1.03609	0.705128	0.0896439	0.118456	24.3	23.4
0.83709	0.968504	0.842327	0.918995	24.8	25.4
0.816935	0.535	0.49832	0.0746678	24.8	20
0.603544	0.908046	0.107942	0.0717903	20	26.1
0.854505	0.265766	0.184412	0.199354	32	22.2
0.292855	0.311024	0.857499	0.833442	27	25.4
0.488068	0.525292	0.784668	0.874946	28.6	25.7
0.996018	0.890625	0.788353	0.256517	25.9	32
0.193962	0.156	0.725921	0.863131	26.5	25
0.376885	0.24375	0.0762851	0.0307846	31.5	32
0.292786	0.392562	0.818867	0.766275	28.1	24.2
0.913892	0.809375	0.118966	0.259143	22.9	32
0.271089	0.301075	0.181422	0.526295	25.4	27.9
0.400527	0.441767	0.435673	0.741336	27.9	24.9
0.103424	0.0754717	0.786066	0.876504	27	26.5
0.111374	0.0866142	0.772995	0.88786	27	25.4
0.620733	0.718876	0.118939	0.281278	32	24.9
0.922294	1	0.510501	0.564993	32	26.1
0.2875	0.171875	0.091696	0.0480688	32	32
1.00549	0.0230769	0.666632	0.895438	25.9	26
0.383187	0.491409	0.115668	-0.000834896	20.1	29.1
0.940412	0.942529	0.618854	0.790744	25.7	26.1
0.984457	0.940299	0.674924	0.801071	31.4	26.8
0.104562	0.132203	0.829744	0.644097	26.6	29.5
0.893366	0.875458	0.724166	0.866315	27	27.3
0.169778	0.274131	0.763671	0.869878	25.4	25.9
0.69776	0.640569	0.78527	0.784485	26.9	28.1
0.857784	0.890196	0.870593	0.818065	24.9	25.5
0.694574	0.725564	0.684202	0.816669	29.6	26.6
0.194742	0.00396825	0.129378	0.0603325	32	25.2
0.969011	0.0239044	0.818868	0.861521	24.8	25.1
0.862307	0.972763	0.756205	0.88601	24.8	25.7
0.868525	0.965649	0.0907773	0.167918	21.5	26.2
1.00341	0.0862745	0.740885	0.886807	25.3	25.5
0.16262	0.0893617	0.787171	0.93141	24.1	23.5
0.258523	0.696875	0.848811	0.0187129	26.4	32
0.50653	0.431907	0.830449	0.796545	27.5	25.7
0.301297	0.396624	0.402927	0.918613	24.3	23.7
0.53054	0.919708	0.0511166	0.222819	25	27.4
0.382107	0.083612	0.0479862	0.130502	20	29.9
0.56361	0.725	0.515223	0.852623	31.9	24
1.01249	0.186235	0.223171	0.190568	24.9	24.7
0.245233	0.521875	0.0738042	0.280557	23.6	32
0.406234	0.313492	0.242093	0.269299	24.8	25.2
0.676054	0.745	0.0466914	0.0566678	26.1	20
0.852755	0.137037	0.389646	0.741537	24.6	27
0.505965	0.383966	0.198023	0.225927	30.1	23.7
1.01823	0.0813008	0.737152	0.633439	26	24.6
1.01434	0.00983607	0.567247	0.795929	24.8	30.5
0.319791	0.892562	0.131441	0.74953	22.6	24.2
0.846269	0.860377	0.743672	0.749908	26.4	26.5
0.23446	0.122677	0.866097	0.915585	27.2	26.9
0.877028	0.0954198	0.820538	0.880377	25.6	26.2
0.176875	0.178571	0.832614	0.937871	26.9	25.2
0.292917	0.0966387	0.696359	0.309899	29.4	23.8
0.322596	0.247059	0.776231	0.767336	25.2	25.5
0.127463	0.271889	0.0416382	0.104863	32	21.7
0.653809	0.546468	0.563463	0.74011	27.1	26.9
0.970981	0.752336	0.0782777	0.0684774	20	21.4
1.03234	0.0786885	0.801747	0.322427	25.7	30.5
1.02	0.415	0.0390407	0.0319351	20	20
0.268116	0.34058	0.0841552	0.108567	22.2	27.6
1.03256	0.936667	0.826268	0.903817	25.8	30
0.630305	0.917241	0.0868478	0.310662	31.2	29
0.141212	0.146875	0.856211	0.151819	26.6	32
0.90948	0.764259	0.126302	0.0333487	23.8	26.3
0.536636	0.539924	0.822324	0.872279	26.6	26.3
0.40147	0.419355	0.844476	0.864442	27.1	24.8
1.02892	0.369748	0.762855	0.594031	28.1	23.8
0.387352	0.404959	0.636704	0.863721	25.3	24.2
0.194418	0.13125	0.833916	0.808579	26.2	32
0.761712	0.692568	0.787279	0.905974	31.5	29.6
0.235586	0.159375	0.817438	0.512409	27.1	32
0.906845	0.943548	0.778595	0.88163	25.4	24.8
0.912156	0.7625	0.841065	0.652986	25.4	32
0.789039	0.638132	0.772775	0.740076	25.8	25.7
0.186095	0.0836013	0.56858	0.654606	28.9	31.1
0.13806	0.136564	0.862082	0.380836	26.5	22.7
0.134041	0.0329218	0.824478	0.827111	27.1	24.3
1.03243	0.874046	0.809636	0.838818	24.1	26.2
0.68799	0.535714	0.767396	0.73006	24.9	25.2
0.141925	0.986207	0.864062	0.914997	25.9	29
0.97717	0.476596	0.784362	0.745891	27.4	23.5
0.13796	1	0.895602	0.939758	25.9	28.7
0.055077	0.954733	0.355732	0.722085	25.8	24.3
0.546198	0.515152	0.845679	0.564257	26.8	23.1
0.867113	0.928125	0.0426334	0.0444272	31.3	32
0.155849	0.191882	0.364369	0.815672	25.1	27.1
0.834676	0.713333	0.898014	0.829645	29.8	30
0.885258	0.488673	0.8604	0.447438	25.7	30.9
0.0795911	0.181818	0.82149	0.892076	24.9	24.2
0.1787	0.152985	0.586144	0.789715	25.8	26.8
0.143926	0.0528169	0.781202	0.659872	25.6	28.4
0.517753	0.430279	0.818505	0.772025	25	25.1
0.565625	0.96875	0.0175862	0.240216	32	32
0.5754	0.672489	0.739333	0.771351	28.7	22.9
0.251	0.553398	0.0556822	0.0586623	22.9	30.9
0.656692	0.614618	0.0683954	0.0117553	27.1	30.1
0.0932579	0.69375	0.122003	0.0773686	25.4	32
0.393026	0.676596	0.0746346	0.105989	28.8	23.5
0.0438469	0.740625	0.836989	0.659144	25.8	32
0.400202	0.241935	0.166478	0.512785	32	24.8
0.440179	0.522321	0.0613996	0.0445468	32	22.4
0.155596	0.574661	0.00962671	0.0310822	22.5	22.1
0.416858	0.296703	0.88364	0.630544	28.3	27.3
0.898397	0.963855	0.457728	0.907897	24.4	24.9
0.203795	0.146617	0.876135	0.892639	27.7	26.6
0.512609	0.434599	0.745731	0.890566	25.8	23.7
0.5125	0.584375	0.120942	0.133274	32	32
0.0951558	0.286307	0.469911	0.781647	25.2	24.1
0.444758	0.320346	0.804548	0.810732	25.3	23.1
0.260448	0.178182	0.715362	0.880293	26.8	27.5
0.0862703	0.51004	0.375692	0.704569	21.4	24.9
0.843449	0.210526	0.275378	0.861939	23.2	24.7
0.42302	0.798611	0.0628285	0.590238	28.2	28.8
0.170001	0.100418	0.688152	0.748016	23.8	23.9
0.293505	0.765625	0.0753256	0.166889	30.6	32
0.421476	0.352679	0.0383299	-0.00106805	26.3	22.4
0.0941585	0.075188	0.874227	0.865958	26	26.6
0.438627	0.259843	0.840406	0.862921	26.5	25.4
0.930392	0.0428016	0.58601	0.841538	22.6	25.7
0.690708	0.656126	0.749295	0.770919	25.5	25.3
0.503145	0.454183	0.778792	0.924116	27.3	25.1
0.863216	0.795053	0.703364	0.805025	26.2	28.3
0.814296	0.0188679	0.50395	0.68086	27.9	26.5
0.563098	0.488189	0.694005	0.825542	26.1	25.4
0.209478	0.0335821	0.753401	0.81092	27.1	26.8
0.596746	0.615672	0.259467	0.102067	27.8	26.8
0.977161	0.912698	0.65976	0.80653	27.8	25.2
0.645936	0.494545	0.823835	0.793575	28.3	27.5
0.214814	0.203187	0.562757	0.797588	24.5	25.1
0.256492	0.0223048	0.623635	0.789622	26.6	26.9
1.02351	0.992565	0.744539	0.909519	25.9	26.9
0.130515	0.921875	0.826986	0.451724	27.2	32
0.683793	0.153846	0.72409	0.836917	26.2	26
0.170515	0.937269	0.500037	0.60741	22.9	27.1
0.771061	0.854839	0.091109	0.183361	27.8	31
0.421053	0.447368	0.81842	0.792182	26.6	26.6
0.221071	0.275735	0.75631	0.788807	25.9	27.2
0.0455937	0.256637	0.790427	0.2988	26.3	22.6
0.68318	0.422383	0.650849	0.696254	27.4	27.7
0.432346	0.961661	0.901076	0.734766	25.9	31.3
0.307488	0.390947	0.728219	0.722083	24.6	24.3
0.451848	0.970085	0.739907	0.709936	26.9	23.4
0.789147	0.964789	0.84692	0.821214	25.5	28.4
0.357624	0.19305	0.771639	0.268476	31.7	25.9
0.736411	0.397163	0.699207	0.634634	25.3	28.2
0.2669	0.559441	0.881338	0.61718	26.4	28.6
0.314513	0.268	0.849684	0.885655	27.7	25
0.476717	0.508197	0.905783	0.832109	27.6	24.4
0.300544	0.309524	0.820839	0.829432	25.1	25.2
0.90309	0.864754	0.606871	0.824014	24.3	24.4
0.368248	0.561265	0.815359	0.506072	26.4	25.3
0.854944	0.515901	0.422756	0.0859662	27.5	28.3
0.893798	0.5	0.728425	0.0705537	26.1	32
0.452305	0.561475	0.201426	0.849944	32	24.4
0.646511	0.264574	0.768571	0.480888	27.9	22.3
0.469785	0.534413	0.851735	0.82068	27.1	24.7
0.621875	0.26875	0.211176	0.211654	32	32
0.4375	0.709375	0.0948766	0.0313428	32	32
0.627495	0.337165	0.3781	0.534617	28.6	26.1
0.54375	0.115625	0.223965	0.0422672	32	32
0.48125	0.2875	0.272068	0.0727253	32	32
0.88871	0.284047	0.771298	0.623636	28.1	25.7
0.66295	0.971193	0.0836089	0.0584976	32	24.3
0.240541	0.65	0.331566	0.0461212	29.6	20
0.307986	0.768889	0.191964	0.0385877	32	22.5
0.405817	0.433735	0.921487	0.803459	26.9	24.9
0.503125	0.325	0.292895	0.0768418	32	32
0.457955	0.785124	0.177181	0.0269214	32	24.2
0.873624	0.804428	0.765171	0.722264	25.4	27.1
0.492005	0.18018	0.216815	0.00756743	32	22.2
0.307207	0.178295	0.716822	0.841865	28.9	25.8
1.0332	0.926357	0.796313	0.811874	27.2	25.8
0.551434	0.00888889	0.277613	0.290405	24.8	22.5
1.01562	0.996875	0.223594	0.0679956	32	32
1.01645	0.0243902	0.738046	0.838093	26.1	24.6
0.186108	0.572327	0.0930443	0.241479	20.3	31.8
0.513013	0.507692	0.633049	0.848634	26.6	26
0.320856	0.418972	0.815466	0.838663	26.6	25.3
0.378993	0.351351	0.848608	0.811207	27	25.9
0.502148	0.595918	0.860238	0.876369	26.6	24.5
0.523618	0.465863	0.809208	0.896716	26	24.9
0.612278	0.538745	0.887524	0.871991	27.5	27.1
0.446127	0.508197	0.847185	0.872185	26.2	24.4
1.01274	0.305	0.126509	0.0929509	26.3	20
0.893461	0.827206	0.831045	0.89898	28.2	27.2
0.458206	0.434783	0.836129	0.933854	27.1	25.3
0.360465	0.399225	0.794755	0.86346	25.8	25.8
0.330137	0.150183	0.772742	0.752246	25.1	27.3
1.03033	0.0237154	0.881259	0.895444	25.8	25.3
0.439722	0.518672	0.656271	0.764592	26	24.1
0.373566	0.479263	0.731817	0.847171	25.1	21.7
0.306472	0.319328	0.773542	0.772942	26.8	23.8
0.643429	0.653125	-0.217538	0.0162219	23.4	32
0.11537	0.535	0.791321	0.0812957	25.7	20
0.445507	0.647059	0.713126	0.924671	26	23.8
0.458333	0.504167	0.773965	0.77193	26.4	24
0.335903	0.401674	0.672205	0.881306	26	23.9
0.828149	0.735849	0.79746	0.845478	25.9	26.5
0.440458	0.505792	0.743948	0.856115	26.7	25.9
0.245926	0.237037	0.696984	0.513481	30	27
0.362132	0.10625	0.92504	0.330634	25.5	32
0.641929	0.689796	0.444889	0.777744	23.1	24.5
0.857583	0.551601	0.600798	0.790647	26.1	28.1
0.253875	0.283401	0.737719	0.887836	25.6	24.7
0.468755	0.40873	0.635708	0.885869	28.5	25.2
0.846732	0.82971	0.652043	0.690092	26.5	27.6
0.660328	0.685824	0.853837	0.882157	26.9	26.1
0.10908	0.76875	0.443214	0.280732	31.8	32
0.355503	0.804781	0.047047	0.15778	32	25.1
0.229808	0.80315	0.0664557	0.201529	26.4	25.4
0.399493	0.846875	0.514769	0.328758	22.2	32
0.501932	0.325088	0.043436	0.0624014	32	28.3
0.338479	0.0375	0.118436	0.0549675	25.1	24
0.652802	0.365625	0.132741	0.0766424	29	32
0.875	0.61875	0.178975	0.222228	32	32
0.209651	0.478102	0.667882	0.655227	28.8	27.4
0.427029	0.471264	0.823126	0.777454	29.7	26.1
0.980225	0.0334728	0.870979	0.855978	25.2	23.9
0.497619	0.425743	0.0283329	0.053064	24.4	30.3
0.521783	0.364754	0.54867	0.877454	29.2	24.4
0.549152	0.576613	0.916233	0.912086	27.4	24.8
0.393329	0.239216	0.756233	0.751505	25.1	25.5
0.746148	0.672269	0.626795	0.901596	26.4	23.8
0.0557583	0.362934	0.651479	0.740396	25.6	25.9
0.810166	0.497512	0.0541253	0.13421	24.9	20.1
0.865905	0.650519	0.667558	0.859687	28.8	28.9
0.390077	0.990991	0.0249812	0.0723609	20.1	22.2
0.161496	0.880309	0.0662994	0.0720584	20.3	25.9
0.759819	0.839041	0.0202604	0.0366448	27.1	29.2
0.829583	1	0.204626	0.161773	28.3	28.5
0.958779	0.832727	0.0821023	0.0926037	26.2	27.5
0.52756	0.363946	0.0694033	0.0709954	23.4	29.4
0.381007	0.480392	0.0687223	0.0617827	28.9	30.6
0.765739	0.284375	0.83238	-0.155517	27.4	32
0.698329	0.536082	0.296927	0.19455	26.2	29.1
0.770797	0.592476	0.0436825	0.0428406	32	31.9
0.0646078	0.688462	0.014391	0.0338372	20.3	26
0.816929	0.822835	0.795533	0.847929	25.6	25.4
0.514394	0.325	0.142835	0.0603465	26.4	20
0.955326	0.707904	0.140329	0.0612838	30.6	29.1
0.897077	0.366935	0.101363	0.131299	32	24.8
0.868273	0.194915	0.44441	0.109597	32	23.6
0.491237	0.387234	0.655799	0.815854	29.5	23.5
0.476302	0.00321543	0.04716	0.22049	20	31.1
0.972736	0.0747664	0.113302	0.0470703	30.2	21.4
0.21985	0.923345	0.295176	0.142679	32	28.7
0.960159	0.888446	0.686847	0.689505	25.1	25.1
0.979317	0.586331	0.089882	0.301887	32	27.8
1.0261	0.457516	0.139484	0.0595827	31.9	30.6
0.160494	0.0576132	0.725252	0.715273	24.3	24.3
0.809476	0.240625	0.102849	0.0575148	24.8	32
0.143005	0.140625	0.0631332	0.0277209	30.2	32
0.4	0.0375	0.0266414	0.20114	32	32
0.26625	0.409375	0.105072	0.139217	20	32
0.0555789	0.259375	0.221153	0.331159	29.8	32
0.48351	0.457143	0.652487	0.73528	23.7	24.5
0.0384941	0.981949	0.734842	0.857144	26.4	27.7
0.598209	0.583691	0.848929	0.852149	25.6	23.3
0.346201	0.426778	0.840767	0.755022	24.8	23.9
0.398	0.585	0.124832	0.0837766	25	20
0.120486	0.266667	0.0503282	0.0713867	32	22.5
0.581652	0.630081	0.67529	0.870963	24.3	24.6
0.961753	0.0278884	0.64057	0.796676	26	25.1
0.93867	0.991667	0.820583	0.799068	26.7	24
0.434895	0.45082	0.814264	0.816744	24.5	24.4
0.35781	0.541667	0.594171	0.849676	22.3	24
0.943471	0.747967	0.876373	0.819369	25.6	24.6
0.935425	0.963563	0.819037	0.750958	26	24.7
0.188675	0.353909	0.0511583	0.177084	23.7	24.3
0.917236	0.870968	0.846508	0.874766	25.5	24.8
0.326817	0.293233	0.82215	0.877681	28.5	26.6
0.0552381	0.064	0.0697315	0.113499	21	25
0.338104	0.333333	0.763035	0.864455	26.8	23.7
0.330785	0.225296	0.423799	0.832447	27.3	25.3
0.557825	0.890625	0.852965	0.379604	25.4	32
0.199994	0.137795	0.685644	0.916475	24.8	25.4
0.777363	0.784091	0.817156	0.615319	26.8	26.4
0.855	0.975	0.0158263	0.0450149	20	20
0.554417	0.545802	0.657253	0.717965	27.2	26.2
0.387711	0.253968	0.787802	0.911271	25.6	25.2
0.667878	0.690972	0.835134	0.849192	28.1	28.8
0.120709	0.285714	0.842686	0.867852	25.8	23.1
0.250426	0.146341	0.663657	0.808897	24.8	24.6
0.962853	0.863924	0.883862	0.384551	28.3	31.6
0.797679	0.198529	0.74569	0.716559	28.7	27.2
0.400893	0.373077	0.790719	0.89931	26.7	26
0.87219	0.711027	0.81131	0.698925	27.2	26.3
0.90625	0.253125	0.836978	0.121016	24.8	32
0.108333	0.193182	0.143682	0.241297	32	26.4
0.327409	0.607774	0.100369	0.132004	23.6	28.3
0.90625	0.24	0.0773362	0.0699799	32	20
0.344248	0.659259	0.0808827	0.105709	30.2	27
0.452964	0.0788382	0.0812951	0.0102424	29.8	24.1
0.920635	0.489177	-0.00126954	0.0446485	25.2	23.1
0.823552	0.228464	0.0233443	0.100136	24.2	26.7
0.594643	0.607143	0.263249	0.247849	32	28
0.582143	0.632143	0.2101	0.304041	32	28
0.771891	0.634551	0.0354654	0.0655207	23.3	30.1
0.0955943	0.5875	0.037053	0.028589	30.5	32
0.381729	0.785388	0.112653	0.0463482	31.9	21.9
0.13463	0.728972	0.034015	0.0226618	22.2	21.4
0.735781	0.704	0.788795	0.859377	25.6	25
0.636063	0.597122	0.85072	0.852641	25.2	27.8
0.125453	0.702602	0.0324328	0.155321	32	26.9
0.633541	0.992883	0.0309791	0.454719	32	28.1
0.46052	1	0.230543	0.335361	28.1	32
0.106449	0.178125	0.0532989	0.0838648	25.1	32
0.480177	0.708772	0.0341301	0.0632082	25.4	28.5
0.958937	0.0933333	0.711112	0.83491	23	22.5
0.771027	0.0528455	0.583007	0.870278	22	24.6
0.936132	0.792982	0.807054	0.907845	26.7	28.5
0.281554	0.282528	0.710096	0.827487	25.2	26.9
0.704637	0.2625	0.116162	0.104875	31	32
0.786969	0.028125	0.3562	0.341401	30.6	32
0.202102	0.646875	0.0762219	0.13049	22.9	32
0.911281	0.90146	0.852219	0.891851	25.9	27.4
0.21529	0.212355	0.117782	0.113245	25	25.9
0.403734	0.440816	0.693498	0.867564	25.8	24.5
0.592593	0.548148	0.703406	0.827934	25.8	27
0.367483	0.382022	0.606127	0.435873	26.3	26.7
0.0830869	0.751852	0.838384	0.810972	26.3	27
0.263021	0.174242	0.856872	0.812473	25.6	26.4
0.311852	0.236	0.826775	0.931155	27	25
0.103404	0.609375	0.0893638	0.0765677	24.6	32
0.0847029	0.889381	0.0672274	0.169258	26.6	22.6
0.453215	0.447154	0.806703	0.845708	27.1	24.6
0.308562	0.275304	0.845259	0.826722	25.6	24.7
0.32673	0.272727	0.820333	0.899226	26.5	26.4
0.882005	0.945255	0.838582	0.816497	25.4	27.4
1.00936	0.0281124	0.806741	0.820862	26.6	24.9
1.01939	0.137255	0.845741	0.810186	26.4	25.5
0.851948	0.810409	0.685342	0.775339	25.3	26.9
0.134175	0.173077	0.822423	0.859084	26.2	26
0.445139	0.346875	0.175514	0.0243707	27	32
0.958565	0.963563	0.854147	0.630102	30.7	24.7
0.685662	0.69375	0.131836	0.392847	27.2	32
1.02531	0.849829	0.573475	0.670467	27.2	29.3
0.18741	0.0538462	0.738559	0.822146	26.7	26
0.105318	0.0894942	0.756627	0.875929	25.5	25.7
0.357258	0.320144	0.836678	0.81491	25.5	27.8
0.148171	0.0792453	0.690564	0.821414	24.5	26.5
0.252817	0.35625	0.0368814	0.123652	23.3	32
0.38768	0.491379	0.816053	0.78609	27.5	23.2
0.219028	0.207692	0.660269	0.691919	28.5	26
0.35771	0.392	0.785106	0.854821	26.2	25
0.683948	0.34471	0.0359449	0.0472757	32	29.3
0.611452	0.453184	0.772346	0.716955	25.6	26.7
0.840819	0.852713	0.770444	0.8491	26.2	25.8
0.0514113	0.31875	0.734694	0.426099	24.8	32
0.402315	0.309609	0.807549	0.907444	25.7	28.1
0.0703125	0.203125	0.881107	0.890611	27.2	25.6
0.320999	0.205021	0.071237	0.487632	32	23.9
0.317243	0.104167	0.849819	0.713864	24.6	28.8
0.457297	0.433692	0.877639	0.691202	25.6	27.9
0.78118	0.885246	0.606542	0.798339	25	24.4
0.59375	0.513889	0.818138	0.968324	28.8	28.8
1.00282	0.940239	0.768847	0.9136	26.3	25.1
0.513796	0.429119	0.887567	0.896519	27.8	26.1
0.725091	0.39375	0.760427	0.273857	27.6	32
0.149916	0.192308	0.839831	0.8747	27.4	26
0.473419	0.354839	0.863748	0.868674	27.7	24.8
0.380952	0.445887	0.794588	0.896811	23.8	23.1
0.84906	0.641844	0.714677	0.857451	27.6	28.2
0.340123	0.295547	0.81334	0.853421	28.9	24.7
0.568602	0.555556	0.801711	0.856713	23.5	24.3
0.0933361	0.5625	0.133801	0.211088	30.2	32
0.146175	0.608541	0.715967	0.656721	27.9	28.1
0.751389	0.770833	0.0474544	0.123138	25.5	28.8
0.184896	0.431298	0.656817	0.50448	25.3	26.2
0.276993	0.893471	0.0504482	0.236183	20	29.1
0.0488824	0.69403	0.0401485	0.0678395	20.9	26.8
0.394679	0.40856	0.691749	0.888374	28.2	25.7
0.696356	0.62753	0.865256	0.928852	24.7	24.7
0.683182	0.614841	0.0404101	0.0788558	32	28.3
0.820762	0.948905	0.564489	0.809039	27	27.4
0.699166	0.896797	0.0583671	0.0482655	32	28.1
0.44358	0.346304	0.72558	0.906316	25.7	25.7
0.536255	0.515873	0.219208	0.388286	25.7	25.2
0.128125	0.3875	0.0514356	0.0348669	32	32
0.605488	0.0895522	0.656801	0.521298	25.1	26.8
0.739496	0.181818	0.0653208	0.0172298	25.5	23.1
0.0717729	0.797386	0.0271986	0.0587135	32	30.6
0.52779	0.481728	0.509197	0.831213	28.1	30.1
0.542517	0.595238	0.124587	0.0191198	24	29.4
0.541514	0.509158	0.876864	0.914381	27	27.3
0.998815	0.868966	0.799361	0.837003	32	29
0.301705	0.053719	0.057321	0.0285507	32	24.2
0.962702	0.9125	0.835898	0.271804	24.8	32
0.744375	0.713178	0.838059	0.814143	24.6	25.8
0.305786	0.926641	0.155666	0.220469	28.2	25.9
0.225	0.741818	0.0800085	0.0353224	23.2	27.5
0.507581	0.512	0.784228	0.741733	24.8	25
0.460538	0.521912	0.827884	0.897573	24.7	25.1
0.605924	0.495833	0.897629	0.85289	24.9	24
0.461693	0.258216	0.125383	0.0430212	32	21.3
0.503715	0.306859	0.839424	0.916751	24.2	27.7
0.24342	0.779026	0.0508942	0.0667034	29.6	26.7
0.725	0.175	0.040452	0.0349495	32	20
0.809096	0.792683	0.117251	0.0282264	32	24.6
0.969821	0.123552	0.561145	0.911048	25.6	25.9
0.247189	0.10219	0.91442	0.915267	25.9	27.4
0.31	0.4	0.801748	0.869837	25.2	25
0.85137	0.906716	0.0550898	0.0250634	27.5	26.8
0.461514	0.462451	0.714173	0.745132	27	25.3
0.817023	0.794007	0.147454	0.128064	26.2	26.7
0.208835	0.184739	0.751832	0.89376	24.9	24.9
0.61875	0.56875	0.0749589	0.223046	32	32
0.139261	0.273092	0.795834	0.841538	25.3	24.9
0.14609	0.973422	0.755233	0.710018	26	30.1
0.319734	0.34749	0.898728	0.917735	27	25.9
0.890178	0.613281	0.741202	0.930088	29.7	25.6
0.583333	0.598485	0.838991	0.886666	26.7	26.4
0.35237	0.484252	0.665168	0.892118	26.1	25.4
0.904332	0.785714	0.679515	0.431536	24.9	28
0.428854	0.426877	0.784052	0.819435	26.4	25.3
0.732068	0.45614	0.806766	0.876335	30.5	28.5
0.565363	0.458167	0.682968	0.84723	27.7	25.1
0.795285	0.82807	0.0474773	0.0374458	32	28.5
0.685692	0.653992	0.859678	0.91344	27.9	26.3
0.361325	0.412	0.354953	0.766876	30.2	25
0.496455	0.528455	0.685764	0.83462	26.6	24.6
0.162079	0.11245	0.742852	0.852503	26	24.9
0.253125	0.08	0.12006	0.286109	32	20
0.60142	0.517391	0.815359	0.848375	25.1	23
0.239353	0.272358	0.643306	0.853123	25.2	24.6
0.269375	0.302905	0.782104	0.77505	24.8	24.1
0.317408	0.282443	0.780007	0.816485	25.5	26.2
0.264445	0.203922	0.786006	0.733384	26.3	25.5
0.552899	0.549091	0.731725	0.855285	27.6	27.5
0.362823	0.679012	0.792944	0.303315	27.1	24.3
0.906438	0.921162	0.576739	0.823637	23.7	24.1
0.47881	0.561475	0.805341	0.78245	27	24.4
0.240578	0.199187	0.842891	0.860633	26.9	24.6
0.085237	0.0972222	0.807076	0.782865	25.9	28.8
0.308062	0.308	0.738473	0.819472	25.8	25
1.00711	0.498328	0.0600996	0.0923361	20	29.9
0.100265	0.7625	0.151915	0.281699	25.9	32
0.667227	0.559524	0.544524	0.693824	24.1	25.2
0.414432	0.650177	0.0562971	0.0641597	32	28.3
0.26922	0.289916	0.753882	0.738534	24.2	23.8
0.118614	0.362595	0.59141	0.815582	26	26.2
0.21462	0.162055	0.800026	0.898766	25.1	25.3
0.75163	0.832143	0.193205	-0.0354956	26.3	28
0.682449	0.604	0.777978	0.660483	24.5	25
0.168847	0.207547	0.772948	0.84088	27.4	26.5
0.0500219	0.792453	0.55756	0.653794	25.8	26.5
0.863158	0.498182	0.115636	0.016549	26.6	27.5
0.110511	0.15678	0.78428	0.644681	24.8	23.6
0.251469	0.295652	0.852857	0.832671	25.9	23
0.66255	0.581301	0.74945	0.881159	23.7	24.6
0.336466	0.406015	0.773148	0.734915	29.2	26.6
1.02841	0.297297	0.264074	0.770602	32	25.9
0.169442	0.0283401	0.746507	0.871932	25.7	24.7
0.753501	0.5	0.738458	0.872635	25.5	23.8
0.143782	0.03663	0.641723	0.852456	28.9	27.3
0.338773	0.0954198	0.804787	0.690527	29	26.2
0.86295	0.786008	0.0697897	0.110758	32	24.3
0.919497	0.779468	0.0707469	-0.00655837	30.2	26.3
0.599303	0.733788	0.540203	0.180473	27.7	29.3
0.498639	0.418033	0.702236	0.782339	27.7	24.4
0.403125	0.471875	0.105526	0.0520487	32	32
0.984143	0.80303	0.703984	0.830629	24.7	26.4
0.89976	0.409091	0.0686005	0.177803	32	28.6
0.573681	0.553125	0.723773	0.384161	21.8	32
0.671875	0.3375	0.189396	0.181016	32	32
0.72489	0.927602	0.0210098	0.0771283	27.4	22.1
0.748219	0.683983	0.778834	0.675245	25.4	23.1
0.687087	0.071875	0.04448	0.271966	22.7	32
0.360957	0.627907	0.920303	0.0596017	26.8	25.8
0.484177	0.513761	0.786174	0.803315	26.7	21.8
0.179008	0.444444	0.737456	0.686577	27.1	22.5
0.33131	0.948276	0.0861805	0.22213	25.7	23.2
0.515453	0.670782	0.727279	0.811652	25.1	24.3
0.867248	0.866906	0.751355	0.905111	23.2	27.8
0.501118	0.719844	0.0730307	0.0606807	25.4	25.7
0.416592	0.326693	0.755033	0.869093	24.8	25.1
0.959291	0.825	0.845584	0.80993	26.1	24
0.406453	0.881857	0.109846	0.126252	25.5	23.7
0.732699	0.51087	0.221026	0.144515	32	27.6
0.341399	0.0221239	0.103184	0.104578	32	22.6
0.962945	0.0158103	0.751255	0.819534	26.4	25.3
0.612931	0.430894	0.582454	0.76251	23.3	24.6
0.91207	0.732794	0.833009	0.878166	26.3	24.7
0.344612	0.0431034	0.175641	0.160861	32	23.2
1.0228	0.857678	0.563971	0.869907	27.6	26.7
0.385859	0.413386	0.43074	0.598475	24.3	25.4
1.01841	0.196787	0.309249	0.841378	22.6	24.9
0.491799	0.603053	0.368406	0.834795	24.9	26.2
0.134375	0.91	0.049806	0.0438068	32	20
0.0730373	0.794224	0.671919	0.804203	26.8	27.7
0.228147	0.233607	0.783465	0.834748	27.1	24.4
0.391725	0.818815	0.0246803	0.0934993	32	28.7
0.257554	0.901575	0.139378	0.0361724	32	25.4
0.783471	0.83004	0.674784	0.885251	25.2	25.3
0.820629	0.892086	0.905111	0.863929	28.2	27.8
0.332075	0.479245	0.740347	0.875246	26.5	26.5
0.883087	0.981132	0.748374	0.913215	27.5	26.5
0.29803	0.971787	0.714745	0.33446	30.8	31.9
0.421792	0.372093	0.554633	0.698524	27	25.8
0.90904	0.646154	0.773466	0.873018	27.4	26
0.459906	0.739623	0.320653	0.852466	32	26.5
0.925476	0.801527	0.772282	0.791232	27.8	26.2
0.945841	0.793233	0.107622	0.199924	32	26.6
0.290673	0.252033	0.780194	0.878906	26.7	24.6
0.312745	0.165	0.144198	0.0634448	30.6	20
0.968082	0.916084	0.0666364	0.165476	24.1	28.6
0.869651	0.842795	0.00015854	0.0990092	20	22.9
0.714552	0.115672	0.0778806	0.20223	32	26.8
0.628301	0.425249	0.34604	0.561636	32	30.1
0.318211	0.190114	0.800343	0.893387	27.7	26.3
0.796875	0.396875	0.0654787	0.0190591	32	32
0.723798	0.746154	0.155953	0.126335	32	26
0.865588	0.176471	0.0622896	0.415771	20	27.2
0.915217	0.375494	0.0488496	0.114352	20	25.3
0.556185	0.18638	0.0378117	0.281071	22.2	27.9
0.73125	0.490625	0.122642	0.087325	32	32
0.21125	0.38125	0.0344681	0.148514	20	32
0.331307	0.0912162	0.379848	0.517848	23.9	29.6
0.924592	0.885375	0.43352	0.801293	32	25.3
0.45	0.540625	0.125279	0.0584494	32	32
1.00415	0.972332	0.708576	0.82967	26.2	25.3
0.517143	0.290837	0.563295	0.754154	26.9	25.1
0.920312	0.863281	0.74267	0.811456	26	25.6
0.158721	0.0686695	0.782358	0.727743	27.9	23.3
0.826463	0.678125	0.743249	0.363678	28.2	32
0.699206	0.297619	0.0688008	0.083415	28	25.2
0.874306	0.694444	0.0759789	0.0842316	32	28.8
1.02574	0.784375	0.782631	0.809988	29.5	32
0.0905926	0.244186	0.717747	0.865783	23.6	25.8
0.0785801	0.246875	0.0464709	0.258598	20.6	32
0.840899	0.84	0.649507	0.684132	26.7	25
0.288748	0.0208333	0.142845	0.0456401	25.7	24
0.542215	0.51875	0.0274509	0.0987444	22.8	32
0.70625	0.759375	0.0710149	0.11786	20	32
0.265446	0.131687	0.743245	0.857103	29.8	24.3
0.881386	0.435146	0.1704	0.0432121	28.1	23.9
0.837702	0.935484	0.260511	0.718011	25.6	24.8
0.116379	0.2375	0.736934	0.74529	26.1	24
0.270358	0.334375	0.0711241	0.00731623	24.1	32
0.612908	0.596078	0.0861327	0.040355	27.1	25.5
0.608914	0.212598	0.10908	0.358306	26.2	25.4
0.474663	0.617021	0.449003	0.570176	26.2	23.5
0.599232	0.428125	0.179006	0.263556	22.8	32
0.745856	0.271967	0.0395234	0.0689295	26.2	23.9
0.12611	0.479401	0.0838105	0.0324837	21	26.7
0.637081	0.896875	0.173699	0.0246302	31.3	32
0.354701	0.269231	0.837425	0.906968	26.1	26
0.713046	0.795082	0.228772	0.257068	23.8	24.4
0.173562	0.169231	0.793243	0.932858	23.8	26
0.948767	0.3	0.0967041	0.0363623	29.4	32
0.449353	0.18125	0.794356	0.430651	26.1	32
0.953909	0.286275	0.478108	0.942483	23.1	25.5
0.556049	0.493711	0.0327876	0.00589036	25.5	31.8
0.233007	0.456522	0.114988	0.373701	28.4	23
0.351394	0.295455	0.661073	0.857738	26.3	26.4
0.538324	0.466667	0.847459	0.927647	26.4	25.5
0.37786	0.371094	0.842452	0.933391	26.5	25.6
0.286498	0.385135	0.203004	0.143969	23.4	29.6
0.694544	0.65614	0.549588	0.587541	23.6	28.5
0.653125	0.215625	0.0923646	0.0177171	32	32
0.751515	0.727273	0.866297	0.915019	26.4	27.5
0.567642	0.553125	0.0321233	0.227913	23.7	32
0.597532	0.591837	0.843345	0.879662	25.8	24.5
0.457141	0.173145	0.038549	0.0933214	24	28.3
0.698558	0.178125	0.0847474	0.162233	26	32
0.0509146	0.839024	0.0188017	0.0251938	32	20.5
0.808015	0.550562	-0.00144341	0.225973	20	26.7
0.829861	0.391111	0.0453832	0.108916	32	22.5
0.35553	0.795181	0.118129	0.93241	22.2	24.9
0.422154	0.126087	0.0384538	0.0636695	24.1	23
0.0827273	0.028	0.786117	0.761141	26.4	25
0.453376	0.476378	0.640326	0.80639	27.3	25.4
0.966179	0.407801	0.30594	0.749953	32	28.2
0.649944	0.543165	0.831621	0.912947	26.3	27.8
0.701943	0.566116	0.103881	0.035093	26.2	24.2
0.727091	0.451128	0.115958	0.248913	32	26.6
0.331749	0.277567	0.5911	0.814582	28.8	26.3
0.742148	0.549828	0.864853	0.894648	25.8	29.1
0.523203	0.49375	0.115352	0.0535149	23.3	32
0.242819	0.093633	0.657116	0.928718	28.1	26.7
0.990014	0.267442	0.608942	0.820903	28.1	25.8
0.259747	0.635294	0.73487	0.835505	25.9	25.5
0.205737	0.582375	0.118286	0.132938	22.8	26.1
0.32002	0.124031	0.761926	0.877547	27.6	25.8
0.715966	0.00387597	0.693764	0.851744	26.7	25.8
0.915288	0.906367	0.778097	0.737216	27.5	26.7
0.761346	0.873239	0.727561	0.730797	23.4	21.3
1	0.0327273	0.799382	0.876714	25	27.5
0.934472	0.981273	0.865989	0.935422	25.4	26.7
0.409524	0.680952	0.266645	0.078325	27	21
0.981687	0.916	0.777011	0.853385	24.9	25
0.700883	0.802469	0.731587	0.741069	26.7	24.3
0.865689	0.91129	0.87237	0.906421	24.9	24.8
0.299578	0.379747	0.760781	0.816331	23.7	23.7
0.976834	0.969112	0.777065	0.881104	25.9	25.9
0.919375	0.768	0.156968	0.678334	32	25
0.446275	0.5	0.862572	0.876086	25.5	25
0.0540581	0.174603	0.803938	0.854638	26.5	25.2
0.297612	0.256917	0.753831	0.790482	28.4	25.3
0.840419	0.537445	0.0848694	0.0984634	32	22.7
0.599818	0.771784	0.0623227	0.0380172	32	24.1
0.670947	0.746667	0.584897	0.794239	24.4	22.5
0.765405	0.54375	0.0322085	-0.0493857	28.4	32
0.135972	0.648148	0.0713464	0.108213	21.9	27
0.969031	0.0855019	0.835283	0.891799	25.4	26.9
0.572541	0.747331	0.527113	0.435901	25	28.1
0.984793	1	0.720165	0.807627	27.4	26.4
0.779352	0.834615	0.782045	0.893974	24.7	26
1.04623	0.890547	0.120788	0.0370253	24.6	20.1
0.520782	0.337607	0.377031	0.792076	21.9	23.4
0.884561	0.684375	0.0290849	0.133135	21.9	32
0.641915	0.875502	0.82431	0.897366	23.9	24.9
0.157396	0.0339623	0.77284	0.843384	26.9	26.5

## Sheet: 0uM MF +Dex
Old_Phase	New_Phase	r2_before	r2_after	Period_before	Period_after
0.373897	0.209375	0.859005	0.35506	25.5	32
0.611954	0.629167	0.514763	0.509986	31.3	24
0.186722	0.414938	0.786031	0.756533	24.1	24.1
0.673958	0.549242	0.770024	0.811308	32	26.4
0.142156	0.518219	0.796478	0.764832	24	24.7
0.769811	0.698113	0.795669	0.766014	26.5	26.5
0.395588	0.625	-0.0514004	0.67736	32	27.2
0.611779	0.571942	0.86821	0.88443	26.8	27.8
0.911494	0.59661	0.0700094	0.388828	32	29.5
0.21125	0.259375	0.166431	0.306096	20	32
0.89548	0.816254	0.782544	0.850603	27.8	28.3
1.00407	0.8125	0.78062	0.62365	26.6	24
0.488425	0.588235	0.823512	0.321142	25.2	28.9
0.75098	0.676806	0.848171	0.894367	26	26.3
0.895863	0.664032	0.698298	0.779846	24.8	25.3
0.673949	0.10625	0.0729814	0.17062	22.6	32
0.945961	0.716535	0.710582	0.751569	24.8	25.4
0.162226	0.590517	0.746763	0.47626	26.4	23.2
0.47054	0.538462	0.0669225	0.0814117	32	23.4
0.564922	0.616667	0.512505	0.447467	25.8	24
0.631339	0.51875	0.441697	0.437952	28.1	32
0.276466	0.12782	0.0418538	0.128386	20	26.6
0.458764	0.634454	0.730341	0.410585	25.3	23.8
0.835409	0.460432	0.704641	0.685529	23.8	27.8
0.364096	0.125461	0.0566221	0.142715	20	27.1
0.977517	0.54375	0.0307442	0.228194	22.1	32
0.737815	0.731092	0.758515	0.779681	23.5	23.8
0.0500758	0.726496	0.781431	0.727666	24.8	23.4
0.494643	0.153571	0.102421	0.182942	32	28
0.270628	0.650246	0.601744	0.280675	25.6	20.3
0.248748	0.543568	0.761303	0.623985	25.1	24.1
0.421994	0.68559	0.811112	0.549084	25.6	22.9
1.04511	0.981221	0.688277	0.410786	26	21.3
0.849619	0.657895	0.746252	0.639825	26.5	22.8
0.421041	0.960854	0.0350565	0.182939	32	28.1
0.066851	0.769231	0.820885	0.570951	24.6	24.7
0.289851	0.553191	0.736169	0.46465	25.2	23.5
0.85727	0.689796	0.484634	0.426108	32	24.5
0.192905	0.45082	0.721346	0.747119	24.7	24.4
0.315082	0.403042	0.727035	0.849122	27	26.3
0.708979	0.715447	0.720185	0.652036	26.9	24.6
0.805447	0.573944	0.705922	0.757899	24.9	28.4
0.755565	0.390625	0.0996532	0.0320665	29.2	32
0.395262	0.552301	0.77348	0.588109	26.3	23.9
0.395045	0.389344	0.770614	0.849525	26.6	24.4
0.939269	0.571875	0.0859372	0.133392	31.8	32
0.335816	0.625	0.812576	0.511864	26.6	20.8
0.921398	0.766949	0.768255	0.72347	24	23.6
0.492593	0.711111	0.0331798	-0.00376488	20	27
0.0613832	0.615672	0.770164	0.64362	28.4	26.8
0.0949091	0.410042	0.631266	0.689068	28.1	23.9
0.449937	0.628571	0.759729	0.521183	27.7	24.5
0.113509	0.632184	0.58939	0.772311	28.6	26.1
0.591103	0.828125	0.469243	0.103209	30.7	32
0.772114	0.695652	0.658297	0.745514	26.1	25.3
0.101889	0.641577	0.758612	0.813555	26	27.9
0.866574	0.738397	0.775491	0.786803	25.4	23.7
0.682153	0.683794	0.597861	0.832763	24.8	25.3
0.792596	0.672199	0.878081	0.832866	25.7	24.1
0.804083	0.704724	0.766185	0.792012	25.3	25.4
0.0514885	0.137441	0.291158	0.154242	30.9	21.1
0.842851	0.0459364	0.125958	0.178735	29.8	28.3
0.14919	0.603113	0.829879	0.736707	27.2	25.7
0.294908	0.524904	0.520766	0.541506	27.5	26.1
0.351594	0.145594	0.850995	0.863074	28.2	26.1
0.593008	0.671111	0.715537	0.808729	23.2	22.5
0.386667	0.629091	0.395889	0.614804	22.5	27.5
0.877004	0.703557	0.780307	0.770915	26.3	25.3
0.661296	0.765432	0.624801	0.255907	27.2	24.3
0.620565	0.666667	0.828592	0.715219	28.6	27
0.92634	0.804878	0.732614	0.716316	24.9	24.6
0.478381	0.60793	0.685287	0.612389	29.7	22.7
0.576166	0.638767	0.431571	0.512301	21.4	22.7
0.38261	0.639004	0.229322	0.678167	29.2	24.1
0.776155	0.743083	0.694769	0.765781	25.6	25.3
0.1375	0.695	0.110041	0.0341492	32	20
0.382894	0.371875	0.223114	0.273934	28.9	32
0.370889	0.540636	0.670526	0.184364	28.7	28.3
0.424697	0.77673	0.0621084	0.0332899	27.9	31.8
0.739854	0.193237	0.109729	0.131786	24.7	20.7
0.422496	0.537102	0.847974	0.715083	28.6	28.3
0.916753	0.579151	0.502399	0.757503	24.6	25.9
0.682164	0.744526	0.910604	0.727291	28.7	27.4
0.75601	0.027972	0.149684	0.140964	32	28.6
0.321705	0.572093	0.758944	0.459608	28.2	21.5
0.584394	0.621324	0.86606	0.849166	26.8	27.2
0.432743	0.678715	0.771245	0.662309	25.5	24.9
0.276219	0.690476	0.762829	0.375831	27.5	25.2
0.770692	0.629344	0.745274	0.89124	26.1	25.9
0.230363	0.529148	0.770391	0.584743	27.5	22.3
0.151992	0.182648	0.330701	0.367976	26.9	21.9
0.0514562	0.513274	0.447719	0.188557	27.5	22.6
0.54577	0.646288	0.552049	0.521108	26.8	22.9
0.352831	0.646875	0.791862	0.63109	23.4	32
0.783218	0.648148	0.433631	0.225129	32	27
0.3528	0.660944	0.720865	0.671096	25.7	23.3
0.549477	0.473154	0.853463	0.267393	25.8	29.8
0.425911	0.683636	0.369639	0.547812	24.7	27.5
0.530958	0.677165	0.630416	0.370224	27.8	25.4
0.117696	0.251046	0.704612	0.664714	26.3	23.9
0.739106	0.443925	0.167087	0.0297525	32	21.4
0.0899975	0.882812	0.273199	0.7169	25.4	25.6
0.340625	0.965625	0.537879	0.423996	32	32
0.456908	0.832237	0.0460988	0.109345	32	30.4
0.404266	0.777293	0.360054	-0.027788	26	22.9
0.591803	0.459091	0.164337	0.0410382	30.5	22
0.414807	0.634483	0.022331	0.0758005	23.8	29
0.525991	0.39819	0.118871	0.0565422	29.5	22.1
0.914914	0.855967	0.701225	0.782142	25.3	24.3
0.604482	0.715385	0.746736	0.798657	25.4	26
0.907121	0.734127	0.722483	0.60184	25.9	25.2
0.275216	0.514403	0.0132832	0.513996	29.4	24.3
0.997761	0.709804	0.732371	0.813999	25.4	25.5
0.748288	0.83871	0.875853	0.814013	24.5	24.8
0.708501	0.596226	0.509904	0.142981	26.7	26.5
0.438084	0.459459	0.213669	0.0265528	27.1	22.2
0.976192	0.719424	0.787921	0.724914	32	27.8
0.772852	0.792208	0.638621	0.673783	26.1	23.1
0.875368	0.651163	0.50853	-0.0586624	24.5	30.1
0.920394	0.707224	0.720725	0.778771	25.1	26.3
0.893522	0.894118	0.389259	0.518015	23.7	25.5
0.962846	0.0332103	0.0756044	0.119663	32	27.1
0.371071	0.350211	0.10617	0.0626847	26.7	23.7
0.15	0.115625	0.100693	0.132791	32	32
0.52476	0.242063	0.236318	0.179778	28.4	25.2
0.59739	0.689139	0.831193	0.737219	32	26.7
0.0537445	0.716364	0.788492	0.751366	22.7	27.5
0.215376	0.732558	0.554608	0.745941	25.4	25.8
0.441156	0.71875	0.0690403	0.0318348	26.5	32
0.383612	0.669355	0.887813	0.590261	24.3	24.8
0.595072	0.217054	0.20384	0.0723817	28	25.8
0.6	0.0875	0.225179	0.139956	32	32
0.770312	0.5625	0.815896	0.838662	26.5	25.6
0.260838	0.487179	0.73612	0.766556	24.9	23.4
0.319794	0.685106	0.867808	0.675656	26.4	23.5
0.394133	0.21519	0.0613749	0.0596991	25.4	23.7
0.550402	0.568093	0.76388	0.803284	27.8	25.7
0.665896	0.663755	0.732076	0.687893	25.3	22.9
0.898105	0.803175	0.206093	0.0902874	27.9	31.5
0.241797	0.778656	0.635152	0.752696	26.9	25.3
0.680053	0.643443	0.604947	0.297936	29.8	24.4
0.692937	0.0810811	0.136543	0.182639	25.5	25.9
0.713815	0.663866	0.70489	0.751974	25	23.8
0.549273	0.16875	0.0951455	0.207634	21.5	32
0.0952851	0.596491	0.31265	0.544891	32	28.5
0.107813	0.09375	0.0175578	0.0509451	32	25.6
0.621254	0.646825	0.463078	0.557352	27.7	25.2
0.788182	0.708955	0.327912	0.536132	29.2	26.8
0.0876311	0.384083	0.584822	0.494117	25.2	28.9
0.520516	0.561753	0.565325	0.271691	29.1	25.1
0.967093	0.447099	0.76114	0.410475	25.4	29.3
0.300221	0.465021	0.76457	0.596751	25.9	24.3
0.83687	0.385113	0.615224	0.180189	28	30.9
0.497822	0.635556	0.607335	0.139756	30.1	22.5
0.718995	0.58125	0.106282	0.129428	25.5	32
0.640189	0.588015	0.623228	0.900205	23	26.7
0.320103	0.436975	0.815064	0.756794	27.1	23.8
0.732733	0.58804	0.759609	0.40103	27.5	30.1
0.0536046	0.739496	0.470387	0.598721	28.5	23.8
0.2625	0.653125	0.271966	0.00291645	32	32
0.815617	0.747826	0.73756	0.586952	24.5	23
0.181002	0.605505	0.554341	0.598478	22.9	21.8
0.969349	0.56705	0.716515	0.619611	26.1	26.1
0.585477	0.625442	0.776153	0.181711	27.1	28.3
0.269928	0.654167	0.488443	0.320046	27.6	24
0.315741	0.575	0.82788	0.841726	27	24
0.676314	0.236948	0.167943	0.0828473	27.1	24.9
0.144942	0.404255	0.852946	0.654369	26.1	23.5
0.804162	0.725322	0.758577	0.655632	25.7	23.3
0.28198	0.438679	0.138991	0.114811	23.6	21.2
0.529438	0.528125	0.733468	0.273661	27.6	32
0.492258	0.615385	0.725519	0.769131	23.9	23.4
0.727119	0.766102	0.276924	0.597344	32	29.5
0.728556	0.751055	0.646861	0.632172	30.1	23.7
0.562792	0.921875	0.054406	0.114341	21.4	32
0.13393	0.809129	0.550283	0.654882	24.9	24.1
1.00206	0.697872	0.579613	0.673597	26.8	23.5
0.264425	0.0932476	0.104157	0.456029	30.9	31.1
0.117384	0.67803	0.544594	0.747935	27.9	26.4
0.741099	0.73444	0.764354	0.66378	24.3	24.1
0.57508	0.642553	0.772938	0.458371	27.8	23.5
0.926464	0.779116	0.747	0.839651	27.7	24.9
0.954641	0.726562	0.584717	0.760385	26.8	25.6
0.723145	0.658009	0.727207	0.502695	30.1	23.1
0.308594	0.159375	0.0541755	0.179984	25.6	32
0.0522232	0.940625	0.646622	0.0748035	29.8	32
0.454571	0.525547	0.543917	0.9177	25.7	27.4
0.406349	0.045	0.0226072	0.0525636	25.2	20
0.350032	0.413534	0.84602	0.114664	25.8	26.6
0.903479	0.0330579	0.727135	0.472854	24.3	24.2
0.9375	0.215625	0.170679	0.10322	25.6	32
0.830769	0.835	0.833493	0.467366	26	20
0.658039	0.308	0.088829	0.152483	20.4	25
0.295093	0.232759	0.818323	0.781211	27.3	23.2
0.335416	0.501992	0.514068	0.685867	24.3	25.1
0.583218	0.596296	0.457528	0.917827	32	27
0.148558	0.15	0.604491	0.367295	26	32
0.880658	0.737255	0.831039	0.729152	26.6	25.5
0.514384	0.810909	0.196573	0.404611	29.2	27.5
0.139748	0.527687	0.815178	0.766528	25.7	30.7
0.845795	0.765182	0.729378	0.708535	23.7	24.7
0.912027	0.84252	0.86562	0.422887	25.5	25.4
0.24513	0.405405	0.0502553	0.27736	32	22.2
0.905208	0.708333	0.431697	0.55321	32	26.4
0.116477	0.00711744	0.84475	0.533251	25.2	28.1
0.49125	0.58125	0.0415143	0.0745797	20	32
0.470014	0.709016	0.422545	0.765363	24	24.4
0.271646	0.455598	0.961794	0.831617	24.7	25.9
0.923426	0.98125	0.858875	0.111902	26.2	32
0.229284	0.209375	0.0797017	0.206786	26.7	32
0.245162	0.289474	0.801479	0.703034	25.7	30.4
0.636424	0.703863	0.752709	0.704558	25.8	23.3
0.621638	0.277978	-0.00450046	0.307471	32	27.7
0.401449	0.942238	0.0711379	0.267231	27.8	27.7
0.214483	0.259375	0.111622	0.268176	24.9	32
0.7125	0.175	-0.055449	0.33579	32	32
0.350651	0.344262	0.865588	0.815502	27.2	24.4
0.617162	0.915625	0.207351	0.25155	30.7	32
0.775	0.225	0.0544284	0.200358	32	32
0.535018	0.652344	0.909842	0.861364	25.5	25.6
0.381203	0.73991	0.323897	0.0812528	23.9	22.3
1.02604	0.0208333	0.31366	0.45804	32	24
0.244913	0.544355	0.602145	0.824505	26	24.8
0.935815	0.780392	0.731254	0.265948	25.6	25.5
0.138393	0.74375	0.764987	0.401796	28	32
0.489469	0.513514	0.597303	0.744906	26.8	25.9
0.34561	0.529644	0.769997	0.812283	25.5	25.3
0.950334	0.685393	0.747065	0.705193	27.6	26.7
0.55102	0.706122	0.771365	0.831008	26.3	24.5
0.500749	0.779851	0.925996	0.440979	25.9	26.8
0.832408	0.768559	0.701934	0.361292	24.3	22.9
0.756797	0.702041	0.740477	0.841141	27.7	24.5
0.268542	0.211321	0.687793	0.7725	27.5	26.5
0.868033	0.555	0.065174	0.191254	24.4	20
0.563861	0.656	0.780967	0.799394	25.9	25
0.304031	0.21097	0.385493	0.613335	28.9	23.7
0.0881566	0.7625	0.769815	0.161082	25.7	32
0.830323	0.714286	0.674853	0.529144	26.1	23.1
0.767857	0.794118	0.302027	0.699405	23.8	27.2
0.384256	0.141914	0.753118	0.655946	27.7	30.3
0.322917	0.696875	0.246639	0.227201	23.1	32
0.37932	0.046595	0.686865	0.358025	26.5	27.9
0.198547	0.166102	0.772508	0.315722	26.6	29.5
0.0798053	0.024911	0.747066	0.642525	26.1	28.1
0.400781	0.223729	0.865816	0.850911	24.3	29.5
0.389583	0.91875	0.159844	0.28804	27	32
0.168266	0.193548	0.254311	0.666927	23.7	24.8
0.497186	0.322581	0.213609	0.16684	24.4	21.7
0.897167	0.705686	0.0462999	0.109552	24.9	29.9
0.0979525	0.529412	0.0416213	0.0823914	22.6	20.4
0.502119	0.745763	0.0372153	0.175852	32	29.5
0.550189	0.496875	0.889752	0.378802	26.4	32
0.701211	0.696581	0.221784	0.375951	21.6	23.4
0.787928	0.657993	0.825518	0.578941	25.4	26.9
0.63007	0.157025	0.14242	0.281152	26	24.2
0.19676	0.636735	0.674804	0.390395	22.3	24.5
0.963741	0.357143	0.0840134	0.279402	21.6	23.8
0.183069	0.666667	0.718841	0.756572	27	23.1
0.825	0.78	0.0820026	0.0793583	20	20
0.437719	0.12	0.0855522	0.119775	22.8	27.5
0.675	0.604545	0.539564	0.0940786	32	22
0.896821	0.536697	0.0948243	0.0552225	28.4	21.8
0.645705	0.196721	0.0281936	0.0387487	25.9	24.4
0.764805	0.67623	0.408168	0.5271	32	24.4
0.583191	0.840625	0.0306044	0.0870175	21.9	32
0.90119	0.762332	0.817257	0.295206	28.9	22.3
0.188031	0.867925	0.0470259	0.0891598	32	26.5
0.776827	0.737069	0.74516	0.378906	25.9	23.2
0.562132	0.015444	0.0375163	0.180088	22.8	25.9
0.884885	0.78481	0.689314	0.212014	25.5	23.7
0.553636	0.140078	0.0187885	0.100505	21.8	25.7
1.00771	0.603125	0.0446334	0.109068	23.9	32
0.884135	0.86014	0.0637572	0.230094	32	28.6
0.383088	0.0183824	0.112686	0.231295	32	27.2
0.678381	0.689956	0.771974	0.421938	25.2	22.9
0.776316	0.92803	0.0229543	0.185967	22.8	26.4
0.87049	0.804598	0.785335	0.771648	29.8	26.1
0.450024	0.61875	0.877766	0.325539	25.7	32
0.596852	0.281938	0.238956	0.0824477	30.7	22.7
0.936466	0.877419	0.100052	0.123219	23	31
0.844952	0.816594	0.702076	0.777874	24.9	22.9
0.28528	0.554717	0.71862	0.25572	26.7	26.5
0.838042	0.981884	0.0329087	0.197911	31.7	27.6
0.246617	0.530909	0.606667	0.777131	26.6	27.5
0.0587478	0.80292	0.872938	0.318111	28.9	27.4
0.232024	0.446903	0.226399	0.128086	32	22.6
1.01356	0.82381	0.878389	0.266771	28.1	21
0.843168	0.559829	0.668782	0.342171	24.9	23.4
0.44307	0.511278	0.788483	0.853958	26.5	26.6
0.979582	0.235294	0.0769428	0.083477	24.9	23.8
0.31476	0.967391	0.178972	0.0875488	29.3	27.6
0.193333	0.1	0.0598437	0.29378	27	25
0.347776	0.58952	0.145224	0.673998	32	22.9
0.935276	0.353712	0.036311	0.0755401	32	22.9
0.223642	0.900332	0.108875	0.156461	27.5	30.1
0.396875	0.884375	0.0600874	0.317769	32	32
1.01297	0.613043	0.742262	0.565788	22.8	23
0.138044	0.587963	0.661198	0.424554	24.1	21.6
0.36177	0.594502	0.77302	0.62254	26.9	29.1
0.216088	0.589577	0.900655	0.349292	28.9	30.7
0.106757	0.352657	0.074674	0.0389096	30.4	20.7
0.914466	0.95	0.128245	0.162163	21.3	32
0.472222	0.571875	0.843835	0.216418	28.8	32
0.655946	0.682008	0.646933	0.458519	28.4	23.9
0.484375	0.346875	0.0748165	0.0518458	32	32
0.299517	0.134783	0.0789259	0.123823	25.2	23
0.143957	0.612782	0.856075	0.805314	28.7	26.6
0.263362	0.978448	0.296813	0.140128	32	23.2
0.836701	0.715625	0.58293	0.760772	26.6	32
0.964583	0.0366667	0.163085	0.179011	32	30
0.168885	0.74375	0.832759	0.480115	27.7	32
0.7125	0.76875	0.0400674	0.0438087	32	32
0.593969	0.652542	0.804772	0.31781	28.3	23.6
1.00803	0.246875	0.0333343	0.522167	25.3	32
0.546513	0.740426	0.67288	0.678763	27.4	23.5
0.742581	0.721875	0.274842	0.167673	27.8	32
0.369625	0.519802	0.139638	0.0209467	26.8	20.2
0.254656	0.0242915	0.0140945	0.099786	20	24.7
0.95844	0.9375	0.0143332	0.053863	21.9	25.6
0.940769	0.692	0.642221	0.778615	26	25
1.00231	0.602459	0.592476	0.546852	25.6	24.4
0.564989	0.674157	0.936056	0.900572	30.4	26.7
0.326889	0.210332	0.0578662	0.189012	24.7	27.1
0.957357	0.709163	0.712531	0.783285	27.3	25.1
0.118333	0.946667	0.0230728	0.201198	20	30
0.460276	0.144981	0.245788	0.0703023	23.7	26.9
0.392986	0.498113	0.549305	0.682939	29.7	26.5
0.109342	0.561181	0.638835	0.598318	27.9	23.7
1.01888	0.868852	0.783573	0.498685	26.4	24.4
0.610827	0.622807	0.271343	0.562629	26.8	22.8
0.130866	0.248	0.0657916	0.0491738	25.4	25
0.623041	0.735537	0.628481	0.559562	23.2	24.2
1.00977	0.71179	0.646246	0.324331	25.3	22.9
0.623926	0.787149	0.609179	0.537561	27.4	24.9
0.289915	0.883495	0.0557305	0.102358	30.5	30.9
0.804992	0.229787	0.141369	0.146685	26	23.5
0.804766	0.70073	0.667603	0.689106	25.7	27.4
0.620536	0.578125	0.752551	0.584523	25.2	32
1.0182	0.892308	0.780087	0.797177	28.1	26
0.423324	0.927536	0.0997043	0.0232369	32	27.6
0.512854	0.025	0.492031	0.105582	26.5	32
0.727164	0.294118	0.843027	0.239098	24.6	25.5
0.363757	0.689815	0.425452	0.692378	25.2	21.6
0.897168	0.841463	0.856469	0.815509	27.3	24.6
0.552974	0.545894	0.109566	0.147678	32	20.7
0.610116	0.65283	0.827589	0.742542	23.8	26.5
0.759697	0.502075	0.188449	0.10425	31	24.1
0.969055	0.591111	0.422759	0.785763	21.4	22.5
0.188699	0.264822	0.740846	0.746172	24.7	25.3
0.460519	0.552941	0.775856	0.600326	25.9	25.5
0.171936	0.169173	0.0222311	0.0967247	23.4	26.6
0.990773	0.75502	0.740756	0.715999	25.2	24.9
0.806272	0.699153	0.698652	0.742894	25.7	23.6
0.773985	0.738095	0.0990105	0.415597	27.2	21
0.315	0.805	0.0497751	0.037041	20	20
0.653206	0.719457	0.731371	0.520476	26.5	22.1
0.167115	0.552743	0.115474	0.0494264	32	23.7
0.555918	0.68	0.754814	0.74487	24.5	25
0.99524	0.616034	0.0803217	0.102298	32	23.7
0.403238	0.378125	0.102084	0.0478038	24.9	32
0.974338	0.516129	0.0826318	0.107877	32	21.7
0.065625	0.646875	0.336004	0.259257	32	32
0.865457	0.0278884	0.101532	0.192949	27	25.1
0.458133	0.573276	0.692824	0.38605	25.1	23.2
0.491935	0.681818	0.776953	0.562373	24.8	22
0.107358	0.744262	0.899751	0.702061	29.7	30.5
0.829657	0.709804	0.856618	0.729737	27.2	25.5
0.526675	0.591111	0.725377	0.596437	25.7	22.5
0.879258	0.790123	0.452562	0.658808	23.8	24.3
0.884423	0.65625	0.797677	0.516733	25.3	22.4
0.903871	0.766038	0.797057	0.736929	23.2	26.5
0.284028	0.504065	0.790803	0.797441	27.9	24.6
0.350368	0.55625	0.739828	0.0523474	25.5	32
0.261847	0.173913	0.725847	0.895348	26.7	25.3
0.919039	0.690083	0.750889	0.85194	26.5	24.2
0.189893	0.523148	0.402164	0.301507	23.6	21.6
0.187858	0.482353	0.820744	0.765079	26	25.5
0.35864	0.570093	0.784502	0.495583	26.7	21.4
0.715832	0.665217	0.562504	0.516382	23.7	23
0.336116	0.495726	0.83351	0.567307	25.8	23.4
0.19697	0.570248	0.813429	0.613636	26.4	24.2
0.993662	0.772358	0.670533	0.772407	24.5	24.6
0.0805208	0.837398	0.772077	0.820807	27.1	24.6
0.519651	0.672489	0.721085	0.712356	27.7	22.9
0.765573	0.78327	0.936712	0.80402	27.2	26.3
0.265878	0.327645	0.635386	0.460632	27.6	29.3
0.684657	0.745968	0.894134	0.797673	27.3	24.8
1.03609	0.896947	0.797271	0.611269	26.1	26.2
0.420158	0.632479	0.806057	0.564631	24.6	23.4
0.316834	0.511628	0.723832	0.559282	25.7	25.8
0.708529	0.608696	0.598336	0.727688	31.4	25.3
0.160884	0.52	0.778529	0.0152505	29.4	20
0.152425	0.623431	0.883367	0.519451	28.4	23.9
0.187642	0.47541	0.757915	0.734949	26	24.4
0.127732	0.588496	0.757139	0.608703	24.9	22.6
0.55809	0.565737	0.385789	0.698129	27.3	25.1
0.592955	0.69863	0.744292	0.520995	25.2	21.9
0.0601551	0.648069	0.808633	0.723065	24.8	23.3
0.0618446	0.556054	0.777489	0.603602	25.4	22.3
0.314567	0.542373	0.835687	0.428732	26.9	23.6
1.046	0.04	0.652935	0.478107	25	20
0.219662	0.540426	0.772373	0.584681	25.3	23.5
0.241706	0.491803	0.808425	0.453706	25.4	30.5
1.0109	0.828897	0.822999	0.767929	24.7	26.3
0.430665	0.688797	0.748482	0.842834	24.8	24.1
0.210078	0.329365	0.849524	0.881292	24.9	25.2
0.946248	0.747934	0.440358	0.503434	25.2	24.2
0.459971	0.577586	0.738182	0.695959	25.8	23.2
0.397915	0.556452	0.861554	0.861014	24.6	24.8
0.517522	0.711191	0.863975	0.71586	24.6	27.7
0.938676	0.681275	0.849468	0.828388	26	25.1
0.646929	0.677165	0.776621	0.804953	25	25.4
0.658458	0.673913	0.783444	0.707119	25.6	23
0.401864	0.959375	0.402547	0.247096	22.8	32
0.967178	0.568889	0.2818	0.612655	23.9	22.5
0.320508	0.613546	0.791786	0.575637	25.7	25.1
0.392513	0.652893	0.509996	0.447261	25.5	24.2
0.230523	0.493464	-0.134893	0.435924	20	30.6
0.336938	0.607547	0.765805	0.0433438	24.6	26.5
0.126101	0.625	0.054354	0.13028	31.8	20
0.482557	0.549815	0.766906	0.799883	26	27.1
0.248923	0.333333	0.650262	0.688694	24.2	23.4
0.431951	0.340625	0.338397	0.569207	21.4	32
0.147886	0.990132	0.0488687	0.0667278	25.7	30.4
0.188288	0.797945	0.0486124	0.0677703	20	29.2
0.808026	0.695817	0.76832	0.783313	27.4	26.3
0.237619	0.603376	0.0645687	0.725526	22.8	23.7
0.990757	0.315625	0.0264085	0.118543	28.4	32
0.864756	0.568376	0.27763	0.417972	22.1	23.4
0.942615	0.0753425	0.0808957	0.0272222	23.8	29.2
0.561917	0.701887	0.78683	0.66172	26.1	26.5
0.312066	0.476	0.689994	0.401595	24.2	25
0.515625	0.8875	0.195677	0.0637856	32	32
0.972307	0.263598	0.0682537	0.074477	21.5	23.9
0.158458	0.56087	0.13233	0.00821278	25.6	23
0.115971	0.269373	0.393686	0.113169	32	27.1
0.195071	0.148	0.0871296	0.175431	21.1	25
0.307546	0.0703704	0.0810129	0.274954	21.4	27
0.447907	0.411552	0.876858	0.607275	27.1	27.7
0.453673	0.00947867	0.052947	0.0485576	32	21.1
0.307044	0.95873	0.159209	0.137524	28.8	31.5
0.375239	0.563265	0.84219	0.720697	25.6	24.5
0.617994	0.678715	0.616075	0.643379	25.1	24.9
0.723438	0.242188	0.23593	0.165593	32	25.6
0.651115	0.72314	0.810454	0.811934	26.5	24.2
0.466486	0.421986	0.666083	0.504805	24.4	28.2
0.349579	0.611684	0.363124	0.0758732	29	29.1
0.278125	0.493213	0.789583	0.498492	23.2	22.1
0.783409	0.710317	0.819036	0.715396	24.1	25.2
0.656415	0.674699	0.754829	0.737212	27.5	24.9
0.464646	0.122222	0.277356	0.0449763	29.7	27
0.618793	0.67037	0.815208	0.825757	22.9	27
0.460251	0.702614	0.717171	0.847068	29.4	30.6
0.669545	0.661479	0.715201	0.569474	24.6	25.7
0.774971	0.95625	0.0492713	0.298222	21.9	32
0.839517	1	0.246933	0.26253	24.6	25.9
0.416692	0.857143	0.841665	0.238545	26.8	24.5
0.575059	0.695489	0.80163	0.851074	26.3	26.6
0.709323	0.995902	0.695251	0.385261	28.1	24.4
0.59046	0.623616	0.804727	0.802481	27.5	27.1
0.265613	0.116883	0.06023	0.0712104	24.4	23.1
1.00164	0.213115	0.12139	0.188276	30.5	24.4
0.938055	0.676113	0.816195	0.805702	25.3	24.7
0.110236	0.902344	0.808029	0.494098	26.3	25.6
0.27591	0.462185	0.813065	0.838388	25.2	23.8
0.643233	0.0923695	0.243594	0.0860222	20	24.9
0.752318	0.756654	0.685118	0.445747	29.9	26.3
1.04273	0.694323	0.496259	0.644639	26	22.9
0.933875	0.795556	0.885583	0.225299	24.6	22.5
0.21102	0.983673	0.048989	0.0558615	20	24.5
0.385963	0.516807	0.792987	0.796453	27	23.8
0.163775	0.731405	0.768636	0.798607	26.2	24.2
0.435134	0.558704	0.776032	0.779245	25.1	24.7
0.925	0.725	0.0155735	-0.0988503	32	20
0.935723	0.669291	0.460542	0.340758	28.2	25.4
0.727207	0.70339	0.800604	0.835824	26.9	23.6
0.942778	0.93361	0.757318	0.705996	25.3	24.1
0.882853	0.438017	0.842233	0.562441	24.6	24.2
0.243987	0.205674	0.725036	0.34895	27.6	28.2
0.599063	0.656	0.762022	0.589499	25.6	25
0.412953	0.416357	0.054103	0.600001	32	26.9
0.327539	0.648746	0.33422	0.771359	26.6	27.9
0.728125	0.225	0.343532	0.335672	32	32
0.185584	0.198276	0.225599	0.0441783	28.8	23.2
0.29602	0.2	0.0131888	0.0837832	20	24.5
0.137418	0.565517	0.761273	0.617247	26.9	29
0.776498	0.504202	0.679311	0.0834378	24.3	23.8
0.908163	0.820408	0.730106	0.698697	25.2	24.5
0.71416	0.135021	0.129893	0.0826213	25.8	23.7
0.55727	0.383673	0.0336601	0.0251221	32	24.5
0.665289	0.553719	0.795746	0.750401	24.2	24.2
0.159055	0.658182	0.799729	0.666127	25.4	27.5
0.0907775	0.611336	0.870473	0.71073	26.3	24.7
0.0636564	0.759124	0.777157	0.712439	25.8	27.4
0.263915	0.404255	0.858442	0.639973	25	23.5
1.01019	0.675373	0.818707	0.621085	25.2	26.8
0.230723	0.358025	0.801064	0.747826	25.9	24.3
0.553597	0.317757	0.124364	0.134835	28.1	21.4
0.559373	0.65894	0.107549	0.071158	28.8	30.2
0.745161	0.870968	0.0483188	0.177587	32	31
0.109375	0.175	0.128188	0.256003	32	32
0.655805	0.563291	0.346854	0.149666	25.6	31.6
0.451563	0.308594	0.412187	0.262572	32	25.6
0.99382	0.773663	0.775176	0.815658	27.1	24.3
0.278188	0.348361	0.713565	0.487006	26.2	24.4
0.994233	0.763052	0.660286	0.817435	25	24.9
0.98119	0.701357	0.765535	0.664873	26.1	22.1
0.944437	0.688525	0.619812	0.862153	25.3	24.4
0.766415	0.682819	0.756293	0.693291	25.1	22.7
0.971184	0.631783	0.599171	0.762598	24.4	25.8
0.41109	0.551867	0.760092	0.60113	23.4	24.1
0.0932234	0.622711	0.487941	0.563358	26	27.3
0.134908	0.782946	0.706295	0.811759	25.3	25.8
0.237064	0.596413	0.747875	0.557482	26.7	22.3
0.198787	0.163717	0.245316	0.230335	28.3	22.6
0.445872	0.781879	0.0680862	0.212857	20	29.8
0.994402	0.555	0.66376	0.383681	25.9	20
1.00513	0.18	0.0624157	0.138157	26.3	20
0.350518	0.590625	0.020483	0.170051	31.4	32
0.438081	0.5	0.620088	0.56542	25.1	24
0.324294	0.492481	0.31548	0.478455	26.7	26.6
0.23902	0.281633	0.597262	0.597881	25	24.5
0.804232	0.134375	0.072664	0.271246	22.3	32
0.533916	0.640496	0.544879	0.479039	26	24.2
0.429208	0.633621	0.770951	0.722091	26.9	23.2
0.439143	0.761092	0.14554	0.606081	30.2	29.3
0.804689	0.817778	0.539234	0.8403	21.8	22.5
0.928611	0.684211	0.838834	0.72085	25.3	22.8
0.829869	0.653992	0.705982	0.889123	26.6	26.3
0.206445	0.520147	0.626883	0.760855	25.6	27.3
0.165565	0.58952	0.789117	0.852294	25.7	22.9
0.0931152	0.52093	0.821059	0.509367	25.3	21.5
0.279697	0.58	0.694269	0.650104	26.4	25
0.915525	0.630996	0.0890364	0.285779	25.2	27.1
0.557116	0.659091	0.845561	0.584702	26.7	26.4
0.443328	0.609375	0.812617	0.729178	25.2	25.6
0.638612	0.755102	0.646626	0.796773	27.4	24.5
0.653935	0.669065	0.745198	0.666089	26.2	27.8
0.547938	0.646154	0.745972	0.835941	27.6	26
0.96558	0.932203	0.315176	0.5095	26	29.5
0.190434	0.669811	0.766964	0.31343	25.8	21.2
0.761753	0.681275	0.182983	0.637974	23.5	25.1
0.906726	0.734127	0.770097	0.603303	30.3	25.2
1.03596	0.185185	0.220111	0.0685552	26.4	24.3
0.417267	0.650327	0.476642	0.537127	21.5	30.6
0.478509	0.623967	0.640258	0.251164	23.9	24.2
0.62414	0.165625	0.174231	0.14317	21.8	32
0.505244	0.657627	0.613766	0.152633	32	29.5
0.689838	0.700483	0.132543	0.188126	22.6	20.7
0.161642	0.274678	0.802871	0.459575	24.3	23.3
0.424507	0.685484	0.860727	0.497017	28.8	24.8
0.84399	0.65098	0.680541	0.920909	27.6	25.5
0.58467	0.646091	0.785942	0.681304	24.1	24.3
0.339094	0.680952	0.737492	0.665348	24.8	21
0.313492	0.130952	0.78443	0.314715	25.6	25.2
0.668015	0.225	0.261485	0.218143	25.5	32
0.234462	0.945255	0.10552	0.39083	20.6	27.4
0.420468	0.137931	0.0427914	0.173404	29.1	26.1
0.786298	0.119231	0.343649	0.0986829	32	26
1.00712	0.632184	0.752312	0.757589	24.5	26.1
0.690625	0.640625	0.255695	0.37616	32	32
0.291752	0.573077	0.839572	0.815059	26.3	26
0.0710865	0.246154	0.356401	0.14003	25.7	26
0.267482	0.719178	0.85284	0.659482	26.7	29.2
0.242188	0.378125	0.357542	0.246749	25.6	32
0.618264	0.613043	0.579598	0.647045	25.9	23
0.712753	0.594595	0.227082	0.318712	32	29.6
0.784375	0.871875	0.122169	0.175047	32	32
0.361096	0.503125	0.422658	0.23877	22.7	32
0.270915	0.674419	0.845547	0.907126	24.2	30.1
0.803125	0.28125	0.25908	0.346222	32	32
0.89375	0.82	0.0116961	-0.0114254	32	20
0.214533	0.542222	0.730867	0.317169	26.3	22.5
0.321988	0.556054	0.868778	0.827226	24.9	22.3
0.829246	0.26875	0.266981	0.180758	23.7	32
0.381762	0.60241	0.908248	0.893915	25.5	24.9
0.20056	0.420168	0.851823	0.800647	25.5	23.8
0.93738	0.911392	0.254371	0.72102	26.4	23.7
0.15067	0.765957	0.650763	0.351882	27	28.2
0.285575	0.57037	0.848345	0.368139	22.8	27
0.888142	0.951923	0.653123	0.364874	25.9	20.8
0.583333	0.386364	0.124995	0.000889915	32	26.4
0.304602	0.2875	0.128959	0.338443	27.3	32
0.824697	0.687225	0.508434	0.882848	29.1	22.7
0.610736	0.547619	0.849331	0.790059	25.4	25.2
0.120033	0.172414	0.046563	0.0420533	21	20.3
0.962172	0.609865	0.55404	0.842427	30.3	22.3
0.568186	0.640553	0.841419	0.69241	25.3	21.7
0.489163	0.270642	0.0558323	0.0232849	32	21.8
0.188085	0.446875	0.1017	0.0351092	26.7	32
0.575984	0.638686	0.911244	0.903753	26.6	27.4
0.981456	0.108	0.454336	0.590676	26.1	25
0.356074	0.574899	0.251135	0.209447	28.2	24.7
0.486362	0.945392	0.0995597	0.106599	24.6	29.3
0.144687	0.451613	0.516474	0.0853286	25.5	24.8
0.544436	0.692	0.833423	0.808834	25.7	25
0.305823	0.121875	0.0644614	0.0817257	23.4	32
0.149047	0.545098	0.795313	0.650137	28.6	25.5
0.299265	0.490421	0.432174	0.224591	22.2	26.1
0.386555	0.352941	0.0832159	0.273799	23.8	23.8
1.0221	0.889299	0.728348	0.709102	25	27.1
0.178818	0.816609	0.83476	0.827223	28.6	28.9
0.86274	0.636704	0.704979	0.763112	27.3	26.7
0.470673	0.0846154	0.121862	0.131243	32	26
0.100833	0.536122	0.708103	0.840751	26.2	26.3
0.326939	0.692029	0.741713	0.221942	25.5	27.6
1.01034	0.859375	0.777256	-0.0459352	25.7	32
0.572917	0.1375	0.0817112	0.182738	26.4	32
0.0963387	0.122112	0.102584	0.246927	32	30.3
0.277298	0.563265	0.795773	0.523544	27.4	24.5
0.268504	0.561181	0.50318	0.725007	28.8	23.7
0.951122	0.44375	0.660444	0.333574	23.4	32
0.411494	0.850847	0.279419	0.0961214	32	29.5
0.608898	0.70339	0.828637	0.728155	24	23.6
0.134564	0.27	0.0738945	0.0332594	29.8	20
0.155172	0.768025	0.0374368	0.0509932	21.6	31.9
0.83625	0.784375	-0.000971821	0.134956	20	32
0.991227	0.012	0.267949	0.227636	26.9	25
0.513872	0.412969	0.547824	0.629016	27.1	29.3
0.573308	0.0827068	0.0366382	0.142204	30.4	26.6
0.129516	0.0182648	0.348402	0.0216734	23.9	21.9
0.385	1	0.0535524	0.0195502	20	20
0.447739	0.909375	0.0582911	0.0400592	23.5	32
0.828378	0.97	0.0518333	0.0887495	22.2	20
0.52008	0.659375	0.112318	0.320371	23.5	32
0.902519	0.735178	0.749318	0.831749	25.2	25.3
0.921208	0.775974	0.72993	0.920772	29.1	30.8
0.204812	0.028754	0.105556	0.0710175	32	31.3
0.22901	0.193676	0.016193	0.0354971	23.2	25.3
0.859816	0.755906	0.674711	0.825563	23.9	25.4
0.966732	0.8	0.754151	0.826002	29.2	28
0.816293	0.807143	0.880816	0.866037	30.6	28
0.707833	0.761029	0.834891	0.722918	29.4	27.2
0.306357	0.421941	0.662749	0.743803	24.4	23.7
0.115625	0.61875	0.585873	0.289664	32	32
0.705307	0.75	0.3775	-0.00678581	26.5	32
0.742581	0.64375	0.283626	0.114956	27.8	32
0.454861	0.4875	0.926702	0.890372	28.8	32
1.01793	0.14652	0.671629	0.744778	27.8	27.3
0.359496	0.153285	0.860046	0.354136	25.1	27.4
0.692646	0.759825	0.79005	0.792018	23.7	22.9
0.892341	0.746269	0.728683	0.643653	25.1	26.8
0.837945	0.778261	0.840176	0.813413	25.3	23
0.828919	0.760331	0.836394	0.809882	25.4	24.2
0.491526	0.358079	0.247539	0.0678785	32	22.9
0.252838	0.596491	0.617191	0.826392	23.8	22.8
0.605919	0.666667	0.762298	0.578834	25.6	24.3
0.526834	0.320312	0.5231	0.528785	23	25.6
0.370089	0.570213	0.802761	0.524389	24.1	23.5
0.397298	0.780645	0.204445	0.0621113	23.4	31
0.475857	0.618729	0.536887	0.296814	32	29.9
0.907948	0.703252	0.756802	0.739866	24.5	24.6
0.556811	0.655319	0.677798	0.526438	24.1	23.5
0.645905	0.790625	0.83388	0.172175	29	32
1.02363	0.641129	0.797643	0.436105	25.9	24.8
0.581224	0.669456	0.46439	0.774747	21.7	23.9
0.590299	0.617886	0.820193	0.751626	26.7	24.6
0.484375	0.30625	0.190027	0.267031	32	32
0.276043	0.563492	0.777676	0.744804	24.7	25.2
0.170592	0.520179	0.744467	0.494584	23.8	22.3
0.569	0.679389	0.882836	0.694648	26.9	26.2
0.827616	0.0638298	0.126987	0.106589	29.4	28.2
0.897413	0.674242	0.709805	0.494263	27.7	26.4
0.652159	0.671053	0.66306	0.58664	26	22.8
0.4499	0.117216	0.0149879	0.219873	26.5	27.3
0.610294	0.727941	0.889008	0.803848	27.2	27.2
0.272485	0.612403	0.718301	0.693089	25.9	25.8
0.722978	0.88255	0.102519	0.0270225	22.8	29.8
0.421168	0.214545	0.232451	0.320778	27.4	27.5
0.314207	0.128405	0.0326143	0.366883	22.5	25.7
0.56944	0.25641	0.0980295	0.264959	25.3	23.4
0.823374	0.784	0.694596	0.625792	24.3	25
0.912221	0.796748	0.228249	0.0448382	32	24.6
0.787676	0.966777	0.232476	0.18995	32	30.1
0.469643	0.185714	0.246259	0.101584	32	28
0.562105	0.615646	0.874615	0.481157	25.1	29.4
0.393885	0.576923	0.403791	0.399438	27.2	23.4
0.116078	0.0483271	0.0509218	0.122327	32	26.9
0.882242	0.214286	0.133316	0.123039	32	25.2
0.853957	0.733032	0.514195	0.302794	23.6	22.1
0.782861	0.208955	0.0885548	0.151715	26.9	26.8
0.528631	0.137795	0.147886	0.0884773	23.5	25.4
0.988214	0.67382	0.762938	0.637421	25.2	23.3
0.360417	0.54375	0.424471	0.361617	24	32
0.589166	0.736111	0.670486	0.687588	25.4	21.6
0.399904	0.5125	0.706326	0.46523	26.1	24
0.399755	0.588235	0.558853	0.112046	26.8	23.8
0.329922	0.567766	0.32222	0.590355	27.7	27.3
0.452503	0.660517	0.594081	0.706915	22.6	27.1
0.107563	0.894309	0.892841	0.918344	26.5	24.6
0.682203	0.621908	0.816425	0.648981	26.8	28.3
0.643882	0.459459	0.774448	0.690321	27.7	25.9
0.399678	0.628906	0.772554	0.451267	25.2	25.6
0.71967	0.731915	0.853529	0.796174	24.5	23.5
0.38426	0.533835	0.446725	0.292155	27.2	26.6
0.264591	0.773946	0.770985	0.641398	25.8	26.1
0.968846	0.768061	0.791539	0.487631	24.8	26.3
0.346444	0.49434	0.547359	0.812165	26	26.5
0.886958	0.718367	0.736097	0.735489	25.6	24.5
0.213068	0.84375	0.811781	0.166808	26.4	32
0.50908	0.753125	0.484666	0.209551	26.5	32
0.774173	0.592885	0.623421	0.548474	26.8	25.3
0.244852	0.595142	0.292412	0.847276	25.5	24.7
0.791939	0.128	0.199335	0.112591	26.3	25
0.978624	0.0912548	0.258511	0.500106	32	26.3
0.170284	0.118644	0.803763	0.801214	27.8	29.5
0.374516	0.559524	0.811201	0.815482	25.4	25.2
0.277737	0.477876	0.746419	0.714947	24.2	22.6
0.351123	0.559028	0.716234	0.676174	25.1	28.8
0.270559	0.0801688	0.403428	0.738607	29.4	23.7
0.512608	0.607438	0.730994	0.717076	27.4	24.2
0.877647	0.696	0.686495	0.753844	25.5	25
0.910228	0.728395	0.760051	0.766118	24.8	24.3
1.02786	0.955056	0.909385	0.77724	26.6	26.7
0.950208	0.767932	0.745391	0.734693	25.1	23.7
0.825086	0.0338983	0.216957	0.116106	26.1	23.6
0.648759	0.21875	0.628473	0.215257	26.7	32
0.877101	0.974265	0.113969	0.121766	23.8	27.2
0.675	0.753125	0.0615986	0.0953659	32	32
0.35344	0.555102	0.78277	0.694473	24.8	24.5
0.105802	0.084	0.827579	0.751339	26.2	25
0.124926	0.817121	0.822839	0.592422	25.5	25.7
0.550857	0.842809	0.328354	0.518099	32	29.9
0.470415	0.846715	0.32485	0.0126849	32	27.4
1.03365	0.145299	0.0414312	0.110159	26.8	23.4
0.56253	0.623482	0.801528	0.832952	25.4	24.7
0.386409	0.39375	0.739824	-0.0611565	25.2	32
0.435025	0.299578	0.0925598	0.122863	23.8	23.7
0.67048	0.670886	0.146039	0.566843	20.8	23.7
0.397528	0.582979	0.737235	0.697008	25.3	23.5
0.178069	0.608511	0.688793	0.40426	26	23.5
0.738012	0.159184	0.0353115	0.0562998	24.6	24.5
0.779802	0.040625	0.0406947	0.139644	25.9	32
0.960886	0.642857	0.43756	0.737761	28.1	22.4
0.445657	0.626728	0.579083	0.803104	25.3	21.7
0.428716	0.5	0.601578	0.47902	25.8	23
0.506921	0.545113	0.666214	0.204997	26.4	26.6
0.70595	0.741228	0.797355	0.737307	27.6	22.8
0.877675	0.755459	0.610323	0.685954	24.3	22.9
0.0523209	0.47619	0.718566	0.423579	27.2	29.4
0.112113	0.788845	0.291419	0.0571416	27.8	25.1
0.788824	0.226415	0.0925722	0.14002	23.4	21.2
0.662582	0.679825	0.759529	0.776598	26.2	22.8
0.353325	0.544304	0.8168	0.332833	25.2	23.7
0.400781	0.250883	0.225465	0.334284	28.5	28.3
0.210012	0.440678	0.706778	0.714638	24.7	23.6
0.714286	0.142857	0.0666235	0.111757	30.6	23.8
0.157511	0.683206	0.482689	0.19274	26.5	26.2
0.745872	0.104027	0.0459902	0.187241	20	29.8
0.231022	0.649573	0.304556	0.279832	27.1	23.4
0.708045	0.759184	0.557597	0.313425	24.2	24.5
0.0585923	0.78481	0.216284	-0.0241856	30.8	23.7
0.528597	0.640167	0.81695	0.847654	26.9	23.9
0.227183	0.57384	0.581928	0.701403	31.1	23.7
0.112439	0.561702	0.718377	0.381261	26.7	23.5
0.154893	0.860465	0.263763	0.181655	32	25.8
0.733541	0.793594	0.397167	-0.0830007	32	28.1
0.98006	0.380952	0.221271	0.0293118	32	23.1
0.396734	0.00625	0.360235	0.0768864	28.9	32
0.741693	0.190625	0.0506391	0.0300869	31.6	32
0.905902	0.837838	0.713079	0.423267	24.5	25.9
0.36875	0.56875	0.154396	0.00206177	32	32
0.833185	0.17316	0.0259684	0.0924796	32	23.1
0.643698	0.23125	0.0213358	0.0404181	23.9	32
0.318273	0.211864	0.195249	0.138923	32	23.6
0.722914	0.92163	0.498481	0.14789	31	31.9
0.856674	0.407895	0.0537875	0.11514	23	22.8
0.287829	0.7	0.0947441	0.0698434	26.6	32
0.393092	0.39375	0.0781128	0.155144	28.5	32
0.902291	0.604982	0.136782	0.647363	32	28.1
0.517311	0.518219	0.569603	0.602519	24.1	24.7
0.267787	0.808429	0.125119	0.0468989	25.1	26.1
0.610785	0.554745	0.848739	0.839103	24.5	27.4
0.764412	0.690987	0.675957	0.620426	24.1	23.3
0.330063	0.433333	0.457353	0.832001	29.3	24
0.593952	0.120968	0.095209	0.321018	32	24.8
0.634551	0.813953	0.121549	0.063642	32	30.1
0.115865	0.978903	0.0597712	0.0625508	20	23.7
0.861024	0.815217	0.132399	0.0861845	23.5	27.6
0.384919	0.455645	0.739757	0.705132	27.4	24.8
0.435812	0.971014	0.0445949	0.13074	24.4	20.7
0.323137	0.622568	0.0379945	0.20461	21.7	25.7
0.65625	0.06875	0.140331	0.0833293	27	32
0.335737	0.853125	0.0384087	0.0344228	23.4	32
0.312023	0.220339	0.107906	0.0916648	32	23.6
0.260755	0.283784	0.0562107	0.168633	32	22.2
0.352137	0.880546	0.259988	0.208818	31.2	29.3
0.554788	0.655172	0.706022	0.694329	24.2	23.2
0.2375	0.075	0.0810622	0.0608486	32	20
0.169488	0.267943	0.104828	0.0870677	28.6	20.9
0.574817	0.647773	0.855936	0.699916	24.8	24.7
0.111789	0.828179	0.00898846	0.101011	24.5	29.1
0.552546	0.95	0.0285884	0.263472	27	32
0.470449	0.48374	0.810663	0.648641	26.7	24.6
0.147374	0.471483	0.814349	0.123577	32	26.3
0.259248	0.208	0.77304	0.753668	26.6	25
0.514308	0.610837	0.639418	0.074577	26.7	20.3
0.702408	0.111969	0.104508	0.133381	23.6	25.9
0.650597	0.728745	0.795843	0.805202	27.1	24.7
0.335185	0.469697	0.823559	0.486782	27	26.4
0.563723	0.135135	0.0465659	0.203694	23.2	29.6
0.39217	0.615702	0.847404	0.843154	27.4	24.2
0.736669	0.678862	0.888425	0.873908	27.2	24.6
0.693871	0.669456	0.792685	0.760437	27.9	23.9
0.577185	0.633094	0.855458	0.796432	25.8	27.8
0.412629	0.537313	0.826566	0.818035	26	26.8
0.0808424	0.521739	0.0776321	0.681541	32	25.3
0.24406	0.563319	0.817864	0.689426	25.4	22.9
0.8059	0.721116	0.805015	0.611057	29.9	25.1
0.755048	0.657692	0.402715	0.84502	32	26
0.215429	0.555556	0.364637	0.76075	23.2	24.3
1.00125	0.18125	0.09261	0.0603631	20	32
1.00401	0.176471	0.065035	0.176979	28.1	23.8
0.477846	0.109756	0.195506	0.104379	32	24.6
0.914451	0.758621	0.696899	0.770009	25.9	26.1
0.74944	0.915625	0.0273099	0.0342066	27.9	32
0.190299	0.183391	0.169315	0.135691	28.2	28.9
0.162323	0.840625	0.792785	0.232055	24.7	32
0.861398	0.634615	0.0458121	0.0934184	24.6	20.8
0.37207	0.857143	0.0245548	0.0172914	20	27.3
0.750528	0.403587	0.0234614	0.171916	24.2	22.3
0.432184	0.646875	0.0670146	0.10409	24.1	32
0.514069	0.658915	0.396567	0.548937	23.5	25.8
0.476751	0.588745	0.747425	0.855887	25.5	23.1
0.740837	0.733333	0.732936	0.785444	24.1	24
0.473725	0.487603	0.804994	0.754182	23.7	24.2
0.262621	0.731092	0.712436	0.537897	25.8	23.8
0.546609	0.698276	0.701177	0.818328	24.1	23.2
0.853388	0.630189	0.762366	0.842908	25.7	26.5
0.499518	0.673469	0.802065	0.880235	23.3	24.5
0.150274	0.65625	0.756578	0.403371	25.1	32
0.624489	0.729258	0.834617	0.810753	24.8	22.9
0.870594	0.729258	0.781454	0.753883	26.5	22.9
0.429592	0.39	0.131509	0.177982	24.5	20
0.240591	0.0833333	0.572309	0.838258	24.8	26.4
0.434486	0.631799	0.641885	0.767562	22.8	23.9
0.278948	0.751055	0.710147	0.637904	25.3	23.7
0.949472	0.661538	0.787294	0.854902	25.5	26
0.0635049	0.618868	0.730016	0.530125	25.7	26.5
0.126747	0.737828	0.768446	0.654277	28.4	26.7
0.851914	0.475	0.148799	0.115097	20.9	20
0.194146	0.48	0.826337	0.816302	24.6	25
0.367232	0.610169	0.747377	0.863284	25.8	23.6
0.533898	0.601695	0.820316	0.808595	25.3	23.6
0.694036	0.621019	0.575541	0.165742	24.8	31.4
0.0897223	0.605809	0.531172	0.791302	26	24.1
0.994703	0.661355	0.696394	0.759075	26.1	25.1
0.313901	0.713004	0.563211	0.206688	22.3	22.3
0.285671	0.512712	0.62624	0.40539	28.2	23.6
0.343934	0.305785	0.802506	0.717389	26.3	24.2
0.139568	0.56338	0.681229	0.358647	25	21.3
0.668599	0.758454	0.763967	0.711269	24	20.7
0.867377	0.736	0.70674	0.630972	24.4	25
0.957123	0.898496	0.758074	0.731067	25.9	26.6
0.305788	0.361111	0.439266	0.242047	26.9	28.8
0.905318	0.626459	0.846714	0.822066	26.7	25.7
0.884738	0.649485	0.810509	0.626509	25.5	29.1
0.0574952	0.330709	0.0714174	0.0803484	21.2	25.4
0.188048	0.513308	0.756886	0.473593	25.4	26.3
0.158912	0.587302	0.760058	0.618551	26.2	25.2
0.04826	0.788018	0.739633	0.554186	29	21.7
0.144873	0.517391	0.755129	0.671763	26.8	23
0.80497	0.613281	0.794879	0.792151	27.7	25.6
1.04154	0.642202	0.789164	0.804354	27.1	21.8
0.0817391	0.726087	0.776645	0.450695	27.5	23
0.143055	0.772201	0.50642	0.670336	27.3	25.9
0.795086	0.721116	0.716069	0.725312	24	25.1
0.944044	0.610619	0.828681	0.648957	26	22.6
0.999298	0.634538	0.750897	0.764483	26.3	24.9
0.107046	0.710084	0.700724	0.747999	26	23.8
1.01026	0.638211	0.846193	0.756737	31.7	24.6
0.0494144	0.7	0.812672	0.599752	27.1	23
0.275967	0.574899	0.492806	0.700695	24.4	24.7
1.02395	0.618182	0.796212	0.4684	30.9	27.5
0.694114	0.973214	0.0329832	0.0515854	24.3	22.4
0.381996	0.53112	0.637327	0.47928	22.9	24.1
0.957835	0.818966	0.346579	0.777185	29.4	23.2
1.0376	0.297414	0.151414	0.180234	21.3	23.2
0.5211	0.537549	0.769879	0.710215	27.2	25.3
0.830623	0.735772	0.542666	0.645489	25.2	24.6
1.02451	0.769531	0.72766	0.666115	26.2	25.6
0.264398	0.828179	0.395095	0.103391	31.6	29.1
0.0795918	0.792727	0.627549	0.614804	29.4	27.5
0.433273	0.58498	0.735185	0.81393	28.8	25.3
0.565226	0.631373	0.78192	0.708561	29.4	25.5
0.863611	0.907336	0.815123	0.90363	27.4	25.9
0.258991	0.477912	0.860723	0.763206	26.4	24.9
0.0619803	0.788889	0.686159	0.591177	29.4	27
0.536891	0.669565	0.769708	0.757651	26.4	23
0.110466	0.522556	0.718606	0.747058	25	26.6
0.946771	0.745902	0.695243	0.729082	24.9	24.4
0.539667	0.659574	0.76092	0.714349	25.8	23.5
0.120406	0.508039	0.697748	-0.0126122	25.1	31.1
0.462787	0.687225	0.740411	0.807384	24.7	22.7
0.372093	0.651163	0.758559	0.736541	25.8	21.5
1.01549	0.783465	0.650986	0.595998	24.3	25.4
0.78949	0.709016	0.75798	0.731589	25.8	24.4
0.879079	0.117241	0.0545698	0.187582	29.8	29
0.0672649	0.274336	0.133842	0.144608	21.3	22.6
0.0697421	0.0912698	0.0849959	0.119544	32	25.2
0.4	0.384375	0.386105	0.263311	32	32
0.412164	0.545788	0.747514	0.761927	26.5	27.3
0.464585	0.628319	0.734342	0.801514	26.7	22.6
0.12418	0.135246	0.0234352	0.131126	32	24.4
0.654267	0.625	0.860766	0.762447	25.7	23.2
0.738109	0.1417	0.099598	0.0599005	27.8	24.7
0.510584	0.618852	0.760451	0.654462	28.5	24.4
0.194644	0.121569	0.636281	0.865063	24.6	25.5
0.803088	0.447005	0.00792734	0.100275	20	21.7
1.00178	0.14841	0.0827974	0.0499174	31.5	28.3
0.670833	0.647727	0.775857	0.787948	24	26.4
0.326188	0.56962	0.751484	0.744192	24.8	23.7
0.592617	0.785156	0.601844	0.832659	26.9	25.6
0.628627	0.619608	0.713775	0.546979	25	25.5
0.176411	0.232258	0.172705	0.0331543	32	31
0.634014	0.701299	0.782432	0.172178	24.5	23.1
0.63868	0.746032	0.676135	0.62725	26.6	25.2
0.5529	0.175097	0.0882951	0.0711941	26.2	25.7
0.582818	0.534314	0.244124	0.0831283	29.5	20.4
0.81511	0.649789	0.44867	0.61538	26.5	23.7
0.903125	0.928125	0.0842389	0.281699	32	32
0.645337	0.675325	0.620514	0.810494	28.8	23.1
0.713804	0.181102	0.132926	0.27059	32	25.4
0.421607	0.631179	0.79546	0.689306	28.1	26.3
0.407312	0.661538	0.798664	0.751594	28.3	26
0.246868	0.786232	0.586274	0.662034	25.1	27.6
0.433418	0.701493	0.750691	0.719027	26.9	26.8
0.327303	0.587838	0.757304	0.783748	27.9	29.6
0.221568	0.695473	0.655909	0.639305	26.4	24.3
0.627262	0.754386	0.838655	0.724899	31.9	22.8
0.79375	0.186364	0.115788	0.0523211	32	22
0.518124	0.664179	0.919777	0.882857	28	26.8
0.33868	0.608059	0.765835	0.837447	29.8	27.3
0.36191	0.125	0.144904	0.102488	26.5	32
0.844627	0.769784	0.655835	0.902984	25.8	27.8
0.284638	0.612	0.896444	0.921476	27.6	25
0.882378	0.619247	0.716479	0.4692	25.1	23.9
0.387823	0.522968	0.321969	0.797264	26.4	28.3
0.884991	0.783784	0.904112	0.778948	26.8	25.9
0.179953	0.677778	0.782441	0.748115	26.9	27
0.567117	0.732	0.533943	0.624182	28.1	25
0.84625	0.634375	0.137387	0.0573699	20	32
0.484783	0.647458	0.832882	0.781714	27.4	29.5
0.332363	0.06875	-0.00956686	0.428546	24.7	32
0.637593	0.8375	0.295612	0.0760836	26.8	32
0.698033	0.970199	0.138256	-0.00635303	27.3	30.2
0.243273	0.901408	0.132408	0.391293	26.8	28.4
0.0453593	0.655738	0.853437	0.685534	26.6	30.5
0.321562	0.645022	0.711087	0.597307	26.7	23.1
0.536595	0.223684	0.2781	0.184713	25.6	30.4
0.0816862	0.733577	0.857665	0.728638	26.7	27.4
0.481958	0.822006	0.748425	0.586065	25.3	30.9
0.438544	0.934866	0.0451811	0.0953562	20	26.1
0.216799	0.548263	0.840802	0.850448	26.5	25.9
0.317503	0.593023	0.733734	0.914304	28.5	25.8
0.684613	0.901288	0.864158	0.545683	26.8	23.3
0.463423	0.64876	0.748679	0.789089	25.6	24.2
0.183173	0.35625	0.175516	0.0594475	26	32
0.840972	0.754579	0.738299	0.820292	28.7	27.3
0.553854	0.754941	0.863077	0.757746	26.4	25.3
0.78609	0.671429	0.775037	0.702275	28.5	28
0.678817	0.269231	0.123014	0.0328665	26.8	28.6
0.93125	0.04375	0.310983	0.137603	32	32
0.74527	0.712062	0.772219	0.538044	27.7	25.7
1.00084	0.04375	0.0555212	0.0344891	29.6	32
0.712576	0.236842	0.0476977	0.216113	21.5	30.4
0.223086	0.177686	0.187914	0.0801853	30.4	24.2
0.0568991	0.155462	0.196692	0.170669	26.2	23.8
1.01503	0.6375	0.100051	0.0190159	26.2	32
0.502647	0.00425532	0.103769	0.0177288	20.5	23.5
0.828719	0.766949	0.655028	0.509631	25.1	23.6
0.212699	0.173913	0.227784	0.0110049	27.8	25.3
0.569772	0.217557	0.265825	0.0739006	28.9	26.2
0.865507	0.0990566	0.235412	0.0737851	32	21.2
0.145285	0.119298	0.0565016	0.193849	32	28.5
0.731722	0.213992	0.21141	0.192256	28.2	24.3
0.879654	0.75625	0.226912	0.103034	28.2	32
0.149818	0.969811	0.0621343	0.0815546	28.5	26.5
0.55	0.716364	0.813993	0.872457	26	27.5
0.33248	0.153125	0.133023	0.0659574	24.4	32
0.940443	1	0.0555907	0.0317292	32	24.1
0.96229	0.976744	0.0224319	0.0597631	22.9	25.8
0.71125	0.603125	0.0451236	0.0945756	20	32
0.795445	0.572581	0.382826	0.667951	31.8	24.8
0.307417	0.691983	0.716869	0.647624	23.2	23.7
0.702459	0.62	0.120715	0.0455693	30.5	20
0.768926	0.284375	0.232464	0.320337	28.4	32
0.273684	0.52	0.781628	0.688351	28.5	27.5
0.856906	0.664151	0.634851	0.306045	25	26.5
0.356361	0.282051	0.117189	0.0643335	24.2	23.4
0.208767	0.67713	0.874633	0.607884	24.5	22.3
0.311836	0.488095	0.203248	0.480234	30.2	25.2
0.282345	0.656109	0.598423	0.439144	24.1	22.1
0.940083	0.696296	0.66551	0.814953	25.9	27
0.322917	0.4125	0.787505	0.210882	29.4	32
0.943638	0.966418	0.907462	0.695231	25.7	26.8
0.314203	0.634043	0.594485	0.390486	27.1	23.5
0.457001	0.600858	0.858732	0.62635	26.8	23.3
0.334665	0.627451	0.765832	0.715535	26.5	25.5
0.148036	0.381395	0.797221	0.780951	23.8	21.5
0.83286	0.908451	0.105252	0.147917	21.8	28.4
1.03349	0.821293	0.727543	0.776995	25.9	26.3
0.710237	0.599138	0.0677718	0.0907112	32	23.2
0.413284	0.678967	0.85256	0.628996	27.1	27.1
0.450859	0.651261	0.592201	0.675055	27.6	23.8
0.910038	0.165625	0.556176	0.252244	26.4	32
0.548336	0.759375	0.431201	0.230396	27.8	32
0.959096	0.947154	0.36762	0.0633395	32	24.6
0.45854	0.733577	0.826639	0.788023	30	27.4
0.827935	0.230769	0.696894	0.161881	24.7	26
0.999794	0.757709	0.359747	0.272559	32	22.7
0.466136	0.875	0.31364	0.161639	26.3	32
0.841127	0.845614	0.846401	0.570811	25.1	28.5
0.839602	0.686747	0.810161	0.435113	26.3	24.9
0.0500721	0.0272374	0.389083	0.681639	25.1	25.7
0.256	0.564	0.722905	0.70082	25	25
0.941057	0.696113	0.697802	0.753871	27.9	28.3
0.635503	0.9625	0.0317227	0.143117	24.1	32
0.951768	0.0310078	0.0048676	0.140382	32	25.8
0.114776	0.803571	0.873384	0.808371	26.2	28
0.825145	0.782609	0.888488	0.710578	27.7	25.3
0.281446	0.682008	0.784541	0.63609	27.1	23.9
0.580309	0.67623	0.799313	0.751348	25.7	24.4
0.318249	0.285024	0.807637	0.0365091	28.6	20.7
0.469505	0.51087	0.623599	0.76999	28.8	27.6
0.929572	0.733607	0.828191	0.791411	25.5	24.4
0.794225	0.699187	0.780289	0.801372	26.1	24.6
0.486348	0.412639	0.242426	0.193632	29.6	26.9
0.834375	0.91875	0.00792379	0.0457274	32	32
0.716061	0.258065	0.041566	0.0423322	29.6	21.7
0.546062	0.282528	0.115566	0.098818	31.1	26.9
0.508903	0.628159	0.78561	0.847799	26.6	27.7
0.466515	0.581673	0.742059	0.724546	25.2	25.1
0.431165	0.577586	0.693449	0.659246	26.4	23.2
0.844729	0.67094	0.739187	0.541548	27	23.4
0.741022	0.275862	0.415723	0.193142	24.1	29
0.0699532	0.67029	0.814266	0.659034	25.4	27.6
0.93125	0.025	0.388085	0.182427	32	32
0.907081	0.693878	0.763727	0.564401	26.4	24.5
0.203797	0.875	0.82844	0.310187	26.8	27.2
0.369689	0.964126	0.805966	-0.0120459	27	22.3
0.482208	0.482353	0.417107	0.563447	24.3	25.5
0.404451	0.6875	0.689462	0.405016	27.8	32
0.660328	0.742616	0.492611	0.728318	23.3	23.7
0.466864	0.679687	0.714666	0.77133	26.1	25.6
0.891325	0.716049	0.719939	0.80822	25	24.3
0.95745	0.0727969	0.639322	0.581734	25.6	26.1
0.14778	0.787645	0.726513	0.740142	26.9	25.9
0.6211	0.746725	0.867771	0.402753	27.6	22.9

## Sheet: 1.25uM MF +Dex
Old_Phase	New_Phase	r2_before	r2_after	Period_before	Period_after
0.271775	0.167347	0.760602	0.856606	26.5	24.5
0.224183	0.172549	0.762293	0.836024	27	25.5
0.235197	0.86875	0.019318	0.123616	20.9	32
0.73092	0.544355	0.0753664	0.0935214	23.5	24.8
0.0933333	0.284091	0.053959	0.0673754	20	26.4
0.630408	0.827731	0.741932	0.657207	27	23.8
0.349429	0.191406	0.795662	0.937279	24.9	25.6
0.621376	0.574219	0.0477348	0.289715	23.5	25.6
0.366725	0.491289	0.0353146	0.0722811	24	28.7
0.660954	0.743902	0.728847	0.816481	25.9	24.6
0.816992	0.872483	0.061818	0.0584707	31.7	29.8
0.10125	0.059375	0.0571364	0.0621451	20	32
0.918056	0.163194	0.0335173	0.0359816	20	28.8
0.786453	0.0357143	0.839268	0.850416	29	28
0.136893	0.0941176	0.783021	0.801806	27.1	25.5
0.989627	0.142276	0.767804	0.905681	26.1	24.6
0.217031	0.270175	-0.0271131	0.0419342	26.7	28.5
0.315912	0.247619	0.155994	0.0322005	28.7	21
0.819375	0.872	0.249015	0.595248	32	25
0.134375	0.48125	0.112763	0.124247	32	32
0.693064	0.730924	0.813567	0.859476	26.7	24.9
0.126489	0.104651	0.394164	0.612916	24.6	25.8
0.39679	0.220833	0.341669	0.766214	28.3	24
0.452904	0.449219	0.763113	0.84465	24.7	25.6
1.00807	0.884328	0.601233	0.774738	27	26.8
0.600061	0.654167	0.657158	0.794898	27.4	24
0.332669	0.35743	0.793624	0.897133	26.6	24.9
1.00231	0.004	0.828299	0.885089	26	25
0.619257	0.48249	0.714694	0.874042	27.5	25.7
1.04492	0.019802	0.414466	0.259697	28.5	20.2
0.203922	0.231373	0.277457	0.308039	25.5	25.5
0.211203	0.996047	0.804643	0.860303	27.4	25.3
0.861959	0.621212	0.674244	0.819729	26.2	26.4
0.326988	0.114504	-0.00202464	0.36868	23.7	26.2
0.77807	0.810409	0.509301	0.791271	24.6	26.9
0.597818	0.453925	0.642324	0.672228	29.9	29.3
0.853402	0.901639	0.184649	0.0645953	31.3	30.5
0.285762	0.215232	0.105467	0.0538022	20	30.2
0.284239	0.356522	0.135133	0.105093	24	23
0.499583	0.325	0.0532854	0.0805486	30	32
0.949449	0.742754	0.563971	0.617865	25	27.6
0.240801	0.633803	0.0213366	0.256837	32	28.4
1.02013	0.0495495	0.0158594	-0.00146313	32	22.2
0.399349	0.469178	0.263701	0.520343	25.9	29.2
0.85085	0.142857	0.261655	0.523421	32	29.4
0.781961	0.054902	0.408285	0.711142	22.5	25.5
0.45996	0.793893	0.24219	0.775053	20.8	26.2
0.401217	0.612648	0.692269	0.691853	25	25.3
0.884665	0.494208	0.0584823	0.0580674	32	25.9
0.8961	0.008	0.447864	0.612149	24.1	25
0.771875	0.9125	0.0216389	0.0259536	32	32
0.586509	0.943662	0.0204444	0.0604904	20.4	21.3
0.757831	0.673307	0.525423	0.61027	25.5	25.1
0.698428	0.955	0.0529487	0.0160664	31.8	20
0.273036	0.196154	0.660395	0.688452	28.3	26
0.998643	0.562016	0.0797674	0.144936	32	25.8
0.682343	0.390152	0.184655	0.269624	30.3	26.4
0.234776	0.995215	0.0746515	0.0795604	29.3	20.9
0.919657	0.808333	0.117108	0.0505195	20.9	24
1.0125	0.04	0.0824657	0.0446801	22.4	20
0.947234	0.128125	0.036313	0.177605	24.4	32
0.0911458	0.897727	0.256292	0.713394	25.6	26.4
0.801899	0.572785	0.263383	0.283611	32	31.6
1.01055	0.428125	0.641857	0.181549	30.2	32
1.00034	0.09	0.149771	0.0277708	29.8	20
0.93625	0.45625	0.058506	0.308932	20	32
0.815434	0.5875	0.0327379	0.123239	24.5	32
0.688071	0.876984	-0.043034	0.0620212	29.7	25.2
0.199976	0.0875	0.0269584	0.0487757	26.3	32
0.81875	0.7	0.0517216	0.340743	32	32
0.164789	0.02	0.0736767	0.108401	28.4	20
0.992542	0.875	0.61112	0.433651	26.6	24.8
0.299253	0.916335	0.0431512	0.14842	32	25.1
0.367362	0.209016	0.23299	0.555513	25.3	24.4
0.239573	0.367188	0.743091	0.775775	25.7	25.6
0.436753	0.310757	0.368228	0.313088	32	25.1
0.652906	0.675472	0.719925	0.672024	25	26.5
0.438078	0.135458	0.816935	0.783709	28.3	25.1
0.307279	0.696498	0.672352	0.417742	23.8	25.7
0.769771	0.803213	0.460215	0.766467	26	24.9
0.963212	0.484375	0.125388	0.259994	31.6	32
0.285054	0.261194	0.66277	0.762066	28.9	26.8
1.0261	0.815331	0.277604	0.328416	32	28.7
0.998508	0.929889	0.74261	0.79129	27.2	27.1
0.134352	0.621875	0.243472	0.206821	27.4	32
0.733173	0.984375	0.502325	0.0489846	31.2	32
0.497359	0.482072	0.90736	0.85656	26.4	25.1
0.821483	0.836735	0.144931	0.111146	28.1	24.5
0.26616	0.209125	0.430045	0.802462	26.3	26.3
0.509375	0.696875	0.101439	0.428888	32	32
0.498646	0.308475	0.768903	0.84472	28.8	29.5
0.126412	0.0416667	0.065421	0.168769	23.6	24
0.896113	0.716312	0.189443	0.324577	30.4	28.2
0.537242	0.514815	0.743454	0.88824	27.1	27
0.935402	0.253125	0.0728244	0.107227	28.3	32
0.263309	0.900498	0.0785175	0.331409	22.7	20.1
0.0950521	0.0795455	0.863364	0.955939	25.6	26.4
0.676387	0.615894	0.197398	0.145605	32	30.2
0.540364	0.564202	0.889617	0.918969	25.3	25.7
0.9093	0.895131	0.847681	0.901799	24.9	26.7
0.228125	0.94375	0.128791	0.0858777	32	32
0.0973001	0.751656	0.0206569	0.0200164	27.3	30.2
0.693879	0.356618	0.0444637	0.121605	23.4	27.2
0.89918	0.393443	0.157585	0.0867647	32	24.4
0.714865	0.0852713	0.0831868	0.133685	26.2	25.8
0.304155	0.299213	0.725466	0.797394	27.4	25.4
0.388361	0.0689655	0.0960902	0.00298038	21.5	20.3
0.865625	0.296875	0.118952	0.00807893	32	32
0.554445	0.310469	0.188934	0.112043	28.9	27.7
0.231811	0.442177	0.0635862	0.0705646	30.2	29.4
0.350194	0.143911	-0.0734197	0.70991	28.7	27.1
1.03798	0.972973	0.776853	0.830278	26.8	25.9
0.783489	0.913907	0.0484531	0.110555	26.4	30.2
0.078125	0.390625	0.172351	0.284664	32	32
0.982495	0.924731	0.884801	0.861087	28.4	27.9
1.01755	0.132479	0.237021	0.0610925	28.3	23.4
0.443544	0.687225	0.142556	0.0726124	32	22.7
0.303802	0.325397	0.731299	0.8403	25.8	25.2
0.467521	0.578182	0.544648	0.865774	23.4	27.5
0.910273	0.942029	0.8375	0.891733	27.2	27.6
0.0720258	0.432143	0.103718	0.0414927	29.9	28
0.0608843	0.0860215	0.800929	0.755889	30.1	27.9
0.459375	0.295	-0.0495703	0.0497369	32	20
0.12515	0.209375	0.0667981	0.0806195	20.9	32
0.966267	1	0.775676	0.814915	26.6	25.9
0.843516	0.3125	0.198373	0.0431808	26.7	32
0.691252	0.737024	0.0533303	0.242266	32	28.9
0.527491	0.517606	0.684442	0.878638	27	28.4
0.272932	0.167273	0.793493	0.798652	26.6	27.5
0.693454	0.781362	0.688365	0.756957	28.5	27.9
0.73484	0.740157	0.671156	0.827315	26.8	25.4
0.975283	0.0387597	0.596088	0.814782	24.4	25.8
0.245577	0.0517928	0.726795	0.867333	27.2	25.1
0.301255	0.41841	0.614761	0.554055	23.9	23.9
0.540989	0.612	0.74456	0.860718	26.3	25
0.385595	0.448669	0.829621	0.815727	26	26.3
0.410161	0.436823	0.865368	0.881626	27.5	27.7
0.358777	0.330645	0.791644	0.857322	25.8	24.8
0.490291	0.510288	0.754022	0.785245	26.3	24.3
0.194061	0.181132	0.566324	0.78555	28.4	26.5
0.528403	0.375	0.723493	0.791576	25.4	28
0.164839	0.124	0.641004	0.787837	24.8	25
0.99276	0.718254	0.0804646	0.0137156	20.5	25.2
0.196769	0.140288	0.723042	0.797107	26.5	27.8
0.487361	0.309375	0.0458983	0.0286132	22.5	32
0.914002	0.742308	0.0790811	0.0613608	26.7	26
0.665385	0.856643	0.042849	0.271391	32	28.6
0.327987	0.306452	0.671258	0.707265	26.7	24.8
0.0435165	0.56	0.037077	0.148261	27.3	25
0.24918	0.92623	0.041332	0.0960446	20	24.4
0.708525	0.569038	0.302154	0.827274	23.7	23.9
0.772846	0.894309	0.0213714	0.0949575	20	24.6
0.348924	0.345528	0.805304	0.855551	25.5	24.6
0.819542	0.912	0.607082	0.721608	26.2	25
0.458531	0.7625	0.704385	0.0759198	26.3	32
0.443288	0.650685	0.0941877	0.109769	20	29.2
0.844775	0.6125	0.0462837	0.156715	24.4	32
0.655526	0.621723	0.0170752	0.0929938	23.7	26.7
0.273773	0.396154	0.741215	0.791234	25.4	26
0.588651	0.542169	0.627783	0.778032	26.3	24.9
0.293815	0.386555	0.689484	0.769104	25	23.8
0.41502	0.39781	0.705651	0.709571	26.7	27.4
0.913167	0.675	0.327735	0.270322	25.3	32
0.891535	0.862348	0.0468783	0.043923	28.2	24.7
0.208675	0.59144	0.775989	0.883284	27.8	25.7
0.279021	0.614094	0.145516	0.136771	21.6	29.8
0.161871	0.431655	0.289432	0.768937	27.8	27.8
0.0592006	0.445513	0.0624273	0.0726951	22.1	31.2
0.0739272	0.828358	0.022911	0.137212	32	26.8
0.467708	0.814394	0.0628335	0.0584547	32	26.4
0.126621	0.796935	0.0600889	0.14791	20.8	26.1
0.356567	0.63961	0.159641	0.212706	24.8	30.8
0.585831	0.564576	0.775631	0.911966	24.2	27.1
0.647093	0.874494	0.0188666	0.109111	23.8	24.7
0.804326	0.726415	0.106883	0.126063	26.3	21.2
0.950198	0.801471	0.057906	0.122992	28.2	27.2
0.769612	0.771552	0.337673	0.128916	32	23.2
0.473188	0.458182	0.848513	0.88274	27.6	27.5
0.843891	0.748227	0.0548211	0.158101	26.5	28.2
0.586554	0.529412	0.132729	0.366166	26.1	22.1
0.71125	0.35	0.0599813	0.117744	20	32
0.396632	0.362595	0.817014	0.814111	26.7	26.2
0.459383	0.920382	0.740043	0.462848	26.8	31.4
0.535913	0.525692	0.575744	0.740236	27.3	25.3
0.125947	0.70625	0.0424035	0.163674	26.4	32
0.0800487	0.0446097	0.566317	0.729951	27.2	26.9
1.01149	0.291188	0.744355	0.83116	26.1	26.1
0.521468	0.461847	0.82865	0.745676	27.2	24.9
0.917387	0.98008	0.705529	0.691653	28.4	25.1
0.854061	0.90106	0.862574	0.942657	27.6	28.3
0.162962	0.0711462	0.773118	0.806615	26.6	25.3
0.368524	0.40081	0.801653	0.881317	27.4	24.7
0.0775983	0.981273	0.695307	0.871717	28.8	26.7
0.290061	0.100775	0.679586	0.758616	26.8	25.8
0.549592	0.296443	0.195791	0.0929528	32	25.3
0.550122	0.645161	0.712478	0.686522	26.3	21.7
0.530497	0.518657	0.446541	0.734097	25.4	26.8
0.41058	0.625571	0.657928	0.56535	24.1	21.9
0.976565	0.0622568	0.813345	0.806291	26.2	25.7
1.01645	0.0362903	0.0206208	0.0877737	20	24.8
1.00587	0.151751	0.521751	0.920647	24.2	25.7
0.558333	0.487273	0.783935	0.819184	26.4	27.5
1.01949	0.684615	0.548877	-0.00949386	29.6	26
0.638989	0.743682	0.709626	0.763204	27.7	27.7
1.02505	0.221053	0.35562	0.822888	23.6	28.5
1.00388	0.965116	0.803123	0.77438	25.8	25.8
0.324505	0.156	0.112032	0.396756	29.3	25
0.474551	0.458472	0.142435	0.0546353	25	30.1
0.231209	0.0759494	0.596796	0.20165	29	31.6
0.339287	0.543307	0.866359	0.911805	24.6	25.4
0.637523	0.665625	0.604404	0.798279	26.7	32
0.101615	0.95941	0.713552	0.821396	26.6	27.1
0.269281	0.045283	0.0996896	0.75455	32	26.5
0.66989	0.608696	0.0345126	0.127583	26.3	27.6
0.198126	0.11157	0.793064	0.887449	26.2	24.2
0.633302	0.899254	0.0306535	0.0895193	32	26.8
0.724175	0.015625	0.624675	0.123619	26.5	32
0.904731	0.588785	0.061348	0.0665095	32	21.4
0.361566	0.519048	0.119502	0.0881635	25.3	21
0.777196	0.622568	0.889934	0.844537	30.7	25.7
0.909096	0.845528	0.118638	0.090568	32	24.6
0.904477	0.6	0.528677	0.815762	28.2	32
0.25332	0.28125	0.863604	0.518824	27.3	32
0.893036	0.815789	0.288503	0.195247	27.4	26.6
0.302939	0.984791	0.628116	0.754571	26.9	26.3
0.386276	0.357692	0.701235	0.837465	27.8	26
0.725	0.815	0.0372749	0.020466	20	20
0.872668	0.15	0.15845	0.0704099	26.8	32
0.184739	0.248996	0.475186	0.837784	24.9	24.9
0.930523	0.310458	0.116611	0.103062	20	30.6
0.954282	0.0538462	0.698775	0.683667	26.5	26
0.695868	0.732877	0.662722	0.895223	24.8	29.2
0.92778	0.849421	0.63964	0.745202	26.1	25.9
1.02145	0.0992366	0.667015	0.839207	24.7	26.2
0.397539	0.120401	0.128995	0.258655	24.3	29.9
0.113622	0.970833	0.761492	0.656741	27.1	24
0.222076	0.170732	0.744023	0.851106	26	24.6
0.978873	0.886719	0.652452	0.832192	25.7	25.6
0.894249	0.745247	0.0344197	0.649693	30.4	26.3
0.160391	0.0515873	0.670447	0.851771	25.8	25.2
0.470397	0.587786	0.612915	0.74033	24.6	26.2
0.357163	0.370968	0.797304	0.865818	28.1	24.8
0.632491	0.803636	0.750057	0.856325	27.7	27.5
0.237645	0.5125	0.0414876	-0.0939074	30.1	32
0.937478	0.418803	0.0960626	0.0518728	23.8	23.4
0.317474	0.3375	0.134399	0.215921	24.5	32
0.445005	0.295203	0.0572413	0.129541	27.5	27.1
0.962763	0.303125	0.0196659	0.10946	26.1	32
0.162976	0.24498	0.685256	0.817059	25.3	24.9
0.998994	0.138983	0.348632	0.497395	32	29.5
0.516437	0.46473	0.386917	0.595625	25.8	24.1
0.604075	0.285124	0.117685	0.480243	29	24.2
0.0984646	0.0934256	-0.0264499	0.400536	26.3	28.9
0.79636	0.808824	0.083887	0.343881	25.9	27.2
0.734054	0.556911	0.31977	0.44106	29.8	24.6
0.530048	0.1	0.137522	0.372646	32	26
0.359457	0.331967	0.257523	0.536709	25.3	24.4
0.996875	0.9	0.382392	0.255759	32	32
0.320028	0.375427	0.122865	0.180234	22	29.3
0.0661111	0.746667	0.0116187	0.0825614	20	22.5
0.667393	0.647287	0.104599	0.180507	32	25.8
0.218052	0.0337079	0.471128	0.801899	27.3	26.7
0.06875	0.921875	0.435003	0.42039	32	32
0.113389	0.157895	0.547438	0.586589	26	26.6
0.234336	0.0561404	0.536478	0.829829	26.6	28.5
0.244311	0.295547	0.729918	0.75256	26.1	24.7
0.901455	0.0661157	0.012867	0.054036	25	24.2
0.876167	0.146875	0.0504044	0.0306135	24.1	32
0.20354	0.339416	0.150723	0.2117	20	27.4
0.269277	0.625	0.333291	0.313654	26.1	32
0.927305	0.905738	0.351904	0.12701	32	24.4
0.0939174	0.945148	0.654698	0.853778	26.7	23.7
0.67577	0.0780488	0.154973	0.0554175	25.9	20.5
0.236452	0.28629	0.799224	0.81674	27.5	24.8
0.523499	0.426966	0.661648	0.787467	24.8	26.7
0.383579	0.445	0.205859	-0.00107509	27.1	20
0.310256	0.589354	0.686729	0.85245	22.1	26.3
0.525495	0.518657	0.507966	0.866899	28.1	26.8
0.0763593	0.174468	0.794148	0.846217	27	23.5
0.783594	0.711679	0.64365	0.806817	28.1	27.4
0.827532	0.725738	0.716995	0.0610414	24	23.7
0.960748	0.975	0.856505	0.248478	28.9	32
0.710882	0.639344	0.688836	0.722121	23.5	24.4
0.984615	0.968531	0.863992	0.800335	26	28.6
0.315691	0.414634	0.733875	0.794448	25.3	24.6
0.99752	0.65625	0.108968	0.169195	25.2	32
0.277862	0.392241	0.363825	0.497391	25	23.2
0.66625	0.5	0.0231134	0.160837	32	25
0.541667	0.541667	0.764787	0.950537	24.5	24
0.704995	0.641921	0.670216	0.841258	23.2	22.9
0.444487	0.139738	0.615953	0.809107	30.6	22.9
0.0895522	0.00373134	0.683297	0.782774	25.8	26.8
0.856679	0.847826	0.688983	0.771193	23.9	27.6
0.319672	0.506276	0.254835	0.447636	25.9	23.9
1.03131	0.164659	0.697366	0.875618	26	24.9
0.673843	0.0927419	0.701381	0.72864	23	24.8
0.442115	0.28692	0.598521	0.797282	28.8	23.7
0.989583	0.403125	0.0414242	0.240295	20.1	32
0.104265	0.0812721	0.853833	0.92953	28.4	28.3
0.231851	0.160156	0.747098	0.842409	26	25.6
0.134704	0.0562249	0.747024	0.873188	25.5	24.9
0.210672	1	0.238708	0.156366	29.4	32
0.639632	0.671756	0.655929	0.854716	26.9	26.2
0.893815	0.873239	0.52855	0.73458	28.1	28.4
0.166617	0.424603	0.109761	0.0117337	32	25.2
0.584332	0.9	0.713642	0.0331094	29.2	32
0.729538	0.243151	0.571748	0.793878	32	29.2
0.908764	0.900826	0.422868	0.731515	27.8	24.2
0.123167	0.0548523	0.724373	0.782274	25.2	23.7
0.452435	0.541502	0.601957	0.756537	26.6	25.3
1.02492	0.893878	0.631007	0.787203	24.9	24.5
0.74012	0.797468	0.725837	0.808687	23.5	23.7
0.906417	0.885106	0.714927	0.768165	25.1	23.5
0.480046	0.458042	0.577147	0.856461	26.6	28.6
1.01767	0.9625	0.745763	0.829545	25	24
0.646923	0.877729	0.43276	0.768619	22	22.9
0.405371	0.485507	0.686865	0.807963	25.5	27.6
0.554623	0.465278	0.718429	0.877861	26.8	28.8
0.45625	0.44375	0.21143	0.0797629	32	32
0.371869	0.289062	0.708307	0.738656	25.7	25.6
0.2397	0.121094	0.662637	0.785945	24.5	25.6
0.921564	0.122977	0.531735	0.590098	24.5	30.9
0.340156	0.063197	0.600477	0.877601	27.1	26.9
0.275262	0.251969	0.734653	0.794217	26.4	25.4
0.701988	0.628289	0.727845	0.547381	28.2	30.4
0.214762	0.26	0.778896	0.908828	25.2	25
0.932305	0.817797	0.521941	0.777004	25.1	23.6
0.32605	0.327731	0.215481	0.793215	25.5	23.8
0.399425	0.145833	0.411236	0.723421	23.2	24
0.704062	0.693727	0.697423	0.807246	29.1	27.1
0.384719	0.356863	0.710714	0.807418	26.1	25.5
0.401265	0.32069	0.719086	0.869259	27.8	29
0.763785	0.82906	0.732796	0.749831	24.8	23.4
0.0889379	0.0188679	0.680848	0.855745	24.8	26.5
0.0485133	0.89404	0.616375	0.80564	29.8	30.2
0.47332	0.370787	0.555537	0.849585	27.9	26.7
0.601687	0.863813	0.121255	0.0933266	20.2	25.7
0.686426	0.6639	0.624551	0.654621	25.2	24.1
0.19113	0.125	0.719072	0.772496	26.9	25.6
0.889703	0.609155	0.0532433	0.244333	29.6	28.4
0.193384	0.128405	0.702181	0.829202	24.3	25.7
0.5563	0.532468	0.644762	0.705169	27.7	23.1
0.348873	0.333333	0.717559	0.746415	24.6	23.7
0.451843	0.357977	0.508053	0.843944	28.3	25.7
0.254733	0.199134	0.682227	0.64941	24.9	23.1
0.98993	0.633758	0.30743	0.258101	24.1	31.4
0.268152	0.420408	0.670923	0.744069	25.1	24.5
1.03774	0.97992	0.784865	0.756666	24.4	24.9
0.455596	0.2	0.74958	0.734515	27.7	27.5
0.376904	0.430712	0.768628	0.924671	27	26.7
0.604738	0.703422	0.758861	0.897639	26.1	26.3
0.116757	0.15102	0.559909	0.800699	25.1	24.5
0.566825	0.652985	0.67087	0.800908	26.4	26.8
0.321029	0.324427	0.741846	0.871064	27.4	26.2
0.554999	0.303704	0.780571	0.717017	26.6	27
0.914871	0.459375	0.477481	0.311842	23.2	32
0.464842	0.459144	0.213625	0.86216	25.2	25.7
0.583484	0.700422	0.744613	0.775908	23.1	23.7
0.537001	0.57197	0.236762	0.33324	25.9	26.4
0.410795	0.488189	0.670995	0.769826	26.9	25.4
0.20507	0.117216	0.630766	0.809358	25	27.3
0.709259	0.670455	0.754724	0.906113	27	26.4
0.542569	0.321569	0.451877	0.833326	30.7	25.5
0.313492	0.706349	0.0724518	0.101668	20	25.2
0.227311	0.0037594	0.816631	0.826321	28.4	26.6
0.295581	0.826271	0.124272	0.34505	21.4	23.6
0.678002	0.698039	0.235576	0.662283	25.6	25.5
0.42542	0.555944	0.310879	0.125546	27.9	28.6
0.336101	0.268939	0.741619	0.771632	27.1	26.4
0.0583125	0.0390625	0.662968	0.825188	25	25.6
0.341253	0.341463	0.620837	0.75383	26.5	28.7
0.305706	0.320675	0.762208	0.756701	25.2	23.7
0.144997	0.55794	0.134989	0.462278	26.9	23.3
0.15587	0.138462	0.231389	0.662209	24.7	26
0.148857	0.152344	0.185288	0.556988	26.1	25.6
0.727429	0.778598	0.812512	0.84374	24	27.1
0.314771	0.302932	0.724203	0.803375	26	30.7
0.289216	0.295455	0.74622	0.867215	27.2	26.4
0.94496	0.840816	0.577928	0.430753	26.4	24.5
0.832317	0.769784	0.816945	0.803055	25	27.8
1.02478	0.11336	0.663519	0.639619	25.1	24.7
0.105495	0.75463	0.168547	0.0660997	24.4	21.6
0.825269	0.840909	0.478235	0.657709	24.8	26.4
0.955885	0.958848	0.611633	0.838493	25.7	24.3
0.289066	0.410646	0.438539	0.682902	24.6	26.3
0.371018	0.75	0.232185	0.0986681	29.3	24
0.427962	0.300395	0.578813	0.773923	25.5	25.3
0.38125	0.5375	0.103096	0.16615	32	32
1.00878	0.214575	0.0253685	0.600537	21.8	24.7
0.955177	0.231343	0.556576	0.725923	32	26.8
0.864866	0.682274	0.0593815	0.0795385	23.2	29.9
0.112023	0.826271	0.0747848	0.311271	32	23.6
0.870303	0.800797	0.681617	0.80848	26.9	25.1
0.326878	0.470588	0.334229	0.525178	25.6	23.8
0.982615	0.110236	0.168196	0.543139	25.5	25.4
0.324832	0.171674	0.579315	0.738338	26.1	23.3
0.13125	0.15	0.0268361	0.0220916	32	20
0.243003	0.673307	0.0592046	0.0643725	32	25.1
0.132778	0.325	0.170177	0.0499255	22.5	24
0.392571	0.314079	0.626977	0.815594	25.2	27.7
0.46702	0.542857	0.731073	0.823979	25	24.5
0.499871	0.778125	0.0460343	0.142216	24.3	32
0.598818	0.15625	0.111179	0.293289	29.6	32
0.70042	0.689516	0.66065	0.864328	25.7	24.8
0.746875	0.7875	-0.105633	0.0155374	32	32
0.9293	0.136364	0.909461	0.733851	30.9	28.6
0.323948	0.351254	-0.0030792	0.138084	29.1	27.9
0.736098	0.39375	0.0804042	0.0314329	26.3	32
0.583599	0.705314	0.0492508	0.0849342	20	20.7
0.430535	0.269663	0.857539	0.885155	25.4	26.7
0.444076	0.426966	0.651215	0.843347	26.4	26.7
0.509191	0.53125	0.0434186	0.0858344	23.8	32
0.983754	0.817518	0.711277	0.768064	25.7	27.4
0.315741	0.444444	0.0202108	0.0502535	32	21.6
0.838484	0.315353	0.0512363	0.0816718	29.5	24.1
0.165865	0.9	0.0486793	0.115146	20.8	32
0.884126	0.839552	0.742498	0.876888	25.8	26.8
0.558561	0.617284	0.784512	0.909421	26.7	24.3
0.596387	0.694981	0.787551	0.917723	23.7	25.9
0.424153	0.362595	0.695342	0.817718	25	26.2
0.424419	0.412879	0.835363	0.855103	25.8	26.4
0.436253	0.369458	0.135476	0.0492938	32	20.3
0.290217	0.347826	0.253638	0.78372	32	25.3
0.09375	0.675	0.0643547	0.455589	32	32
0.529407	0.35206	0.491848	0.83095	27.3	26.7
0.962919	0.945392	0.861648	0.91119	26.6	29.3
0.702773	0.653846	0.607111	0.584841	29.4	26
0.346875	0.3	0.0303631	0.0750064	32	32
0.424156	0.512097	0.769513	0.798945	25.7	24.8
0.127146	0.134328	0.805947	0.835703	26.6	26.8
0.561401	0.608696	0.76745	0.761464	26.2	25.3
0.536848	0.518797	0.828941	0.852443	26.2	26.6
0.302491	0.338078	0.476125	0.684148	28.1	28.1
0.533824	0.505455	0.399726	0.712793	27.2	27.5
0.702408	0.710526	0.836709	0.852471	27.6	26.6
0.500607	0.465649	0.807785	0.682011	26.4	26.2
0.53026	0.52	0.814013	0.761807	26.9	25
0.657539	0.585366	0.770478	0.774418	27.7	24.6
0.254503	0.300395	0.373797	0.838901	28	25.3
0.231801	0.239669	0.7635	0.664575	27.1	24.2
0.965762	0.133094	0.510914	0.815061	24.9	27.8
0.926151	0.18677	0.4412	0.840385	24	25.7
0.908049	0.865625	0.0967846	0.474426	27.8	32
0.524732	0.681992	0.0468355	0.202939	22.3	26.1
0.437158	0.472441	0.653036	0.590187	26.2	25.4
0.686886	0.733871	0.783768	0.919024	23	24.8
0.553397	0.560311	0.670619	0.765592	26.9	25.7
1.00708	0.866142	0.864586	0.818333	25.9	25.4
0.815086	0.978261	0.311084	0.626372	22	27.6
1.03366	0.92963	0.524697	0.684675	26.3	27
0.461936	0.487805	0.820957	0.796354	27.5	24.6
1.01473	0.963563	0.788627	0.794285	26.3	24.7
0.081851	0.105469	0.392159	0.672797	26	25.6
0.261432	0.265625	0.8573	0.848465	25.9	25.6
0.763979	0.909091	0.662091	0.809801	24.9	28.6
0.522742	0.44358	0.791139	0.882948	26.4	25.7
0.0439967	0.078125	0.748627	0.858062	24.7	25.6
0.454114	0.326848	0.72558	0.858708	26.3	25.7
0.64375	0.440625	0.394726	0.0738364	32	32
0.65625	0.125	0.0310644	0.103689	25.1	32
0.353475	0.508333	0.765658	0.901852	27.1	24
0.504225	0.285714	0.129149	0.155983	32	28.7
0.587609	0.599222	0.595177	0.653198	25.6	25.7
0.851078	0.230483	0.0455724	0.113593	20	26.9
0.781984	0.84	0.696179	0.275262	24.7	20
0.196906	0.256303	0.522768	0.79296	26.4	23.8
0.159728	0.37037	0.322431	0.6445	25.8	24.3
0.130448	0.29368	0.152347	0.418678	25.4	26.9
0.899749	0.372385	0.777114	0.893901	25	23.9
0.124757	1	0.156581	0.258905	20.6	20
0.53125	0.13125	-0.00214868	0.185808	32	32
0.497466	0.490625	0.238877	0.0335077	29.6	32
0.235827	0.171315	0.384578	0.800014	27	25.1
0.784655	0.447059	0.430956	0.807944	28.7	25.5
0.85	0.825	0.0713222	0.0233201	32	20
0.06125	0.68125	0.0693677	0.181646	20	32
0.0489582	0.0322581	0.801261	0.912313	27.3	27.9
0.187678	0.163701	0.903259	0.525521	27.8	28.1
0.903708	0.765625	0.0790847	0.104243	29.5	32
0.571236	0.40824	0.76596	0.828969	29.8	26.7
0.0567086	0.462069	0.253066	0.246261	21.1	29
0.466921	0.45	0.833133	0.906747	27.1	28
0.16317	0.130584	0.428246	0.895467	25.5	29.1
0.83125	0.595	0.326375	0.201597	32	20
0.320341	0.21371	0.553153	0.722263	28.8	24.8
0.638282	0.511628	0.68005	0.796505	26.3	25.8
0.339931	0.979167	0.0366138	0.0240865	32	28.8
0.663004	0.9	0.790535	0.45225	27.3	21
0.710245	0.37594	0.144833	0.124953	30.7	26.6
0.875322	0.708464	0.0682517	0.142438	26.8	31.9
0.948766	0.931298	0.519253	0.882847	27.4	26.2
0.0450811	0.0442177	0.713894	0.784115	26	29.4
0.0796734	0.60625	0.197972	0.0422601	22.2	32
0.780958	0.686567	0.749925	0.852115	25.6	26.8
0.262263	0.808664	0.10414	0.0881049	32	27.7
0.948128	0.157635	0.0833232	0.0257293	20	20.3
0.647772	0.750809	0.113344	0.144498	26.6	30.9
0.873324	0.580645	0.737202	0.797814	24.3	24.8
0.60328	0.56917	0.902833	0.876599	28.9	25.3
0.329963	0.272059	0.0637706	0.12798	32	27.2
0.755981	0.842975	0.649954	0.834337	22.8	24.2
0.9125	0.609375	0.145916	0.378408	32	32
0.313492	0.25	0.628376	0.896626	27.6	25.2
0.769958	0.797048	0.679285	0.849535	29	27.1
0.80386	0.707627	0.861967	0.0770925	26.3	23.6
0.732555	0.10625	0.0141731	0.0295792	24.9	32
0.475268	0.452471	0.0471472	0.568799	21.6	26.3
0.124755	0.372093	0.485011	0.860352	22.5	25.8
0.312636	0.164251	0.0819575	0.0316152	21.8	20.7
0.45168	0.391941	0.484351	0.645581	28.2	27.3
0.452884	0.941392	0.0670297	0.318498	21.5	27.3
0.358656	0.331984	0.642376	0.813714	25	24.7
0.697838	0.805031	0.0468002	0.0129258	32	31.8
0.498204	0.392713	0.712344	0.814823	24.8	24.7
0.99335	0.120332	0.0770702	0.0815224	22.9	24.1
0.594841	0.653386	0.446137	0.491143	27.2	25.1
0.346635	0.807692	0.318478	0.0388287	32	28.6
0.515067	0.680851	0.0800091	0.036224	25.3	28.2
0.323708	0.201581	0.691756	0.83118	26.5	25.3
0.228125	0.409375	0.141754	0.0431179	32	32
0.637523	0.396875	0.0644433	0.0904389	26.7	32
0.831798	0.540284	0.0546856	0.134511	32	21.1
0.341633	0.385827	0.642717	0.857332	25.3	25.4
0.698608	0.609756	0.548623	0.739255	29.5	24.6
0.100815	0.00796813	0.632831	0.878571	25.6	25.1
0.603618	0.603125	0.177725	0.348874	28.5	32
0.180627	0.329412	0.258265	0.361313	25	25.5
0.624266	0.454918	0.465648	0.735451	29.3	24.4
0.857699	0.735507	0.131635	0.259062	32	27.6
0.120733	0.064257	0.662925	0.790396	25.6	24.9
0.754316	0.59164	0.0748295	0.151738	28.7	31.1
0.3625	0.740625	0.239272	0.494459	32	32
0.0997477	0.161417	0.639106	0.794533	25.9	25.4
0.268658	0.301205	0.614323	0.812707	25.9	24.9
0.389323	0.4125	0.0890514	0.487177	25.6	24
0.397577	0.31203	0.239799	0.628369	27	26.6
0.308582	0.233716	0.767696	0.540516	26.3	26.1
0.590211	0.56015	0.46877	0.723923	26.7	26.6
0.243755	0.218519	0.725141	0.845464	25.8	27
0.486004	0.38403	0.916021	0.643178	28.2	26.3
0.0604167	0.66875	0.183394	0.0287887	24	32
0.299933	0.295455	0.655182	0.771485	24.7	26.4
0.82788	0.771429	0.824617	0.903934	24.2	24.5
0.372273	0.405512	0.77384	0.832574	26.2	25.4
0.34625	0.475	0.0250856	0.0480891	20	32
0.163611	0.173913	0.44375	0.525793	24.9	25.3
0.341956	0.335907	0.766069	0.882394	27	25.9
0.706915	0.817021	0.0292732	0.134866	32	23.5
0.230087	0.0984252	0.235417	0.640946	28.5	25.4
0.437009	0.51417	0.866005	0.749611	25.5	24.7
0.224544	0.203187	0.650808	0.77715	25.8	25.1
0.401899	0.402135	0.684342	0.793159	27.1	28.1
0.835502	0.0161812	0.717323	0.901317	28.2	30.9
0.184595	0.982699	0.399171	0.566828	29.9	28.9
0.973279	0.607843	0.0266258	0.0211303	21.5	25.5
0.456897	0.560345	0.0789115	0.0770899	23.2	23.2
0.423975	0.462329	0.660426	0.5739	29.1	29.2
0.435584	0.324324	0.0562085	0.458981	27.2	25.9
0.95641	0.689394	0.392795	0.60073	26	26.4
0.726797	0.427119	0.850102	0.788432	31.1	29.5
0.229275	0.167939	0.830533	0.80004	28.5	26.2
1.00487	0.940299	0.44427	0.708605	24.8	26.8
0.882505	0.55	0.0356375	0.284205	20.7	28
0.239289	0.55144	0.165119	0.768511	22.4	24.3
0.68852	0.261224	0.091759	0.448725	32	24.5
0.559251	0.783871	0.668599	0.915754	29.1	31
0.824175	0.744604	0.800704	0.865407	28.2	27.8
0.603211	0.892704	0.0256645	0.237857	23.9	23.3
0.22757	0.856655	0.262229	0.59316	26.7	29.3
0.48988	0.505792	0.827021	0.826922	28.1	25.9
0.557913	0.100917	0.590295	0.0560592	28.8	21.8
0.502641	0.280156	0.136327	0.540873	27.4	25.7
0.11875	0.575	0.0659328	0.410711	32	32
0.558259	0.693798	0.430712	0.889467	26	25.8
0.380921	0.252212	0.328564	0.15342	27.2	22.6
0.343958	0.94902	-0.0583845	0.179315	22.7	25.5
0.534755	0.803125	0.244767	0.603187	21.4	32
0.198554	0.08	0.72851	0.83789	24.9	25
0.531911	0.06	0.432667	0.188729	29.3	20
0.48629	0.646875	0.744082	0.288549	25.3	32
0.360937	0.279528	0.811546	0.892016	26.7	25.4
0.18981	0.224409	0.554047	0.917141	23.6	25.4
0.679044	0.926407	0.641039	0.430633	27.7	23.1
0.876174	0.12	0.871405	0.196231	29.8	20
0.16258	0.0192308	0.813622	0.935898	25.1	26
0.951624	0.028125	0.732843	0.515183	28.1	32
0.418958	0.524715	0.740687	0.802806	25.8	26.3
0.470916	0.419231	0.804922	0.823998	28.3	26
0.371284	0.373444	0.797855	0.877775	26.7	24.1
0.54526	0.65493	0.786607	0.826768	26.7	28.4
0.50601	0.72028	0.0336993	0.289768	32	28.6
0.604302	0.36875	0.150633	0.4854	30.8	32
0.416252	0.197232	0.298325	0.568778	32	28.9
0.360785	0.93609	0.538582	0.698155	25.7	26.6
0.836038	0.159259	0.528442	0.692285	26.7	27
0.807089	0.807843	0.715184	0.674021	26	25.5
0.233087	0.336032	0.493626	0.62418	25.5	24.7
0.109375	0.535	0.0153942	0.0793973	32	20
0.48796	0.378049	0.848835	0.801206	26.2	24.6
0.725251	0.758123	0.729734	0.900428	23.7	27.7
0.579715	0.492647	0.736015	0.809382	25.2	27.2
0.484821	0.26875	0.0785073	0.17429	21	32
0.92825	0.765625	0.201936	0.174251	25	32
0.91766	0.12605	0.699035	0.617596	25.8	23.8
0.736542	0.35	0.114509	0.100343	27.4	32
0.550243	0.96875	0.561996	0.279767	28.3	32
0.637112	0.512456	0.664926	0.746717	31.5	28.1
0.838898	0.292373	0.0935823	0.524133	20	23.6
0.982318	0.995918	0.567357	0.606112	26.2	24.5
0.210433	0.199187	0.259862	0.457203	25.7	24.6
0.936588	0.874525	0.654283	0.565436	24.8	26.3
0.483802	0.547101	0.78995	0.763557	28.9	27.6
0.724721	0.288618	0.0538634	0.131451	32	24.6
0.708475	0.845	0.139102	0.09294	23.6	20
0.78602	0.0408163	-0.0211425	0.217392	20	24.5
0.354334	0.46789	0.539105	0.678427	24.1	21.8
0.680561	0.187943	0.591144	0.810669	26.9	28.2
0.921041	0.864769	0.685636	0.849214	25.6	28.1
0.172069	0.249042	0.722446	0.639976	27.8	26.1
0.144196	0.234615	0.724391	0.81006	27.5	26
0.0760708	0.0590278	0.795297	0.903998	26.2	28.8
0.357357	0.390625	0.39677	0.230646	27.1	32
0.374041	0.442688	0.412929	0.880415	27.2	25.3
0.596875	0.259375	0.069481	0.124733	32	32
0.481927	0.148551	0.0541984	0.0430679	25.1	27.6
0.256274	0.16996	0.684063	0.745323	24.6	25.3
0.377986	0.43985	0.677708	0.883897	28.3	26.6
0.41713	0.346801	0.0327001	0.0843316	32	29.7
0.509375	0.509375	0.0381536	0.346811	32	32
0.834794	0.137931	0.319793	0.409916	32	26.1
0.570043	0.478125	0.741876	0.754139	29	32
0.477006	0.0857143	0.0392463	0.0452813	29.2	28
0.53851	0.355469	0.158948	0.0247216	28.3	25.6
0.636389	0.503145	0.655513	0.624029	22.6	31.8
0.905351	0.812245	0.69259	0.793619	25.4	24.5
0.765642	0.426087	0.269151	0.124266	28.7	23
0.8421	0.0765957	0.129551	0.408572	21.6	23.5
0.176254	0.336245	0.314564	0.200349	26.5	22.9
0.829656	0.813765	0.0696559	0.0189947	20	24.7
1.00507	0.7	0.123162	0.0258549	22.7	20
0.678926	0.699367	0.46588	-0.115771	29.6	31.6
0.863862	0.515625	0.0342732	0.180504	28.9	32
1.01604	0.483471	0.0566413	0.0589243	27.2	24.2
0.928027	0.65	0.161321	0.0595472	28.7	32
0.36684	0.456081	0.545217	0.82179	26	29.6
0.62585	0.598639	0.0529546	0.0753601	28.3	29.4
0.8625	0.41	0.232677	0.0400488	32	20
0.946875	0.9375	0.0405397	0.109455	32	32
0.617934	0.686747	0.48184	0.763874	26.8	24.9
0.8625	0.2875	0.126171	0.0590546	32	32
0.160293	0.0684411	0.767448	0.850376	26.1	26.3
0.597673	0.996875	0.206425	0.431828	23.9	32
0.340985	0.443137	0.71582	0.811398	24.6	25.5
0.420111	0.559184	0.773489	0.776767	27.5	24.5
0.368894	0.86875	-0.124211	0.182076	26.1	32
0.539619	0.901695	0.0367714	0.652462	32	29.5
0.290943	0.334646	0.739411	0.811929	27.9	25.4
0.38118	0.995902	0.594609	0.669098	25	24.4
0.301304	0.275591	0.787857	0.825596	25.6	25.4
0.967361	0.768889	0.345957	0.162088	32	22.5
0.655861	0.0696517	0.085172	0.00278044	32	20.1
0.506015	0.81875	0.164646	0.0358525	21.3	32
0.905451	0.146875	0.0668052	0.00384801	31.3	32
0.0567814	0.57438	0.259205	0.0806248	30.9	24.2
0.400741	0.416	0.726602	0.849002	27	25
0.809808	0.796875	0.258694	0.000418407	26.7	32
0.437513	0.334728	0.565553	0.716307	31.3	23.9
0.78304	0.634409	0.474426	0.606789	28.2	27.9
0.634375	0.75	0.023874	0.209392	32	32
0.403646	0.337121	0.836649	0.749687	25.6	26.4
1.00292	0.078125	0.0850843	0.499341	22.5	32
0.461466	0.566802	0.753744	0.765443	27.9	24.7
0.431875	0.505882	0.411958	0.694692	23.4	25.5
0.67239	0.988764	0.362862	0.575644	32	26.7
0.535547	0.65272	0.334737	0.621348	23.8	23.9
0.921596	0.941176	0.707396	0.770031	27.3	27.2
0.126049	0.371875	0.382153	0.50366	29.8	32
0.169942	0.32567	0.190196	0.083516	27.9	26.1
0.574466	0.7375	0.859612	0.459397	26.9	32
0.407974	0.34767	0.744569	0.918674	26.8	27.9
0.528125	0.934375	0.354043	0.541448	32	32
0.101043	0.926471	0.804419	0.815563	27.5	27.2
0.26272	0.263941	0.47131	0.90627	26.8	26.9
0.162869	0.136531	0.702948	0.813923	26.9	27.1
0.792375	0.849057	0.649295	0.80719	24.1	26.5
0.322537	0.358566	0.721288	0.8709	25.5	25.1
0.846156	0.858209	0.764725	0.779453	26.5	26.8
0.606605	0.565625	0.849608	0.378368	28.2	32
0.162971	0.253112	0.252441	0.525385	26.8	24.1
0.459583	0.0875	0.408648	0.081958	30	32
0.394553	0.431373	0.817031	0.861553	27	25.5
0.40705	0.189591	0.288414	0.786286	28.8	26.9
0.0831275	0.96875	0.812771	0.68599	25.3	32
0.347962	0.341085	0.613431	0.712567	25.7	25.8
0.7127	0.197026	0.0876189	0.790185	22.2	26.9
0.123665	0.149573	0.0864809	0.0240725	32	23.4
0.158048	0.193694	0.168336	0.561921	25.4	22.2
0.250541	0.0923695	0.128606	0.106384	20.8	24.9
0.318016	0.36965	0.640887	0.861462	25.2	25.7
0.620994	0.592885	0.759913	0.854367	25.1	25.3
0.742857	0.538182	0.741215	0.786497	26.6	27.5
0.550296	0.574297	0.778869	0.84155	25.2	24.9
0.807498	0.869863	0.189731	0.15983	26.6	29.2
0.252387	0.314894	0.787549	0.823895	25.4	23.5
0.148798	0.00384615	0.167619	0.17693	32	26
0.729527	0.772152	0.0201694	0.0654071	28.4	23.7
0.378071	0.368217	0.573923	0.747972	27.1	25.8
0.259234	0.348039	0.0782905	0.029717	25.8	20.4
0.673994	0.0813559	0.491826	0.270507	32	29.5
0.349107	0.240964	0.741108	0.768741	26.3	24.9
0.056765	0.397004	0.373003	0.274155	32	26.7
0.477658	0.48374	0.754942	0.863731	26.6	24.6
0.993998	0.94375	0.105218	0.0409622	30.2	32
0.619287	0.790698	0.300714	0.823381	24.1	25.8
0.256068	0.200787	0.85297	0.900164	26.7	25.4
0.601958	0.992	0.45249	0.446316	28.6	25
0.576045	0.612546	0.847871	0.902183	27.7	27.1
0.386319	0.33452	0.361871	0.902507	28.8	28.1
0.32652	0.395652	0.527832	0.580256	25.1	23
0.524191	0.660584	0.539034	0.856921	26.9	27.4
0.68065	0.676806	0.61145	0.423097	27.3	26.3
0.770633	0.015748	0.82205	0.781961	27	25.4
0.779317	0.701439	0.279768	0.764518	32	27.8
0.421984	0.385214	0.69148	0.809598	26	25.7
0.971898	0.799373	0.877786	0.788457	28.1	31.9
0.550021	0.507752	0.639661	0.761075	25.4	25.8
0.115218	0.0819672	0.690862	0.788692	26.5	24.4
0.35292	0.0546075	0.340681	0.574436	25.4	29.3
0.283523	0.93125	0.0676064	0.0676252	22	32
0.687111	0.639344	0.389342	0.625764	29	24.4
0.421049	0.634538	0.817433	0.476969	27.7	24.9
0.189714	0.160305	0.50608	0.694319	25.1	26.2
0.464867	0.270916	0.344234	0.287166	28.9	25.1
0.318972	0.293436	0.560418	0.741561	27.7	25.9
0.8125	0.14375	0.104822	0.0555539	32	32
0.32125	0.971875	0.0146926	0.0461754	20	32
1.04082	0.665306	0.0482577	0.0298505	24.5	24.5
0.505618	0.490637	0.690841	0.524984	26.7	26.7
0.451114	0.465116	0.505239	0.464219	25.3	25.8
0.959309	0.825279	0.763918	0.691868	27.7	26.9
0.91226	0.695804	0.0835836	0.0230757	32	28.6
0.572969	0.494465	0.449463	0.509061	28.4	27.1
0.10179	0.846154	0.306319	0.505461	32	23.4
0.241582	0.360465	0.527313	0.629037	26.2	25.8
0.87531	0.992308	0.622494	0.792348	24.8	26
0.66594	0.651261	0.267562	0.0199908	32	23.8
0.692517	0.891156	0.0141139	0.400379	25.5	29.4
0.603002	0.545098	0.377191	0.800967	32	25.5
0.798963	0.144981	0.158912	0.161871	27.9	26.9
0.395351	0.184564	0.219095	0.456649	25.9	29.8
0.676094	0.428571	0.33772	0.285135	30.6	21.7
0.313454	0.705	0.0248703	0.0272666	24.9	20
0.325493	0.134884	0.0324079	0.0966836	26.4	21.5
0.502	0.2	0.371052	0.0662658	25	20
0.834239	0.165217	0.137573	0.0515386	32	23
0.406843	0.189274	0.251436	0.294903	26	31.7
0.058612	0.73301	0.113694	0.120778	27	20.6
0.688125	0.628	0.0470292	0.0141257	32	25
0.320101	0.905172	0.0887207	0.172837	24.3	23.2
0.733994	0.868421	0.0330496	0.057336	23.1	22.8
0.764849	0.767857	0.882021	0.886307	27.9	28
0.573558	0.60793	0.0294934	0.0716689	25.8	22.7
0.55506	0.562771	0.123595	0.141771	32	23.1
0.112007	0.0524194	0.726522	0.79011	25.2	24.8
0.871254	0.324324	0.120432	0.15904	22.3	25.9
0.375089	0.913357	0.0412593	0.16028	25.9	27.7
0.502463	0.612903	0.134684	0.103215	32	21.7
0.479337	0.17029	0.17872	0.502027	30.3	27.6
0.467996	0.509677	0.0336621	0.115966	25.4	31
0.323807	0.773852	0.0777845	0.012777	32	28.3
1.03738	0.558491	0.575042	0.828948	26.3	26.5
0.392977	0.478261	0.56502	0.419581	27.6	29.9
0.613222	0.571984	0.702841	0.856399	29.1	25.7
0.193179	0.0496183	0.437373	0.746655	26.1	26.2
0.412246	0.521236	0.587797	0.932835	27.6	25.9
0.227888	0.32491	0.8297	0.70304	26.4	27.7
0.0739568	0.10566	0.66057	0.864268	27.4	26.5
0.198366	0.984556	0.27523	0.802294	26	25.9
0.229572	0.113281	0.567312	0.70712	27	25.6
0.889716	0.793358	0.892563	0.907881	27.4	27.1
1.02737	0.884615	0.831731	0.860163	26.7	28.6
1.02114	0.899194	0.657754	0.774106	26.9	24.8
0.63031	0.387597	0.744493	0.894731	30	25.8
0.343896	0.123506	0.518855	0.718961	28	25.1
0.447949	0.667954	0.73022	0.586154	26.7	25.9
0.06068	0.931174	0.497235	0.7663	24.9	24.7
0.567897	0.566524	0.720892	0.655957	25	23.3
0.725351	0.664062	0.837574	0.874388	25.8	25.6
0.15043	0.400922	0.25047	0.587084	28.6	21.7
0.242656	0.388664	0.433836	0.76616	25	24.7
0.504882	0.6	0.750312	0.736717	25.4	25
0.382391	0.329268	0.814115	0.866506	26.4	24.6
0.800364	0.0581395	0.422783	0.553698	24.7	25.8
0.330773	0.207627	0.484267	0.206941	32	23.6
0.348019	0.328571	0.475331	0.722713	27.4	28
0.0882331	0.698675	0.661135	0.428449	26.3	30.2
0.520401	0.3125	0.669238	0.624852	26.5	32
0.812327	0.810078	0.841555	0.889009	24.3	25.8
1.01395	0.0131004	0.514852	0.690996	26.3	22.9
0.779028	0.969582	0.755706	0.769822	29.4	26.3
0.279882	0.357447	0.65683	0.72643	24.6	23.5
1.03291	0.961832	0.552622	0.719252	25.4	26.2
0.799792	0.668016	0.687893	0.878285	25.7	24.7
0.424591	0.220974	0.398463	0.648771	25.7	26.7
0.391315	0.425806	0.0149388	0.14466	26	31
0.227851	0.382775	0.0417095	0.0434744	24	20.9
0.418896	0.561753	0.591186	0.70774	25.9	25.1
0.883302	0.881679	0.859633	0.722072	25.4	26.2
0.492886	0.793722	0.175491	0.114982	28.9	22.3
0.335445	0.34629	0.0426227	0.207529	23.2	28.3
0.390294	0.438849	0.371024	0.974663	27.1	27.8
0.167073	0.546875	0.0431828	0.266001	23.1	32
0.926538	0.771739	0.121638	0.425817	28.3	27.6
0.882056	0.90625	0.853545	0.439314	31	32
0.518173	0.627049	0.789961	0.779002	25.8	24.4
0.329035	0.470175	0.00441285	0.291508	20	28.5
0.782004	0.807018	0.0392857	0.312113	25.6	28.5
0.337377	0.890196	0.154422	0.463465	32	25.5
0.69511	0.768627	0.707132	0.804269	25.3	25.5
0.806897	0.829091	0.688172	0.856884	26.1	27.5
0.494293	0.430657	0.708927	0.870709	25.9	27.4
0.350877	0.578947	0.031283	0.290752	24.7	28.5
0.185474	0.265306	0.760274	0.880672	23.8	24.5
0.183256	0.188976	0.704486	0.881764	24.5	25.4
0.484335	0.55642	0.678092	0.816809	25.1	25.7
0.915115	0.8625	0.692766	-0.0620098	28.2	32
0.246417	0.394737	0.643226	0.185079	28.4	22.8
0.819819	0.781759	0.501135	0.584168	32	30.7
0.915077	0.968504	0.674199	0.74299	27	25.4
1.01625	0.2875	0.150714	0.257131	20	32
0.306127	0.737255	0.0642276	0.136668	32	25.5
0.866438	0.701031	0.553228	-0.302535	27	29.1
0.80591	0.666667	0.765843	0.73494	26.9	27.6
0.817684	0.313725	0.591641	0.6008	26.5	25.5
0.327959	0.314961	0.767526	0.769532	27.2	25.4
0.654202	0.564286	0.735335	0.723674	25.5	28
0.569488	0.538462	0.733738	0.815405	26.9	26
0.557839	0.611538	0.734758	0.80358	26.2	26
0.16479	0.2249	0.17922	0.024587	30.5	24.9
0.337686	0.273859	0.79892	0.876979	27.2	24.1
0.997279	0.926667	0.707185	0.733632	29.4	30
0.604743	0.70751	0.772445	0.809953	25.3	25.3
0.35576	0.890909	0.0367831	0.137447	21.7	27.5
0.303059	0.359375	0.0147358	0.315807	23.5	32
0.422719	0.440816	0.844766	0.874979	26.5	24.5
0.745479	0.434307	0.012627	0.403009	24.5	27.4
0.950211	0.149798	0.0778673	0.606443	22.5	24.7
0.196366	0.614815	0.162489	0.166314	31.8	27
0.232932	0.104	0.736799	0.808797	26.6	25
0.0528532	0.231618	0.280122	0.539384	23.4	27.2
0.800118	0.706122	0.0332254	0.193581	27.7	24.5
0.954927	0.983936	0.623448	0.61717	24.2	24.9
0.477839	0.809524	0.753562	0.507294	26	27.3
0.442034	0.699659	0.620482	0.76351	25.2	29.3
0.740865	0.4	0.224645	0.146941	26	32
0.675691	0.453571	0.268487	0.235677	24.8	28
0.847372	0.34252	0.134962	0.176279	27.1	25.4
0.18412	0.319838	0.396397	0.84215	22.4	24.7
0.760095	0.783582	0.723753	0.774526	25.8	26.8
0.74908	0.749049	0.66326	0.746856	25.1	26.3
0.61004	0.67382	0.596003	0.496284	28	23.3
0.536041	0.579365	0.606465	0.843976	25.5	25.2
0.652358	0.639098	0.757565	0.851339	25.8	26.6
0.341497	0.861905	0.110859	0.0176143	24.5	21
0.991716	0.279621	0.570377	0.42523	23	21.1
0.720018	0.297561	0.0356869	0.0345886	26.5	20.5
0.60081	0.546559	0.661193	0.757225	26	24.7
0.813655	0.742574	0.0411193	0.0843963	26.6	30.3
0.548684	0.291866	0.0183553	0.0289724	32	20.9
0.452226	0.849462	0.0598226	0.0466057	22.8	27.9
0.698664	0.439331	0.482865	0.400662	25.8	23.9
0.762255	0.845588	0.779088	0.791447	26.4	27.2
0.741755	0.574394	0.558858	0.857559	28.6	28.9
0.664834	0.58125	0.223973	0.312176	23.3	32
0.486679	0.522727	0.557798	0.692573	26.9	26.4
0.650346	0.571956	0.0377043	0.145671	32	27.1
0.264684	0.295203	0.602724	0.746057	25.5	27.1
0.611664	0.775665	0.129789	0.586393	23.4	26.3
0.296493	0.162544	0.461483	0.764349	27	28.3
0.142874	0.426778	0.0727127	0.315657	32	23.9
0.379063	0.374517	0.76714	0.752068	26.5	25.9
0.24807	0.25098	0.242761	0.55308	28.7	25.5
0.322906	0.183206	0.59915	0.720472	27.6	26.2
0.14011	0.695341	0.237187	0.302104	32	27.9
0.148924	0.101626	0.151108	0.583408	25.5	24.6
0.719154	0.2	0.599339	0.38838	26.8	30
0.815034	0.401338	2.24539e-05	0.30554	24.6	29.9
0.781993	0.759124	0.676891	0.849192	27.8	27.4
0.0748381	0.963855	0.21085	0.505363	27.1	24.9
0.79629	0.254386	0.0873954	0.196543	28.7	22.8
0.267832	0.165385	0.401916	0.708166	27.5	26
0.199651	0.170306	0.00886083	0.0461413	20	22.9
0.927002	0.797872	0.7184	0.898108	28.7	28.2
0.299377	0.262976	0.657045	0.112443	27.5	28.9
0.724872	0.407801	0.605024	0.69256	26.1	28.2
0.248875	0.312757	0.696897	0.819367	25.8	24.3
0.572339	0.919708	0.0713676	0.00746161	22.9	27.4
0.227897	0.232	0.543592	0.677509	27.1	25
0.349543	0.79	0.117781	0.0529389	21.9	20
0.717371	0.78125	0.791615	0.810922	23.8	25.6
0.28045	0.355	0.154401	0.0287412	28.9	20
0.34749	0.420849	0.80767	0.732281	25.9	25.9
0.735985	0.792388	0.896165	0.78634	28.3	28.9
0.374602	0.364964	0.434344	0.678355	25.9	27.4
0.755879	0.72332	0.553267	0.802361	25.7	25.3
0.880864	0.878431	0.0928102	0.171275	23.7	25.5
0.274193	0.70892	0.00487464	0.177316	32	21.3
0.107832	0.144928	0.23249	0.883256	23.5	27.6
0.814869	0.872428	0.729864	0.878101	22.8	24.3
0.302284	0.304167	0.524634	0.806977	25.9	24
0.62175	0.476667	0.744749	0.429679	25.9	30
0.823101	0.818519	0.747565	0.285602	29.5	27
0.865221	0.912	0.542708	0.66425	24.9	25
0.46875	0.19375	0.0668252	0.312011	32	32
0.882692	0.157088	0.28899	0.838376	21.7	26.1
0.507314	0.153125	0.0821402	0.0589597	23.5	32
0.467043	0.942222	0.0965892	0.226108	29.5	22.5
0.984375	0.59	0.135586	0.0756423	32	20
0.404728	0.76087	0.472679	0.131512	30.5	27.6
0.104867	0.175	0.0974723	0.129616	22.6	20
0.451018	0.752212	0.592819	0.59561	25.7	22.6
0.22418	0.668033	0.047178	0.107541	20	24.4
0.178125	0.628125	0.301278	0.638696	32	32
0.214551	0.787456	0.48366	0.0832935	27.6	28.7
0.819761	0.144033	0.0465863	0.0459332	31.2	24.3
1.00761	1	0.553636	0.780523	25.3	27
1.0387	0.126482	0.679586	0.716231	26.4	25.3
0.299253	0.593625	0.106444	0.101299	32	25.1
0.462043	0.901186	0.0129011	0.176365	25.2	25.3
0.44375	0.246875	0.0259896	0.0621201	32	32
0.615385	0.311037	0.295325	0.441067	29.9	29.9
0.37545	0.465021	0.0654965	0.012448	32	24.3
0.0971901	0.815126	0.161791	0.0439359	32	23.8
0.294029	0.23913	0.706251	0.854503	28.3	27.6
0.98	0.985455	0.0624676	0.0529096	20	27.5
0.541948	0.658088	0.227398	0.797146	26.1	27.2
0.94838	0.531987	0.238713	0.136569	32	29.7
0.646875	0.01	0.380677	0.0563751	32	20
0.474262	0.422131	0.387505	0.888977	30.7	24.4
0.318372	0.634228	0.0869555	0.103088	22.4	29.8
0.358333	0.224719	0.794964	0.843953	28.3	26.7
0.897102	0.810036	0.698988	0.817365	27.8	27.9
0.899123	0.901515	0.796535	0.814607	26.6	26.4
0.301264	0.618375	0.0714564	0.0234745	22.9	28.3
0.342166	0.391129	0.519087	0.727595	26.6	24.8
0.241096	0.485	0.165375	0.175031	29.2	20
1.0263	0.890071	0.898125	0.799212	28.1	28.2
0.0679402	0.785	0.234101	0.177405	30.1	20
0.156552	0.18251	0.760383	0.859512	25.4	26.3
0.668677	0.691983	0.623847	0.578167	25.6	23.7
0.238573	0.0524345	0.724848	0.709571	26.9	26.7
0.924261	0.156863	0.865437	0.84231	28.4	25.5
0.605391	0.437008	0.814508	0.797003	26	25.4
0.176259	0.143885	0.596633	0.654897	27.8	27.8
0.656358	0.641026	0.617493	0.820955	25.3	27.3
0.363404	0.283737	0.830567	0.74601	29.3	28.9
1.02911	0.0122449	0.592152	0.777344	25.1	24.5
0.300557	0.88843	0.42935	0.766356	29.4	24.2
0.552444	0.30625	0.469255	0.199287	28.9	32
0.190666	0.418269	0.0917901	0.0702007	24.6	20.8
0.721875	0.353125	0.070835	0.0621719	32	32
0.145208	0.396947	0.814852	0.317873	26.9	26.2
0.386421	0.0414747	0.123208	0.0750298	22.5	21.7
0.737202	0.090625	0.070252	0.0149907	21	32
0.404191	0.735714	0.195969	0.319718	27.1	28
0.107068	0.145833	0.0387331	0.193944	23.7	24
0.658511	0.58	0.0924682	0.0247779	23.5	20
0.95	0.234375	0.0426439	0.14806	32	32
0.984692	0.613546	0.0785136	0.139407	27.9	25.1
0.257554	0.145749	0.651615	0.623998	27.6	24.7
0.0585962	0.967347	0.0434122	0.226659	26.4	24.5
0.101069	0.801303	0.11789	0.0437378	32	30.7
0.941953	0.0141343	0.411651	0.834463	24.8	28.3
0.468307	0.00625	0.162468	0.0138569	28.2	32
0.607637	0.877483	0.0730966	0.350774	32	30.2
0.365452	0.342105	0.377148	0.696781	27.6	26.6
0.63625	0.54375	0.0149599	-0.139257	20	32
0.490309	0.62069	0.803573	0.936483	23.8	26.1
0.523722	0.21267	0.0880349	0.0519438	23.3	22.1
0.363234	0.674419	0.0105782	0.0866648	25.8	30.1
0.552983	0.52459	0.735624	0.771067	26.3	24.4
0.829324	0.841004	0.74918	0.797032	25.9	23.9
0.460778	0.37193	0.851111	0.68983	26.1	28.5
0.419548	0.474308	0.819195	0.84032	25.4	25.3
0.314929	0.409594	0.302602	0.655259	24	27.1
0.298618	0.881188	0.768478	0.771733	26.6	30.3
0.271875	0.485	-0.00281631	0.0884106	32	20
0.973948	0.0118577	0.767267	0.839167	25.2	25.3
0.827391	0.83125	0.437557	0.169222	29.8	32
0.83625	0.246875	0.196154	0.223402	20	32
1.03125	0.81	0.200569	0.256602	32	20
0.397509	0.9875	0.252914	0.387828	28.6	32
0.898874	0.888446	0.786569	0.839935	26.4	25.1
0.736806	0.236111	0.0625573	0.156084	32	28.8
0.133266	0.831579	0.0791511	0.306354	26	28.5
0.532736	0.60274	0.806232	0.863263	25.4	29.2
0.26902	0.783688	0.0806507	0.047495	22	28.2
0.664619	0.605839	0.164832	-0.00163961	22.7	27.4
0.161273	0.152027	0.904432	0.910204	30.4	29.6
0.685659	0.318182	0.136969	0.0615491	21.5	26.4
0.972061	0.847458	0.52096	0.687646	28.3	23.6
0.253878	0.12	0.864477	0.834741	29.4	25
0.25	0.66875	0.446393	0.0161041	32	32
0.997317	0.873563	0.776107	0.812408	27.7	26.1
0.908427	0.835341	0.406678	0.660234	25.7	24.9
0.374516	0.12	0.282537	0.791273	24.8	25
0.622944	0.703125	0.689771	0.663631	24.7	25.6
0.512382	0.231132	0.399546	-0.0119275	32	21.2
0.58027	0.552	0.715542	0.786264	29.6	25
0.178662	0.143443	0.865176	0.913473	25.1	24.4
0.0483212	0.00344828	0.782112	0.927213	30.4	29
0.8071	0.83871	0.782084	0.849585	29.3	27.9
0.507122	0.232558	0.0483093	0.205895	32	21.5
0.267203	0.896947	0.0669074	0.0456721	27.8	26.2
0.771836	0.153226	0.692041	0.70916	26	24.8
0.349481	0.442029	0.666214	0.838602	25.4	27.6
0.844287	0.83004	0.766734	0.869458	25.8	25.3
0.737584	0.705455	0.855975	0.836237	29.8	27.5
0.366255	0.518519	0.691416	0.779522	24.3	29.7
0.522077	0.572581	0.0997865	0.139971	32	24.8
0.658706	0.576923	0.862782	0.846557	27.7	28.6
0.0513731	0.996094	0.774255	0.859048	26.4	25.6
0.679609	0.154812	0.0739371	0.0722991	28.6	23.9
0.116763	0.0725806	0.820749	0.948287	25.7	24.8
0.259138	0.216606	0.829678	0.870049	25.6	27.7
1.03108	0.164751	0.0810913	0.565901	31.6	26.1
0.0652174	0.0355731	0.545092	0.817773	24	25.3
0.189865	0.0996169	0.81758	0.822775	26.5	26.1
0.784375	0.7125	0.774248	0.855945	32	32
0.184983	0.946939	0.0307821	0.0929409	26.5	24.5
0.250308	0.417004	0.647374	0.848479	25.3	24.7
0.580057	0.710247	0.846517	0.667261	28.8	28.3
0.996096	0.251969	0.360196	0.832765	24	25.4
0.660126	0.871875	0.114137	0.0406315	25.8	32
0.226846	0.982935	0.0763337	0.405665	26.4	29.3
0.199112	0.154676	0.864716	0.927025	26.9	27.8
0.676566	0.674603	0.90035	0.874778	28.3	25.2
0.711472	0.790262	0.749865	0.7859	24.3	26.7
0.75885	0.854167	0.884669	0.858767	27.7	28.8
0.814899	0.727626	0.787059	0.876893	24.7	25.7
0.373064	0.558824	0.0765574	0.315804	26.1	23.8
0.248416	0.304183	0.732162	0.895399	24.3	26.3
0.267796	0.140684	0.779955	0.78695	25.8	26.3
1.00601	0.164122	0.712083	0.729039	26.3	26.2
0.619643	0.792857	0.452859	0.833646	32	28
0.137227	0.0530612	0.740098	0.843063	26.1	24.5
0.169729	0.132296	0.843801	0.877401	26.6	25.7
0.469396	0.581395	0.736806	0.805124	25.9	25.8
0.692487	0.761029	0.701877	0.859525	25.8	27.2
0.115331	0.96679	0.255181	0.517468	25.9	27.1
0.237815	0.0420168	0.232616	0.268785	32	23.8
0.624504	0.759375	0.164083	0.117957	25.2	32
0.403125	0.184375	0.29288	0.0713037	32	32
0.387744	0.491525	0.675434	0.837539	26	23.6
0.557558	0.841202	0.151713	0.134456	23.6	23.3
0.331563	0.281481	0.0622926	0.107773	27.2	27
0.995135	0.0760456	0.523906	0.822466	25.4	26.3
0.504113	0.484962	0.591346	0.640948	25.5	26.6
0.62709	0.544521	0.239612	0.777211	26.3	29.2
0.211466	0.330827	0.171819	0.261756	32	26.6
0.50625	0.14375	0.0849417	0.23435	32	32
0.716491	0.43125	0.146188	0.338998	24.9	32
0.328898	0.65678	0.102555	0.104506	20	23.6
0.274321	0.136546	0.055868	0.0538318	31.7	24.9
0.497125	0.466667	0.846767	0.295008	28.6	22.5
0.47034	0.475352	0.787868	0.835953	27.4	28.4
0.960225	0.309524	0.15085	0.135453	32	29.4
0.562094	0.278481	0.30348	0.253552	30.5	23.7
0.389912	0.105727	0.672753	0.490803	24.7	22.7
0.300378	0.25	0.878457	0.386051	28.1	32
0.532697	0.558491	0.197069	0.767753	24.9	26.5
0.338834	0.326996	0.647613	0.847891	24.7	26.3
0.807798	0.75	0.628668	0.55192	28.7	28.4
0.208929	0.138801	0.649974	0.802521	29.5	31.7
0.976346	0.94697	0.336784	0.815556	22.9	26.4
0.574058	0.028125	0.125902	0.1164	29.2	32
0.42805	0.418605	0.701483	0.836215	26.1	25.8
0.601449	0.547101	0.389133	0.416374	25.4	27.6
0.555458	0.530075	0.618815	0.860547	25.8	26.6
0.296752	0.39313	0.618222	0.756642	24.7	26.2
0.303125	0.24	0.502854	0.802489	32	27.5
0.324912	0.376	0.677164	0.730782	28.5	25
0.60461	0.248	0.738351	0.698956	26.9	25
0.682746	0.786477	0.613898	0.850088	28.3	28.1
0.40426	0.806084	0.0424272	0.734486	23.1	26.3
0.0456044	0.0857143	0.481754	0.619662	26	28
0.782807	0.66171	0.787268	0.710634	26.6	26.9
0.20479	0.521898	0.235562	0.760381	32	27.4
0.274258	0.118081	0.593988	0.797532	24.7	27.1
0.980495	0.18677	0.379556	0.668683	23.5	25.7
0.517776	0.367213	0.701107	0.494813	25.5	30.5
0.540053	0.721875	0.68347	0.143906	28.4	32
0.18028	0.361111	0.330696	0.586438	27.4	25.2
0.393328	0.440816	0.510367	0.722594	26	24.5
0.46775	0.490272	0.155758	0.232644	30.7	25.7
0.304984	0.496479	0.691125	0.884922	24.7	28.4
0.589611	0.345238	0.573219	0.829417	26.8	25.2
0.22026	0.251938	0.370822	0.82258	26.6	25.8
0.165625	0.521875	0.00100536	0.301199	32	32
0.299568	0.481328	0.497877	0.81088	25	24.1
0.402893	0.460145	0.597466	0.789323	27.7	27.6
0.0708107	0.989286	0.494242	0.874023	28.9	28
0.903125	0.64375	0.152611	-0.00978718	32	32
0.834579	0.855513	0.509455	0.762109	26.5	26.3
0.904541	0.835664	0.789027	0.858743	24.9	28.6
0.820789	0.645161	0.799003	0.779752	27.9	31
0.25	0.496875	0.224451	0.463513	28.8	32
0.293673	0.563981	0.0467118	-0.00258128	20	21.1
0.873671	0.539249	0.21595	0.235405	27.7	29.3
0.317217	0.300395	0.815539	0.763818	25	25.3
1.03075	0.121875	0.588192	0.153864	25.1	32
0.117874	0.631799	0.267685	0.053391	32	23.9
0.141897	0.184874	0.71574	0.835403	24.5	23.8
0.801231	0.80625	0.190857	0.199752	26.9	32
0.236861	0.0867769	0.685306	0.824859	25.6	24.2
0.0978954	0.673469	0.268122	0.141082	32	24.5
0.980953	0.641975	0.0498986	0.130785	22.6	24.3
0.875893	0.492857	0.0294256	0.140662	32	28
0.520396	0.55303	0.394869	0.52467	28.6	26.4
0.0826993	0.862319	0.224019	0.239734	32	27.6
0.42629	0.853333	0.0818422	0.0852292	22.4	22.5
0.893918	0.33125	0.144353	-0.0826421	22.3	32
0.443492	0.519841	0.7057	0.877233	25	25.2
0.635735	0.583333	0.420887	0.839862	26.3	25.2
0.845253	0.35625	0.211307	0.33915	29.1	32
0.239386	0.386957	0.74672	0.85045	25.5	23
1.01455	0.052	0.795163	0.775778	25.3	25
0.947832	0.973077	0.789529	0.694926	27.5	26
0.382333	0.297619	0.755978	0.835725	27.6	25.2
0.392329	0.560484	0.678057	0.722098	26.2	24.8
0.0966444	0.141791	0.704332	0.742983	28.2	26.8
0.8801	0.942308	0.0814197	0.0763779	31.3	20.8
0.81748	0.813559	0.0690023	0.0804464	20.1	23.6
0.498267	0.583691	0.453886	0.390403	27	23.3
0.727779	0.738589	0.712382	0.936349	26.6	24.1
0.0423077	0.00769231	0.501712	0.688168	26	26
0.997199	0.227451	0.362884	0.785555	22.4	25.5
0.842633	0.923077	0.726615	0.8273	26.6	29.9
0.359375	0.271875	0.128236	0.0795946	32	32
0.689785	0.443548	-0.00301064	0.0869976	25.5	24.8
0.61935	0.28125	0.161262	0.152754	27.1	32
0.123274	0.0120482	0.182429	0.661991	24.6	24.9
0.374671	0.0774908	0.405053	0.159898	27.8	27.1
0.680141	0.478125	0.143983	0.0355204	29.3	32
0.0392163	0.535211	0.017568	0.227408	21.1	28.4
0.0351046	0.296875	0.109888	0.0565059	22.7	32
0.178	0.57	0.143589	0.0764264	25	20
0.285588	0.136029	0.0134972	0.0674596	20	27.2
0.0729167	0.703125	0.0648031	0.138119	27.6	32
0.107863	0.253125	0.0207661	0.181111	24.8	32
0.355838	0.34375	0.173376	0.114456	24.3	32
0.662969	0.31962	0.0633529	0.149557	27.1	31.6
0.445466	0.428125	0.0971101	0.0843625	20.4	32
0.669298	0.990521	0.0346312	0.133377	32	21.1
0.47125	0.490625	0.177357	0.183828	20	32
0.97625	0.628125	0.132655	0.198754	20	32
0.419024	0.465625	0.503668	0.0464643	27.4	32
0.688963	0.64214	0.78738	0.892783	29.9	29.9
0.451735	0.605469	0.218296	0.265186	25.3	25.6
0.259554	0.218487	0.0363226	0.0209917	23	23.8
1.02239	0.789831	0.628359	0.904167	29.6	29.5
0.19842	0.425703	0.0877958	0.209554	21.4	24.9
0.307044	0.2	0.0500192	0.0629978	25.2	32
0.449717	0.382022	-0.0234054	0.36072	28.2	26.7
0.422252	0.451049	0.254778	0.611257	23.3	28.6
0.65625	0.43125	0.0618294	0.028996	26.1	32
0.707769	0.925764	0.181851	0.041569	20.2	22.9
0.266026	0.297071	0.719013	0.811647	27.4	23.9
0.480642	0.375479	0.707473	0.83106	28.6	26.1
0.242904	0.244186	0.671566	0.64152	25.7	25.8
0.748482	0.00369004	0.0677805	0.0694797	28.5	27.1
0.437263	0.462094	0.288365	0.0666095	32	27.7
0.340625	0.575	0.0232373	0.178973	32	32
0.615625	0.35	0.324394	0.050421	32	32
0.495152	0.266667	0.679145	0.485813	25.7	31.5
0.412964	0.257426	0.640324	0.595034	25	30.3
0.659013	0.619231	0.750893	0.748234	26.8	26
0.283848	0.35206	0.642059	0.834505	24	26.7
0.897509	0.71875	0.6885	0.329799	28.6	32
0.163567	0.134694	0.639681	0.821585	27.1	24.5
0.239167	0.0843373	0.738303	0.797101	25.7	24.9
0.34497	0.553648	0.491082	0.240767	24.6	23.3
0.989583	0.86875	0.534112	0.42573	27.6	32
0.0835933	0.20082	0.718689	0.852918	24.7	24.4
0.360517	0.275304	0.752312	0.823042	27.3	24.7
0.622748	0.4	0.330803	0.541864	25.9	24
0.409996	0.264706	0.727624	0.810948	26.6	23.8
0.485566	0.277551	0.560386	-0.201809	27.5	24.5
0.582112	0.357759	0.511276	-0.0986303	32	23.2
0.425174	0.184375	0.0891973	0.1596	25.1	32
0.772529	0.378125	0.247912	0.0557142	25.8	32
0.200694	0.053125	0.0357316	0.052757	27	32
0.281349	0.33218	0.04745	0.190232	21.3	28.9
0.787957	0.590625	0.076306	0.0463321	20.5	32
0.832149	0.93254	0.13155	0.0565521	26.8	25.2
0.160096	0.63125	0.694961	0.385879	26	32
0.97113	0.923664	0.809971	0.824266	26.6	26.2
0.817965	0.782609	0.708154	0.897542	27.3	25.3
1.01075	0.890625	0.845746	0.872645	27.7	25.6
0.685938	0.863281	0.0271326	0.0815116	32	25.6
0.45109	0.522088	0.752862	0.860044	25.2	24.9
0.323349	0.234375	0.74374	0.849544	24.7	25.6
0.249941	0.344978	0.649552	0.57125	24.1	22.9
0.306851	0.294821	0.550009	0.761667	25.5	25.1
0.365355	0.267206	0.726813	0.885733	24.3	24.7
0.180374	0.26087	0.47223	0.727161	24.9	23
0.336961	0.0816327	0.432372	0.309911	27	29.4
0.109253	0.0653061	0.374047	0.617568	24.9	24.5
0.728979	0.86121	0.476568	0.356014	27.4	28.1
0.361838	0.571429	-0.00125842	-0.00700419	32	21.7
0.431277	0.646341	0.611171	0.809211	25.5	24.6
0.147051	0.777409	0.367736	0.15477	32	30.1
0.326346	0.39916	0.370904	0.453077	27.9	23.8
0.556537	0.645022	0.494005	0.640652	27.5	23.1
0.158836	1	0.0866543	0.449231	26.3	28.3
0.708882	0.05625	0.0257959	0.211933	26.6	32
0.780932	0.503185	0.111427	0.0244977	32	31.4
0.410736	0.75817	0.14804	0.0526808	23.5	30.6
0.954038	0.137931	0.201266	0.551507	25.3	26.1
0.669096	0.258427	0.902321	0.264276	25.9	26.7
0.68021	0.688716	0.744167	0.842683	23.1	25.7
0.216798	0.085	0.00742813	-0.0099077	25.3	20
0.347936	0.247148	0.798814	0.843855	27.8	26.3
0.252695	0.246964	0.697685	0.769159	25.5	24.7
0.754429	0.80315	0.702328	0.924072	25.6	25.4
0.259127	0.319328	0.742863	0.781997	24.4	23.8
0.189618	0.277372	0.752572	0.843298	26.9	27.4
0.983173	0.892308	0.128916	0.717838	32	26
0.72743	0.801444	0.775426	0.852493	27.3	27.7
0.223827	0.278986	0.800438	0.809046	28.6	27.6
0.224172	0.0855019	0.817193	0.852255	27.8	26.9
0.0425727	0.0350195	0.823964	0.865543	28.9	25.7
1.02566	0.12549	0.435533	0.538499	25.6	25.5
0.37381	0.406926	0.684718	0.0723247	26	23.1
0.835824	0.764493	0.108215	0.525818	32	27.6
0.057477	1	0.719618	0.856362	24.8	29.1
0.84375	0.615625	0.161701	0.295676	24	32
0.292593	0.290909	0.0410797	0.0243076	27	27.5
0.379651	0.410156	0.724127	0.798259	25.7	25.6
0.0327206	0.721875	0.0684901	0.126677	25.5	32
0.632466	0.329502	0.0540308	0.0141631	20.4	26.1
0.62701	0.507299	0.653217	0.736961	28.1	27.4
0.834349	0.334764	0.0596918	0.126477	24.8	23.3
0.940887	0.611285	0.0205498	0.111691	25.2	31.9
0.426099	0.237762	0.181045	0.698388	28	28.6
0.758967	0.225296	0.372445	0.724357	32	25.3
0.0460094	0.850909	0.207944	0.158307	21.3	27.5
0.10625	0.746875	0.259328	0.0204303	32	32
0.233132	0.444056	0.77684	0.764151	29.3	28.6
0.77622	0.738516	0.134359	0.370355	28.5	28.3
0.55	0.440625	0.164666	0.607487	32	32
0.594846	0.546875	0.0863785	0.129194	22.8	32
0.376379	0.274809	0.746203	0.813838	26.5	26.2
0.753166	0.665625	0.394688	0.677037	22.7	32
0.34273	0.19685	0.681728	0.794297	28.1	25.4
0.579608	0.0875	0.0408646	0.0866881	27.4	32
1.0125	0.19375	0.161473	0.509904	32	32
0.18323	0.341991	0.125204	0.124411	27.6	23.1
0.865812	0.692308	0.659621	0.715791	27	26
0.998084	0.909483	0.0622947	0.172359	21.6	23.2
0.0410116	0.0037594	0.782368	0.819372	25.3	26.6
0.0627909	0.141176	0.759002	0.749318	25.7	25.5
0.151325	0.188356	0.20293	0.705312	21.4	29.2
0.841532	0.992958	0.0581552	0.0847921	20.1	28.4
0.826236	0.0645161	0.828313	0.477513	27.8	24.8
0.034375	0.796875	0.443127	0.0297289	32	32
0.431579	0.329825	0.828625	0.708178	28.5	28.5
0.490242	0.45625	0.21546	0.0900497	25.3	32
0.854814	0.484642	0.0499684	0.116388	29.1	29.3
0.660445	0.65283	0.690188	0.941245	27.8	26.5
0.313545	0.340659	0.582528	0.721609	26.1	27.3
0.381029	0.0859107	0.662317	0.623829	24.9	29.1
0.389047	0.638978	0.683663	-0.146364	28.9	31.3
0.180654	0.138996	0.798366	0.80841	26.1	25.9
0.294119	0.194444	0.665623	0.851393	27.1	25.2
0.210884	0.129151	0.795181	0.893077	27.4	27.1
0.65625	0.628125	0.561055	0.330972	27.9	32
0.404868	0.445652	0.506173	0.665437	23.4	27.6
0.152301	0.215686	0.765918	0.893673	24.5	25.5
0.291589	0.345324	0.585598	0.467902	27.5	27.8
0.191933	0.192771	0.472478	0.745394	27.3	24.9
1.01302	0.981061	0.806105	0.93526	25.6	26.4
0.740738	0.122677	0.762441	0.792198	29.4	26.9
0.387777	0.307377	0.612259	0.665627	28.5	24.4
0.566475	0.422481	0.562346	0.81555	27.9	25.8
0.950417	0.961538	0.778466	0.757386	24.9	26
0.184066	0.227273	0.754767	0.881449	27.3	26.4
0.517447	0.666667	0.44934	0.870118	22.6	24.6
0.336753	0.282869	0.797174	0.824042	28	25.1
0.823075	0.838951	0.77117	0.857245	25.1	26.7
0.643959	0.625468	0.561579	0.838176	28.6	26.7
0.0477141	0.0458716	0.0210228	0.0973963	23.9	21.8
0.696752	0.709804	0.309427	0.851481	32	25.5
0.172376	0.95053	0.81862	0.747075	26.2	28.3
0.38713	0.62249	0.0211386	0.0114555	26.3	24.9
0.398101	0.221831	0.662036	0.857501	24.7	28.4
0.154132	0.928058	0.232758	0.256045	27.1	27.8
0.0861768	0.129771	0.551058	0.837533	24.9	26.2
0.549068	0.185811	0.495552	0.209923	29	29.6
0.97462	0.169118	0.748656	0.806172	24.8	27.2
0.366876	0.46124	0.650495	0.574269	26.6	25.8
0.984515	0.887821	0.716109	0.893201	26.7	31.2
0.245924	0.378378	0.639102	0.903849	25.2	25.9
0.464689	0.563265	0.547731	0.439738	27.8	24.5
0.924374	0.893004	0.64196	0.818488	24.4	24.3
0.109619	0.102767	0.6724	0.882246	25.9	25.3
0.320952	0.713043	0.237768	0.112517	25.4	23
0.290127	0.992806	0.613449	0.737568	29.6	27.8
0.775235	0.776923	0.219908	0.220311	23.7	26
0.490351	0.61875	0.0623251	0.214712	21.7	32
0.230059	0.214559	0.874247	0.864103	26.4	26.1
0.0677298	0.979839	0.789058	0.873929	26.6	24.8
0.465249	0.405797	0.0849644	0.447937	27.9	27.6
0.80729	0.767068	0.787495	0.716821	26.5	24.9
0.35085	0.309804	0.107486	0.206641	22.5	25.5
0.404184	0.53125	0.15575	0.149441	24.2	32
0.459184	0.282468	0.137052	0.0504709	24.5	30.8
0.52532	0.647059	0.448838	0.656745	25.4	25.5
0.500916	0.609562	0.329373	0.348594	26.3	25.1
1.00065	0.503125	0.449772	0.288561	24.1	32
0.814338	0.205882	0.0611064	0.0819575	32	27.2
0.0494441	0.137457	0.717367	0.685662	25.5	29.1
0.325655	0.989967	0.633126	0.510064	24.8	29.9
0.535184	0.545113	0.862064	0.847653	27.3	26.6
0.942137	0.901515	0.548756	0.641666	30.1	26.4
0.499823	0.639405	0.866807	0.887483	26.3	26.9
0.590735	0.543478	0.884366	0.895235	28	27.6
0.148526	0.194332	0.749372	0.649	26.1	24.7
0.328507	0.435606	0.237692	0.122447	25.9	26.4
0.585182	0.666667	0.625048	0.854225	26	25.8
0.115068	0.365188	0.615332	0.82049	26.3	29.3
0.255335	0.141221	0.65505	0.852415	27.4	26.2
0.469485	0.545113	0.642153	0.841592	26.5	26.6
0.99625	0.1375	0.0264031	0.332159	20	32
0.967548	0.984615	0.797947	0.857661	25.6	26
0.463122	0.270358	0.491418	0.55937	28	30.7
0.338349	0.387597	0.869887	0.870376	27.2	25.8
0.377769	0.596875	0.12725	0.0525986	31.6	32
0.500722	0.409836	0.0595619	0.166965	22.7	24.4
0.915625	0.58	0.046779	0.0502155	32	20
0.0634097	0.0925926	0.339394	0.781011	25.7	27
0.787765	0.261803	0.26001	0.133211	30.4	23.3
0.676283	0.469751	0.350916	0.245133	31	28.1
0.957253	0.659375	0.131455	0.13843	29.9	32
0.11568	0.0611511	0.758924	0.858755	26.4	27.8
1.01109	0.190625	0.275368	0.215316	31	32
1.03041	0.0496689	0.224304	0.120891	29.9	30.2
0.356726	0.811659	0.122448	0.0361312	32	22.3
0.208938	0.546512	0.109765	0.0991435	25.5	25.8
0.661227	0.353312	0.0497412	0.330763	24.3	31.7
0.124497	0.18	0.0338376	0.013802	29.8	20
0.411694	0.425197	0.689237	0.769146	27.7	25.4

## Sheet: 2.5uM MF +Dex
Old_Phase	New_Phase	r2_before	r2_after	Period_before	Period_after
0.314241	0.583607	0.127635	0.081574	24.3	30.5
0.430305	0.39726	0.0347823	0.0627161	22.8	29.2
0.714906	0.262673	0.00604353	0.16397	27.5	21.7
0.0515013	0.0274914	0.660141	0.905024	30.5	29.1
0.718194	0.617647	0.778568	0.826006	26.1	27.2
0.896071	0.876238	0.0442933	0.0337155	32	20.2
0.861696	0.891089	0.111288	0.179683	32	20.2
0.359223	0.854545	0.0473456	0.0781548	20.6	22
0.844713	0.474843	0.349227	0.0213285	32	31.8
0.494892	0.712389	0.749199	0.458876	27.2	22.6
0.882168	0.696296	0.713845	0.564731	25.9	27
0.883337	0.875519	0.751021	0.67201	25.9	24.1
0.636679	0.392086	0.429537	0.713193	30.9	27.8
0.855297	0.0547445	0.552001	0.852424	22.2	27.4
0.172997	0.85906	0.694552	0.461297	27.3	29.8
0.526213	0.515504	0.583426	0.769862	25.3	25.8
0.13166	0.0647482	0.830504	0.818428	25.6	27.8
0.661346	0.859922	0.464786	0.558432	23.5	25.7
0.9474	0.884758	0.842094	0.861939	26.1	26.9
0.32187	0.287402	0.61713	0.667357	25.3	25.4
0.895146	0.900383	0.642136	0.838259	25.9	26.1
0.0384615	0.938182	0.881963	0.808104	26	27.5
0.907673	0.723735	0.0778839	0.0146491	28.3	25.7
0.420004	0.341463	0.61253	0.878543	27.1	24.6
0.0326613	0.9	0.186109	0.757176	32	31
0.259924	0.434426	0.540645	0.243866	24.2	24.4
0.605516	0.503876	0.763022	0.868352	25.1	25.8
0.550475	0.557769	0.708746	0.830181	26.6	25.1
0.998872	0.73	0.0394657	0.00145326	26.6	20
0.0991566	0.078125	0.106735	0.132872	28.9	32
0.707491	0.716535	0.790646	0.771594	24.9	25.4
0.722828	0.722433	0.796233	0.895946	24.1	26.3
0.344615	0.318367	0.716814	0.794936	28.1	24.5
0.178716	0.131783	0.696857	0.723091	27.6	25.8
1.01162	0.115894	0.644258	0.840744	29	30.2
0.559846	0.606742	0.480807	0.517366	28.4	26.7
0.34037	0.336032	0.207367	0.783103	25.2	24.7
0.271898	0.318725	0.596926	0.666958	27.6	25.1
0.0776547	0.496875	0.120444	0.137482	29.9	32
1.03198	0.0426357	0.632534	0.804366	26.4	25.8
0.382645	0.592885	0.649466	0.660608	24.1	25.3
0.856127	0.815686	0.0782492	0.0179651	32	25.5
0.270098	0.809339	0.139319	0.134537	31.8	25.7
0.258385	0.35206	0.579777	0.846485	27	26.7
0.948966	0.975089	0.76409	0.86058	23.5	28.1
0.350442	0.392308	0.82114	0.807857	28.7	26
0.460026	0.340996	0.776133	0.881284	27	26.1
0.58	0.93	0.0933301	0.0747892	20	20
0.64164	0.895753	0.139	0.85835	21.1	25.9
0.368627	0.603922	0.050198	0.064751	20	25.5
0.963786	0.146939	0.456564	0.785441	23.5	24.5
0.801705	0.646875	0.496782	0.19518	22	32
0.185608	0.134058	0.762198	0.895963	30.3	27.6
0.0649887	0.209738	0.603651	0.794368	30.4	26.7
0.392548	0.915385	0.355148	0.0426692	32	26
0.463045	0.737452	0.217732	0.081603	29.4	25.9
0.640484	0.273543	0.0826975	0.0684939	31.4	22.3
0.46805	0.333333	0.742692	0.792176	27.3	27
0.467186	0.269767	0.0451878	0.0458719	23.6	21.5
0.551891	0.462745	0.767467	0.888194	23.9	25.5
0.638286	0.570342	0.849566	0.889172	28.3	26.3
0.200066	0.249084	0.452753	0.571735	26.7	27.3
0.659375	0.5625	0.0814014	0.154872	32	32
0.144555	0.137184	0.564442	0.834656	26.4	27.7
0.723372	0.660465	0.0540305	0.0820546	20	21.5
0.309481	0.565385	0.52668	0.818353	25.8	26
0.926992	0.540625	0.0364723	0.145153	22.9	32
0.922584	0.886029	0.6686	0.704753	26.3	27.2
1.02838	0.72973	0.0921171	0.0998759	20	29.6
0.250285	0.0148148	0.666187	0.831961	26	27
0.985521	0.0804598	0.536299	0.829456	25.8	26.1
0.395938	0.972332	0.121439	0.0189692	31.9	25.3
0.27117	0.281633	0.690096	0.836432	26.8	24.5
0.611587	0.601594	0.515932	0.83748	30.1	25.1
0.0403123	0.969925	0.647372	0.592105	26	26.6
0.292013	0.0711974	0.767447	0.765818	25	30.9
0.597692	0.554307	0.515685	0.889639	31	26.7
0.292061	0.16791	0.60252	0.744643	27.9	26.8
0.438848	0.278626	0.716727	0.904158	27.6	26.2
0.712443	0.410169	0.15157	0.202349	29.3	29.5
0.874091	0.869732	0.622837	0.643343	24.7	26.1
0.0931326	0.0805861	0.783595	0.520506	25.4	27.3
1.02399	0.985401	0.6752	0.773763	27.5	27.4
0.733104	0.223368	0.114383	0.189173	23.4	29.1
0.246931	0.521236	0.0382104	0.607818	20.1	25.9
0.736806	0.760417	0.137616	0.554009	32	28.8
0.352679	0.871875	0.201067	0.103672	28	32
0.920032	0.300353	0.347719	0.531389	29.8	28.3
0.810733	0.0318725	0.673854	0.586233	24.5	25.1
0.965625	0.603125	0.239177	0.30231	32	32
0.239655	0.278388	0.673694	0.800754	26.3	27.3
0.985144	0.989583	0.645993	0.837469	31.6	28.8
0.0662124	0.75	0.0233995	0.0559554	21.2	21.6
0.731452	0.556452	0.0165031	0.202414	32	24.8
0.619583	0.775	0.0776733	-0.168422	30	32
0.157581	0.15	0.645424	0.245629	27.7	20
0.776525	0.49375	0.867754	0.207839	29.1	32
0.904385	0.89313	0.842816	0.917534	29.3	26.2
0.316397	0.178832	0.750623	0.882267	28	27.4
0.0629091	0.0446097	0.555479	0.833659	28.4	26.9
0.245819	0.234266	0.474256	0.568202	23	28.6
0.988006	0.0716981	0.78433	0.881794	25.8	26.5
0.634247	0.255521	0.130966	0.127106	32	31.7
0.792437	0.33125	0.075596	0.098088	25.7	32
0.864583	0.3375	0.7557	0.361689	28.8	32
0.47125	0.6375	0.0205348	0.068496	20	32
0.610452	0.658009	0.544204	0.699344	27.7	23.1
1.04322	0.05	0.0836325	0.0423953	29.5	20
0.457434	0.325758	0.752326	0.820104	27.8	26.4
0.344929	0.85625	0.0953514	0.0448267	31.8	32
0.725	0.31	0.0476151	0.0253463	20	20
0.288999	0.445736	0.76918	0.855866	26.7	25.8
0.953656	0.883019	0.808238	0.163678	32	26.5
0.234233	0.423529	0.125506	0.0536143	31.4	25.5
0.268182	0.135	0.034923	0.172212	20.9	20
0.242702	0.235294	0.427298	0.66756	27	25.5
0.122154	0.222222	0.205351	0.0829586	24.4	28.8
0.890497	0.293893	0.231111	0.0804604	26.1	26.2
0.290142	0.733624	0.118514	0.049098	24.4	22.9
0.205208	0.526667	0.0406452	0.0396562	32	30
0.627828	0.475352	0.662391	0.776246	26.4	28.4
0.271875	0.346875	0.120706	0.116391	32	32
0.925	0.378125	0.022617	0.0144751	32	32
0.664315	0.6	0.0400595	-0.00554435	24.8	32
0.584375	0.628125	0.128958	0.257822	32	32
0.953919	0.463492	0.252265	0.295144	32	31.5
0.353784	0.0719178	0.685913	0.420704	28.2	29.2
0.235191	0.244275	0.817218	0.871842	25.8	26.2
0.617104	0.39375	0.79239	0.422791	28.1	32
0.065625	0.1625	0.0295909	0.198514	32	32
0.333908	0.605634	0.170654	0.149623	29.4	21.3
0.480463	0.456693	0.743505	0.883227	26.6	25.4
0.503125	0.4875	0.1036	0.538381	32	32
0.625473	0.677966	0.767986	0.854207	27.3	23.6
0.0772122	0.047619	0.668879	0.421374	25.7	29.4
0.332054	0.445378	0.613088	0.667675	24.3	23.8
0.432934	0.465021	0.819985	0.816044	27.1	24.3
0.955081	0.0492424	0.75008	0.892575	26.9	26.4
0.0831731	0.034375	0.773721	0.769166	26	32
0.410266	0.507937	0.690278	0.763698	24.8	25.2
0.546211	0.498208	0.809837	0.861588	25.2	27.9
0.532724	0.509225	0.75378	0.901059	27.7	27.1
0.442898	0.583969	0.822722	0.867532	25.5	26.2
0.773405	0.196875	0.0453332	0.339354	23.9	32
0.0610501	0.0423077	0.625396	0.726945	25.2	26
0.507749	0.716263	0.0846876	0.0897049	21.5	28.9
0.568487	0.625	0.70274	0.747158	26.1	24
0.558138	0.643137	0.32197	0.0266044	28.6	25.5
0.648313	0.890625	0.319581	0.0960259	25.2	32
0.306456	0.696875	0.0263718	0.190507	24.3	32
0.414349	0.19802	0.719583	0.670049	28.3	30.3
0.666886	0.650376	0.796527	0.85501	28.6	26.6
0.180142	0.751938	0.0179756	0.108652	27.7	25.8
0.346875	0.803125	0.0207058	0.126108	32	32
0.610276	0.899563	0.0525781	0.0278074	32	22.9
0.1	0.740625	0.0583523	0.156059	32	32
0.340351	0.38247	0.676484	0.796978	27.1	25.1
0.571862	0.053125	0.0167359	0.0810209	23.7	32
0.634633	0.455975	0.152525	0.0694186	25.7	31.8
0.134375	0.38125	0.258096	0.332701	32	32
0.0710337	0.0223881	0.558542	0.743919	27	26.8
0.610417	0.58125	0.236434	0.0544901	24	32
0.838608	0.698962	0.485193	0.603369	26	28.9
0.301881	0.962687	0.610347	0.569293	29.2	26.8
0.172379	0.0125	0.0949729	0.0176986	31	32
0.540385	0.660839	0.234627	0.580715	24	28.6
1.00912	0.569378	0.307331	0.229844	25.4	20.9
0.988132	0.607287	-0.0546579	0.0323365	23.3	24.7
0.421171	0.200758	0.862908	0.888976	25.9	26.4
0.0905814	0.528455	0.298587	0.132874	31.8	24.6
0.496296	0.47037	0.62564	0.771272	27	27
0.720512	0.897959	0.581609	0.721233	23.6	24.5
0.112027	0.15748	0.77359	0.946897	25.5	25.4
0.212361	0.240924	0.57363	0.38432	25.2	30.3
0.250713	0.127208	0.741119	0.700602	26.9	28.3
0.592277	0.549587	0.444387	0.504684	29.9	24.2
0.799111	0.85098	0.626547	0.733216	26.9	25.5
0.290734	0.428016	0.721492	0.854443	25.6	25.7
0.234375	0.45	0.0469142	0.117368	32	32
0.234938	0.949367	0.179459	0.378598	28.3	31.6
0.207143	0.664286	0.103756	0.0792731	32	28
0.306349	0.114286	0.801643	0.314212	27	31.5
0.547448	0.824	0.0491151	0.049977	23.9	25
0.800259	0.0758294	0.0382493	0.105578	22.7	21.1
0.296787	0.0187266	0.747516	0.851871	28.5	26.7
0.687746	0.79375	0.0767647	0.071546	25.4	32
0.239082	0.835052	0.0797232	0.88504	31.6	29.1
0.533934	0.76087	0.193999	0.125244	24.6	23
0.775024	0.14375	0.268913	0.18384	26.1	32
0.167368	0.711462	0.127916	0.0469332	27.9	25.3
0.894168	0.0125	0.262425	0.347661	26.9	32
0.213963	0.29249	0.545601	0.816456	27.9	25.3
0.293518	0.605735	0.306219	0.766969	22.1	27.9
0.48929	0.269231	0.278822	0.107069	32	23.4
0.0913964	0.71875	0.0894089	0.0700235	23.9	32
0.400729	0.75	0.0773746	0.119326	31.7	32
0.32273	0.387218	0.409546	0.820418	27.3	26.6
0.337179	0.496212	0.652036	0.858582	26	26.4
0.421878	0.40566	0.333603	-0.0327874	26.7	31.8
0.446032	0.925	0.117643	0.0374636	25.2	20
0.438233	0.856502	0.0800343	0.158158	21.9	22.3
0.981302	0.33119	0.0361645	0.33108	20	31.1
0.754755	0.707407	0.589373	0.773273	29.6	27
0.59129	0.13617	0.0991658	0.0517246	32	23.5
0.5375	0.634375	0.106986	0.193273	32	32
0.280505	0.494253	0.374726	0.845766	25.5	26.1
0.38777	0.406977	0.612151	0.856558	26.9	25.8
0.98125	0.01875	0.0431633	0.321253	32	32
0.205651	0.257576	0.513624	0.870585	23.3	26.4
0.557611	0.528125	0.0227001	0.0393382	29.4	32
0.790878	0.243243	0.0314129	0.186809	32	29.6
0.503784	0.39375	0.0905312	0.0794752	22.3	32
0.582242	0.781746	0.6611	0.838841	32	25.2
0.794647	0.874074	0.397752	0.24894	29.2	27
0.935417	0.835821	0.679721	0.851478	26.6	26.8
0.896996	0.916667	0.561999	0.866543	24.7	27.6
0.342166	0.233871	0.654055	0.789515	25.2	24.8
0.524825	0.429119	0.730832	0.920776	24.2	26.1
0.103067	0.0810811	0.686371	0.884241	25.2	25.9
0.901253	0.927203	0.739237	0.849965	25.1	26.1
0.458052	0.696875	0.0788282	0.121299	22.2	32
0.439832	0.375	0.678844	0.736127	26.8	32
0.0547914	0.949821	0.690528	0.85315	26.5	27.9
0.320282	0.628125	0.0910851	0.242403	25.3	32
0.502127	0.464029	0.630181	0.672725	27.4	27.8
0.912398	0.526144	0.337443	0.716623	32	30.6
0.70582	0.633094	0.589338	0.724672	26.6	27.8
0.458547	0.355	0.0417527	0.0343536	23.4	20
0.991032	0.0494297	0.280888	0.765811	23.7	26.3
0.489325	0.233716	0.743364	0.869617	26.9	26.1
0.450164	0.647458	0.110452	0.190693	24.3	29.5
0.47407	0.609244	0.553861	0.705661	25.1	23.8
0.468863	0.645522	0.0891752	0.811765	23.2	26.8
0.213942	0.578125	0.215674	0.0367189	26	32
0.348558	0.615625	0.0370675	0.0380045	24.7	32
0.908647	0.0264151	0.710193	0.817528	27.8	26.5
0.468328	0.724832	0.656872	0.303599	28.3	29.8
0.25483	0.731405	0.118457	0.0739136	32	24.2
0.313174	0.248996	0.64261	0.730152	25.3	24.9
0.658234	0.979094	0.081021	0.073605	26.5	28.7
0.705411	0.91	0.0576575	0.0193254	23.1	20
0.876964	0.314516	0.515419	0.40087	31.2	24.8
0.29125	0.3125	0.10185	0.12103	20	32
0.261509	0.312925	0.0522199	0.0428755	25.8	29.4
0.903571	0.698182	0.044642	0.0235216	22.4	27.5
0.489582	0.501779	0.862639	0.942114	26.9	28.1
0.179936	0.637288	0.150419	0.0682438	28.4	29.5
0.856977	0.155172	0.0251961	0.193518	23.7	29
0.997701	0.186667	0.192011	0.198114	26.1	22.5
0.301034	0.801587	0.0803764	0.094581	30.1	25.2
0.407107	0.916388	0.291398	0.0810347	32	29.9
1.03234	0.976096	0.838273	0.827156	27.2	25.1
0.64922	0.0501931	0.203159	0.0162291	25.7	25.9
0.608741	0.661871	0.0997872	0.092269	22.6	27.8
0.437879	0.473485	0.856925	0.877594	27.5	26.4
0.328143	0.200717	0.83441	0.900132	29.9	27.9
0.306096	0.369004	0.195757	0.131246	25	27.1
0.304422	0.171533	0.891863	0.910962	30.6	27.4
0.382812	0.334375	0.0416987	0.0754772	25.6	32
0.18125	0.734375	0.094651	0.0734889	32	32
0.564377	0.290625	0.288775	0.00963572	28.3	32
0.736476	0.462094	0.513455	0.501401	26.2	27.7
0.321875	0.69375	0.0480346	0.0463053	32	32
0.669148	0.636364	0.826653	0.877878	27.9	28.6
0.596875	0.5625	0.348928	0.191071	32	32
0.616215	0.651852	0.802324	0.858061	25.4	27
0.0444317	0.413043	0.182986	0.089769	22.8	27.6
0.319649	0.456522	0.864258	0.426122	28.7	23
0.58727	0.628788	0.786996	0.89823	25.4	26.4
0.778087	0.74717	0.820406	0.905815	26.4	26.5
0.528417	0.298755	0.453533	0.23664	26.4	24.1
0.634634	0.557143	0.799319	0.950815	29.1	28
0.384273	0.300654	0.418698	0.743979	32	30.6
0.794876	0.746324	0.109625	0.0566088	28.1	27.2
0.196875	0.846875	0.017501	0.040504	32	32
0.524335	0.55	0.132304	0.329105	23.5	32
0.0493018	0.309764	0.201519	0.0371192	30.5	29.7
0.684551	0.694352	0.0437305	0.154453	32	30.1
0.336045	0.993631	0.154181	0.0041221	22	31.4
0.837643	0.0542636	0.268872	0.279819	25	25.8
0.251042	0.829167	0.348122	0.0629679	32	24
0.130971	0.634146	0.366365	0.202114	32	24.6
0.760491	0.780822	0.706223	0.552498	27.4	21.9
0.104342	0.0666667	0.278231	0.477607	28	25.5
0.852083	0.7	0.414184	0.1498	24	32
0.344831	0.803125	0.0462364	0.0144307	28.9	32
0.4125	0.115625	0.0144164	0.0448383	32	32
0.480275	0.565217	0.722226	0.796856	25.9	25.3
0.42055	0.434959	0.740144	0.711996	25.7	24.6
0.366078	0.490706	0.20968	0.640019	20	26.9
0.586957	0.664234	0.742004	0.819805	25.9	27.4
0.400128	0.127148	0.153174	0.132559	31.1	29.1
0.381429	0.544	0.447371	0.481198	25.2	25
0.613994	0.70354	0.192681	0.480954	27.8	22.6
0.94854	0.474453	0.135016	0.422995	32	27.4
0.486859	0.688259	0.370782	0.126835	23.6	24.7
0.426304	0.60251	0.706361	0.688893	23.8	23.9
0.382189	0.273469	0.339147	0.446755	30.8	24.5
0.998958	0.602113	0.202294	0.272104	27.7	28.4
0.987794	0.949458	0.664333	0.71354	26.5	27.7
0.26875	0.071875	0.0879103	0.306367	32	32
0.393092	0.29375	0.115385	0.0607071	28.5	32
0.339299	0.684615	0.043749	0.0961827	20.2	26
0.51625	0.45583	0.744573	0.7358	26.3	28.3
0.911118	0.369295	0.0862074	0.412907	30.2	24.1
0.274286	0.428	0.743658	0.632631	25.9	25
0.395746	0.18125	0.623986	0.428997	23.8	32
0.389578	0.220532	0.835816	0.857689	28.1	26.3
0.805607	0.671875	0.586083	0.912783	25.5	25.6
0.665596	0.520661	0.608546	0.367916	28.3	24.2
0.451251	0.410658	0.493478	0.319777	25.5	31.9
0.265385	0.188811	0.730429	0.810464	26	28.6
0.3044	0.169118	0.698029	0.911799	26.1	27.2
0.418355	0.189189	0.816222	0.835445	27.4	25.9
0.457442	0.435252	0.233071	0.240392	32	27.8
0.239382	0.662963	0.0673654	0.0775597	21.8	27
0.0892951	0.960432	0.594809	0.786336	23.3	27.8
0.687519	0.458781	0.872902	0.865976	26.9	27.9
0.276543	0.126923	0.806791	0.837393	26.3	26
0.913125	0.364	0.0978942	0.0219159	32	25
0.478502	0.426573	0.868708	0.673758	26.3	28.6
0.792366	0.63913	0.0840989	0.0537631	30.3	23
0.175395	0.444068	0.313603	0.380106	29	29.5
0.940625	0.7625	0.547447	0.507619	32	32
0.437693	0.393382	0.793614	0.878843	26.6	27.2
0.719098	0.77907	0.268892	0.7415	22	25.8
0.435666	0.809524	0.159607	0.278372	28.5	27.3
0.65625	0.321875	0.0221792	0.466212	32	32
0.774111	0.96	0.375976	0.286173	25.3	20
0.924306	0.821862	0.545721	0.733565	25.7	24.7
0.313077	0.15625	0.664535	0.387445	27.1	32
0.462438	0.394422	0.241921	0.673047	29.2	25.1
0.968056	0.315972	0.214939	0.469299	32	28.8
0.299814	0.683824	0.00305731	-0.0991379	21.3	27.2
0.533369	0.053125	0.0248518	0.245785	23.6	32
0.981906	0.240741	0.714369	0.791407	26.2	27
0.929182	0.737179	0.331466	0.618854	25.2	31.2
0.479969	0.87541	0.0494931	0.00716995	32	30.5
0.718294	0.64375	0.844444	0.882389	27.4	32
0.570312	0.785156	0.0636623	0.191254	20.5	25.6
0.813949	0.876812	0.466044	0.127366	32	27.6
0.535237	0.711207	0.176112	0.110291	32	23.2
0.72801	0.602837	0.592035	0.77079	27.1	28.2
0.218138	0.210117	0.543376	0.763608	26	25.7
0.315541	0.326693	0.673952	0.705964	26.4	25.1
0.391959	0.43254	0.805826	0.784063	27.4	25.2
0.513492	0.130952	0.081073	0.177267	20	25.2
0.469774	0.56	0.782086	0.792521	26.6	25
0.279958	0.220408	0.660048	0.710244	27.3	24.5
0.492596	0.610442	0.760092	0.708689	25.9	24.9
0.7125	0.125	0.329613	0.261514	32	32
0.119304	0.0496454	0.399167	0.672083	32	28.2
0.110796	0.278431	0.503967	0.830032	24.9	25.5
0.836361	0.583643	0.420455	0.796034	31.8	26.9
0.702513	0.70625	0.48127	0.291225	28.1	32
0.236979	0.195833	0.686064	0.826796	25.6	24
0.301261	0.273859	0.760234	0.837278	26	24.1
0.219021	0.115385	0.273662	0.834161	27.5	28.6
0.896947	0.977778	0.207795	0.622159	26	31.5
0.717939	0.862676	0.394474	0.622859	22.8	28.4
0.264164	0.296875	0.0397065	0.00960946	27.8	32
0.319192	0.0656371	0.0407909	0.212712	24.6	25.9
0.474079	0.396875	0.628124	0.204172	25.8	32
0.82852	0.790441	0.770022	0.492596	24.9	27.2
0.789002	0.537634	0.827659	0.843307	25.1	27.9
0.350495	0.246875	0.625994	0.786354	27.8	32
0.395031	0.925926	0.290871	-0.0557957	30.3	21.6
0.411243	0.0436508	0.708789	0.687362	28.9	25.2
0.8504	0.647059	0.47339	0.856126	30.3	28.9
0.230897	0.20922	0.442001	0.643426	24.8	28.2
0.309116	0.465625	0.529511	0.256795	31.4	32
0.949106	0.0253623	0.630845	0.687896	25.6	27.6
0.563501	0.38785	0.280993	0.0460423	25.8	21.4
0.597661	0.586957	0.657123	0.818161	26.4	27.6
0.360916	0.316206	0.179675	0.922847	27.9	25.3
0.11503	0.351695	0.831556	0.283575	26.5	23.6
0.574013	0.425	0.127617	0.142761	30.4	32
0.718997	0.66899	0.560696	0.886472	26.4	28.7
0.305664	0.219608	0.635278	0.787308	27	25.5
0.253488	0.136667	0.692639	0.529818	25.8	30
0.204674	0.118321	0.567466	0.871776	26.1	26.2
0.927166	0.028125	0.0800954	0.097846	25.1	32
0.901749	0.826855	0.60665	0.821568	27.2	28.3
0.580902	0.468531	0.757226	0.755647	26.1	28.6
0.856999	0.816176	0.569352	0.79043	24.1	27.2
0.92162	0.811538	0.660029	0.782779	26.4	26
0.150188	0.0862745	0.545964	0.720268	28.2	25.5
0.889955	0.893004	0.737392	0.702853	25.1	24.3
1.00602	0.934866	0.554702	0.794795	26.2	26.1
0.0411421	0.146875	0.140044	0.0266824	27.8	32
0.638615	0.544061	0.494566	0.837336	28.3	26.1
0.103486	0.0457516	0.629593	0.463777	27	30.6
0.660059	0.774436	0.239988	0.662515	23.1	26.6
0.953879	0.980066	0.607113	0.810866	23.8	30.1
0.757745	0.687732	0.204165	0.612154	24	26.9
0.225	0.475	0.0363044	0.0741998	32	32
0.908958	0.678125	0.29445	0.0747532	27.7	32
0.507383	0.646875	0.209278	0.09331	30.9	32
0.208148	0.232	0.306419	0.858155	27	25
0.441744	0.5	0.326427	0.291659	28.9	26.2
0.864031	0.787402	0.786385	0.92128	27.6	25.4
0.721934	0.803213	0.787467	0.840059	28.1	24.9
0.613715	0.243902	0.68191	0.768273	23	24.6
0.748106	0.839357	0.687394	0.771695	23.7	24.9
0.111168	0.496875	0.554583	0.163679	24.4	32
0.17073	0.0446735	0.596925	0.639368	27.7	29.1
0.190625	0.0375	0.268955	0.0542284	32	32
0.959988	0.938462	0.694188	0.778741	24.8	26
0.59947	0.963855	0.256364	0.746317	29.1	24.9
0.376563	0.833333	0.0860611	0.145643	31.2	24.6
1.01955	0.690625	0.431345	-0.0549547	26.7	32
0.978694	0.988189	0.782214	0.821906	25.5	25.4
0.806489	0.745833	0.434463	0.699213	25.3	24
0.449534	0.391304	0.171925	0.522398	24.1	29.9
0.0645912	0.394737	0.18	0.0913259	32	26.6
0.483965	0.565625	0.54224	0.0691446	26.7	32
0.148064	0.636364	0.205721	0.0815459	30.6	28.6
0.705593	0.578358	0.685235	0.867367	29.3	26.8
0.0860795	0.847107	0.104318	0.0866646	32	24.2
0.264483	0.352713	0.473089	0.515409	26.2	25.8
0.928688	0.98008	0.431113	0.775797	24.8	25.1
0.0709787	0.75	0.12363	0.0449595	25.8	32
0.492906	0.54717	0.718024	0.791925	25	26.5
0.225228	0.234568	0.773683	0.861617	26.7	24.3
0.647128	0.635135	0.0234516	0.0401328	32	29.6
0.691524	0.633466	0.0537172	0.343415	26.2	25.1
0.61855	0.529605	0.694297	0.326539	25.5	30.4
0.795873	0.159375	0.0976871	0.326114	26.5	32
0.255963	0.283525	0.68888	0.793748	27.9	26.1
0.688379	0.01875	0.167688	0.177408	24.9	32
0.943015	0.6625	0.0293487	0.205381	27.2	32
0.0916938	0.667752	0.319394	0.604218	32	30.7
0.0528455	0.520325	0.0364089	0.0510787	24	24.6
0.255474	0.222628	0.749526	0.854832	27.4	27.4
0.37152	0.343511	0.677499	0.815283	27.8	26.2
0.483933	0.403226	0.791105	0.821399	26.2	24.8
0.21339	0.152174	0.733634	0.907108	26.8	27.6
0.120402	0.0810811	0.670144	0.810054	26.6	25.9
0.181525	0.537037	0.00525242	0.285828	25.3	27
0.695413	0.724771	0.0764066	0.100133	20	21.8
0.150285	0.222222	0.756432	0.857537	26	27
0.167632	0.101626	0.617146	0.791152	25.7	24.6
0.677393	0.777372	0.754029	0.783849	27.9	27.4
0.860679	0.818898	0.294845	0.76894	32	25.4
0.484821	0.559375	0.27308	0.196771	21	32
0.140405	0.130435	0.747759	0.847406	26.6	25.3
0.330324	0.134375	0.740573	0.734469	27	32
0.635354	0.63806	0.794098	0.78663	26.2	26.8
0.18602	0.0280702	0.773116	0.861121	25.7	28.5
0.752431	0.694444	-0.071461	0.192861	32	28.8
0.784147	0.575107	0.126967	0.0924822	32	23.3
0.648067	0.730216	0.0871956	0.0598607	32	27.8
0.307107	0.200669	0.776312	0.694304	28	29.9
0.386092	0.452915	0.0900805	0.0421356	31.5	22.3
0.040625	0.684375	0.120593	0.310475	32	32
0.8625	0.671875	0.151609	0.0657221	32	32
0.397022	0.381625	0.742263	0.745104	26.6	28.3
0.962642	0.0035461	0.688705	0.867863	25.8	28.2
0.386809	0.352941	0.633148	0.65023	26.4	25.5
0.433054	0.763636	0.294477	0.119498	23.9	22
0.830732	0.607914	0.594877	0.786305	26.5	27.8
0.54617	0.73913	0.178564	0.603876	21	25.3
0.986783	0.940741	0.124598	0.584821	24.1	27
0.335061	0.870445	0.307559	0.141002	29.6	24.7
0.385623	0.452675	0.670118	0.749468	23.5	24.3
0.484028	0.515419	0.0392125	0.215765	22.3	22.7
0.194156	0.25	0.73813	0.486391	27.7	32
0.273897	0.928125	0.0535675	0.178435	23.8	32
0.19375	0.946875	0.0292985	0.00992712	32	32
0.0973134	0.64	0.0395415	0.0806246	20.1	25
0.689575	0.501931	0.386083	0.701545	28	25.9
0.686459	0.625	0.695705	0.854509	30.7	28.8
0.892393	0.705426	0.47629	0.80668	32	25.8
0.40625	0.446875	0.0612084	0.0252066	32	32
0.166466	0.984962	0.109026	0.11221	20	26.6
0.174401	0.203187	0.547742	0.765154	25.3	25.1
0.343568	0.568465	0.114017	0.157885	32	24.1
1.01894	0.692308	0.070391	0.206222	25.6	27.3
0.380476	0.809524	0.0962018	0.102526	30	23.1
0.613995	0.650602	0.5173	0.56317	26.9	24.9
0.880446	0.232673	0.0146302	0.020519	32	20.2
0.887559	0.379592	0.196882	0.518469	31.2	24.5
0.306953	0.438776	0.0532896	0.247679	25.4	29.4
0.539592	0.452	0.427292	0.837412	29.4	25
0.0502016	0.596774	0.133033	0.0967985	32	24.8
0.347892	0.545098	0.0743677	0.0550933	29.9	25.5
0.409458	0.426087	0.540584	0.684755	28.5	23
0.60625	0.115	0.238226	0.0897411	32	20
0.461806	0.79375	0.15764	0.0835499	21.6	32
0.282807	0.128	0.548487	0.763316	28.5	25
0.427305	0.860656	0.0930755	0.0563813	32	24.4
0.936927	0.636656	0.151058	0.0284582	32	31.1
0.426179	0.280488	0.511731	0.519537	30	24.6
1.02346	0.0122449	0.536886	0.870688	25.4	24.5
0.759698	0.509375	0.0851094	0.130226	26.1	32
0.93935	0.954167	0.0511002	0.381058	25.9	24
1.02999	0.373874	0.082413	0.0948934	25.5	22.2
0.270514	0.0933852	0.6434	0.707308	27.2	25.7
0.293629	0.264706	0.633506	0.233938	25.8	23.8
0.598021	0.407643	0.737154	0.677989	27.1	31.4
0.347051	0.494382	0.764654	0.775879	24.9	26.7
0.523736	0.912088	0.802549	0.435123	30	27.3
0.947867	0.0595238	0.714139	0.876025	32	25.2
0.502459	0.920635	0.613398	0.31871	21.3	25.2
0.225	0.225	0.293452	0.841876	32	32
0.615148	0.788793	0.753526	0.480101	28	23.2
0.34094	0.693277	-0.00536028	0.135994	32	23.8
0.390831	0.754789	0.0599559	0.127165	29.3	26.1
0.467131	0.52439	0.851754	0.885227	24.5	24.6
0.486343	0.597656	0.76032	0.835161	26.2	25.6
0.0829478	0.0843373	0.752627	0.659256	26.3	24.9
0.0725851	0.0505415	0.711187	0.671943	26.4	27.7
0.827964	0.67	0.8248	0.391655	29.8	30
0.70146	0.625514	0.720291	0.929443	26.6	24.3
0.539796	0.95	0.114545	0.0979279	24.5	20
0.2071	0.591065	0.058278	0.189664	28.2	29.1
0.365562	0.423529	0.706953	0.679898	26.1	25.5
0.910863	0.60625	0.290499	0.245155	27.1	32
0.883879	1	0.759007	0.746849	24.7	23.9
0.900976	0.675	0.341463	0.629295	23.7	32
0.837311	0.767347	0.655444	0.748259	24.8	24.5
0.592065	0.478599	0.823986	0.858253	24.9	25.7
0.271101	0.54	0.0847556	0.0856371	21.8	20
0.256595	0.246696	0.649908	0.836528	25.5	22.7
0.282293	0.216981	0.493099	0.629073	31.2	31.8
0.957781	0.732794	0.437816	0.925481	32	24.7
0.262902	0.231076	0.645759	0.877549	26.1	25.1
0.86089	0.857143	0.505454	0.560739	26.9	25.2
0.309481	0.388462	0.671182	0.694161	25.8	26
0.227409	0.00722022	0.756583	0.784176	26.1	27.7
0.445158	0.0973783	0.770865	0.832408	26.6	26.7
1.01931	0.861004	0.275323	0.66463	25.9	25.9
0.626476	0.3125	0.502657	0.443875	25.9	27.2
0.952917	0.4625	0.0899017	0.271487	30	32
0.963927	0.896414	0.633647	0.655405	27.6	25.1
1.0062	0.00796813	0.643599	0.884532	24.3	25.1
0.533862	0.511905	0.807299	0.871526	27	25.2
0.788876	0.751773	0.685569	0.772717	28.5	28.2
0.96875	0.746875	0.210458	0.215587	32	32
0.601189	0.469453	0.556915	0.205602	26.6	31.1
0.62692	0.72119	0.802842	0.870307	27.9	26.9
0.0691711	0.184615	0.501448	0.870241	25.8	26
1.04412	0.181818	0.0131756	0.0977494	20.4	22
0.108532	0.140625	0.191574	0.105397	24.1	32
0.269469	0.0110701	0.16937	0.395118	26.8	27.1
0.778765	0.793358	0.642225	0.761215	28.7	27.1
0.196334	0.24375	0.659124	0.590421	23.7	32
0.611305	0.995192	0.375904	0.338268	26.4	20.8
0.805504	0.765625	0.796321	0.333179	26.8	32
0.275198	0.442804	0.722397	0.268456	25.4	27.1
0.653652	0.268293	0.511487	0.120931	24.8	24.6
0.62304	0.8875	0.465797	0.159837	27.1	32
0.706829	0.616949	0.783572	0.752835	27.6	29.5
0.260131	0.773333	0.549405	0.330508	25.5	22.5
0.848314	0.521036	0.721936	0.601312	27.9	30.9
0.351756	0.308475	0.757527	0.766424	27.6	29.5
0.419569	0.332061	0.783221	0.927493	27.4	26.2
0.777738	0.752809	0.468112	0.746002	25.3	26.7
0.689925	0.564655	0.669665	0.823649	25.6	23.2
0.702733	0.662698	0.724642	0.550192	23.7	25.2
0.286998	0.230769	0.723136	0.9087	26.9	24.7
0.989911	0.00362319	0.650692	0.863299	26	27.6
0.356452	0.681452	0.339603	0.268917	26	24.8
0.298842	0.319838	0.752495	0.907932	25.8	24.7
0.406111	0.426295	0.781561	0.899474	25.7	25.1
0.581041	0.67029	0.572943	0.84875	24.5	27.6
0.416861	0.488806	0.483067	0.902608	24.9	26.8
1.00528	0.863118	0.745777	0.661407	25.5	26.3
0.441739	0.1	0.383138	0.194457	31.7	32
0.820061	0.809701	0.809909	0.0178267	29.5	26.8
0.393888	0.047619	0.0429869	0.0795457	25.4	23.1
0.479128	0.290625	0.737576	0.688367	27.1	32
0.746019	0.451456	0.0426906	0.0229459	20	20.6
0.682379	0.656604	0.664888	0.811453	27.7	26.5
0.386522	0.168539	0.654538	0.887532	26.8	26.7
0.546096	0.616236	0.35158	0.713026	25	27.1
0.99537	0.0518519	0.0130134	0.0512724	21.6	27
0.36163	0.387417	0.649328	0.350664	25.9	30.2
0.763864	0.555184	0.727631	0.750658	29.6	29.9
0.358059	0.784689	0.0520285	0.160255	32	20.9
0.16378	0.0502092	0.732594	0.455233	25.8	23.9
0.0517045	0.43125	0.0779281	0.187654	22	32
0.572051	0.684385	0.0865522	0.0720133	32	30.1
0.922896	0.803333	0.831566	0.852899	29.7	30
0.696875	0.8875	0.0675542	0.0643834	32	32
0.597214	0.63745	0.753197	0.536419	28.2	25.1
0.572309	0.324232	0.626131	0.78588	28.7	29.3
0.34869	0.344444	0.840653	0.652324	28.7	27
0.471318	0.35	0.808891	0.565054	29.2	32
0.576935	0.82684	0.0490349	0.0167654	32	23.1
0.445029	0.23125	-0.00160747	0.127143	30.3	32
0.537019	0.246875	0.500545	0.161943	26	32
0.300966	0.398374	0.636359	0.733809	26.6	24.6
0.137511	0.932271	0.128795	0.864042	23.1	25.1
0.606909	0.591912	0.656495	0.837927	26.5	27.2
0.811487	0.254613	0.132184	0.0902398	29.9	27.1
0.522279	0.121875	0.0735152	0.225335	20.9	32
0.265672	0.290698	0.59996	0.795958	27.6	25.8
0.364205	0.549587	0.0920256	0.0719607	32	24.2
0.537864	0.532258	0.541584	0.726775	26.9	24.8
0.638487	0.555944	0.846847	0.804882	30.3	28.6
0.288049	0.60625	0.646875	0.143368	23.9	32
0.115625	0.3875	0.422176	0.320084	32	32
0.427543	0.332192	0.0548374	0.182686	23.5	29.2
0.655364	0.345725	0.643101	0.514706	28	26.9
0.0851198	0.1	0.694518	0.892036	24.4	26
0.303949	0.315436	0.618517	0.903988	26	29.8
0.748611	0.744275	0.669602	0.588941	27.9	26.2
0.280182	0.090625	0.314086	0.271839	23.4	32
0.492991	0.488889	0.681317	0.679738	25.1	27
0.0578564	0.66875	0.097454	0.157657	24.9	32
0.675926	0.296296	0.574789	0.926471	25.2	27
0.693003	0.103586	0.202716	0.527622	32	25.1
0.572429	0.58156	0.0537794	0.137742	32	28.2
0.102031	0.885305	0.775754	0.745198	27	27.9
0.556452	0.358871	0.301399	0.289282	27.9	24.8
0.306445	0.380228	0.648164	0.704922	24.7	26.3
0.292941	0.859375	0.0193452	0.00711164	27.8	32
0.829739	0.537671	0.404932	0.502486	31	29.2
0.761925	0.643098	0.469814	0.74361	25.7	29.7
0.919292	0.824176	0.628354	0.833284	27	27.3
0.781933	0.8	0.11954	0.154096	23.8	20
0.16875	0.671875	0.215764	0.280515	32	32
0.750794	0.626984	0.399866	0.760185	31.5	25.2
0.157059	1	0.803354	0.805944	27	27.1
0.901117	0.608833	0.765498	0.783893	26.6	31.7
0.0475177	0.292237	0.0360244	0.0786399	25.1	21.9
0.736197	0.707237	0.740789	0.911808	25.5	30.4
0.958519	0.013468	0.145545	0.185539	22.5	29.7
0.554432	0.925	0.550685	0.0280777	27.5	32
0.493156	0.6	0.616015	0.75482	26.5	25.5
0.425174	0.690625	-0.0141953	0.051427	25.1	32
0.0717444	0.088968	0.0517808	0.168636	23.1	28.1
0.562573	0.596899	0.736036	0.826348	27.1	25.8
0.47228	0.604082	0.673786	0.800627	25.4	24.5
0.128125	0.909375	0.0413099	0.196376	32	32
0.412348	0.48125	0.114628	0.0215317	28.7	32
0.271875	0.045	0.0737204	0.0482505	32	20
0.606118	0.86	0.0220852	0.00893216	23.7	20
0.290625	0.28125	-0.0220502	-0.0987672	32	32
0.432536	0.27931	0.179628	0.0923412	28.7	29
0.488547	0.537634	0.658953	0.410934	25.6	27.9
0.917532	0.325	0.0204511	0.223907	23.1	20
0.410112	0.610687	0.0376626	0.14852	24.7	26.2
0.783218	0.062963	0.0297219	0.245638	32	27
0.29062	0.987654	0.0363823	0.138018	26.1	24.3
0.0700967	0.229787	0.0273794	0.080479	27.5	23.5
0.511719	0.74375	0.0307749	0.0642804	25.6	32
0.788015	0.164794	0.0476974	0.145824	24	26.7
0.528756	0.868914	0.87376	0.407016	27	26.7
0.110795	0.203125	0.125293	0.24057	27.5	32
0.325671	0.727575	0.0304493	0.0163232	25.9	30.1
0.911111	0.16	-0.0517737	0.0729023	32	22.5
0.398958	0.59	0.281788	0.115146	32	30
0.465	0.23	0.0386649	0.0455196	20	20
0.272321	0.603125	0.0316244	0.0346941	22.4	32
0.861449	0.84058	0.0612987	0.0459603	20	27.6
0.733596	0.598425	0.0995016	0.148061	25.8	25.4
0.825419	0.961686	0.0356089	0.0500615	32	26.1
0.513482	0.657627	0.816282	0.708442	26.4	29.5
0.282199	0.0790514	0.784435	0.833576	26.5	25.3
0.415904	0.358423	0.712732	0.8028	29.5	27.9
0.22301	0.267176	0.687521	0.845021	28	26.2
0.355088	0.0273973	0.764376	0.658636	26.1	29.2
0.333869	0.0404412	0.0113076	0.0396643	25.6	27.2
0.769083	0.834711	0.484543	0.732622	23.7	24.2
0.22673	0.990196	0.537501	0.668049	26.1	30.6
0.377366	0.115625	0.299753	0.270666	25.1	32
0.382452	0.481928	0.758293	0.821108	25.6	24.9
0.628327	0.258065	0.544479	0.808422	32	24.8
0.196021	0.189873	0.699968	0.732005	25.6	23.7
0.312909	0.217742	0.74256	0.801631	27.1	24.8
0.587339	0.365	0.104728	0.0401596	23.3	20
0.998908	0.0233463	0.870297	0.896254	26	25.7
0.387414	0.228916	0.803568	0.560476	28.1	24.9
0.626878	0.625616	0.406343	0.290604	32	20.3
0.98425	0.709375	0.2774	0.176847	25	32
0.495086	0.462151	0.731737	0.844798	27	25.1
0.468475	0.0430464	0.280899	0.133048	26.9	30.2
0.922325	0.19	0.0469385	0.0126866	27.1	20
0.597187	0.648649	0.772202	0.76642	27.4	25.9
0.450372	0.390244	0.677727	0.203858	28.3	24.6
0.331218	0.26	0.739768	0.829497	27.1	25
0.459375	0.60625	0.229551	0.16111	32	32
0.686668	0.400685	0.777205	0.804969	28.4	29.2
0.510444	0.0488599	0.684812	0.708747	32	30.7
0.660401	0.245614	0.0985123	0.0926997	28.7	22.8
0.646875	0.096875	0.316698	0.0968631	32	32
0.518292	0.520492	0.00115434	0.167656	25.9	24.4
0.694146	0.592	0.0535592	0.120969	24.6	25
0.79375	0.045	0.0488601	0.0528335	32	20
0.497236	0.578125	0.734214	0.651376	26	25.6
0.752846	0.573171	0.121538	0.0359628	31	24.6
0.924972	0.765625	0.0591805	0.0761564	22.7	32
0.803125	0.359375	0.129054	0.244588	32	32
0.5996	0.623482	0.694403	0.811229	26.7	24.7
0.93125	0.709375	0.0575141	0.0473225	20	32
0.619813	0.559375	0.0202883	0.0282854	24.7	32
0.914442	0.00401606	0.455239	-0.00968377	30.6	24.9
0.0657344	0.972763	0.38886	0.806075	32	25.7
0.770794	0.526984	0.0418899	0.15142	20	31.5
0.190312	0.222656	0.329109	0.767348	25	25.6
0.808469	0.654676	0.0968523	0.0257873	28.9	27.8
0.072993	0.228814	0.536444	0.621796	24.3	23.6
0.168711	0.673729	0.0394393	0.0722021	29.3	23.6
0.596549	0.79375	0.00416508	0.0612743	20.1	32
0.902202	0.865079	0.589461	0.817181	24.8	25.2
0.968474	0.956693	0.779466	0.829722	25.9	25.4
0.0458686	0.579661	0.0350598	0.150321	32	29.5
0.118937	0.234375	0.825385	0.173743	26.8	32
0.968977	1	0.531397	0.0280273	27.5	32
0.921875	0.14375	0.0428773	0.284367	32	32
0.835082	0.589354	0.849334	0.827881	30	26.3
0.335876	0.431535	0.571411	0.137505	26	24.1
0.635557	0.393701	0.483346	0.826118	30.6	25.4
0.295651	0.18315	0.427104	0.846417	28.2	27.3
0.490443	0.883817	0.019979	0.212922	32	24.1
0.811726	0.0493274	0.00405047	0.0713788	20	22.3
0.842284	0.294118	0.286709	0.176917	22.7	27.2
0.144261	0.103175	0.675298	0.803175	26	25.2
0.454412	0.474265	0.746744	0.651738	25.5	27.2
0.149056	0.75	0.585971	0.184145	27.8	32
0.17549	0.0634328	0.367495	0.432401	25.6	26.8
0.710795	0.384375	0.64435	0.264151	27.5	32
0.171986	0.0215827	0.580722	0.761174	26.6	27.8
0.979656	0.946502	0.664869	0.769951	26.6	24.3
0.825485	0.670635	0.519	0.723824	27.1	25.2
0.0809009	0.17551	0.457881	0.744914	25.1	24.5
0.145683	0.0811808	0.753402	0.554043	25.2	27.1
0.270238	0.2125	0.41732	0.277086	28	24
1.02639	0.144	0.187103	0.773219	23.8	25
0.155988	0.0588235	0.30267	0.725794	26.9	25.5
0.637632	0.708185	0.601617	0.947435	27.5	28.1
0.0766568	0.15748	0.624709	0.773129	25.7	25.4
0.875689	0.862348	0.497002	0.774662	27.1	24.7
0.102785	0.1	0.437618	0.733973	23.2	26
0.154969	0.940945	0.489201	0.743949	30.1	25.4
0.932717	0.934109	0.708989	0.70325	25.9	25.8
0.587265	0.565217	0.668631	0.754032	28.2	27.6
0.576045	0.634686	0.709793	0.790448	27.7	27.1
0.194643	0.314286	0.382736	0.694211	24	28
0.254134	0.238267	0.794869	0.204111	28.1	27.7
0.0366848	0.075	0.798063	0.189693	27.6	32
0.520989	0.624088	0.0853025	0.0912896	24.5	27.4
0.903846	0.185	0.254282	0.100327	26	20
0.451715	0.489051	0.812633	0.857433	25.2	27.4
0.162861	0.125	0.746006	0.845739	27.5	27.2
0.792451	0.915625	0.0899969	0.0201821	27.9	32
0.269888	0.820946	0.166443	0.193224	26.5	29.6
0.922917	0.98125	0.379824	0.199724	30	32
0.340461	0.253125	0.552619	0.740608	28.5	32
0.315443	0.571429	0.208148	0.0989098	20.8	24.5
0.985795	0.1	0.0786999	0.252297	26.4	32
0.439338	0.18125	0.454111	0.473521	27.2	32
0.70625	0.909375	0.118968	0.232205	32	32
0.229851	0.505	0.113807	0.164946	26.8	20
0.571818	0.121495	0.0377028	0.0191492	23.3	21.4
0.118052	0.0950704	0.796643	0.892573	27.9	28.4
0.120018	0.6125	0.0611658	0.0434737	20.7	32
1.00157	0.803774	0.776599	0.773898	27.6	26.5
0.161964	0.927393	0.236731	0.259586	32	30.3
0.2866	0.742308	0.0501863	0.069126	21.7	26
0.522406	0.724528	0.0105065	0.0445013	32	26.5
0.176329	0.679842	0.0893407	0.0768585	28.8	25.3
0.143029	0.447115	0.155505	0.0168772	32	20.8
0.425767	0.703125	0.0413716	0.0150877	26.9	32
1.0137	0.065625	0.293269	0.62142	23.5	32
0.881013	0.418773	-0.00201058	0.213781	32	27.7
0.587905	0.58125	0.0672709	0.142527	27.8	32
0.130171	0.135531	0.733405	0.904159	28.7	27.3
0.900843	0.980545	0.0920482	0.0119141	29.8	25.7
0.739182	0.452055	0.603151	0.0855735	30.2	29.2
0.48604	0.178832	0.0295221	0.0147259	32	27.4
0.793707	0.64375	0.227328	0.15558	29.1	32
0.834391	0.45339	0.0684505	0.0485321	20.3	23.6
0.595494	0.444444	0.0530712	0.0141561	21.7	31.5
0.507687	0.0761905	0.0473481	0.0186002	25.4	21
0.449387	0.458498	0.803031	0.846436	25.9	25.3
0.340625	0.84375	0.114912	0.0449964	32	32
0.600792	0.505155	0.721888	0.835417	28.3	29.1
0.260473	0.707317	0.108089	0.0588905	23.6	24.6
0.348648	0.40873	0.765654	0.750565	25.6	25.2
0.496238	0.566406	0.807697	0.72176	27	25.6
1.02908	0.921348	0.830719	-0.0244952	26.3	26.7
0.873491	0.753125	0.677323	0.525306	29	32
0.403886	0.338583	0.797881	0.786014	27.6	25.4
0.506015	0.4875	0.371368	0.368677	21.3	32
0.497239	0.265625	0.6725	0.236042	28.3	32
0.0596095	0.0334572	0.550852	0.792379	28.6	26.9
0.131692	0.0659722	0.0242984	0.045003	22	28.8
0.126078	0.384375	0.381198	0.0530324	23.2	32
0.405769	0.413934	0.697518	0.819437	25.8	24.4
0.560955	0.571984	0.807448	0.868437	27.2	25.7
0.119544	0.0126984	0.595048	0.31196	25.6	31.5
0.567103	0.909375	0.0843149	0.116141	25.8	32
0.281935	0.917722	0.675957	0.762581	27.3	31.6
0.350607	0.114833	0.0232523	0.0330696	26	20.9
0.426411	0.441935	0.147698	0.111559	32	31
0.740822	0.00471698	0.0846562	0.0324682	25.8	21.2
0.57755	0.682171	0.0701585	0.347193	25.6	25.8
0.830259	0.157895	0.0515351	0.0839205	29.1	22.8
0.769588	0.39	0.135992	0.0613628	29.1	20
1.02244	0.887821	0.124716	0.181765	32	31.2
0.643137	0.858182	0.123617	-0.00690485	25.5	27.5
0.875	0.525	0.104027	0.0444809	32	20
0.04508	0.0276817	0.792736	0.918659	24.9	28.9
0.288397	0.247012	0.755558	0.751472	28.9	25.1
0.232704	0.340824	0.544145	0.713636	27.3	26.7
0.33625	0.734375	0.0301874	0.390652	20	32
0.675922	0.946875	0.1651	0.138304	30.5	32
0.464146	0.215768	0.0858451	0.0928294	27.7	24.1
0.519553	0.400685	0.338043	0.322387	24.1	29.2
0.110994	0.0413534	0.766723	0.815089	26.5	26.6
0.454569	0.3375	0.13643	0.334469	23.8	32
1.01368	0.1375	0.759005	0.350136	24.9	32
0.193342	0.197628	0.28489	0.180282	32	25.3
0.399107	0.516234	-0.0341218	0.18653	32	30.8
0.840625	0.875	0.442549	0.437789	32	32
1.02604	0.183333	0.372102	0.639839	32	24
0.197747	0.632558	0.0555164	0.14906	32	21.5
0.460374	0.352941	0.421335	0.183887	29.7	23.8
0.403302	0.585657	0.731418	0.777335	28.4	25.1
0.625	0.965	0.225904	0.162317	32	20
0.260711	0.956897	0.157192	0.595814	26.4	23.2
0.59477	0.5	0.887215	0.857041	28.4	25.8
1.02819	0.724138	0.454106	0.317286	25.2	31.9
0.294324	0.253521	0.781118	0.491577	26.7	28.4
0.256468	0.3375	0.575979	0.853294	27.7	24
0.703125	0.209375	0.455417	0.0517723	32	32
0.84251	0.0305344	0.679599	0.598902	26.3	26.2
0.902645	0.787072	0.586386	0.819395	26.8	26.3
0.3625	0.17	0.0459686	0.15091	32	20
0.0884971	0.042471	0.65535	0.650242	26.5	25.9
0.817038	0.182573	0.455538	0.0959538	24.5	24.1
0.172682	0.803125	0.0529222	0.0323967	21.3	32
0.372652	0.436508	0.199147	0.358449	26.2	25.2
1.01114	0.953488	0.37813	0.613255	25.6	25.8
0.297063	0.199234	0.738778	0.815281	27	26.1
0.828125	0.146875	0.306662	0.328519	32	32
0.0861423	0.209738	0.545908	0.602599	26.7	26.7
0.50288	0.520161	0.808566	0.815816	28	24.8
0.948107	0.93254	0.477427	0.540872	24.7	25.2
0.569833	0.460674	0.758957	0.882915	27.5	26.7
0.106851	0.0756972	0.618798	0.865463	25.5	25.1
0.470655	0.636752	0.67756	0.728656	27	23.4
1.02481	0.708171	0.0587442	0.0490507	26.5	25.7
0.0520629	0.323383	0.099328	0.0566598	29.7	20.1
0.37625	0.509375	0.0259149	0.0462703	20	32
0.239321	0.337165	0.779644	0.758844	28.3	26.1
0.189847	0.31875	0.574272	-0.53348	25.3	32
0.312997	0.168966	0.700036	0.707827	26	29
0.747867	0.829365	0.241646	0.043578	32	25.2
0.466623	0.588477	0.590431	0.672373	28.5	24.3
0.342715	0.213235	0.737058	0.81086	26.1	27.2
0.351794	0.441406	0.548085	0.671942	27	25.6
0.407974	0.48125	0.765396	0.72603	29	32
0.0929938	0.977695	0.598276	0.742214	26.1	26.9
0.390343	0.315589	0.713914	0.893773	25.6	26.3
0.381123	0.251852	0.663996	0.773221	27.9	27
0.0561337	0.0348837	0.68654	0.874524	25.7	25.8
0.420878	0.459459	0.79169	0.86582	27.2	25.9
0.862675	0.425993	0.502915	0.850095	28.1	27.7
0.189793	0.108772	0.35623	0.762364	26.4	28.5
0.476811	0.505976	0.623303	0.677556	25.9	25.1
0.875267	0.440299	0.0817494	0.102302	30.1	26.8
0.804809	0.717131	0.59139	0.808573	28.8	25.1
0.452328	0.609375	0.0372117	0.0753054	25.5	32
0.981759	0.194656	0.720436	0.762828	24.9	26.2
0.689445	0.85625	0.0392196	0.165174	24.1	32
0.12219	0.189076	0.0549599	0.0861528	32	23.8
0.0770876	0.979866	0.109589	0.257303	25.1	29.8
0.300101	0.285124	0.689615	0.870371	26.9	24.2
0.56168	0.22541	0.0393354	0.677824	32	24.4
0.227209	0.323529	0.346968	0.327481	26.4	23.8
0.124101	0.842105	0.122385	-0.156946	24.4	22.8
1.0232	0.037037	0.810693	0.780223	28.1	27
0.155951	0.964427	0.61916	0.78704	25.9	25.3
0.367789	0.363971	0.737455	0.602267	25.9	27.2
0.278897	0.395	0.0834746	0.179211	26.3	20
0.0799721	0.947791	0.590312	0.78539	25.3	24.9
0.425653	0.992509	0.0419814	-0.00380576	27.1	26.7
0.544281	0.6125	0.0788649	0.431316	25.9	32
0.958772	0.98	0.0686125	0.115208	22.8	20
0.441788	0.687764	0.877419	0.599563	28.7	23.7
0.733541	0.854093	0.0755973	-0.0950211	20	28.1
0.359599	0.01875	0.0186515	0.239417	20.9	32
0.839878	0.729084	0.22193	0.0487055	32	25.1
0.310788	0.787671	0.242974	0.0571635	32	29.2
1.01616	0.735849	0.240359	-0.0237419	32	26.5
0.710367	0.607547	0.0997808	0.0911031	27.1	26.5
0.528848	0.450355	0.692182	0.920487	29.6	28.2
0.326149	0.666667	0.186021	0.0463123	23.2	24
0.983588	0.78125	0.175133	0.144225	27.8	32
0.580153	0.568702	0.594191	0.72648	27.6	26.2
0.301898	0.97551	0.416944	0.562483	28.5	24.5
0.314035	0.192982	0.72372	0.527993	27	28.5
0.186899	0.107407	0.734474	0.828325	28.1	27
0.294202	0.271654	0.730583	0.779791	26.4	25.4
0.639988	0.204082	0.376645	0.202707	28.1	24.5
0.474056	0.569038	0.729297	0.384155	27.4	23.9
0.205756	0.38	0.187311	0.65469	27.1	25
0.270737	0.16129	0.623832	0.705962	26.6	24.8
0.71875	0.365625	0.741656	0.237755	27.2	32
0.355024	0.860759	0.124328	0.313681	32	31.6
0.195071	0.119048	0.621196	0.76625	26.6	25.2
0.368427	0.330709	0.764319	0.855053	26.7	25.4
0.386377	0.503876	0.488815	0.449128	26.7	25.8
0.53125	0.365625	0.0529317	0.192649	32	32
1.01348	0.946768	0.70033	0.818076	27.1	26.3
0.0804028	0.775439	0.116789	-0.088152	22.3	28.5
0.137599	0.118774	0.314293	0.628134	25.4	26.1
0.833854	0.995215	0.223052	0.0900051	23.6	20.9
0.37136	0.362007	0.803107	0.774255	25.6	27.9
0.778125	0.55	0.374995	0.0766055	32	32
0.6526	0.678125	0.762379	0.0181734	27.4	32
0.445604	0.364286	0.733253	0.649442	26	28
0.927333	0.984848	0.781882	0.847651	25	26.4
0.103745	0.695473	0.567718	0.54439	25.7	24.3
0.604452	0.71371	0.660603	0.771357	25	24.8
0.324396	0.292776	0.736646	0.818775	27.2	26.3
0.313633	0.239544	0.777418	0.812877	27.6	26.3
0.80802	0.814655	0.394079	0.691799	24.1	23.2
0.529565	0.776471	0.638175	0.544421	25.6	25.5
0.801694	0.729642	0.843485	0.816497	27.5	30.7
0.309332	0.202091	0.785158	0.751374	25.7	28.7
0.123279	0.0258303	0.664668	0.794849	25.7	27.1
0.353161	0.19685	0.774284	0.774863	27.6	25.4
0.371454	0.287823	0.758447	0.706277	26.5	27.1
0.389091	0.218182	0.764971	0.641311	27.5	27.5
0.324085	0.264	0.54207	0.702043	28.4	25
0.43728	0.453184	0.719708	0.861805	27.2	26.7
0.382371	0.311741	0.682187	0.673501	26.7	24.7
0.371144	0.6	0.264516	0.153936	23.5	32
0.389418	0.472222	0.70007	0.878896	27	25.2
0.984252	0.00392157	0.10155	0.0846885	32	25.5
0.119033	0.109023	0.765742	0.844848	26.1	26.6
0.439989	0.340336	0.697564	0.642912	27.6	23.8
0.522702	0.408602	0.726744	0.842702	27.7	27.9
0.44053	0.465649	0.771301	0.857773	26.5	26.2
0.575272	0.571429	0.783693	0.782209	26.8	26.6
0.40405	0.330709	0.606086	0.815356	26.4	25.4
0.349833	0.426877	0.690134	0.831827	26	25.3
0.362519	0.386454	0.793464	0.8591	26.1	25.1
0.464805	0.67623	0.00442342	0.179259	32	24.4
0.916186	0.423077	-0.0407116	0.0918597	32	31.2
0.39827	0.329457	0.740774	0.828819	26.8	25.8
0.782604	0.66875	0.460256	0.0310333	27.7	32
0.922917	0.1625	0.0774445	0.052919	25.5	32
0.0943712	0.591973	0.0316832	0.372435	21.2	29.9
0.325	0.328125	0.149674	0.0568112	32	32
0.774454	0.479167	0.26842	0.47268	30.5	24
0.354593	0.357977	0.708016	0.774281	27.6	25.7
0.207036	0.241667	0.571915	0.725544	25.7	24
0.285076	0.267717	0.211627	0.764221	25.9	25.4
0.427322	0.719828	0.71657	0.543538	27.4	23.2
0.876471	0.0294118	0.74842	0.605056	25.5	20.4
0.99375	1	0.0460302	0.0566024	32	20
0.834772	0.750903	0.658041	0.592351	27.6	27.7
0.30191	0.219124	0.676777	0.841066	25.4	25.1
0.467561	0.488971	0.454659	0.878081	28.9	27.2
0.662764	0.672065	0.651585	0.642948	25.9	24.7
0.716368	0.799228	0.366563	0.689221	24.1	25.9
1.01766	0.442308	0.011507	0.0461759	27	26
0.216645	0.844898	0.184522	0.563697	32	24.5
0.290093	0.467532	0.568472	0.400221	26.1	23.1
0.11882	0.0820312	0.63363	0.757947	26.8	25.6
0.561154	0.396887	0.481864	0.615854	27.7	25.7
0.976938	0.0210526	0.400596	0.82012	24.8	28.5
0.532094	0.385185	0.557407	0.649969	28.1	27
0.184375	0.740625	0.132195	0.200271	32	32
0.538308	0.306202	0.441495	0.447539	28.3	25.8
0.849107	0.331169	0.153792	0.720492	32	30.8
0.799107	0.596875	0.128211	0.262764	21.7	32
0.384012	0.356223	0.494808	0.241313	27.8	23.3
0.84963	0.646465	0.0513158	0.0917227	20	29.7
0.11875	0.215625	0.1444	0.229045	32	32
0.400611	0.065625	0.771678	0.627177	26.6	32
0.142874	0.171548	0.065035	0.238847	32	23.9
0.267557	0.484375	0.0671346	0.193812	28.3	32
0.782443	0.801527	0.530607	0.677458	26.2	26.2
0.257837	0.0543478	0.0596206	0.0227566	22.7	27.6
0.382707	0.5625	0.0529722	0.345612	22.3	32
0.234119	0.546875	0.0842848	0.073842	24.4	32
0.373316	0.691667	0.108524	-0.0527303	29.7	24
0.848031	0.153125	0.179003	0.295254	21.9	32
0.42	0.46	0.101615	0.126657	20	20
0.148565	0.91	0.0111785	0.0536279	20.9	20
0.722989	0.753333	0.0550726	0.0878847	29	30
0.712584	0.913793	0.181181	0.0464193	24.1	23.2
0.05535	0.0797101	0.794031	0.799671	28.2	27.6
0.829583	0.371875	0.132905	0.0235799	30	32
0.649997	0.440476	0.107115	0.216368	28.9	25.2
0.357143	0.363636	0.554602	0.0462201	27	23.1
0.385591	0.404959	-0.0442225	0.622351	29.4	24.2
0.456725	0.696864	0.0719274	0.0882425	20	28.7
0.825124	0.228125	0.257873	0.278748	30.2	32
0.832534	0.556338	0.200326	0.117647	28.2	28.4
0.557971	0.617391	0.0534527	0.170982	27.6	23
0.313289	0.87372	0.74494	0.353384	25.7	29.3
0.33477	0.111498	0.686447	0.133342	26.6	28.7
0.579336	0.557196	0.668572	0.730851	27.1	27.1
0.0402384	0.941634	0.760077	0.785794	25.2	25.7
0.952417	0.0692308	0.476735	0.796179	25.3	26
0.376923	0.211538	0.709773	0.840568	30	26
0.733958	0.952381	0.291612	0.465383	25.9	29.4
0.958655	0.834375	0.842567	0.545376	29.1	32
0.852171	0.768966	0.0166363	0.276604	21.6	29
0.934552	0.19375	0.339483	-0.00465536	21.2	32
0.194245	0.169065	0.849471	0.850949	27.8	27.8
0.132107	0.769231	0.69166	0.797144	24.8	29.9
1.01665	0.612245	0.0361904	0.0547631	32	24.5
0.20625	0.846875	0.0217009	0.186694	20	32
0.763557	0.75265	0.582868	0.78885	28.9	28.3
0.0783721	0.0186047	0.145114	0.13698	20	21.5
1.02578	0.0147059	0.0783385	0.0356198	20	20.4
0.159035	0.933333	0.0679683	0.134931	20	28.5
0.712012	0.553125	0.631133	0.206119	26.9	32
0.36995	0.436735	0.357095	0.720062	24.3	24.5
0.102717	0.0790514	0.152953	0.108454	32	25.3
0.552827	0.525292	0.667729	0.614189	26.1	25.7
0.328125	0.8875	0.252883	0.0419625	32	32
0.817887	0.447964	0.683982	0.0720109	32	22.1
0.708333	0.3125	0.143977	0.0557324	28.8	32
0.146414	0.241107	0.353493	0.78964	23.4	25.3
0.140625	0.209375	0.296665	-0.0111601	32	32
0.434484	0.48249	0.591794	0.797109	24	25.7
0.05625	0.109375	0.576329	0.695305	32	32
0.776442	0.284375	0.0989973	0.112692	20.8	32
0.300263	0.877023	0.270751	0.11631	32	30.9
0.12966	0.0596491	0.826131	0.258401	25.6	28.5
0.461918	0.6625	0.787023	0.466368	24.7	32
0.224648	0.765	0.552249	0.104874	28.4	20
0.59375	0.565625	0.0718046	0.195432	32	32
0.180965	0.671875	0.0270121	0.104261	26.3	32
0.975	0.984375	0.117261	0.0163346	32	32
0.0916708	0.126531	0.425473	0.519786	24.6	24.5
0.741036	0.631579	0.775297	0.887424	27.9	24.7
0.358835	0.323024	0.813503	0.316516	26.6	29.1
0.214249	0.212014	0.810028	0.814448	27.2	28.3
0.460411	0.693103	0.0776405	0.44874	28.7	29
0.77125	0.0625	0.0550223	0.0162391	20	32
0.102752	0.45082	0.104222	0.211628	22.4	24.4
0.56386	0.0483871	0.153741	0.166933	24.6	31
0.294962	0.187739	0.820108	0.840702	26.8	26.1
0.611422	0.1375	0.771236	0.344484	29	32
0.433081	0.673016	0.167179	0.0613643	27.1	31.5
0.401786	0.153125	0.0652226	0.237872	22.4	32
0.287092	0.0671937	0.222761	0.612055	32	25.3
0.949415	0.206731	0.281218	0.181931	25.3	20.8
0.16092	0.10728	0.264859	0.559001	26.1	26.1
0.96125	0.821875	0.0222744	0.0396385	20	32
0.528936	0.667925	0.803855	0.10004	26.8	26.5
0.30774	0.434599	0.410662	0.0386092	32	23.7
0.310612	0.01875	0.0397052	0.455133	29.8	32
0.239822	0.174242	0.702975	0.819688	26.2	26.4
0.179511	0.802632	0.336362	0.731037	26.6	30.4
1.00609	0.822742	0.200028	0.458511	24.6	29.9
0.060829	0.933086	0.621999	0.740992	28.1	26.9
0.200694	0.175	0.813186	0.742129	27	32
0.423104	0.328947	0.825685	0.881918	27.9	30.4
0.244324	0.12585	0.628217	0.519685	24.9	29.4
0.288661	0.60625	0.372819	0.267201	25.3	32
0.145455	0.130909	0.683483	0.167902	28.6	27.5
0.100806	0.0483271	0.719875	0.754791	25.7	26.9
0.49877	0.25	0.236944	0.2675	25.4	32
0.295878	0.266409	0.697715	0.911654	27.2	25.9
1.02694	0.93985	0.558115	0.765841	25.2	26.6
0.342563	0.588477	0.182326	0.0225434	21	24.3
0.427144	0.385827	0.807558	0.819693	27.9	25.4
0.333034	0.4875	0.53466	0.580961	27.8	24
0.886177	0.196875	0.204343	0.153563	27.4	32
0.327188	0.870445	0.0252107	0.0281112	23.3	24.7
0.127735	0.477273	0.371501	0.65438	25.9	26.4
0.259725	0.240964	0.535331	0.689548	26.8	24.9
0.142034	0.0986842	0.754396	0.792878	25.8	30.4
0.665328	0.87	0.351712	0.1482	27.4	20
0.833094	0.419672	0.5017	0.424186	32	30.5
0.647434	0.496032	0.74712	0.768755	27.4	25.2
0.613697	0.690625	0.0456695	0.039513	23.5	32
0.927133	0.988	0.670405	0.790069	28.6	25
0.541242	0.553435	0.815415	0.897177	25.7	26.2
0.0655276	0.0526316	0.859944	0.85705	26.8	28.5
0.578064	0.738281	0.338773	0.802949	25.8	25.6
0.078125	0.259375	0.247354	0.0956486	32	32
0.504076	0.559375	0.863267	0.398904	27.6	32
0.755038	0.725552	0.770489	0.709265	29.4	31.7
0.93625	0.39375	0.066924	0.0533283	20	32
0.22818	0.428125	0.179592	0.158546	28.5	32
0.55625	0.51875	0.82116	0.311927	26	32
0.483628	0.427481	0.730297	0.752264	25.9	26.2
0.386282	0.292419	0.826496	0.537371	27.7	27.7
0.60646	0.476534	0.791613	0.775478	28	27.7
0.416264	0.811594	0.0700639	0.0387513	21.6	27.6
0.046875	0.803125	0.303893	0.355083	32	32
0.582275	0.601533	0.617703	0.816727	26.8	26.1
0.740809	0.65	0.649043	0.39755	27.2	32
0.853878	0.65	0.690119	0.275423	25.3	32
0.520063	0.93125	0.242836	0.196793	25.7	32
0.255172	0.207273	0.782309	0.851392	31.9	27.5
0.935749	0.868613	0.638503	0.521538	25.8	27.4
0.125081	0.120567	0.639901	0.761851	26.4	28.2
0.574532	0.542969	0.661228	0.840197	23.7	25.6
0.688596	0.715909	0.701771	0.833544	24.7	26.4
0.359032	0.248062	0.15414	0.329	21.9	25.8
0.401895	0.2875	0.766772	0.293421	28.7	32
0.165625	0.79375	0.350733	0.165888	32	32
0.557013	0.5875	0.150694	0.137079	26.2	32
0.767183	0.0719424	0.192643	0.273104	30.7	27.8
0.978378	0.925676	0.690742	0.711551	26	29.6
0.119361	0.963816	0.810474	0.784632	26.6	30.4
0.340743	0.264605	0.253607	0.337753	25.6	29.1
1.00837	0.0753968	0.515137	0.875466	25.4	25.2
0.907838	0.901575	0.710528	0.820273	26.4	25.4
0.220971	0.199324	0.750478	0.858693	27	29.6
0.969039	0.729373	0.67398	0.811286	26.5	30.3
0.0886824	0.9875	0.87875	0.423524	29.6	32
0.960565	0.438095	0.103805	0.00540502	32	21
0.565968	0.541985	0.764652	0.801868	28.2	26.2
0.435236	0.659375	0.0779932	-0.0109071	27.6	32
0.11875	0.04375	0.11599	0.245058	32	32
0.478452	0.482927	0.0372448	0.00302805	26.6	20.5
0.479779	0.615625	0.294103	0.275988	28.9	32
0.690813	0.779923	0.777349	0.833805	27.7	25.9
0.437221	0.445693	0.631838	0.851932	25.2	26.7
0.311905	0.765	0.0680018	0.0308612	21	20
0.825463	0.426778	0.278958	0.664147	24.5	23.9
0.809103	0.768924	0.521708	0.766614	28.3	25.1
0.792178	0.701887	0.509853	0.74952	27.5	26.5
0.0898382	0.230769	0.693968	0.813409	27.1	26
1.02192	0.919831	0.841566	0.860337	25.1	23.7
0.367547	0.376	0.673172	0.886358	26.5	25
0.106634	0.114943	0.720957	0.822133	26.7	26.1
0.626138	0.507463	0.721875	0.856415	24.6	26.8
0.710246	0.716783	0.62222	0.748605	25.3	28.6
0.446875	0.715625	0.109595	0.0692415	32	32
0.6067	0.70625	0.176044	0.344066	22.2	32
0.317372	0.311284	0.798152	0.823943	27.1	25.7
0.332178	0.850649	0.0433983	0.0865719	20.6	30.8
0.467082	0.341549	0.652192	0.799663	26.1	28.4
0.45867	0.493631	0.824452	0.803254	26.7	31.4
0.269946	0.30888	0.629151	0.862783	26.2	25.9
0.410698	0.225	0.667602	0.624561	28.1	32
0.174096	0.360784	0.716199	0.756232	25.6	25.5
0.441692	0.511194	0.671437	0.756951	25.7	26.8
0.327483	0.3875	0.0978761	0.147933	21.9	32
0.523897	0.409375	0.7772	0.776677	27.2	32
0.104924	0.0571429	0.831237	0.677042	26.9	24.5
0.364883	0.225	0.72558	0.660055	27.8	32
0.201533	0.610619	0.130559	0.121483	24.7	22.6
0.322917	0.38125	0.728792	0.467583	25.2	32
0.158706	0.390511	0.321276	0.638132	24.1	27.4
0.486217	0.173387	0.118051	0.124883	29.9	24.8
0.232897	0.695279	0.0315258	0.0383718	20	23.3
0.404984	0.225352	0.673422	0.886172	26	28.4
0.498793	0.698745	0.734816	0.803103	29.3	23.9
0.600899	0.765625	0.230511	0.195205	27.1	32
0.928827	0.0177305	0.599516	0.769732	25.4	28.2
0.22125	1	0.0149392	0.0669726	20	32
0.986634	0.121849	0.599467	0.774751	25.4	23.8
0.505327	0.762712	0.0977762	0.594076	31.5	23.6
0.831138	0.928125	0.0442785	0.44677	22.3	32
0.389676	0.461832	0.677398	0.739756	27.3	26.2
0.192972	0.175	0.0470437	0.0332417	24.9	20
0.797697	0.725	0.211699	0.157377	30.4	32
0.952168	0.21875	0.736217	0.282706	29.4	32
0.32125	0.578125	0.052701	0.306732	20	32
0.964768	0.7	0.0681349	0.0508541	23.7	20
0.326087	0.25	0.706432	0.889433	27.6	27.6
0.165625	0.790625	0.257585	0.152609	32	32
0.627167	0.602941	0.822148	0.865634	28.5	27.2
0.334072	0.376033	0.703742	0.812831	24.6	24.2
0.6	0.625	0.00446749	0.0270403	20	20
0.995715	0.625498	-0.0962767	0.108636	26.5	25.1
0.199129	0.86	0.0853	0.0502048	28.7	20
0.372008	0.593284	0.0212437	0.064967	28.5	26.8
0.134939	0.0985401	0.00574783	0.0286408	26.1	27.4
0.0860424	0.41	0.0288384	0.055925	28.3	20
0.876638	0.996689	0.760402	0.787842	27.4	30.2
0.838015	0.925094	0.210494	0.0951244	32	26.7
0.130136	0.171103	0.530363	0.846236	24.8	26.3
0.900882	0.980237	0.639272	0.483256	28.6	25.3
0.224158	0.108949	0.374027	0.753442	25.3	25.7
1.0311	0.785978	0.670305	0.440112	25.4	27.1
0.356452	0.532258	0.860907	0.328839	26	24.8
0.914353	0.589286	0.0265292	0.109138	31.9	28
0.24375	0.35	0.171994	0.188811	32	32
0.0625	0.371875	0.548289	0.154367	32	32
0.377565	0.507752	0.555808	0.801293	25.5	25.8
0.786652	0.271478	0.181917	0.0668712	24.9	29.1
0.761187	0.539519	0.319566	0.604125	27.3	29.1
0.94125	0.05625	0.0245049	0.17652	20	32
0.809375	0.671875	0.0646978	0.0824683	32	32
0.0456731	0.688462	0.16402	0.262782	32	26
0.56875	0.205	0.124645	0.0461862	32	20
0.13779	0.142857	0.400724	0.58917	25.6	25.9
0.628388	0.485437	0.250932	0.143854	32	30.9
0.340971	0.210332	0.102995	0.221565	32	27.1
0.423479	0.0564784	0.541581	0.252936	28.9	30.1
0.677645	0.645914	0.529903	0.326423	26.5	25.7
0.39159	0.168498	0.318449	0.711719	29.2	27.3
0.868587	0.440613	0.181511	0.126548	23.1	26.1
0.374598	0.150579	0.3075	0.715094	28.9	25.9
0.628378	0.39527	0.773517	0.505943	29.2	29.6
0.609304	0.390572	0.0692601	-0.0020797	24.6	29.7
0.640495	0.900943	0.0276055	0.0231679	25.1	21.2
0.807915	0.782143	0.172639	0.0579989	25.9	28
0.730194	0.828125	0.502899	0.296493	28.4	32
0.110131	0.685	0.0881533	0.0314097	30.6	20
1.01547	0.961353	0.237711	0.074345	32	20.7
0.809375	0.075	0.135358	0.0906282	32	32
0.071875	0.2375	0.30264	0.0856013	32	32
0.109821	0.05	0.128347	0.0262973	28	32
0.187272	0.270386	0.0518914	0.205157	32	23.3
0.54125	0.759375	0.0171461	0.0329116	20	32
1.03257	0.768683	0.4969	0.21086	28.3	28.1
0.54177	0.442006	0.476837	0.591885	29.1	31.9
1.01403	0.975709	0.33172	0.0546579	32	24.7
0.31463	0.680135	0.1791	0.136625	20	29.7
0.349646	0.6625	0.0785882	0.361572	21.2	32
0.803125	0.434375	0.414238	0.0190653	32	32
0.40811	0.232824	0.6934	0.715742	27.9	26.2
0.0890351	0.968421	0.110222	0.130055	32	28.5
0.928651	0.496875	0.27142	0.240308	27.9	32
0.963542	0.429167	0.193629	0.0756828	32	24
0.335762	0.304636	0.0148284	0.232154	32	30.2
0.436301	0.16	0.0534396	0.103431	21.9	20
0.857143	0.480519	0.064097	0.124615	24.9	23.1
0.686325	0.465625	0.914617	0.250942	26.6	32
0.721496	0.783784	0.199614	0.161867	24.7	29.6
0.960059	0.80315	0.323911	0.653131	26.2	25.4
0.759638	0.0679612	0.219375	0.0756219	32	30.9
0.796875	0.575	0.0569693	0.0783338	32	32
0.946825	0.747525	0.0293913	0.0611548	23.2	20.2
0.700384	0.747934	0.197058	0.697607	21.3	24.2
0.28125	0.678125	0.169591	0.0553441	31.2	32
0.675667	0.134375	0.0128445	0.060298	20.6	32
0.921875	0.19	0.170541	0.0265478	32	20
0.954555	0.95625	0.215642	0.124711	29.5	32
0.414567	0.43	0.14123	0.00754742	25.4	20
0.253411	0.347458	0.674914	-0.220762	24.6	23.6
0.924523	0.783898	0.0506736	0.123672	32	23.6
1.02482	0.460581	0.507882	0.865833	32	24.1
0.198067	0.917266	0.0701282	0.0747044	28.8	27.8
0.269249	0.78327	0.120632	0.111008	32	26.3
0.89632	0.703125	0.296648	0.654687	27.3	25.6
0.3375	0.71	0.0363703	0.0784227	32	20
0.447134	0.273764	0.571267	0.58983	26	26.3
0.93043	0.897541	0.119428	0.0225209	32	24.4
0.389333	0.18125	0.736012	0.313644	26.6	32
0.120958	0.907801	0.0748348	0.441841	27.2	28.2
0.092107	0.755853	0.341418	0.364981	30	29.9
0.175322	0.373494	0.11993	0.160817	31.6	24.9
0.464976	0.356618	0.775121	0.803356	24.5	27.2
0.833886	0.741445	0.224794	0.294571	23.4	26.3
0.168855	0.415625	0.0337156	0.185497	23.8	32
0.654272	0.517241	0.69207	0.707953	26.8	29
0.954875	0.950758	0.864911	0.933786	25.3	26.4
0.289785	0.580645	0.368107	0.0808808	30	24.8
1.01736	0.173387	0.170726	0.283256	24.3	24.8
0.441368	0.454887	0.634662	0.57047	25.5	26.6
0.27207	0.286853	0.45066	0.588311	25.2	25.1
0.21875	0.99	0.0296722	0.0730618	32	20
0.391617	0.821656	0.0306756	0.0301901	31	31.4
0.994551	0.182724	0.196656	0.805745	25	30.1
0.913573	0.00980392	0.237613	0.100225	28.2	30.6
0.071875	0.578125	0.174103	0.0366939	32	32
0.314281	0.458498	0.624736	0.429227	26.7	25.3
0.471802	0.471572	0.793072	0.864753	26.2	29.9
0.346349	0.225296	0.580779	0.851246	26.5	25.3
0.682707	0.432727	0.508662	0.535319	26.6	27.5
0.612772	0.2875	0.272535	-0.0363359	29.9	32
0.491523	0.513308	0.756758	0.680122	26.6	26.3
0.774464	0.220339	0.0716087	0.0209135	21.2	23.6
0.168977	0.396104	0.0373067	0.29712	26.8	30.8
0.19293	0.47541	0.283158	0.280176	32	24.4
0.612398	0.601307	0.0450535	0.130422	32	30.6
0.455172	0.473354	0.0544903	0.407968	32	31.9
0.393897	0.565068	0.0169061	0.141015	27.9	29.2
0.591595	0.684375	0.0402383	0.316095	23.2	32
0.0833046	0.922509	0.713869	0.684741	27.8	27.1
0.455305	0.360153	0.497736	0.614164	28.4	26.1
0.673852	0.543253	0.124528	0.0411076	25.7	28.9
0.460901	0.546875	0.0136922	0.0272625	21.5	32
0.310179	0.208178	0.832161	0.767109	26.7	26.9
0.206363	0.137255	0.666631	0.828282	26.5	25.5
0.393813	0.370242	0.535077	0.659557	26.6	28.9
1.03196	0.476378	0.104076	0.108929	28.6	25.4
0.213727	0.441315	0.412563	0.347939	25.2	21.3
0.907637	0.963576	0.0369474	0.110494	32	30.2
0.865197	0.0816327	0.769523	0.530459	26.1	24.5
0.390512	0.300725	0.691963	0.879375	25.6	27.6
0.825027	0.648551	0.229498	0.290271	24.6	27.6
0.436253	0.384236	0.0356988	0.090762	32	20.3
0.440507	0.737452	0.0397818	0.192844	23	25.9
0.758375	0.796154	0.699106	0.819302	24.8	26
0.0574421	0.798507	0.0770657	0.0293198	21.8	26.8
0.912256	0.820189	0.0395341	0.25001	29.7	31.7
0.801489	0.653571	0.755308	0.812082	28.3	28
0.935943	0.65	0.451127	0.487002	26.1	32
0.986959	0.096875	0.799196	0.424244	25.4	32
0.0514553	0.00337838	0.525501	0.575616	28.6	29.6
0.0834652	0.90625	0.33705	0.154997	31.6	32
0.73866	0.24	0.0338619	0.0588991	29.1	20
0.778125	0.7625	0.220724	0.238086	32	32
0.958197	0.48	0.110327	0.029092	24.4	20
0.411422	0.1625	-0.0528169	0.130725	29	32
0.30602	0.681633	0.14462	0.166473	20	24.5
0.387425	0.358209	0.7082	0.842004	28.2	26.8
0.163208	0.13	0.0193115	0.0741778	26.5	20
0.52125	0.53125	0.10939	0.139403	20	32
0.738311	0.770609	0.475538	0.715463	26.4	27.9
0.525047	0.516981	0.619326	0.863304	28.4	26.5
0.0984008	0.0152672	0.789178	0.850503	27.4	26.2
0.51875	0.93125	-0.143477	0.681912	32	32
0.685061	0.785714	0.667027	0.683091	25.5	25.2
0.0946886	0.265	0.445538	0.0351303	27.3	20
0.68257	0.719697	0.601109	0.82588	26.2	26.4
0.522867	0.603175	0.128963	0.275707	32	25.2
0.402597	0.661157	0.0284151	0.0440242	23.1	24.2
0.393402	0.355932	0.81834	0.339328	26.1	29.5
0.7886	0.689895	0.0931424	0.0650804	32	28.7
0.896429	0.674107	0.0329505	0.106512	32	22.4
0.47535	0.354839	0.792976	0.764623	26.5	31
0.55628	0.37931	0.0661234	0.0292177	26.3	23.2
0.786518	0.240625	0.424048	0.209795	26.1	32
0.22335	0.03125	0.170866	0.0331658	23.1	32
0.749768	0.928315	0.408616	0.209277	24.3	27.9
0.118995	0.8375	0.438616	0.0113601	25.5	32
0.129213	0.810631	0.584374	0.511208	28.1	30.1
0.238917	0.231373	0.514162	0.821071	27.6	25.5
0.65133	0.153153	-0.00287789	0.0936601	25.2	22.2
0.212573	0.0456274	0.360106	0.652917	27.9	26.3
0.778472	0.18125	0.17195	0.0922037	27	32
0.111725	0.205575	0.0253541	0.142719	20	28.7
0.0875	0.38125	0.136781	0.175409	32	32
0.153967	0.817352	0.186875	0.421407	32	21.9
0.690584	0.628	0.0765657	0.111617	29.1	25
0.59625	0.146875	0.0601405	0.122641	20	32
0.39	0.045	0.0664077	0.0187606	20	20
0.0931144	0.240343	0.772913	0.197951	27.6	23.3
0.0572727	0.535	0.191199	0.0919173	27.5	20
0.958334	0.926199	0.654269	0.754994	30.2	27.1
0.691711	0.703125	0.0701245	0.0105448	28.2	32
0.442242	0.578125	0.710282	0.613496	25.7	32
0.918839	0.813953	0.614438	0.475502	28.1	25.8
0.120886	0.91	0.120411	0.0331222	31.6	20
0.219415	0.651064	0.0748468	0.11586	32	23.5
0.74917	0.675	0.138926	0.382973	22.6	32
0.677291	0.491103	0.663306	0.815273	32	28.1
0.818866	0.981481	0.142943	0.0728443	32	21.6
0.5633	0.628253	0.032613	0.0861123	25.2	26.9
0.0328571	0.243506	0.0443748	0.0978709	20	30.8
0.330769	0.393258	0.685039	0.841779	27.6	26.7
0.645139	0.590625	0.80754	0.646411	27	32
0.304871	0.153584	0.65463	0.510641	26.9	29.3
0.189462	0.319549	0.134616	0.502543	26.7	26.6
0.377711	0.71875	0.0859087	0.0805518	21.9	32
0.466286	0.3625	0.17688	0.106943	27.9	32
0.595181	0.4875	0.463319	0.236431	26.2	32
0.931094	0.128	0.79434	0.874887	25.6	25
0.25625	0.0375	0.182355	0.060043	28.5	32
0.411831	0.667883	0.0931737	0.252747	31.6	27.4
0.844696	0.878261	0.0567447	0.0672355	25.7	23
0.3984	0.319066	0.498829	0.680549	26.5	25.7
0.19316	0.636943	-0.0679949	-0.0545934	23	31.4
0.563499	0.501767	0.818102	0.828232	25.1	28.3
0.116596	0.588652	0.25681	0.0667868	30	28.2

## Sheet: 5uM MF +Dex
Old_Phase	New_Phase	r2_before	r2_after	Period_before	Period_after
0.0497736	0.184028	-0.202354	0.310619	22.7	28.8
1.01625	0.06875	0.17148	-0.00104608	30	32
0.233333	0.44	0.14416	0.635168	25.5	30
0.45057	0.586364	0.116994	-0.0342997	26.3	22
0.905054	0.970696	0.201517	0.564922	26.3	27.3
0.430219	0.531148	0.735003	0.844395	26.3	30.5
0.0628985	0.254237	0.0529641	0.0950359	21.8	29.5
0.505863	0.458904	0.806196	0.810988	26.4	29.2
0.395213	0.53668	0.797561	0.802524	26.1	25.9
0.628778	0.67451	0.839664	0.836973	26.6	25.5
0.346491	0.310606	0.854713	0.802147	26.6	26.4
0.185526	0.100386	0.730809	0.8501	25.4	25.9
0.864816	0.534591	0.0486016	0.279956	26.1	31.8
0.475422	0.628906	0.74673	0.767542	27.4	25.6
0.42529	0.447876	0.808038	0.840463	26	25.9
0.549919	0.400673	0.833065	0.868204	27.6	29.7
0.643971	0.638783	0.074647	0.0760209	22.5	26.3
0.132231	0.131687	0.618667	0.823834	26.5	24.3
0.56	0.62	0.108776	0.026049	30	20
0.403471	0.114391	0.0218566	0.115854	32	27.1
1.03143	0.71831	0.185055	0.148804	32	28.4
0.858088	0.507353	0.241434	0.702844	32	27.2
0.261661	0.930657	0.645541	0.719796	28.2	27.4
0.201423	0.498182	0.00632603	0.159057	28.1	27.5
0.717283	0.503125	0.293218	0.265864	21.3	32
0.688362	0.327586	0.10095	0.0711694	32	23.2
0.807542	0.434375	0.0376522	0.1247	27.1	32
0.0722787	0.0604027	0.607276	0.278284	25.6	29.8
0.926859	0.729452	0.652117	0.82718	28	29.2
0.614775	0.121875	0.00473144	0.219337	21.7	32
0.237878	0.0394265	0.724584	0.734701	28	27.9
0.75125	0.95	0.0121036	0.0932383	20	32
0.184028	0.39375	0.0400943	0.0838388	21.6	32
0.386985	0.831541	0.0333488	0.588058	32	27.9
0.76795	0.991266	0.0941772	0.063137	29.4	22.9
0.153378	0.641892	0.0698547	0.181682	20	29.6
0.230795	0.8	0.460411	0.47418	27.5	32
0.804512	0.827815	0.454903	0.361007	32	30.2
0.705908	0.885714	0.530194	0.759191	24.3	28
0.493552	0.625	0.0505623	0.128852	25.2	32
0.983143	0.821429	0.203393	0.125958	25	28
0.144304	0.620567	0.140138	0.105187	32	28.2
0.903112	0.471875	0.144132	0.430899	23.9	32
0.707532	0.6875	0.16693	0.133809	23.4	32
0.781971	0.0789474	0.241049	0.176694	29.9	30.4
0.579886	0.18125	0.119968	0.105469	27.5	32
0.8511	0.233449	0.0970405	0.0900973	32	28.7
0.773276	0.945	0.0407244	0.0301321	23.2	20
0.467146	0.824903	0.0676593	0.131711	24.8	25.7
0.353061	0.854305	0.0327014	0.0441176	23.7	30.2
0.65	0.69	0.0289682	0.0519209	32	20
0.604302	0.021875	0.0647335	0.113842	23.1	32
0.268939	0.6375	0.0588985	0.0791957	22	24
0.58125	0.796875	0.0379865	0.0994829	32	32
0.26241	0.811159	0.0647011	0.075675	22.6	23.3
0.165454	0.181467	0.251573	0.104808	24.4	25.9
0.454635	0.215947	0.0798839	0.161831	23.9	30.1
0.0979167	0.204167	0.112668	0.172631	32	24
0.645758	0.112033	0.0896331	0.0792419	27.4	24.1
0.121467	0.897233	0.116329	0.118521	32	25.3
0.282479	0.361217	0.826606	0.813854	27.4	26.3
0.669622	0.125581	0.0881304	-0.0149445	32	21.5
0.12689	0.760518	0.30795	0.25227	29.2	30.9
0.549193	0.769953	0.0889543	0.0362527	32	21.3
0.493857	0.665625	0.0757241	0.359182	23.4	32
1.0392	0.42562	0.132559	0.0402536	32	24.2
0.108333	0.329545	0.271909	0.0361351	32	26.4
0.800176	0.488372	-0.0811073	0.0831576	32	30.1
0.323367	0.249057	0.775575	0.698733	26	26.5
0.47351	0.902913	0.151525	0.0156466	26.7	20.6
0.711676	0.614407	0.512393	0.459229	22.5	23.6
0.575774	0.5	0.81015	0.608363	27.2	22.6
0.0804702	0.990506	0.753684	0.862089	25.9	31.6
0.406046	0.407895	0.22484	0.0556277	28.7	22.8
0.155309	0.0804196	0.80921	0.683468	26.3	28.6
1.01395	0.967391	0.226012	0.0446689	32	27.6
0.726135	0.139344	-0.0353789	0.173224	24.3	24.4
0.903327	0.818548	0.0816084	0.0421167	32	24.8
0.413571	0.276	0.765575	0.777573	28	25
0.0968401	0.965	0.0541677	0.143305	26.9	20
0.315709	0.290196	0.801631	0.613213	25.7	25.5
0.0865245	0.00722022	0.687919	0.86347	27.5	27.7
0.54625	0.41875	0.0196914	0.167365	20	32
0.681703	0.66171	-0.00601798	0.1649	32	26.9
1.04105	0.747664	0.08983	0.0226603	22.7	21.4
0.443207	0.24375	0.0279318	0.28801	23	32
0.152491	0.0875	0.813959	0.495544	26.6	32
0.508125	0.548263	0.843114	0.545265	26.8	25.9
0.313595	0.669725	0.0908982	0.0290786	28.6	21.8
0.90625	0.30625	0.230804	0.040067	32	32
0.95	0.55	0.107685	0.071064	32	20
1.03315	0.404348	0.0618026	0.0876936	21.9	23
0.580842	0.347826	0.310031	0.159013	32	25.3
0.405221	0.78125	0.00883025	0.0407959	24.3	32
0.428495	0.495	0.174638	0.108231	27.9	20
0.19643	0.62069	0.107667	0.0146311	24.6	26.1
0.43002	0.85625	0.160361	0.0672241	30.5	32
0.888274	0.00442478	0.163445	0.0953972	32	22.6
0.351846	0.279863	0.496483	0.370318	25.3	29.3
0.240019	0.388316	0.0215337	0.118636	23.3	29.1
0.375722	0.115625	0.143956	0.0437899	30.3	32
0.197763	0.246094	0.0441541	0.119541	25.5	25.6
1.04935	0.725	0.123956	0.0183432	30.7	20
0.385258	0.478125	0.763058	0.135685	26.2	32
0.503472	0.665625	0.398682	0.8283	21.6	32
0.635753	0.6	0.60563	0.668676	29.5	26.5
0.269622	0.897674	0.156307	0.194973	32	21.5
0.590031	0.855124	0.0445871	0.290444	23.5	28.3
0.78878	0.95	0.128277	0.0544548	24.9	32
0.277919	0.00881057	0.216889	0.138995	32	22.7
0.44697	0.784091	0.41548	0.699554	26.4	26.4
0.159754	0.202765	0.797322	0.437736	25.2	21.7
0.556415	0.620579	0.604523	0.546924	26.7	31.1
1.045	0.965	0.0384255	0.0790757	20	20
0.639564	0.761589	0.0142191	0.0486771	26.3	30.2
0.0395854	0.948819	0.47756	0.809983	25.6	25.4
0.447873	0.188119	0.681104	0.896858	27.5	30.3
0.0981105	0.33125	0.493418	0.169219	25.8	32
0.199485	0.78853	0.0496881	0.0514223	32	27.9
0.544771	0.42	0.0628099	0.127549	30.6	20
0.42953	0.0140187	0.0582602	0.160279	24.8	21.4
0.884277	0.923372	0.636804	0.642458	31.4	26.1
0.144969	0.49635	0.418734	0.680133	28	27.4
0.782671	0.543071	0.0434344	0.232678	26.2	26.7
0.328482	0.175862	0.723794	0.784421	30.8	29
0.240141	0.237548	0.689118	0.822641	26.3	26.1
0.884984	0.0264317	0.0635408	0.12471	27.6	22.7
0.352699	0.345382	0.619602	0.726271	25.3	24.9
0.065625	0.71875	0.103956	0.240878	32	32
0.567897	0.434375	0.472211	0.558148	24.9	32
0.757516	0.984375	0.127448	0.339167	31.6	32
0.8875	0.965625	0.222632	0.0831386	32	32
0.423526	0.530534	0.734658	0.765435	24.9	26.2
0.93125	0.878125	0.391422	0.368829	32	32
0.30102	0.253061	0.691981	0.760267	26.8	24.5
0.0653455	0.670732	0.277226	0.00784923	32	24.6
0.45707	0.703297	0.0517545	0.177435	20	27.3
0.496092	0.492248	0.747826	0.840827	24.5	25.8
0.608018	0.244361	0.0123524	0.0234935	23.2	26.6
0.925373	0.869403	0.719661	0.724539	26.8	26.8
0.972222	0.103175	0.751111	0.682499	25.2	25.2
0.984242	0.281124	0.0473032	0.0724983	22.3	24.9
1.02932	0.302158	0.0496817	0.370821	20	27.8
0.202724	0.136719	0.678487	0.845287	25.3	25.6
0.894808	0.968627	0.461468	0.742666	23.3	25.5
0.625904	0.525896	0.762079	0.776451	26.5	25.1
0.195724	0.490625	0.12661	0.221479	30.4	32
0.753679	0.593156	0.661385	0.734822	28.5	26.3
0.429001	0.334471	0.745845	0.463593	27.1	29.3
0.175984	0.0694981	0.786436	0.739061	28.8	25.9
0.460502	0.278523	0.765907	0.684716	27	29.8
0.490411	0.0571429	0.548044	0.833872	25.7	28
0.574427	0.427653	0.329032	0.103515	32	31.1
0.215625	0.434375	0.0581615	0.395426	32	32
0.822753	0.86755	0.822918	0.822956	24.6	30.2
0.336574	0.177083	0.794621	0.807706	27	28.8
0.377328	0.378182	0.783238	0.742905	24.7	27.5
0.0722209	0.98893	0.142966	0.288686	32	27.1
0.322416	0.675676	0.67262	0.0428053	26.1	25.9
0.51289	0.57377	0.807813	0.877591	24.8	24.4
0.913393	0.340625	0.0758395	0.0435019	31.5	32
0.642059	0.60251	0.323573	0.718	30.3	23.9
0.645894	0.547101	0.763069	0.671102	27	27.6
0.327622	0.71	0.107003	-0.0057622	28.6	20
0.327825	0.211604	0.199863	0.454871	24.6	29.3
0.903034	0.764259	0.557011	0.592611	24.9	26.3
0.675333	0.848485	0.550678	0.402016	25	26.4
0.959906	0.358333	0.292165	0.269205	31.8	24
0.606258	0.395904	0.0186261	0.309427	27.3	29.3
0.575253	0.800676	0.136779	0.291031	32	29.6
0.352575	0.595556	0.109217	0.0261911	24.6	22.5
1.04064	0.481308	0.0856556	0.22677	24.7	21.4
0.323966	0.293233	0.0627052	0.252798	32	26.6
0.0702851	0.694737	0.135888	0.163495	32	28.5
0.810263	0.529412	0.254589	0.114637	26.9	25.5
0.458771	0.56875	0.0751083	0.112288	23.8	32
0.992178	0.811321	0.329201	0.229939	27.5	26.5
0.354167	0.950758	0.100822	0.117045	28.8	26.4
0.251406	0.256	0.768119	0.846659	25.6	25
0.826104	0.394161	0.386017	0.66493	31.2	27.4
0.222798	0.162393	0.791863	0.364352	26.7	23.4
0.611716	0.465625	0.557833	0.364292	24.7	32
0.0474237	0.164751	0.466474	0.824077	24.1	26.1
0.757585	0.319489	0.162051	0.402193	26.6	31.3
0.48125	0.5375	0.266003	0.0290805	24	32
1.01617	0.974074	0.471895	0.769069	22.9	27
0.0744009	0.152263	0.076299	0.0602696	27.7	24.3
0.0915497	0.0540541	0.647489	0.706184	24.6	25.9
0.16678	0.210117	0.873557	0.812003	26.9	25.7
0.257576	0.242424	0.761764	0.865285	26.4	26.4
0.42926	0.344262	0.576236	0.499921	23.8	30.5
0.109771	0.288372	0.0758676	-0.0872153	24.3	21.5
0.25496	0.242188	0.71759	0.866143	24.1	25.6
0.447157	0.579336	0.545715	0.714875	24.5	27.1
0.431431	0.426966	0.890977	0.875443	28.1	26.7
0.103425	0.968504	0.564279	0.616851	27.4	25.4
0.642403	0.432727	0.676769	0.867183	28.3	27.5
0.159197	0.108333	0.735802	0.697236	25.1	24
0.996287	0.004329	0.109182	0.0705766	21.8	23.1
0.213423	0.123967	0.725643	0.858552	25.6	24.2
0.736247	0.0530973	0.489126	0.294237	29.6	22.6
0.68134	0.659375	0.836979	0.487772	27.9	32
0.399931	0.905473	0.115908	0.0898268	30.3	20.1
0.676204	0.348101	0.779447	0.595416	28.8	31.6
0.739548	0.708633	0.915377	0.822301	28.1	27.8
0.362599	0.165625	0.715804	0.346802	25.2	32
0.398903	0.839695	0.431891	0.0518068	32	26.2
0.497591	0.348432	0.118396	0.19805	27.7	28.7
0.836458	0.153333	0.368601	0.798357	32	30
0.046875	0.203125	0.048051	0.10136	32	32
0.630351	0.491453	0.00792063	0.0134021	22.9	23.4
0.100548	0.606635	0.0411084	0.322698	32	21.1
0.178417	0.421875	0.100849	0.0729534	20.3	32
0.55	0.221875	0.201666	0.240827	32	32
0.235915	0.206897	0.565368	0.750373	25.1	26.1
0.404526	0.71875	-0.156542	0.0706968	29	32
0.94537	0.455	0.0344158	0.0426696	21.6	20
0.191734	0.49187	0.167905	0.192447	25.2	24.6
0.477983	0.45	0.710207	0.721923	28.3	26
0.256581	0.54	0.59428	0.783153	23.4	25
0.171875	0.28	0.0111626	0.0817355	32	20
0.11906	0.409375	0.00405119	-0.0250418	24.2	32
0.225	0.445	0.548539	0.1091	32	20
0.142411	0.45749	0.29656	0.432829	24.5	24.7
0.35322	0.125	0.745819	0.641518	26.4	32
0.4	0.278125	0.067842	0.0166151	32	32
0.87451	0.64	0.326327	0.158863	25.5	27.5
0.43687	0.106796	-0.16012	0.22831	28	30.9
0.390625	0.709375	0.268762	0.0380827	32	32
0.44375	0.15	0.160549	0.254067	32	32
0.29739	0.588015	0.037987	0.0765165	32	26.7
0.945724	0.065625	0.361533	0.0738556	30.4	32
0.793796	0.759375	0.503515	0.691418	26.9	32
0.869249	0.520913	0.499083	0.578182	32	26.3
0.25998	0.019802	0.813109	0.320752	25.2	30.3
0.49525	0.443609	-0.0863742	0.0699332	29.6	26.6
0.656067	0.449057	0.379468	0.741071	26.7	26.5
0.45812	0.99569	0.882273	0.0885443	31	23.2
0.155369	0.123675	0.620912	0.604859	26.1	28.3
0.363833	0.206642	0.0671541	0.0404511	30.4	27.1
0.974987	0.0801527	0.799752	0.882435	27.1	26.2
0.240767	0.355372	0.811684	0.896602	25.6	24.2
0.327157	0.289157	0.582858	0.789761	25.1	24.9
0.359614	0.273469	0.713836	0.881455	25.6	24.5
0.15	0.184375	0.46233	0.12022	32	32
0.700003	0.732824	0.805103	0.829943	26.7	26.2
0.871521	0.527881	0.615205	0.626989	27.1	26.9
0.479809	0.428105	0.1908	0.304252	28	30.6
0.627247	0.569672	0.650251	0.567372	26.9	24.4
0.915788	0.85283	0.723198	0.849332	27.2	26.5
0.472779	0.865724	0.0655362	0.227246	23.1	28.3
0.453319	0.38247	0.799239	0.716136	24.9	25.1
0.397493	0.685606	0.0640071	0.0502231	22.6	26.4
0.164904	0.365385	0.139641	0.0395636	32	20.8
0.611032	0.625	0.754328	0.877376	25.9	27.2
0.163362	0.737069	0.0882776	0.0453805	32	23.2
0.881915	0.319149	0.333302	0.0902086	32	23.5
0.63567	0.514493	0.825228	0.915167	26.3	27.6
0.933801	0.76875	0.628667	0.422029	24.5	32
0.25	0.227273	0.735826	0.855606	27.6	26.4
0.0847801	0.122222	0.690517	0.875486	25.6	27
0.127006	0.0923695	0.781213	0.821981	26.9	24.9
0.403125	0.665625	-0.0160474	0.142396	32	32
0.33625	0.45	0.0260035	0.0271054	20	32
0.980845	0.742308	0.593226	0.743584	25.5	26
0.872756	0.811538	0.718396	0.891855	24	26
0.784261	0.553719	0.108903	0.071548	20.1	24.2
0.31713	0.154882	0.112289	0.37265	32	29.7
0.93625	0.3625	0.073114	0.0655563	20	32
0.298324	0.141304	0.648558	0.833584	32	27.6
0.0491803	0.618852	0.0458099	0.0277736	32	24.4
0.81125	0.025	0.0210059	0.098579	20	32
0.818221	0.772388	0.5046	0.782685	29.3	26.8
1.03125	0.878125	0.395951	0.07381	32	32
0.1625	0.315625	0.313508	0.162487	32	32
0.0722408	0.954704	0.664303	0.891125	28.1	28.7
0.0443785	0.940239	0.82508	0.926339	25.9	25.1
0.7	0.7125	0.417719	0.170449	32	32
0.636062	0.242812	0.0372977	0.0691893	32	31.3
0.329192	0.089404	0.598752	0.74864	27.4	30.2
0.76909	0.7875	0.830018	0.605304	25.7	32
0.70279	0.721239	0.720598	0.0955755	24.8	22.6
0.593117	0.710843	0.521953	0.746681	25.8	24.9
0.511359	0.291667	0.119085	0.0945537	29.1	21.6
0.355344	0.314286	0.77827	0.895793	27.8	28
0.320175	0.295455	0.550518	0.843882	26.6	26.4
0.501634	0.536	0.679424	0.722229	25.7	25
0.50973	0.171875	0.667322	0.390785	27.3	32
0.195576	0.334375	0.688738	0.130751	26.7	32
0.203656	0.0264151	0.575532	0.830766	32	26.5
0.345523	0.158491	0.757173	0.813283	25.9	26.5
0.766075	0.967078	0.0780711	0.0384456	32	24.3
0.333137	0.434109	0.407806	0.727301	23.7	25.8
0.7875	0.471875	0.278147	0.233461	32	32
0.440615	0.341727	0.879347	0.916769	28.1	27.8
0.999404	0.95	0.483918	0.827164	25.8	26
0.581209	0.606557	0.709137	0.566246	28.1	24.4
0.171832	0.665414	0.120706	0.349758	24.6	26.6
0.0911647	0.65	0.829945	0.164991	24.9	30
0.47454	0.562044	0.296238	0.0195636	25	27.4
0.541491	0.483271	0.7566	0.825052	24.2	26.9
0.146875	0.2625	0.267433	0.314318	32	32
0.924561	0.902256	0.161008	0.409643	21	26.6
0.976354	0.0842912	0.511735	0.730339	27.4	26.1
0.701721	0.721374	0.461491	0.665202	25.5	26.2
0.45	0.659375	0.0877519	0.0403546	32	32
0.395848	0.702041	0.249284	0.242013	23.2	24.5
0.438651	0.466926	0.677868	0.852365	25.5	25.7
0.963898	0.933333	0.675176	0.835	29.6	25.5
0.295102	0.181481	0.614538	0.775444	27.9	27
0.312176	0.275591	0.5851	0.814586	26.3	25.4
0.882151	0.894737	0.882607	0.914489	27.6	28.5
0.219427	0.065625	0.729231	0.57607	27.7	32
0.42026	0.39777	0.627441	0.905975	28.1	26.9
0.400249	0.574713	0.287281	0.764714	25.8	26.1
0.0757573	0.103734	0.03285	0.258396	23.3	24.1
0.383306	0.414013	0.0952773	0.116226	22.9	31.4
0.549312	0.495935	0.732938	0.87052	28.3	24.6
0.475202	0.177419	0.0919364	0.127893	32	24.8
0.345281	0.267206	0.23888	0.129021	32	24.7
0.621875	0.375	0.364347	0.0269518	32	32
0.916813	0.38125	0.141164	0.0481347	28.4	32
0.694771	0.526971	0.0830764	0.0146833	29.1	24.1
0.172682	0.222571	0.469697	0.659955	25.7	31.9
0.227885	0.594406	0.0314949	0.322455	32	28.6
0.452476	0.646875	0.700566	0.0492348	26.5	32
0.555874	0.482014	0.646016	0.889656	28.9	27.8
0.572436	0.375	0.0572809	0.168776	20	31.2
0.738811	0.691406	0.802932	0.815177	27.3	25.6
1.00863	0.462151	0.201761	0.0360088	32	25.1
0.374016	0.269531	0.847268	0.859861	27	25.6
0.9362	0.587189	0.0800093	0.105312	23.5	28.1
0.143429	0.278125	0.231018	0.0310847	23.4	32
0.552985	0.480427	0.855823	0.849467	27	28.1
0.800079	0.787313	0.676418	0.633157	26.6	26.8
0.734324	0.56044	0.0513461	0.0678175	20.4	27.3
0.887124	0.840764	0.0839787	0.112092	21.9	31.4
0.721801	0.976285	0.146518	0.0352685	28.1	25.3
0.446164	0.192593	0.137712	0.38735	28	27
0.16808	0.681967	0.0629579	0.0582592	26.1	30.5
0.540625	0.215625	-0.0407181	0.188513	32	32
0.167361	0.724444	0.354597	0.242498	32	22.5
0.946133	0.934866	0.535107	0.930776	25.3	26.1
0.181429	0.06	0.694872	0.702654	28	25
0.185577	0.529126	0.696145	0.0506185	27.1	20.6
0.432802	0.237736	0.769337	0.795014	30.9	26.5
0.771293	0.972727	0.161926	0.0635704	31.7	22
0.606272	0.580153	0.712885	0.498642	26.8	26.2
0.650244	0.445344	0.703661	0.592655	27.2	24.7
0.245422	0.158491	0.78062	0.871139	27.1	26.5
0.684587	0.640569	0.83508	0.874265	26.3	28.1
0.417728	0.50365	0.683577	0.754741	27.1	27.4
0.0708841	0.790625	0.00962213	0.244314	20.5	32
0.160839	0.657343	0.170357	0.0591241	22	28.6
0.39902	0.496212	0.615793	0.633304	25.5	26.4
0.70986	0.570946	0.497299	0.760817	27	29.6
0.415214	0.489879	0.7732	0.815222	25.1	24.7
0.0902603	0.719424	0.0184134	0.0285254	24.9	27.8
0.216448	0.118367	0.77006	0.685871	26.9	24.5
1.04524	0.265	0.175113	0.00599015	29.4	20
0.291833	0.893536	0.0284977	-0.0082112	23.8	26.3
0.153388	0.113269	0.454792	0.0896114	32	30.9
0.288903	0.765625	0.096992	0.0680294	24.5	32
0.434885	0.431746	0.0815087	0.322196	26.4	31.5
0.993288	0.472603	0.15175	0.0318589	20	29.2
0.25625	0.25	0.0339029	0.171586	24	32
0.567465	0.8375	0.0212126	0.0769843	21.4	32
0.915385	0.475524	0.272596	0.0879243	32	28.6
0.121875	0.16875	0.121286	0.164961	32	32
0.490888	0.265372	0.261416	0.155103	32	30.9
0.915611	0.0355731	0.754281	0.214439	25.4	25.3
0.337406	0.335664	0.605286	0.0759345	27.7	28.6
0.79389	0.684211	0.0397037	0.0702568	20.9	24.7
0.291243	0.664062	0.201877	0.0770094	30.1	25.6
0.0991197	0.00318471	0.798198	0.270869	26.7	31.4
0.821339	0.985507	0.120499	0.0407402	29.2	20.7
0.335053	0.483221	0.157821	0.0442855	31.1	29.8
0.69457	0.673077	0.518695	0.640397	28.9	26
0.578327	0.548387	0.090958	0.109205	32	24.8
0.528922	0.474265	0.736267	0.745583	25.5	27.2
0.132411	0.00986842	0.455047	0.776461	26.1	30.4
0.145781	0.1893	0.58405	0.500572	25.9	24.3
0.797982	0.11875	0.0799497	0.00259844	25.4	32
0.0375	0.45625	0.309481	0.05821	32	32
0.914466	0.755639	0.753733	0.790194	25	26.6
0.7625	0.56875	0.124173	0.150232	32	32
0.194384	0.386831	0.781913	0.325272	28.9	24.3
0.55625	0.60625	0.274405	0.297938	32	32
0.322582	0.281853	0.754118	0.782379	27.7	25.9
0.340625	0.68125	0.452664	0.0523301	32	32
0.473199	0.915625	0.0445681	0.117198	29.5	32
0.530048	0.311538	0.176746	0.257014	32	26
1.02002	0.0179211	0.660073	0.696207	28	27.9
0.383643	0.290698	0.0661822	0.00489458	20	25.8
0.993757	0.855072	0.709673	0.580878	26	27.6
0.663048	0.654275	0.702913	0.742452	26.4	26.9
0.292171	0.246377	0.820351	0.902474	29.1	27.6
0.081135	0.0282686	0.0614841	0.220472	23.2	28.3
0.743207	0.384375	0.323974	0.592467	25.3	32
0.332846	0.35	0.385384	0.465173	23.5	32
0.7125	0.078125	0.201035	0.15974	32	32
0.948328	0.315	0.0593308	0.0312449	29.9	20
0.140625	0.928125	0.115111	0.498536	32	32
0.76625	0.64375	0.0129102	0.104842	20	32
0.275834	0.262712	0.809128	0.798148	24.8	23.6
0.719607	0.732441	0.148816	0.118817	32	29.9
0.530529	0.225962	-0.00483895	0.00873476	32	20.8
0.654776	0.645614	0.740607	0.615373	27	28.5
0.185911	0.084375	0.0247194	0.384203	23.6	32
0.704136	0.5	0.569891	0.296288	26.4	29.6
0.59	0.06	0.0527326	0.0331211	20	20
0.670733	0.297189	0.349942	0.655019	32	24.9
0.552258	0.232068	0.614176	0.0514812	30.5	23.7
0.32168	0.644444	0.228548	0.25979	23.7	31.5
0.578679	0.886525	0.307786	-0.00432089	32	28.2
0.312191	0.935	-0.0426651	0.0507653	28.3	20
0.278378	0.918919	-0.0417011	0.315038	20	29.6
0.87625	0.565625	0.0472984	-0.000786012	20	32
0.293419	0.201439	0.398192	0.515941	31.2	27.8
0.365966	0.275	0.101811	0.0999553	23.8	20
0.85625	0.54375	0.0160617	0.0990019	20	32
0.309747	0.561644	0.695279	0.601166	26.6	21.9
0.934375	0.7625	0.205794	0.251794	32	32
0.527212	0.956522	0.0495181	0.136443	28.6	29.9
0.461518	0.61745	0.619662	0.850723	24.8	29.8
0.39114	0.76779	0.0279096	0.0904127	32	26.7
0.628627	0.701961	0.742865	0.833087	25	25.5
0.47625	0.69375	0.00613982	0.0607259	20	32
0.318207	0.298319	0.67925	0.763394	25.5	23.8
0.0647681	0.0267176	0.55873	0.755008	26	26.2
1.02701	0.0664062	0.576679	0.778423	25.4	25.6
0.187521	0.285124	0.817149	0.338222	27.1	24.2
0.305741	0.268293	0.53719	0.738865	25.9	24.6
0.333009	0.277778	0.593604	0.82685	26.9	25.2
0.779895	0.168627	0.24326	0.834139	21.3	25.5
0.119986	0.136546	0.280474	0.775741	25.1	24.9
0.175502	0.0996169	0.782062	0.803408	26.3	26.1
0.110416	0.341121	0.189126	0.0864928	22.1	21.4
0.17762	0.0711462	0.756804	0.853979	25.8	25.3
0.856308	0.719101	0.616644	0.682506	28.7	26.7
0.850188	0.171296	0.328168	0.0266235	21.7	21.6
1.02554	0.787671	0.28404	0.658357	26.6	29.2
0.746819	0.709924	0.392557	0.509028	27	26.2
0.930556	0.03125	0.64337	0.541461	28.8	32
0.992424	0.397727	0.170585	0.0419851	24.2	26.4
0.52988	0.649402	0.611438	0.782929	25.1	25.1
0.749524	0.832031	0.591844	0.72526	27.9	25.6
0.339028	0.306202	0.693917	0.885064	26	25.8
0.984384	0.0484581	0.815207	0.53082	29	22.7
0.785608	0.827465	0.748924	0.869764	26.6	28.4
0.101319	0.0348837	0.565088	0.75586	27.1	25.8
0.609371	0.315412	0.591071	0.812473	27.5	27.9
0.463563	0.298361	0.229349	0.672066	25.6	30.5
0.20625	0.8	0.409919	-0.0466269	32	32
0.868754	0.913043	0.366245	0.390767	26.8	23
0.469718	0.461818	0.742431	0.753596	28.4	27.5
0.471041	0.939068	0.146404	0.595998	24.5	27.9
0.354167	0.420833	0.0686373	0.0308602	24	24
0.217351	0.474138	0.62813	0.0201581	28.2	23.2
0.623983	0.643443	0.828216	0.921729	25.4	24.4
0.805856	0.346875	0.0518472	0.153166	25.4	32
0.0967391	0.869565	0.0136552	0.141501	32	23
0.268523	0.937908	0.0444193	0.619966	25	30.6
0.256069	0.101639	0.1024	0.0462793	28.7	30.5
0.509191	0.390625	0.053541	0.17463	27.2	32
0.443323	0.703072	0.145232	0.233031	32	29.3
0.867425	0.664122	0.215469	0.0581857	27.5	26.2
0.457143	0.660714	0.238289	0.0812013	32	28
0.448639	0.72695	0.0352591	0.341204	21.7	28.2
0.42625	0.8625	0.0439883	0.101741	20	32
1.01868	0.0107143	0.604878	0.812676	26	28
0.496433	0.725	0.304226	0.264137	21.9	32
0.267407	0.06	0.729889	0.173124	27	25
0.307182	0.271605	0.724944	-0.227668	27.9	24.3
0.278125	0.071875	0.0409782	0.341327	32	32
0.826919	0.20614	0.0204325	0.137555	32	22.8
0.834757	0.779592	0.631814	0.604931	28.9	24.5
0.350505	0.596026	0.23734	0.181379	31.2	30.2
0.363657	0.21875	0.677391	0.747832	27	32
0.284375	0.64	0.339488	0.0373132	32	20
0.405733	0.302326	0.745574	0.878668	26.8	25.8
0.693405	0.257143	0.464371	0.490712	30.2	24.5
0.0669643	0.803125	0.630834	0.378665	28	32
0.250269	0.244898	0.817841	0.789931	26.6	24.5
0.446467	0.711462	0.123633	0.041561	32	25.3
0.821181	0.771084	0.622039	0.76269	25.1	24.9
0.539711	0.472574	0.541144	0.621798	26	23.7
0.259247	0.320158	0.816221	0.793051	26.8	25.3
0.995933	0.146875	0.420924	0.16334	31.5	32
0.885766	0.983673	0.165017	0.196164	23.6	24.5
0.329031	0.368852	0.642649	0.718854	26.8	24.4
0.29789	0.522321	0.0720003	0.0193519	30.8	22.4
0.598335	0.61875	0.87525	0.444949	25.9	32
0.720259	0.81295	0.182575	0.425126	27.6	27.8
0.8247	0.702341	0.692523	0.555823	27	29.9
0.340054	0.0546218	0.629963	0.657267	26.8	23.8
0.449772	0.227468	0.0743939	0.0535327	32	23.3
0.55895	0.501859	0.699081	0.729023	24.9	26.9
0.945466	0.4625	0.0180257	0.0329819	20.4	32
0.469116	0.909434	0.590175	0.134034	28.5	26.5
0.684012	0.152941	0.0303395	0.0726224	28.6	25.5
0.762442	0.662281	0.296488	0.132254	29.4	22.8
0.73125	0.770909	0.199666	0.189611	32	27.5
1.03595	0.696078	0.0238639	0.0323063	30.6	20.4
0.887927	0.719368	0.657692	0.644793	25.1	25.3
0.0820312	0.575	0.0850911	0.483788	25.6	32
1.02218	0.949807	0.5831	0.807649	27.3	25.9
0.147775	0.021875	0.0491071	0.210256	23.6	32
0.51025	0.811388	0.14727	0.126248	23.4	28.1
0.815625	0.865	0.231744	0.130301	32	20
0.917175	0.958647	0.688153	0.733517	25.4	26.6
0.376765	0.351852	0.697299	0.824107	27.8	27
0.175	0.540625	0.0641046	0.201753	32	32
0.599772	0.536481	0.00146722	0.077935	32	23.3
0.184857	0.757426	-0.0191203	0.0463903	25.5	20.2
0.092115	0.396624	0.160073	0.144239	32	23.7
0.143694	0.715	0.0476768	0.0794106	22.2	20
0.948669	0.575	0.186605	0.0595398	27.7	32
0.50125	0.2	0.026107	0.0471645	20	32
0.471047	0.58159	0.830269	0.372025	26.2	23.9
0.0484761	0.13125	0.135304	0.0949523	28.3	32
0.146875	0.55625	0.505752	0.403182	32	32
0.409375	0.690625	0.0439381	0.061645	32	32
0.115204	0.383621	0.103634	0.0385254	31.9	23.2
0.10107	0.142857	0.715379	0.795443	25	27.3
0.958227	0.674497	0.00240908	0.0940161	22.3	29.8
0.7375	0.64375	0.418346	0.25669	32	32
0.941466	0.454887	0.0308325	0.0585453	20	26.6
0.785092	0.333333	0.291128	-0.0027834	23.8	29.7
0.727071	0.551181	0.414641	0.0228837	28.1	25.4
0.521875	0.484375	0.259365	0.759309	32	32
0.227888	0.0649819	0.80528	0.841063	30.4	27.7
0.577119	0.559322	0.186966	0.153786	30	29.5
0.207662	0.0895522	0.478359	0.789816	25.4	26.8
0.367277	0.290625	0.844468	0.79048	26.3	32
0.867069	0.0574713	0.671893	0.49048	30.5	26.1
0.526238	0.166667	0.16576	0.010526	27.2	23.4
0.187452	0.435	0.769288	0.180309	25.9	20
0.834116	0.68125	0.705943	0.55306	25.3	32
0.802868	0.538206	0.0270787	0.0949134	20.2	30.1
0.646735	0.565836	0.84	0.813763	28.8	28.1
0.591856	0.346875	0.0754063	0.215848	26.4	32
0.0945399	0.0717131	0.753536	0.740502	24.4	25.1
0.328125	0.09375	0.0390537	0.11975	32	32
0.51091	0.154386	-0.0280184	0.203526	32	28.5
0.176429	0.9125	0.0693358	0.459678	22.3	32
0.522392	0.65625	0.68957	0.136624	25.4	32
0.307504	0.342857	0.789804	0.767065	27.7	28
0.246125	0.176923	0.651869	0.724142	26.3	26
0.290221	0.307116	0.776975	0.819014	27.2	26.7
0.115848	0.225926	0.774031	0.771548	25.8	27
0.946848	0.653125	0.470648	0.0699804	23.4	32
0.476861	0.45625	0.644017	0.148147	26.2	32
0.650123	0.161435	0.587404	0.236538	26.5	22.3
0.138153	0.0763636	0.720278	0.895661	24.9	27.5
0.524732	0.509506	0.493417	0.703536	22.8	26.3
0.987308	0.459375	0.557956	0.28213	29.3	32
0.0379294	0.90625	0.00924479	0.177796	26.2	32
0.77763	0.649007	0.4093	0.430485	28.9	30.2
0.305217	0.72332	0.132479	0.0452722	20	25.3
0.247292	0.875887	0.449026	0.770793	27.3	28.2
0.241487	0.612069	0.289112	0.00991407	32	23.2
0.0590226	0.23	0.0386797	0.0775579	26.6	20
0.216096	0.371875	0.772272	0.100357	25.9	32
0.378125	0.921875	0.124531	0.316363	32	32
0.359258	0.303125	0.735919	0.156779	26.6	32
0.250402	0.348936	0.44397	0.321266	23.8	23.5
0.607116	0.586667	0.816219	0.659509	26.7	30
0.213602	0.0397112	0.390958	0.789975	28	27.7
0.788481	0.334375	0.0295406	0.0422885	24.2	32
0.884944	0.728188	0.862104	0.793269	30.7	29.8
0.90625	0.090625	0.0441349	0.0483776	31.6	32
0.393808	0.246479	0.513067	0.389951	26.5	28.4
0.788007	0.91875	0.644454	0.177369	29.6	32
0.103147	0.772727	0.026686	0.220902	20.8	24.2
0.447895	0.281633	0.403324	0.419013	32	24.5
0.701607	0.384615	0.106843	0.106475	24.3	20.8
0.679892	0.507519	0.597001	0.879827	28.9	26.6
0.88612	0.964912	0.768061	0.814506	28.3	28.5
0.548777	0.482143	0.738989	0.780931	25.7	28
0.725748	0.7	0.067231	0.238364	25.9	32
0.115622	0.768421	0.343766	0.765127	31.5	28.5
0.943724	0.24	0.0875895	0.0859262	23.9	20
0.495831	0.588235	0.688784	0.866875	26.1	25.5
0.889713	0.03125	0.489898	0.375972	25.7	32
0.96	0.788	0.0240918	0.322711	32	25
0.447895	0.971429	0.0222573	0.0266165	32	24.5
0.196243	0.512821	0.376824	0.20478	24.2	27.3
0.190625	0.0125	0.0327069	0.133841	32	32
0.475176	0.559242	0.248232	0.457808	28.6	21.1
0.4125	0.91875	0.054464	0.0815758	32	32
0.474721	0.13125	0.0531577	0.0333128	31.4	32
0.606203	0.550955	0.687966	0.71738	27.6	31.4
0.718575	0.756272	0.759313	0.852618	25.7	27.9
0.402203	0.5	0.721229	0.259905	26.7	30.4
0.535677	0.859649	0.681852	0.070805	26.8	28.5
0.96352	0.440816	0.238621	0.648039	32	24.5
0.914956	0.803125	0.0628717	0.0602154	20.1	32
0.460446	0.171875	0.742283	0.0963024	28.6	32
0.565674	0.908088	0.0961279	0.0852192	23.4	27.2
0.773499	0.460674	0.0968312	0.0103691	24.8	26.7
0.392857	0.541667	0.796898	0.684524	27.3	26.4
0.435387	0.375	0.711795	0.540926	26.2	28
0.355813	0.157676	0.640239	0.194649	24.5	24.1
0.071875	0.78	0.0941863	0.270165	32	20
0.847257	0.925581	0.216753	0.0431769	28.7	21.5
0.846774	0.806452	0.71691	0.78281	24.8	24.8
0.283096	0.293878	0.741565	0.807457	26.5	24.5
0.139396	0.171875	0.80795	0.492886	26.7	32
0.994187	0.870968	0.80224	0.799661	26.5	24.8
0.265111	0.0551181	0.746585	0.815096	27.5	25.4
0.73499	0.702602	0.598708	0.811838	27.1	26.9
0.287963	0.176707	0.802667	0.869855	25.9	24.9
0.883805	0.859375	0.786638	0.836116	25.2	25.6
1.01817	0.024	0.747688	0.834039	25.1	25
0.360403	0.411985	0.66717	0.85639	26.8	26.7
0.29708	0.453441	0.435549	0.135161	26.4	24.7
0.853412	0.936759	0.776284	0.892212	28.8	25.3
0.263135	0.292593	0.180319	0.574523	25.8	27
0.744783	0.555085	0.46906	0.143597	29.4	23.6
0.873355	0.8	0.199433	0.0300531	30.4	32
1.01892	0.927273	0.351111	0.836103	29.6	27.5
0.683202	0.585284	0.767527	0.554056	27.4	29.9
0.2	0.65	0.122862	0.274797	32	32
0.346323	0.319838	0.688491	0.794511	26.4	24.7
0.273696	0.484127	0.735912	0.404811	24.5	25.2
0.875605	0.5375	0.127105	0.0370152	31	32
0.455152	0.364706	0.763877	0.838886	28.2	25.5
0.84025	0.525	0.0356213	0.146602	25	32
0.700368	0.146875	0.417459	0.237431	27.2	32
0.161476	0.653125	0.872551	0.113273	28.7	32
0.66147	0.80339	-0.00816597	0.193868	26.2	29.5
0.695367	0.82197	0.175314	0.0389415	24.1	26.4
0.379864	0.570033	0.0786876	0.0968766	31.7	30.7
0.956127	0.0156863	0.141078	0.209136	32	25.5
0.98625	0.51875	0.0844603	-0.00957548	20	32
0.271875	0.921875	0.105684	0.175293	32	32
0.504317	0.733813	0.132471	-0.00792222	32	27.8
0.260763	0.199262	0.715094	0.841362	25.2	27.1
0.307566	0.509375	0.133972	0.103458	30.4	32
0.518056	0.913194	0.0881565	0.143944	32	28.8
0.876764	0.546875	0.156702	0.0841685	24.8	25.6
0.353377	0.433333	0.824045	0.834222	25.5	27
0.401568	0.45625	-0.00564778	0.0837398	26.7	32
0.257854	0.100775	0.701674	0.897234	26.6	25.8
0.430006	0.240625	0.0543945	0.125777	22.1	32
0.989468	0.82963	0.0127304	0.0233522	32	27
0.249763	0.862816	0.166431	0.67977	32	27.7
0.171942	0.918089	0.139213	0.138745	28.5	29.3
0.527969	0.0620915	0.0953227	0.127901	23.1	30.6
0.401503	0.243542	0.702073	0.836168	27	27.1
0.672697	0.653125	0.0957024	0.0938046	30.4	32
1.0125	0.66875	0.314545	0.0261795	32	32
0.307294	0.294776	0.638978	0.722343	24.8	26.8
0.35	0.015	0.0098002	0.0242135	32	20
0.510247	0.488372	0.0635483	0.0466156	32	21.5
0.75625	0.496875	0.264923	0.424063	32	32
0.832176	0.240625	0.0486732	0.257297	21.6	32
0.36629	0.987234	0.00818833	0.275231	32	23.5
0.28625	0.56875	0.00522856	0.080327	20	32
0.158453	0.353125	0.0654948	0.0770174	22.7	32
0.129327	0.6375	0.461839	0.41266	26	32
0.817431	0.853821	0.868761	0.100795	25.7	30.1
0.427786	0.240625	0.853326	0.313884	26.7	32
0.790625	0.65625	0.348906	0.098239	32	32
0.577213	0.516129	0.760495	0.448485	28.9	24.8
0.034375	0.8	0.192195	0.31307	32	32
0.687881	0.109589	0.536467	0.00781796	30.5	21.9
0.215476	0.416058	0.0716918	0.0170691	24.8	27.4
0.803686	0.483974	0.0165747	0.00469303	32	31.2
0.629893	0.724806	0.0986735	0.0305812	32	25.8
0.602293	0.18125	0.153434	0.243818	27.8	32
0.818121	0.66875	0.0719804	0.0659082	27.8	32
0.971323	0.00809717	0.73714	0.875004	26.4	24.7
0.17625	0.115625	0.00826861	0.0556261	20	32
0.772429	0.0390071	0.21522	0.0455263	32	28.2
0.995923	0.586572	0.0378861	0.0604172	24.7	28.3
0.0997935	0.15859	0.171879	0.0738916	32	22.7
0.96125	0.14375	0.0999915	0.610227	20	32
0.394037	0.99095	0.0667358	0.0625383	23.1	22.1
0.231111	0.733333	0.14943	0.190827	20	22.5
0.0583242	0.399267	0.242451	0.0949108	27.1	27.3
0.571062	0.646667	0.889988	0.82167	27.3	30
0.747159	0.878125	0.112057	0.0394582	23.1	32
0.367483	0.483146	0.847971	0.743939	26.3	26.7
0.810838	0.689516	0.137145	0.121406	22.8	24.8
0.700468	0.5	0.89372	0.359964	29.4	32
0.541244	0.583643	0.650395	0.748651	30.1	26.9
0.374881	0.25625	0.811264	0.195649	26.3	32
0.0508601	0.221757	0.0544315	0.0674774	27	23.9
0.972617	0.263158	0.461639	0.139691	29.6	30.4
0.714204	0.591837	0.531088	0.225223	24.9	29.4
0.790769	0.016	0.103966	0.784346	28.6	25
0.627137	0.866667	0.18536	0.160818	23.4	24
0.604582	0.586466	0.847962	0.866039	27.6	26.6
0.28298	0.231061	0.727775	0.699447	28.3	26.4
0.744116	0.5875	0.445096	0.1757	23.9	32
0.824526	0.793478	0.408353	0.321859	26	27.6
0.432673	0.70625	0.730849	-0.109703	24.6	32
0.629957	0.617857	0.807471	0.872829	26.3	28
0.971269	0.962963	0.678902	0.796568	27.2	27
0.709444	0.573379	0.816693	0.866987	27.1	29.3
0.369118	0.14	0.159799	0.0450809	27.2	20
0.778125	0.634375	-0.0460061	0.0391025	32	32
0.288078	0.131673	0.494241	0.321188	25.9	28.1
0.378689	0.851064	0.0366233	0.0940578	24.8	23.5
0.448193	0.242754	0.719625	0.828638	26.1	27.6
0.510728	0.75	0.229556	0.0447336	26.8	32
0.205357	0.688312	0.203225	0.173627	32	30.8
0.176469	0.0815603	0.770762	0.872764	26.3	28.2
0.415558	0.558704	0.751935	0.820519	26.6	24.7
0.618056	0.96875	0.0605099	0.0489041	24.7	28.8
0.115625	0.56	0.0354388	0.0653139	32	20
0.947748	0.025	0.153705	0.0215906	24.7	32
1.01479	0.807829	0.0497407	0.174728	32	28.1
0.794297	0.525	0.220016	0.37579	29.7	32
0.633309	0.877863	0.662636	0.0213401	30.1	26.2
0.175	0.803125	0.0676913	0.0328763	32	32
0.478571	0.635	0.370041	0.0533235	31.5	20
0.551381	0.91875	0.11343	0.0258472	26.7	32
0.179778	0.15122	0.0758517	0.0209988	27.5	20.5
0.102948	0.983936	0.0855864	0.0921354	24.6	24.9
0.35395	0.434615	0.270633	0.113158	29.6	26
0.341727	0.446043	0.779582	0.825142	27.8	27.8
0.342266	0.335616	0.705586	0.889484	27.4	29.2
0.360873	0.151751	0.800649	0.872493	27	25.7
0.392755	0.389078	0.0286262	0.254637	22	29.3
0.911923	0.207692	0.0172796	0.0664745	20	26
0.105593	0.0694981	0.915676	0.878593	26.4	25.9
0.421715	0.928571	-0.213762	0.131742	26.1	26.6
0.148437	0.0898437	0.160228	0.201427	32	25.6
0.591886	0.487889	0.850836	0.771335	29.1	28.9
0.361683	0.448276	0.759854	0.416604	26.8	23.2
0.0999433	0.0150943	0.826461	0.834061	26.6	26.5
0.743562	0.690972	0.688115	0.834854	24.7	28.8
0.255172	0.197674	0.635942	0.884765	31.4	25.8
0.103507	0.309375	0.507127	0.520551	23.7	32
1.01875	0.721875	0.0860459	0.117286	32	32
0.122325	0.736626	0.298651	0.147362	32	24.3
0.466116	0.478689	0.364259	0.270828	25.4	30.5
0.879654	0.784375	0.83751	0.124369	28.2	32
0.6788	0.986928	0.142416	0.158318	20.9	30.6
0.236906	0.27027	0.526766	0.91378	25.8	29.6
0.803884	0.920755	0.852095	0.907723	27.4	26.5
0.736356	0.852018	0.0333792	0.0810938	27	22.3
0.996544	0.909396	0.670487	0.824206	26.8	29.8
0.995428	0.169884	0.881577	-0.180039	28.8	25.9
1	0.887273	0.29231	0.0987909	32	27.5
0.844775	0.471875	0.817327	0.415667	24.4	32
0.9753	0.717241	0.760415	0.490404	28.2	29
0.81875	0.45625	0.0170423	0.0621879	32	32
0.739344	0.0346535	0.0602244	0.113318	23.6	20.2
0.595385	0.699301	0.716113	0.806801	25	28.6
0.123546	0.0105634	0.668065	0.790133	27.6	28.4
0.465247	0.281879	0.303643	0.312236	32	29.8
0.288054	0.546099	0.0767043	0.236117	32	28.2
0.97465	0.992647	0.865444	0.905046	27.7	27.2
0.369245	0.0679612	0.055784	0.3041	24.8	20.6
0.525409	0.975	0.0135009	0.108631	21.4	32
0.485788	0.311644	0.0727592	0.0303584	24	29.2
0.298827	0.0983607	0.373205	0.428635	23.2	30.5
0.666151	0.890625	0.0435637	0.00911054	30.3	32
0.138651	0.14786	0.70762	0.816469	24	25.7
0.88125	0.825	0.168225	0.045994	32	32
0.532242	0.702381	0.0234651	0.0934675	32	25.2
0.324411	0.263941	0.645531	0.756695	27	26.9
0.622776	0.550218	0.143503	0.033299	32	22.9
0.648324	0.76087	0.155508	0.0831691	32	27.6
0.0527311	0.172794	0.412023	0.778675	24.5	27.2
0.663515	0.555556	0.705803	0.719622	28.2	27
0.555855	0.626459	0.738985	0.822361	31	25.7
0.31718	0.210728	0.743089	0.76042	26.4	26.1
0.214304	0.350365	0.104027	0.237657	20.3	27.4
0.538567	0.461818	0.618982	0.797302	29.3	27.5
0.448021	0.552448	0.182802	0.0946461	23.9	28.6
0.394713	0.425	0.683684	0.707663	27.9	24
0.771923	0.0115385	0.0995924	-0.0105942	20	26
0.878301	0.539474	0.038912	0.293405	27.9	30.4
0.965625	0.784375	0.158508	0.458298	32	32
0.796246	0.550218	0.789137	0.304583	28.2	22.9
0.522798	0.441948	0.885987	0.818105	27.6	26.7
0.547511	0.6	0.807027	0.837052	27.2	26
0.505801	0.362989	0.624552	0.844588	29.2	28.1
0.113404	0.838462	0.132385	0.0939883	23.3	26
0.0774293	0.273063	0.397936	0.789051	24	27.1
0.291105	0.346875	0.135848	0.137671	24.1	32
0.724452	0.770115	0.865866	0.898501	28.1	26.1
0.410083	0.569672	0.814371	0.900599	26.6	24.4
0.459185	0.501931	0.818263	0.901561	26.7	25.9
0.059375	0.8	0.049201	0.0303404	32	20
0.330243	0.329218	0.64182	0.571319	28.1	24.3
0.570866	0.625442	0.776604	0.815477	27.2	28.3
0.845138	0.967347	0.104772	0.110879	25.5	24.5
0.806431	0.815385	0.0981257	0.388466	24.4	26
0.615833	0.369811	0.635643	0.707123	29.1	26.5
0.47372	0.453237	0.688869	0.818054	26.8	27.8
0.476387	0.966887	-0.104731	0.112209	32	30.2
0.338033	0.393162	0.779947	0.376399	27.1	23.4
0.314857	0.192623	0.636303	0.305712	30.3	24.4
0.64309	0.858779	0.398984	0.40078	28.6	26.2
0.0623979	0.173203	0.327994	0.592517	32	30.6
0.57856	0.701195	0.29926	0.584701	23.8	25.1
0.586201	0.47482	0.475579	0.722811	27.6	27.8
0.779837	0.181495	0.584416	0.673929	21.6	28.1
0.54	0.19	0.0330198	0.159384	20	20
0.851086	0.724684	0.618604	0.689483	24.6	31.6
0.573249	0.592593	0.850452	0.639534	30.3	21.6
0.654503	0.694561	0.782113	0.666231	24.4	23.9
0.0894001	0.34188	0.407033	0.21691	31.1	23.4
0.455	0.17	0.0614248	0.0443113	20	20
0.735199	0.49	0.0688255	0.043237	27.7	20
0.777815	0.28	0.164425	0.034533	30.2	20
0.691694	0.899023	0.043655	0.0871232	20	30.7
0.113469	0.616935	0.130946	0.122941	22.8	24.8
0.41625	0.9125	0.0490615	0.402645	20	32
0.893601	0.52093	0.11969	0.148037	30.6	21.5
0.425	0.6625	0.0488735	0.482477	32	32
0.721403	0.767327	0.183213	0.174323	28.2	20.2
0.429893	0.527132	0.0682235	0.0308443	32	25.8
1.01279	0.03861	0.0402978	0.105723	32	25.9
0.737282	0.788274	0.094718	0.208388	27.2	30.7
0.565801	0.633803	0.0635393	0.121653	32	28.4
0.19125	0.728125	0.0480827	0.131735	20	32
0.29625	0.015625	0.0591303	0.0223127	20	32
0.0570437	0.431746	0.0404278	0.0337341	32	31.5
0.651396	0.846875	0.207258	0.22732	20.6	32
0.768479	0.757202	0.0932929	0.0143734	31.2	24.3
0.065625	0.959375	0.0437074	0.0265869	32	32
0.800816	0.29368	0.0862395	0.0840986	26.7	26.9
0.697402	0.5625	0.0785669	0.0663592	24.3	32
0.447295	0.228125	0.698663	0.408387	26.8	32
0.419312	0.815873	0.121908	0.0811155	21.6	31.5
0.28125	0.028125	0.140535	0.251688	32	32
0.112195	0.4	0.410946	0.617095	24.6	27.5
0.484375	0.528125	0.383344	0.283353	32	32
0.746044	0.514851	0.132884	0.0606903	23.4	20.2
0.206565	0.341935	0.117698	0.144209	22.8	31
0.998523	0.55	0.137218	0.0313254	23.7	20
0.748611	0.58	0.138743	0.0376163	28.8	20
0.518374	0.325926	0.665069	0.639214	25.6	27
0.921726	0.35426	0.0738063	0.136783	20	22.3
0.733594	0.773381	0.786448	0.880155	26.3	27.8
0.305652	0.509375	0.110548	0.0599117	25.1	32
0.444038	0.323741	0.723832	0.882094	28.7	27.8
0.64129	0.587234	0.0830351	0.0305419	32	23.5
0.572917	0.5875	0.251207	0.166609	25.2	32
0.722081	0.98125	0.338396	0.0690622	31.9	32
0.380381	0.875	0.583759	0.584152	27.1	26.4
0.812981	0.0162602	0.135876	0.108568	29.6	24.6
0.971178	0.914179	0.606124	0.667562	28.3	26.8
0.724592	0.824561	0.0884589	0.0730583	22.7	22.8
0.0607081	0.686411	0.0406712	0.0703608	24.1	28.7
0.879181	0.689655	0.0365229	0.152948	24.7	20.3
0.948067	0.870504	0.0451794	0.174546	32	27.8
0.805163	0.743295	0.656748	0.835191	27.8	26.1
0.858375	0.962264	0.0329828	0.206611	24.5	26.5
0.499034	0.162602	0.167576	0.0917745	22.3	24.6
0.336409	0.588785	0.0261878	0.0164387	23.4	21.4
0.860983	0.849206	0.764702	0.84012	27.9	25.2
0.816156	0.411321	0.131017	0.064799	32	26.5
0.218294	0.965625	0.180359	0.0571502	27.4	32
0.226562	0.921875	0.02971	0.0813382	25.6	32
0.68125	0.8625	0.199483	0.31486	20	32
0.424365	0.964706	0.558932	0.723025	30.5	25.5
0.797121	0.891892	0.0535593	0.269182	28.4	25.9
0.636298	0.342308	0.445699	0.744584	32	26
0.600554	0.599291	0.294988	0.447815	32	28.2
0.785714	0.408867	0.0201859	0.0589451	23.2	20.3
0.966929	0.92126	0.771609	0.823617	28	25.4
0.913568	0.825726	0.0485205	0.112419	20	24.1
0.45009	0.440476	0.538075	0.647648	29.1	25.2
0.350219	0.296029	0.760571	0.902151	28.1	27.7
0.864536	0.0760456	0.581904	0.875289	24.4	26.3
0.815038	0.996241	0.805819	0.847792	24.5	26.6
0.776391	0.38125	0.168705	0.136187	28.3	32
0.198286	0.235484	0.118332	0.376159	32	31
0.93125	0.809375	0.13637	0.284633	32	32
0.154928	0.191406	0.726456	0.780155	26	25.6
0.402581	0.4	0.120012	0.331306	22.7	28.5
0.0575039	0.546875	0.320073	0.0524853	31.9	32
0.938962	0.766187	0.103069	0.0639567	25.4	27.8
0.128069	0.0298013	0.653192	0.727428	26	30.2
0.116671	0.271255	0.566721	0.733489	25.8	24.7
0.426009	0.984375	0.147464	0.0584173	29.1	32
0.422325	0.27572	0.148853	0.191241	22.4	24.3
0.156725	0.433657	0.35128	0.411231	23.6	30.9
1.0245	0.951493	0.882132	0.824116	26.9	26.8
0.194939	0.152672	0.684521	0.807298	25.7	26.2
0.0760609	0.0431894	0.721183	0.825245	26.5	30.1
0.339002	0.361111	0.638869	0.738666	24.5	25.2
0.49496	0.375	0.847771	0.276542	27.9	32
0.0453903	0.890625	0.280806	-0.0432267	22.1	32
0.720685	0.842742	0.0780002	0.084168	27.4	24.8
0.966902	0.0310078	0.84738	0.342676	26.7	25.8
0.43663	0.328302	0.566758	0.816929	29	26.5
0.578761	0.0708955	0.77234	0.179593	27.8	26.8
0.15	0.835	0.0175263	0.0530236	32	20
0.587548	0.478125	0.747767	0.103738	26.2	32
0.108858	0.7	0.197957	0.205188	28.6	30
0.244559	0.102128	0.186206	0.558446	26.1	23.5
0.315606	0.171004	0.711166	0.70166	26.5	26.9
0.140625	0.778125	0.345616	0.616857	32	32
0.301654	0.225941	0.150034	0.598108	27.3	23.9
0.102101	0.959514	0.686732	-0.488246	27.4	24.7
0.351083	0.359259	0.694771	0.887815	26.5	27
0.0638208	0.961977	0.583966	0.742169	25.1	26.3
0.301231	0.209877	0.480806	0.597801	25.6	24.3
0.518174	0.453237	0.80107	0.75059	26.7	27.8
0.283799	0.972222	0.423934	0.366977	26.1	25.2
0.919537	0.481356	0.0624302	0.14766	27.7	29.5
1.01573	0.0405405	0.774528	0.841419	25.3	29.6
0.951295	0.0622568	0.737911	0.839317	26.1	25.7
0.733173	0.565625	0.195051	0.423211	22.1	32
0.984155	0.444444	0.162406	0.0424093	22.5	20.7
0.89777	0.493671	0.0642581	0.034012	21	23.7
0.984375	0.815	0.0665821	0.0203632	32	20
0.271041	0.708185	0.233108	0.0847658	32	28.1
0.0323968	0.796875	0.0259899	0.0112313	21.8	32
0.287599	0.012	0.117856	0.32164	27.9	25
0.121467	0.612648	0.0408283	0.0729381	32	25.3
0.430444	0.034375	0.881319	0.469576	24.8	32
0.562132	0.69375	0.0917002	0.0301199	25.5	32
1.02625	0.784375	0.0384713	0.347229	20	32
0.11125	0.428125	0.0143837	0.0463783	20	32
0.137111	0.751244	0.114237	0.0779546	32	20.1
0.759375	0.665625	0.16004	0.0801171	32	32
0.782143	0.694805	0.161106	0.0996861	28	30.8
0.899969	0.777419	0.0527928	0.400157	20.8	31
0.334097	0.241379	0.0508145	0.173889	25.8	20.3
0.620606	0.696	0.68684	0.5912	26.4	25
0.877995	0.925311	0.0849501	0.0823708	30.5	24.1
0.383086	0.665	0.245038	0.20553	26.9	20
0.548142	0.10625	0.14584	0.0180339	25.9	32
0.669103	0.661017	0.713949	0.733748	26.2	29.5
0.150987	0.05	0.53211	0.389965	28.5	32
0.458769	0.42449	0.537039	0.841099	27.1	24.5
0.846636	0.718861	0.231406	0.89741	29.4	28.1
0.359375	0.4125	0.0714593	0.450071	32	32
0.542525	0.58125	0.48421	0.208481	25.5	32
0.967772	0.801688	0.794324	0.87586	25.7	23.7
0.866541	0.821429	0.695801	0.864851	26.6	28
0.1809	0.116105	0.853183	0.852445	25.3	26.7
0.25625	0.921875	0.668613	0.0436581	32	32
0.128899	0.323009	0.499771	0.0846729	32	22.6
1.02898	0.431973	0.0143005	0.170522	32	29.4
0.35625	0.884375	0.0264173	0.0759134	32	32
1.02045	0.805907	0.0355164	0.171576	22.7	23.7
0.336446	0.322835	0.696937	0.645215	26.9	25.4
0.428558	0.455253	0.614338	0.605745	25.1	25.7
0.223517	0.705128	0.628598	0.243652	29.7	23.4
0.199942	0.272388	0.0217214	0.0905566	30.8	26.8
0.470603	0.800699	0.0853367	0.106376	29.7	28.6
0.565765	0.697279	0.249811	0.922608	23.3	29.4
0.355871	0.155378	0.0128801	0.0530479	20.4	25.1
1.03058	0.885609	0.363024	0.00872769	30.7	27.1
0.819863	0.835	0.153191	0.0319151	29.2	20
0.376996	0.380165	0.719565	0.85292	27.9	24.2
0.170535	0.955975	0.255811	0.0289809	30.4	31.8
1.01543	0.783394	0.381978	0.044303	30.3	27.7
0.116179	0.716312	0.487706	0.355891	32	28.2
0.897053	0.5375	0.0357681	0.127839	29.9	32
0.758141	0.190083	0.0355813	0.13874	26.8	24.2
0.0573188	0.28013	0.536398	0.530811	32	30.7
0.474124	0.0167364	0.121223	0.220865	32	23.9
0.986364	0.31	0.148152	0.0656334	22	20
0.298154	0.581994	0.0542548	0.131869	27	31.1
0.271596	0.385	0.0745142	0.131182	21.3	20
0.400736	0.0127796	0.175735	0.21265	23	31.3
0.554496	0.5875	0.612319	0.404446	28.5	32
0.866966	0.750916	0.848029	0.387319	28.9	27.3
0.04739	0.071161	0.11935	0.162859	32	26.7
0.812929	0.0788382	0.274372	0.103519	29.7	24.1
1.02826	0.902439	0.549233	0.797475	26	28.7
0.471875	0.95	0.0448481	0.0466891	32	20
0.176101	1	0.0117634	0.0470818	21.5	24.6
0.0931432	0.525	0.379355	0.205922	30.9	32
0.163549	0.849265	0.15071	0.0690164	20.6	27.2
0.1125	0.4	0.0855138	0.0661685	32	32
0.0736464	0.902516	0.702711	0.856162	31.7	31.8
0.513393	0.25625	0.0689126	0.179844	21	32
0.21125	0.521875	0.0956759	0.0331777	20	32
0.264043	0.69395	0.0623371	0.106248	20.9	28.1
1.01541	0.97491	0.0591123	0.213057	31	27.9
0.284522	0.612583	0.127219	0.0289952	24.2	30.2
0.920139	0.984375	0.860752	0.776506	28.8	32
0.619098	0.589147	0.492672	0.773773	26.4	25.8
0.643552	0.190625	0.200437	0.16706	31.5	32
0.136047	0.48	0.724339	0.0314723	25.8	20
0.640625	0.74375	0.406214	0.0312984	32	32
0.59801	0.507634	0.568292	0.649468	28	26.2
0.401563	0.246094	0.158088	0.0558821	32	25.6
0.5125	0.295	0.21589	0.0873141	32	20
0.211379	0.420875	0.465582	0.846758	26.3	29.7
0.413698	0.478431	0.794975	0.542311	28.4	25.5
0.562416	0.448718	0.788114	0.823236	24.7	31.2
0.105701	0.192593	0.743949	0.885411	26.7	27
0.533221	0.507874	0.731631	0.792756	26.7	25.4
0.372751	0.40856	0.735308	0.872214	26.1	25.7
0.330126	0.239669	0.74399	0.850772	27.4	24.2
0.101555	0.0836013	0.679033	0.620686	25.7	31.1
0.0781886	0.11194	0.706416	0.786522	26.4	26.8
0.708289	0.244	0.026323	0.00664797	26.3	25
0.184786	0.105442	0.825911	0.826595	26.3	29.4
0.941874	0.935943	0.568259	0.787239	29.4	28.1
0.995567	0.00373134	0.646668	0.763077	26.6	26.8
0.237582	0.31	0.180499	0.0342051	30.6	20
0.0814997	0.262295	0.75302	0.301034	26.3	24.4
0.14625	0.6125	0.111939	0.263248	20	32
0.27	0.005	0.0140032	0.0617918	20	20
0.762377	0.982759	0.783766	0.649858	24.1	23.2
0.8654	0.746875	0.325923	-0.0644122	30.6	32
0.199726	0.645299	0.130888	0.071802	21.2	23.4
0.0467958	0.828947	0.408735	0.617306	30.1	30.4
0.102152	0.646875	0.323668	0.311399	30.5	32
1.02125	0.809375	0.0262113	0.017616	20	32
0.0570175	0.650718	0.173268	0.191891	27.6	20.9
0.52256	0.564103	0.865839	0.875263	25.5	27.3
1.01652	0.732143	0.287246	0.0486494	32	28
0.511228	0.508361	0.874432	0.822662	27.3	29.9
0.164653	0.2	0.516061	0.269086	23.8	32
0.980009	0.846473	0.322962	0.0642083	23.6	24.1
0.190903	0.696629	0.565673	0.0331913	27.7	26.7
0.627881	0.359375	0.616585	0.116362	28.2	32
0.54428	0.512635	0.877261	0.812782	27.3	27.7
0.697294	0.662835	0.800585	0.822862	32	26.1
0.608827	0.367133	0.749214	0.794701	30.5	28.6
1.02891	0.814332	0.790483	0.66328	26.6	30.7
0.475329	0.015625	0.0725898	0.0306538	30.4	32
0.73478	0.686347	0.778874	0.786255	26.3	27.1
0.107863	0.90625	0.796102	0.568753	24.8	32
0.349977	0.30625	0.73632	0.44789	27.1	32
1.03769	0.283898	0.513135	0.121723	26.4	23.6
0.347143	0.671429	0.0362647	0.149774	20	28
0.999635	0.643154	0.211749	0.0974905	23.9	24.1
0.562846	0.221402	0.0425089	0.332653	32	27.1
0.713344	0.737762	0.554692	0.585548	24.5	28.6
0.988503	0.189474	0.0548806	0.163691	23.5	28.5
0.331749	0.152091	0.824881	0.862062	25.6	26.3
0.827143	0.821429	0.695098	0.801224	25	28
0.804477	0.183824	0.090005	0.134683	22.5	27.2
0.135679	0.0905512	0.149157	-0.422977	32	25.4
0.099435	0.966667	0.335727	0.442035	23.6	30
0.992463	0.705882	0.0527716	0.0935685	32	27.2
1.00292	0.9875	0.120807	0.0988775	22.5	32
0.615599	0.338645	0.567339	0.17871	26	25.1
0.869302	0.601351	0.0586469	0.0445234	30.3	29.6
0.706899	0.487342	0.107447	0.0983089	20	31.6
0.452679	0.28125	0.429011	0.732204	28	32
0.55	0.98	0.0874186	0.0505007	32	20
0.194472	0.531381	0.370498	0.0896658	30.7	23.9
0.673798	0.184615	0.0561893	0.136772	32	26
0.708198	0.690625	0.0482021	0.173734	23.1	32
0.835395	0.42449	0.225141	0.202308	32	24.5
0.424656	0.32967	0.721622	0.779061	26.1	27.3
0.519377	0.515571	0.887008	0.917349	29	28.9
0.65005	0.270463	0.742363	-0.0146796	26.5	28.1
0.718386	0.215596	0.240419	0.0631137	29.6	21.8
0.453881	0.62753	0.705875	0.780822	25.8	24.7
0.68125	0.965625	0.0631286	0.0364699	32	32
0.52012	0.427451	0.726541	0.78468	26.8	25.5
0.130826	0.9375	0.226333	0.278191	29.5	32
0.741121	0.975	0.699749	0.561108	27.1	32
0.289298	0.370504	0.564329	0.807496	27.3	27.8
0.475	0.971875	0.177234	0.37043	32	32
0.241964	0.675	-0.00387435	0.0381711	28	32
0.618544	0.609195	0.44279	0.771297	27.5	26.1
1.0185	0.741036	0.0990167	0.0992579	28.9	25.1
0.538182	0.727273	0.584776	0.666715	27.5	24.2
0.726089	0.657895	0.71102	0.734653	26.5	26.6
0.677436	0.709375	0.0123911	0.129345	23.6	32
0.246875	0.053125	0.349941	0.245897	32	32
0.370455	0.445	0.130756	0.0859907	26.4	20
0.310347	0.218045	0.618307	0.766585	26.8	26.6
0.145216	0.939799	0.565082	0.817525	26.7	29.9
0.495666	0.290625	0.606097	0.655979	27.4	32
0.292771	0.373585	0.680238	0.670804	26.7	26.5
0.877489	0.981273	0.801225	0.886505	30.4	26.7
0.852589	0.864686	0.363941	0.807518	32	30.3
0.114221	0.112903	0.762202	0.8209	25.1	24.8
0.0545929	0.0927419	0.802557	0.860372	26.9	24.8
0.770455	0.371901	0.0496484	0.238253	20	24.2
0.424494	0.390977	0.651029	0.538846	28.4	26.6
0.174087	0.658065	0.065106	0.0744861	24.2	31
0.801999	0.390625	0.0557573	0.177307	24.7	32
0.697746	0.623188	0.455933	0.744266	27	27.6
0.811896	0.812734	0.788063	0.516179	26.8	26.7
0.562291	0.489796	0.107169	0.785616	23.6	29.4
0.384645	0.26875	0.312914	0.361302	24.3	32
0.298147	0.318367	0.684778	0.813188	26.1	24.5
0.29961	0.424528	0.651902	0.216503	26.8	31.8
0.83854	0.948905	0.652274	0.758768	25	27.4
0.165625	0.053125	0.229381	0.207302	32	32
0.0492461	0.60625	0.633639	0.448423	25.7	32
0.82602	0.795918	0.0408993	0.197804	20	24.5
0.817565	0.648276	0.118521	0.0156342	32	29
0.893333	0.256	0.0458882	0.101488	29.7	25
0.847656	0.871875	0.240042	0.144357	25.6	32
0.141781	0.159375	0.0292411	0.0440316	31.1	32
0.484375	0.565625	0.0456652	0.155057	32	32
0.562206	0.478125	0.411672	0.0114102	31.9	32
0.181299	0.390351	0.109193	0.085138	22.9	22.8
0.543239	0.573585	0.714274	0.694841	26.4	26.5
0.108305	0.946875	0.0421848	0.307164	29.2	32
0.425842	0.726027	0.0371609	0.0259876	32	21.9
0.914495	0.856209	0.618817	0.676353	29.2	30.6
0.36875	0.38125	0.737217	0.386801	24	32
0.701029	0.802817	0.231843	0.220455	24.9	28.4
0.464821	0.346429	0.788839	0.801388	26.7	28
0.155804	0.785408	0.0242955	0.250435	21.5	23.3
0.763261	0.64375	0.0774214	0.148253	27.1	32
0.692489	0.484177	0.765021	0.639169	27.1	31.6
0.376139	0.586081	0.114754	0.264637	25.8	27.3
0.65758	0.812734	0.572253	0.922147	23	26.7
0.337989	0.705686	0.145343	0.0693673	25.5	29.9
0.503125	0.01875	0.0618559	0.0455881	32	32
0.559201	0.578125	0.436279	0.662858	27	25.6
0.360339	0.373665	0.782968	0.856439	27.8	28.1
0.812094	0.534375	0.0627069	0.0369296	23.1	32
0.946875	0.6625	0.108483	0.155344	32	32
0.364344	0.583607	0.529557	0.37364	32	30.5
0.881093	0.689895	0.458985	0.66455	26.1	28.7
0.390162	0.547794	0.575038	0.472953	25.8	27.2
0.305777	0.337607	0.530307	0.249471	23.2	23.4
0.62013	0.644144	0.114521	0.0211354	32	22.2
0.742966	0.42807	0.26474	0.802308	31.8	28.5
0.246647	0.828326	0.231286	0.291832	32	23.3
0.46458	0.504	0.711051	0.766302	26.2	25
0.420635	0.416667	0.688832	0.861307	25.2	26.4
0.143497	0.0557621	0.733406	0.841588	24.8	26.9
0.290695	0.369295	0.725368	0.711743	26.1	24.1
0.242259	0.737024	-0.190934	0.215471	23.6	28.9
0.313162	0.835664	0.0994632	0.0444756	22.5	28.6
0.511019	0.00970874	0.0959656	0.0113383	20	20.6
0.284967	0.546429	0.270489	0.900154	23.9	28
0.338407	0.33871	0.727135	0.810182	26.6	24.8
0.66859	0.55597	0.747157	0.38328	29.1	26.8
0.875331	0.415625	0.489152	0.0698483	28.3	32
0.984	0.137324	0.0436436	0.0355253	27.2	28.4
0.307116	0.0383275	0.675091	0.654234	28.1	28.7
0.170758	0.0682594	0.474665	0.338434	24.9	29.3
0.480324	0.8625	0.0802489	0.246643	21.6	32
0.76279	0.482625	0.391161	0.672645	32	25.9
0.734762	0.178125	0.0578175	0.161713	24.2	32
0.653125	0.684375	0.358757	0.228571	32	32
0.199435	0.214008	0.539133	0.699764	25.5	25.7
0.152897	0.0343348	0.0195413	0.0684957	23.2	23.3
0.10601	0.667832	0.312757	0.0615041	32	28.6
0.52825	0.228125	0.0921308	0.471595	25	32
0.43765	0.514388	0.14213	0.74034	20.4	27.8
0.486	0.705	0.733723	0.615282	25	20
0.284551	0.876221	0.354782	0.195796	23.8	30.7
0.797619	0.564394	0.62919	0.638507	28	26.4
0.342171	0.05625	0.107123	0.152806	27.7	32
0.765793	0.856604	0.695075	0.756832	29.3	26.5
0.641355	0.6	0.716651	0.652397	27.5	25.5
0.924449	0.0625	0.0621945	0.0348213	26.1	32
0.368743	0.0995851	0.00599821	0.067782	28.6	24.1
0.994524	0.982301	0.0756261	0.0732754	32	22.6
0.69375	0.775	0.339758	0.0795291	32	32
0.361705	0.184375	0.593772	0.287847	27.5	32
0.316897	0.197917	0.384038	0.270723	25.9	28.8
0.897108	0.705329	0.062671	0.232864	31	31.9
0.940625	0.48125	0.0529353	0.0850733	32	32
0.402443	0.376984	0.635794	0.790531	26.7	25.2
0.299257	0.424125	0.222624	0.15732	28.6	25.7
0.549867	0.878125	0.0897826	0.146361	23.5	32
0.304656	0.793522	0.0769378	0.247444	32	24.7
0.493056	0.381944	0.735639	0.864487	28.8	28.8
0.113913	0.931507	0.115159	0.10636	32	29.2
0.614835	0.24	0.104904	0.0633793	27.3	20
0.7125	0.25625	0.320841	0.228366	32	32
0.507383	0.684375	0.334188	0.0861937	30.9	32
0.983531	0.951673	0.594833	0.789377	26.5	26.9
0.362247	0.315175	0.696686	0.810164	26.7	25.7
0.958655	0.4	0.151157	0.0632614	29.1	32
0.777885	0.51049	0.484585	0.866103	32	28.6
0.43728	0.452107	0.689386	0.699142	26.9	26.1
0.165756	0.990625	0.811783	0.682651	26.3	32
0.0791047	0.169118	0.710432	0.830075	27.3	27.2
0.108608	0.100775	0.578003	0.787749	28.6	25.8
0.982077	0.964844	0.826871	0.816264	25.5	25.6
0.209484	0.350195	0.131239	0.44199	32	25.7
0.95098	0.295455	0.0801824	0.0788134	27.2	26.4
0.788913	0.552716	0.494594	0.440498	28.5	31.3
0.845619	0.653125	0.664349	0.376711	30.1	32
0.981221	0.356061	0.513674	0.0856625	28.4	26.4
0.158579	0.179487	0.532302	0.0634899	30.7	23.4
0.321132	0.311321	0.0374502	0.100284	20	21.2
0.900959	0.0161943	0.749727	0.591524	25.7	24.7
0.802157	0.659375	0.501737	0.658442	28.1	32
0.913039	0.758007	0.790816	0.617702	28.9	28.1
0.838749	0.708633	0.76942	0.881206	27.3	27.8
0.250515	0.0636704	0.237377	0.496405	32	26.7
0.0549352	0.235741	0.619673	0.27921	31.7	26.3
0.218294	0.915625	0.293936	0.413587	27.4	32
0.533802	0.66881	0.164145	0.126752	32	31.1
0.735348	0.692857	0.744685	0.81164	27.3	28
0.35	0.703125	0.0700558	0.109843	32	32
0.680666	0.566787	0.60178	0.792001	27	27.7
0.43647	0.8875	0.0855136	0.0646378	27.3	32
0.265224	0.853125	0.349451	0.268541	31.2	32
0.310153	0.591603	0.204214	0.552441	20	26.2
0.907759	0.0477816	0.444597	0.629147	22.6	29.3
0.26279	0.127413	0.107253	0.182192	32	25.9
0.654241	0.835249	0.0740842	0.0544364	25.1	26.1
0.885808	0.305882	0.271527	0.61649	22.7	25.5
0.34585	0.421769	0.0721266	0.0822664	20	29.4
0.874522	0.333333	0.216575	0.279393	29.5	31.5
0.825502	0.652921	0.322705	0.726952	28.5	29.1
0.378205	0.701923	0.151191	0.219185	23.4	31.2
0.848284	0.495098	0.123746	0.0804657	32	20.4
0.706956	0.4875	0.0815664	0.0926988	24.2	24
0.988342	0.557078	0.0769701	0.0564328	32	21.9
