# Supplementary material for: Circa-SCOPE: high-throughput live single-cell imaging method for analysis of circadian clock resetting
Source: Nat Commun. 2021 Oct 8;12:5903. doi: 10.1038/s41467-021-26210-1 (PMC8501123; doi:10.1038/s41467-021-26210-1)
Supplement: Supplementary file 10 — Source Data [file 41467_2021_26210_MOESM10_ESM.xlsx]

## Sheet: Fig1c
Time (h)	Cells per time point
1	5449
2	5583
3	5612
4	5613
5	5727
6	5730
7	5769
8	5793
9	5846
10	5872
11	5965
12	5994
13	6047
14	5995
15	6094
16	6087
17	6192
18	6191
19	6227
20	6280
21	6307
22	6302
23	6421
24	6368
25	6436
26	6417
27	6490
28	6483
29	6517
30	6500
31	6538
32	6571
33	6625
34	6635
35	6661
36	6681
37	6726
38	6709
39	6683
40	6723
41	6744
42	6726
43	6858
44	6804
45	6803
46	6878
47	6871
48	6816
49	6844
50	6838
51	6893
52	6834
53	6885
54	6854
55	6876
56	6852
57	6861
58	6852
59	6930
60	6942
61	6892
62	6910
63	6909
64	6912
65	6935
66	6987
67	6968
68	6989
69	7037
70	7006
71	7037
72	7045
73	7029
74	7027
75	7043
76	7043
77	7027
78	7019
79	7054
80	7054
81	7122
82	7071
83	7090
84	7109
85	7118
86	7214
87	7194
88	7152
89	7157
90	7224
91	7251
92	7289
93	7313
94	7305
95	7271
96	7341
97	7314
98	7323
99	7262
100	7272
101	7301
102	7329
103	7347
104	7354
105	7347
106	7323
107	7388
108	7377
109	7337
110	7376
111	7367
112	7334
113	7346
114	7330
115	7331
116	7307
117	7310
118	7357
119	7319
120	7303
121	7318
122	7282
123	7273
124	7331
125	7263
126	7239
127	7250
128	7292
129	7312
130	7249
131	7224
132	7234
133	7194
134	7206
135	7231
136	7202
137	7232
138	7171
139	7244
140	7219
141	7162
142	7206
143	7177
144	7182
145	7169
146	7153
147	7138
148	7126
149	7073
150	7113
151	7088
152	7117
153	7084
154	7069
155	7019
156	7031
157	7052
158	7014
159	7003
160	6993
161	7035
162	7043
163	7035
164	7020
165	7029
166	6954
167	6974
168	7001
169	6966
170	7021
171	6925
172	6933
173	6910
174	6886
175	6970
176	6913
177	6945
178	6890
179	6894
180	6901
181	6840
182	6837
183	6853
184	6828
185	6787
186	6849
187	6851
188	6816
189	6776
190	6830
191	6768
192	6806
193	6765
194	6821
195	6762
196	6803
197	6799
198	6768
199	6736
200	6718
201	6699
202	6726
203	6756
204	6676
205	6646
206	6622
207	6612
208	6643
209	6604
210	6603
211	6577
212	6603
213	6556
214	6581
215	6575
216	6581
217	6530

## Sheet: Fig1d
Time	Survival rate
24	1
25	0.987277
26	0.97347
27	0.963454
28	0.953979
29	0.941527
30	0.932052
31	0.921224
32	0.913914
33	0.90444
34	0.894965
35	0.882783
36	0.872767
37	0.860855
38	0.852463
39	0.844884
40	0.83595
41	0.825663
42	0.82052
43	0.81294
44	0.80536
45	0.800758
46	0.79372
47	0.787493
48	0.780996
49	0.773416
50	0.766649
51	0.757174
52	0.751489
53	0.746616
54	0.741202
55	0.73281
56	0.723064
57	0.718462
58	0.714131
59	0.707363
60	0.701949
61	0.695723
62	0.691121
63	0.686248
64	0.682458
65	0.677585
66	0.674878
67	0.669735
68	0.664321
69	0.658906
70	0.654034
71	0.650514
72	0.645642
73	0.640498
74	0.634813
75	0.628858
76	0.622361
77	0.616134
78	0.612344
79	0.606389
80	0.60314
81	0.600433
82	0.596102
83	0.592583
84	0.588522
85	0.584191
86	0.580671
87	0.57634
88	0.572821
89	0.569572
90	0.566324
91	0.563617
92	0.561451
93	0.556578
94	0.552518
95	0.548728
96	0.54575
97	0.543313
98	0.540065
99	0.534921
100	0.531944
101	0.527342
102	0.524905
103	0.519762
104	0.516513
105	0.513265
106	0.509475
107	0.505956
108	0.502436
109	0.499729
110	0.496751
111	0.494044
112	0.491879
113	0.487818
114	0.486465
115	0.483757
116	0.481321
117	0.478614
118	0.475365
119	0.472388
120	0.469951
121	0.467786
122	0.463454
123	0.46183
124	0.458581
125	0.456416
126	0.453167
127	0.450731
128	0.449107
129	0.447212
130	0.443963
131	0.441256
132	0.43882
133	0.436113
134	0.433676
135	0.430428
136	0.429345
137	0.427721
138	0.426096
139	0.423389
140	0.418787
141	0.41608
142	0.413102
143	0.410937
144	0.409042
145	0.407147
146	0.405252
147	0.402545
148	0.40065
149	0.398755
150	0.39713
151	0.395236
152	0.391987
153	0.390904
154	0.388468
155	0.386031
156	0.382783
157	0.380076
158	0.378452
159	0.375203
160	0.371955
161	0.371142
162	0.368165
163	0.365999
164	0.363833
165	0.361668
166	0.358419
167	0.355712
168	0.353276
169	0.351922
170	0.350298
171	0.34732
172	0.345425
173	0.343259
174	0.340823
175	0.338387
176	0.336221
177	0.333785
178	0.331619
179	0.330265
180	0.32837
181	0.327287
182	0.327017
183	0.32458
184	0.321603
185	0.320249
186	0.319708
187	0.318354
188	0.315647
189	0.314293
190	0.312398
191	0.312128
192	0.310504
193	0.309421
194	0.308609
195	0.307255
196	0.306172
197	0.304277
198	0.302653
199	0.300217
200	0.298322
201	0.296427
202	0.295344
203	0.292637
204	0.291554
205	0.289388
206	0.287764
207	0.285598
208	0.283703
209	0.282891
210	0.281808
211	0.280455
212	0.277748
213	0.276394
214	0.274499
215	0.273687
216	0.272875
217	0

## Sheet: Fig1f
1 h	2 h	3 h	4 h	5 h	6 h	7 h	8 h	9 h	10 h	11 h	12 h	13 h	14 h	15 h	16 h	17 h	18 h	19 h	20 h	21 h	22 h	23 h	24 h	25 h	26 h	27 h	28 h	29 h	30 h	31 h	32 h	33 h	34 h	35 h	36 h	37 h	38 h	39 h	40 h	41 h	42 h	43 h	44 h	45 h	46 h	47 h	48 h	49 h	50 h
-0.159619	-0.255205	-0.239355	-0.301667	-0.039643	0.0236018	0.118858	0.391424	0.774304	1.05526	1.12472	1.21685	0.998123	0.861363	0.741103	0.487129	0.53431	0.371421	0.232188	0.744222	0.207098	0.1029	0.311084	0.104662	-0.049854	-0.308692	-0.354654	-0.327235	-0.446385	-0.439962	-0.34747	-0.38902	-0.0522165	-0.0976264	0.0687379	0.103592	-0.0464385	0.309461	0.399531	0.714256	0.494924	0.538962	0.0395902	0.115575	-0.122459	-0.382938	-0.564822	-0.265939	-0.477504	-0.683917
-0.401209	-0.693927	-1.08577	-1.22912	-1.44074	-1.52968	-1.52137	-1.69348	-1.43508	-1.51677	-1.61577	-1.59228	-1.41718	-1.33763	-0.998631	-0.615691	-0.194659	0.0970222	0.319424	0.444128	0.560171	0.536601	0.447392	0.264814	-0.00475589	-0.253943	-0.570678	-0.963184	-1.14038	-1.18519	-1.39033	-1.44772	-1.43114	-1.4114	-1.50886	-1.41201	-1.45239	-1.40408	-1.02379	-0.878737	-0.58317	-0.281718	0.0265573	0.209488	0.397438	0.469345	0.49932	0.445066	0.470007	0.344104
-0.706487	-1.44297	-1.91159	-2.28746	-2.38617	-2.56667	-2.63717	-2.97953	-3.08812	-2.96319	-3.1821	-3.07394	-2.81061	-1.78714	-0.553055	0.169333	0.643343	1.00397	1.12666	1.21415	1.20431	1.03869	0.74944	0.205848	-0.436646	-1.28087	-1.94241	-2.46362	-2.97717	-2.80007	-2.96426	-2.78049	-3.13723	-2.89712	-2.79579	-2.73438	-3.18733	-3.06114	-2.63281	-2.39955	-1.65113	-0.988368	-0.431647	-0.132165	0.145817	0.192258	0.0610841	-0.152505	-0.563584	-1.15215
0.154006	-0.263515	-0.538739	-0.938876	-1.50461	-1.35261	-1.63772	-1.69417	-1.86795	-0.358092	-1.93165	-1.884	-1.6212	-1.54938	-1.21953	-0.809981	-0.957615	-0.536345	-0.159412	-0.115326	-0.155168	-0.171521	-0.236078	-0.338476	-0.216211	-0.596488	-0.842276	-1.02626	-1.1956	-1.65025	-1.52646	-1.79246	-1.89558	-1.64064	-1.84415	-2.14075	-2.11452	-2.01469	-2.00842	-2.08711	-2.192	-1.48685	-1.53239	-1.55518	-1.33435	-0.905472	-0.773998	-0.748586	-0.773749	-0.597008
0.525336	0.56899	0.519396	0.516614	0.621255	0.704771	0.898218	1.08318	1.15882	1.06292	1.14236	1.02063	1.00965	1.78519	1.78902	1.86017	1.65525	1.32915	0.960062	0.569323	0.0660786	-0.205455	-0.481536	-0.649341	-0.864585	-0.864585	-1.30517	-1.29372	-1.27666	-0.835281	-1.25918	-1.54824	-1.4223	-1.09283	-1.31933	-1.28796	-0.753827	-0.921697	-0.777346	-0.478585	-0.122092	0.0441067	-0.32877	-0.479225	-0.524083	-0.554615	-0.788859	-0.783403	-1.23072	-1.40257
0.385345	0.0839463	-0.260533	-0.566916	-0.770296	-0.825964	-0.891992	-0.725145	-0.91952	-0.93008	-0.980939	-0.666156	-0.311369	-0.0867933	0.0988601	0.259379	0.503206	0.507512	0.598691	0.493435	0.518444	0.461137	0.288028	0.148586	-0.131203	-0.351176	-0.750813	-0.693363	-1.09674	-0.94352	-0.942266	-0.861586	-0.959748	-0.859921	-0.670135	-0.422747	-0.260136	-0.029898	0.0637855	0.179999	0.108736	0.150992	0.0867869	0.182893	0.142258	-0.0167941	-0.312493	-0.412901	-0.817541	-0.681309
-0.160947	0.18586	0.449535	0.692493	0.909197	1.00669	1.18678	1.23513	1.28211	1.30099	1.30161	1.23494	1.13413	1.0192	0.818573	0.54318	0.260826	-0.0293847	-0.175227	-0.434856	-0.438646	-0.431892	-0.554573	-0.580357	-0.544919	-0.578898	-0.649299	-0.538857	-0.500152	-0.436439	-0.323217	-0.180212	0.0681571	0.165087	0.417602	0.538694	0.576317	0.740294	0.840561	0.724313	0.637134	0.509902	0.209518	-0.0196403	-0.189829	-0.309492	-0.512667	-0.509191	-0.630005	-0.648244
0.0954152	0.296877	0.941655	0.694298	-0.077086	-0.0285028	-0.0670301	0.138018	0.291202	-0.0129234	0.246417	0.319567	0.310395	0.439796	0.513889	0.480795	0.622664	0.595853	0.40276	0.25893	0.0649038	-0.274885	-0.370387	-0.344996	-0.714563	-0.737667	-0.942247	-0.688916	-0.70036	-1.24092	-1.07347	-0.756134	-0.683564	-0.8135	-0.312824	-0.185592	0.152027	0.174875	0.301395	0.333024	0.349459	0.221963	0.23066	0.0777421	0.0411071	-0.118501	-0.219622	-0.683927	-0.597769	-0.270319
0.380354	0.609033	0.479724	0.598665	0.660397	0.511587	0.606952	0.799064	0.899095	0.971181	0.883562	1.03782	0.809571	0.694591	0.849672	1.0133	1.22324	1.29406	0.960041	0.90548	0.508204	0.298853	-0.0214805	-0.200361	-0.306833	-0.640841	-0.498773	-0.672324	-0.464288	-0.833353	-0.617702	-0.516611	-0.517937	-0.350019	-0.189125	-0.12068	0.171359	0.297576	0.333525	0.295924	0.315103	0.140344	0.238154	0.160461	0.159151	0.223772	0.261821	0.137109	-0.0311485	0.183618
0.540545	0.439902	0.233648	0.0970182	0.0433814	0.119043	0.0229084	-0.0721782	-0.0759379	-0.0965223	-0.143822	-0.0296453	-0.182604	-0.0411351	-0.0680182	0.000203902	-0.0316913	0.0773431	0.143298	0.136698	0.349167	0.41555	0.491444	0.583472	0.544782	0.559991	0.529889	0.466158	0.364105	0.255388	0.243857	0.199077	0.232811	0.123428	0.137881	0.0771559	0.0763789	0.0469312	0.0655765	0.126427	0.0888479	0.112256	0.0665418	0.1287	0.192478	0.360317	0.450471	0.479768	0.474319	0.469928
1.17147	1.03454	0.966192	0.733636	0.60196	0.429158	0.459665	0.633069	0.695647	0.753292	0.541765	0.710179	0.894505	1.44642	1.72664	2.0578	2.1697	2.18724	2.07374	1.78344	1.41292	0.941467	0.606404	0.147415	-0.405559	-0.594867	-0.208997	-0.485039	-0.764091	-1.07837	-1.21143	0.14249	-1.29249	-1.23181	-1.34772	-0.713887	0.00111537	0.151185	0.58653	0.754028	0.918739	1.12759	1.22594	1.23864	1.13932	0.820912	0.46292	-0.00904573	-0.376352	-0.696227
-0.227839	-0.244278	-0.322562	-0.343221	-0.262813	-0.224289	-0.207244	-0.214708	-0.0740966	-0.137614	0.175417	0.223999	0.258902	0.286757	0.37819	0.441302	0.559481	0.621162	0.584055	0.540902	0.501569	0.361957	0.253701	0.0589831	0.507632	0.143355	-0.418598	-0.603829	-0.591291	-0.524515	-0.600391	-0.551029	-0.549335	-0.536612	-0.331137	-0.0191349	0.283497	0.377039	0.581456	0.644654	0.681467	0.609066	0.588081	0.503715	0.455962	0.352011	0.174996	-0.0132821	-0.271722	-0.55739
0.423309	0.249833	0.0649227	-0.0559336	-0.220452	-0.321828	-0.661183	-0.661346	-0.729137	-0.780074	-0.802032	-0.911387	-0.849741	-0.930489	-0.969766	-0.96243	-0.779938	-0.785466	-0.720574	-0.520975	-0.265484	-0.0482507	0.0887999	0.141302	0.157538	0.084999	-0.0466221	-0.183427	-0.514822	-0.687506	-0.874132	-1.04956	-1.11229	-1.16575	-1.19813	-1.11678	-1.12704	-1.18959	-1.23647	-1.25243	-1.3463	-1.46757	-1.14773	-0.964184	-0.797501	-0.455418	-0.218217	-0.0301463	0.191334	0.376772
-0.60406	-0.9375	-0.922412	-0.934064	-0.894158	-0.787349	-0.627598	-0.446331	-0.0396229	0.332231	0.669202	0.951121	1.59777	1.4539	1.59096	1.68609	1.65982	1.66864	1.52103	1.10458	0.838194	0.627658	0.249056	-0.140101	-0.279389	-0.517302	-0.736292	-0.9422	-1.11095	-1.06504	-1.07896	-1.38479	-1.33545	-1.36747	-1.36868	-0.869295	-0.793475	-0.346329	0.131829	0.545569	0.611837	0.750404	0.795554	0.594593	0.491622	0.412071	0.247328	0.238239	-0.0139258	-0.423325
1.40478	1.38044	1.25371	1.11737	0.846458	0.564516	0.32396	0.0722606	-0.132567	-0.204675	-0.448715	-0.667695	-0.792627	-0.702713	-0.89016	-0.969777	-0.533827	-0.201948	0.57292	0.816465	1.43909	1.63917	1.84304	2.018	2.08365	2.00952	1.66349	1.04757	0.468547	0.136975	-0.270184	-0.421012	-0.956576	-1.1404	-1.1935	-1.14232	-1.43458	-1.86781	-1.88461	-1.80362	-1.99879	-1.3399	-0.990562	-0.328193	0.274104	0.721467	1.01574	1.3183	1.23831	1.11549
-0.101846	0.0020188	-0.187482	-0.121005	-0.210607	-0.235655	-0.276936	-0.181572	-0.233774	0.963971	0.393768	0.431729	0.728618	0.763945	0.85633	0.792844	0.767197	0.564925	0.498768	0.345042	0.127577	-0.0178075	-0.248315	-0.347053	-0.632307	-0.716333	-0.804459	-0.800285	-1.02791	-1.06823	-0.977214	-1.11584	-0.910629	-1.11733	-0.9019	-0.783832	-0.633135	-0.331724	-0.0772258	-0.0838036	0.0916592	0.265552	0.24443	0.282247	0.312029	0.355481	0.468342	0.212815	0.0174708	-0.2986
-0.398495	-0.379133	-0.343568	-0.395898	-0.333236	-0.217663	-0.158078	-0.100631	-0.173818	-0.216676	-0.236115	-0.177143	-0.123199	0.237643	0.246759	0.402547	0.310812	0.348125	0.204595	0.167348	0.201296	0.232547	0.126878	0.0110637	-0.078735	-0.0797623	-0.159627	-0.240615	-0.278147	-0.355325	-0.328252	-0.394567	-0.433848	-0.412236	-0.385025	-0.288564	-0.175528	-0.0753311	-0.0417318	-0.0605087	-0.0756584	-0.0452873	-0.0169092	-0.1024	-0.0331481	-0.101673	-0.0987048	-0.084664	-0.117467	-0.175545
-0.827163	-0.562794	-0.634957	-0.721887	-0.294476	-0.114221	0.273982	0.658142	0.920846	1.18373	1.68527	1.51936	1.60653	1.60647	1.35369	1.01301	0.698133	0.296973	-0.120142	-0.535728	-0.7127	-0.842304	-0.953486	-1.13708	-1.04124	-1.26565	-1.1548	-1.42979	-1.39715	-1.09619	-1.06404	-1.18447	-0.79349	-0.251011	0.0358352	0.201326	0.533715	0.669593	0.823458	0.876102	0.89246	0.72639	0.41731	0.141424	-0.27479	-0.647982	-1.01621	-1.04873	-1.42225	-1.37297
1.032	1.36766	1.74983	1.9378	-0.556191	1.13575	-1.37968	-1.05819	-0.760586	-0.599237	-0.26429	0.18582	0.653349	0.972941	1.30493	1.50375	1.68829	1.74175	1.7081	1.55736	1.26597	0.951772	0.555969	0.129567	-0.199812	-0.660052	-0.661748	-0.910977	-1.13031	-1.10322	-1.11638	-1.16742	-1.09464	-1.112	-0.786355	-0.3062	0.383834	0.802551	1.18157	1.44519	1.54613	1.57694	1.54655	1.4537	1.31238	1.01637	0.545603	-0.037315	-0.287208	-0.761121
-0.969083	-1.21412	-1.45133	-1.54244	-1.53348	-1.37499	-1.48039	-1.52407	-1.30524	-0.736668	-0.188082	0.427718	0.819529	1.16785	1.30022	1.40246	1.39638	1.40339	1.32465	1.1823	1.03439	0.710934	0.331323	-0.138329	-0.578752	-0.891468	-1.07549	-1.12178	-1.21197	-1.30429	-1.43899	-1.50466	-1.45238	-1.62928	-1.53068	-1.47724	-1.32724	-1.28718	-1.0381	-0.594554	-0.0766968	0.283164	0.530962	0.785714	0.923303	0.910382	0.71926	0.562268	0.202598	-0.123881
-0.482428	-0.764541	-0.75004	-0.90652	-0.876595	-0.714841	-0.760036	-0.646713	-0.41476	0.255056	0.599066	0.881952	1.10016	1.12662	1.17925	1.16469	1.19748	1.01476	0.8693	0.713234	0.430108	0.209163	-0.0699031	-0.65907	-0.342468	-0.711818	-0.689074	-0.866064	-0.793653	-0.608184	-0.521356	-0.962377	-0.773868	-0.684672	-0.82975	-0.490069	-0.240178	0.0128524	0.353129	0.440185	0.683935	0.553325	0.598569	0.540752	0.418696	0.371855	-0.0661113	-0.267039	-0.757173	-0.788954
0.633771	0.396781	0.163012	0.0369831	-0.0590961	-0.402965	-0.540999	-0.898037	-0.965338	-0.927458	-1.50908	-0.673102	-1.35895	0.13909	0.401367	0.573285	0.711119	0.83462	0.897054	0.935176	0.784834	0.548608	0.13953	-0.439657	-1.02314	-1.44104	-1.80407	-2.07966	-2.29999	-2.23083	-2.07711	-2.37029	-2.30111	-2.1704	-2.14725	-2.24313	-2.1513	-1.50371	-0.874543	-0.586914	-0.344759	-0.11918	-0.00902687	0.276081	0.196878	0.0738309	-0.0833689	-0.438173	-0.868676	-1.51798
-0.128141	0.0344486	0.142742	0.336055	0.528668	0.663448	0.872831	0.9647	1.14484	1.21014	1.29783	1.39025	1.48394	1.57373	1.6529	1.64314	1.51637	1.27014	1.08627	0.869714	0.561462	0.276057	0.0279329	-0.114818	-0.321011	-0.346781	-0.486802	-0.442181	-0.48288	-0.427759	-0.486723	-0.44417	-0.394562	-0.23903	0.0344576	0.213665	0.46519	0.617059	0.949728	1.00177	0.985051	1.0174	0.876056	0.801198	0.618636	0.283407	0.0390032	-0.262553	-0.594711	-0.507361
-0.148093	-0.506206	-1.03095	-0.890409	-1.24718	-1.21855	-1.32843	-1.28	-1.25753	-0.949205	-0.0505008	0.460929	0.864404	1.18438	1.29644	1.61186	1.66116	1.73851	1.73319	1.66945	1.50121	1.24707	0.85217	0.363522	-0.189336	-0.437189	-1.05862	-1.26927	-1.72538	-1.76444	-2.03025	-1.90312	-2.20048	-2.11114	-1.83783	-1.61889	-1.40354	-1.4292	-1.34751	-0.934292	-0.834382	-0.554663	-0.307939	-0.406493	-0.152412	-0.167263	-0.214269	-0.41206	-0.858521	-1.03977
0.395587	0.00526307	-0.241166	-0.421227	-0.582318	-0.915286	-0.149803	-0.379772	-0.732259	-0.25848	0.232725	0.503205	0.78261	0.879226	1.37837	1.72156	1.74041	1.70454	1.62206	1.51606	1.33526	1.08313	0.692546	0.287423	-0.260799	-0.789695	-1.02851	-1.47368	-1.76105	-2.05564	-2.07696	-2.2741	-2.32542	-2.24527	-1.95189	-1.86284	-1.96537	-1.19105	-0.32231	0.430755	0.859345	1.24335	1.54053	1.72899	1.78434	1.7499	1.5547	1.24851	0.8321	0.298305
1.85339	1.74739	1.55463	1.19077	0.996302	0.492313	0.0544107	-0.229379	-0.503853	-0.651018	-0.65987	-0.784742	-1.02349	-0.987573	-0.40592	-0.443304	0.183746	0.649052	1.06557	1.37929	1.64039	1.6554	1.80171	1.81696	1.64906	1.34922	1.09151	0.513388	0.0919999	-0.379284	-0.712728	-0.869022	-0.847013	-1.26364	-1.27721	-1.80629	-1.69532	-1.48137	-1.42231	-1.24353	-1.302	-0.701386	-0.358794	-0.0636737	0.154737	0.388454	0.526026	0.430357	0.528072	0.422679
-0.417095	-0.382136	-0.246376	-0.253421	0.0333231	0.0532802	0.224165	0.564127	0.754696	1.03462	1.20805	1.30525	1.36839	1.35937	1.30388	1.25192	1.11026	0.858174	0.714943	0.34919	0.0701101	-0.038537	-0.233338	-0.299477	-0.311192	-0.321852	-0.443623	-0.541642	-0.43655	-0.578817	-0.578121	-0.667513	-0.334749	-0.0726952	0.166164	0.36063	0.482801	0.641055	0.816655	0.79198	0.73517	0.765607	0.686733	0.575115	0.333436	0.0581909	-0.15388	-0.186042	-0.326434	-0.314425
1.57531	1.06715	0.377885	-0.266103	-0.899971	-1.54701	-1.73589	-1.49929	-1.8545	-1.72883	-2.06394	-2.04275	-2.02213	-1.67082	-1.44345	-1.05507	-0.601119	0.0278276	0.537441	0.924539	1.10393	1.14877	1.13636	1.04359	0.755717	0.34065	-0.199101	-0.651884	-1.0136	-1.01888	-1.35438	-1.34215	-1.50536	-1.6239	-1.51973	-1.4084	-1.6317	-1.38678	-1.153	-0.955782	-0.409966	0.00259675	0.392542	0.762077	0.897766	1.04388	1.03879	0.967587	0.678524	0.332535
-0.0047313	-0.419854	-0.708486	-0.745484	-0.561355	-0.704773	-0.643465	-0.659846	-0.558944	-0.426916	-0.0186717	0.89524	0.776984	0.809197	0.873707	0.758121	0.689879	0.531705	0.33019	0.232457	0.176074	-0.00985456	-0.173086	-0.480147	-0.740657	-0.925047	-0.960455	-1.07757	-1.14807	-1.1159	-1.33903	-1.28775	-1.07459	-0.974847	-0.775868	-0.379439	0.0306216	0.652417	1.14722	1.34343	1.47863	1.3909	1.32243	1.14168	0.847518	0.646675	0.173785	-0.149081	-0.4718	-1.13603
0.340706	-0.191434	-0.6919	0.243341	-0.219126	-1.07582	-1.3663	-1.54654	-1.59102	-1.59676	-0.986971	-0.459507	0.311554	0.787015	1.2522	1.604	1.84346	2.04848	2.09257	2.03998	1.91509	1.59461	1.23209	0.807227	0.388291	0.0138008	-0.319317	-0.642307	-0.931212	-1.1414	-1.38815	-1.62876	-1.45315	-1.62598	-1.02459	-0.84096	-0.801457	0.515491	1.0687	1.22123	1.29993	1.33126	1.389	1.41838	1.41719	1.22168	0.996713	0.666289	0.157343	-0.502544
-0.399707	0.173116	0.346298	0.502612	0.680454	0.870035	1.12436	1.40201	1.49126	1.53201	1.44574	1.37213	1.21638	1.079	0.849707	0.588852	0.317246	-0.0758905	-0.33977	-0.772094	-0.881604	-0.905682	-1.64863	-0.835319	-0.984604	-0.932914	-0.891805	-1.25973	-1.2742	-1.06557	-0.730223	-0.370567	-0.315116	-0.22466	-0.173952	-0.132401	0.0117573	-0.156847	-0.146811	-0.249071	-0.241808	-0.388672	-0.610481	-0.732725	-0.55831	-0.524985	-0.476769	-0.468238	-0.510957	-0.781309
-0.747514	-0.78438	-0.745114	-0.721394	-0.786035	-0.537926	-0.673243	-0.646905	-0.537927	-0.422693	-0.324774	-0.159757	-0.0582125	0.0700166	0.13211	0.207014	0.172687	0.191801	0.0528718	0.00108911	0.0493162	0.0363566	-0.0672594	-0.177291	-0.223825	-0.268354	-0.424995	-0.437307	-0.661544	-0.651173	-0.729988	-0.767221	-0.866721	-0.80379	-0.819802	-0.694625	-0.741005	-0.587139	-0.3837	-0.202932	-0.0556899	0.0915421	0.261355	0.218643	0.334771	0.282534	0.217401	0.219329	0.0827801	-0.027719
0.252017	-0.0643659	-0.4589	-0.27991	-0.467082	-0.363752	-0.0862552	0.27909	0.635534	1.14799	1.55781	1.75755	1.86455	1.93489	1.75005	1.5479	1.33022	0.92512	0.414295	0.115456	-0.373016	-0.460521	-0.817264	-0.857458	-1.0841	-0.896847	-0.864275	-1.04376	-0.90597	-1.0715	-1.27882	-1.2816	-1.12393	-1.08423	-0.727997	-0.28362	-0.0570994	0.0069628	0.296897	0.685281	0.888899	0.893938	0.921901	0.68533	0.694003	0.213669	-0.105715	-0.576132	-0.625059	-0.889028
0.772829	0.54366	0.348578	0.187722	-0.071112	-0.118123	-0.126113	0.494348	0.511909	0.43692	0.644332	1.10253	1.39584	1.59576	1.68166	1.78447	1.8798	1.80477	1.59664	1.30966	0.889955	0.42172	0.0315807	-0.369933	-0.70305	-0.826103	-1.05507	-1.13061	-0.986565	-1.04414	-1.22793	-1.18778	-1.29252	-1.20596	-1.08131	-0.897073	-0.253921	0.154355	0.573389	1.03011	1.3234	1.51781	1.49906	1.54529	1.4695	1.3303	1.09283	0.759295	0.450125	-0.00623264
-0.541902	-0.585426	-0.345978	-0.132098	0.0976097	0.219846	0.321459	0.521933	0.701776	0.66286	0.716754	0.719265	0.786896	0.651463	0.579327	0.438591	0.133229	0.192642	0.17835	0.169498	0.0875473	0.111497	0.105372	0.139025	0.139919	-0.0274897	0.00406767	-0.0395602	-0.188684	-0.270435	-0.202167	-0.268096	-0.183868	-0.218417	-0.15912	-0.0672417	0.0589348	0.142662	0.193601	0.252617	0.217404	0.267786	0.326183	0.202086	0.150876	0.00628669	-0.174557	-0.352568	-0.354706	-0.583865
0.429622	0.202198	-0.0886847	-0.351219	-0.594448	-0.742744	-0.861668	-0.972342	-1.03519	-1.04295	-1.04475	-1.02757	-1.00677	-0.930651	-0.993455	-0.810182	-0.630205	-0.649995	-0.314481	-0.146881	-0.0708018	0.0877175	0.138683	0.139478	0.029519	-0.136547	-0.386498	-0.665171	-0.761663	-0.97977	-1.15058	-1.21333	-1.24586	-1.38258	-1.45902	-1.43892	-1.40684	-1.38434	-1.39481	-1.36333	-1.33464	-1.3213	-1.05636	-0.78636	-0.603496	-0.370383	-0.210695	-0.103904	-0.105246	-0.0521733
-0.0531552	-0.0777275	0.0876409	0.0784658	-0.210069	-0.588979	-1.14561	-1.42847	-1.70214	-1.50092	-1.98846	-2.03898	-2.07247	-1.88599	-1.83993	-1.6195	-1.56625	-1.23874	-1.10699	-0.845179	-0.665654	-0.393786	-0.227388	-0.161378	-0.0926743	-0.173205	-0.410443	-0.68522	-1.17774	-1.41912	-1.86026	-1.88209	-1.97957	-2.1809	-2.21193	-2.44873	-2.34305	-2.20608	-2.15589	-2.14415	-1.7804	-1.29276	-0.829323	-0.600039	-0.318555	-0.196535	-0.00536498	0.0920928	0.00575456	-0.165878
2.11396	1.30989	1.70159	1.98675	1.69487	1.14457	0.646275	0.564966	1.22481	1.60299	1.40586	1.09121	0.210866	-0.570317	-0.4022	-0.402015	-0.766788	-0.473951	-0.55299	0.0160737	0.283337	0.903974	1.13897	1.25979	0.707743	1.24459	1.56053	1.5601	1.2566	0.915098	0.472478	0.182807	-0.0809901	-0.173832	-0.289653	-0.127574	-0.264917	-0.616552	-0.457291	-0.360121	-0.316959	-0.602734	-0.404739	-0.363989	-0.18711	-0.0654346	-0.0820177	0.286202	-0.382445	0.202312
0.848513	0.258251	-0.319971	-0.498954	-0.810556	-1.0328	-1.02037	-1.09694	-1.23957	-0.54853	-1.57021	-0.724107	0.256751	-0.36305	0.361597	0.8315	1.23803	1.38411	1.61585	1.59858	1.62721	1.50511	1.36945	1.07416	0.701168	0.217316	-0.298761	-0.696038	-0.802978	-1.14646	-1.14373	-1.46585	-1.48394	-1.84725	-1.4925	-1.87482	-1.33218	-1.01714	-0.548362	0.105376	0.913826	1.37795	1.68633	1.90289	1.89581	1.86821	1.57394	1.23375	0.715137	0.210596
-0.123312	-0.40314	-0.734453	-0.699916	-0.403129	-0.596724	-0.509158	-0.601047	-0.535332	-0.337966	-0.141518	-0.0394613	0.282323	0.359541	0.409622	0.580446	0.519524	0.638121	0.559624	0.461359	0.458831	0.243054	-0.0992808	-0.243217	-0.235394	-0.373795	-0.170472	-0.255378	-0.403993	-0.146699	-0.323812	-0.103987	-0.0702129	0.18904	-0.00337399	0.127132	0.0987268	0.0796905	0.480151	0.934641	0.579111	0.824648	0.657702	0.537367	0.469393	0.280083	0.205756	-0.0431116	-0.351267	-0.398562
1.30005	1.62396	1.59777	1.43903	1.09465	0.817935	0.568319	0.451293	0.189383	-0.292119	-0.579601	-0.597429	-0.898794	-0.907022	-0.985835	-1.24306	-0.732282	-1.25108	-0.273229	0.543685	0.962412	1.26849	1.55758	1.53731	1.33596	1.20071	1.18899	0.965562	0.562774	0.314953	0.177006	-0.217328	-0.507131	-0.37938	-0.290268	-0.187476	-0.689229	-0.755166	-0.47629	-0.482002	-0.466549	-0.158283	0.123397	0.342509	0.557464	0.615669	0.732518	0.575997	0.408502	0.311531
1.36335	1.31225	1.00485	0.901074	0.667813	0.551591	0.254311	0.162788	0.0833514	0.0699422	-0.0379308	0.0222646	0.0166038	0.0399466	-0.0150072	-0.0380788	-0.013053	0.113742	0.375637	0.410211	0.59147	0.683986	0.731208	0.566774	0.376853	0.385374	0.217598	0.382353	0.33112	0.267864	0.0888701	-0.064893	-0.0447758	-0.0223473	-0.0643697	-0.0791986	-0.0408803	-0.0554759	0.00869108	-0.0793104	-0.102816	-0.0896532	-0.061249	0.0572728	0.0940841	0.119694	0.212175	0.455863	0.492198	0.526861
1.33333	1.3443	1.46358	1.32545	1.12179	0.844129	0.568058	0.169795	-0.0784935	-0.290298	-0.44239	-0.350222	-0.336796	-0.445537	-0.398361	-0.434362	-0.495339	-0.431261	-0.620291	-0.598548	-0.273687	-0.0160094	0.234195	0.509059	0.563122	0.696323	0.710098	0.539216	0.511715	0.351246	0.13941	-0.215038	-0.311688	-0.745256	-0.879038	-0.786512	-0.559998	-0.124592	-0.605953	-0.999165	-1.0972	-0.999863	-0.912506	-1.01392	-0.881752	-0.858348	-0.650857	-0.292396	-0.0972327	0.193715
1.07724	0.92546	0.83264	0.772647	0.688038	0.54755	0.29367	0.103288	-0.128579	-0.489051	-0.354695	-0.561395	-0.494499	-0.641197	-0.718173	-0.756255	-0.763275	-0.664994	-0.464037	-0.101068	0.332705	0.456491	0.43711	0.393365	0.347075	0.29198	0.416581	0.437678	0.421578	0.402453	0.321044	0.14585	0.0132349	-0.234342	0.0684485	-0.172174	-0.708566	-0.45034	-0.469832	-0.444105	-0.361302	-0.467774	-0.408448	-0.23643	0.0266924	0.237845	0.369547	0.347311	0.31319	0.321175
0.0688791	-0.202752	-0.403132	-0.635289	-0.685543	-0.717621	-0.763577	-0.895036	-0.835682	-0.908932	-0.721928	-0.658864	-0.534476	-0.384928	-0.129818	0.0232764	0.18581	0.321563	0.356022	0.46776	0.562356	0.52397	0.410251	0.172906	-0.113017	-0.249684	-0.367715	-0.44434	-0.470901	-0.634906	-0.80779	-0.748146	-0.765577	-0.811852	-0.782415	-0.828175	-0.808466	-0.795772	-0.409473	-0.146695	0.0521002	0.159433	0.281973	0.430179	0.389338	0.45417	0.401938	0.422965	0.188297	-0.0108349
0.398432	0.375603	0.152499	-0.116854	-0.367135	-0.598575	-0.851396	-0.977153	-1.03711	-1.11604	-1.27893	-1.39832	-1.27828	-1.18563	-1.01689	-0.810071	-0.588467	-0.469304	-0.32257	-0.241524	-0.032032	0.222621	0.466055	0.635864	0.626475	0.373215	0.0754894	-0.297665	-0.612368	-1.02426	-1.38072	-1.47147	-1.56052	-1.8483	-1.58609	-1.34254	-1.16481	-0.92532	-0.618207	-0.289098	-0.107227	0.17563	0.393523	0.499586	0.469774	0.699152	0.747528	0.47567	0.482949	0.217659
-0.860923	-0.925455	-1.06073	-1.18682	-1.1812	-1.45694	-1.22452	-1.0503	-0.76066	-0.340839	0.0579504	0.461675	0.650139	0.769899	0.844873	0.864298	0.935611	0.823312	0.746698	0.502585	0.345062	0.121047	-0.223981	-0.546268	-0.655278	-0.947026	-1.11045	-1.23489	-1.32697	-1.45049	-1.39585	-1.39798	-1.36986	-0.970895	-0.947752	-0.731317	-0.409634	-0.133386	0.143779	0.448188	0.709813	0.860646	0.812077	0.880769	0.775196	0.65665	0.439213	0.0329248	-0.328768	-0.643122
-0.433604	-0.44143	-0.399316	-0.626868	-0.547326	-0.318918	-0.0450012	0.152111	0.397263	1.15667	0.769782	1.07396	1.39736	1.59328	1.54092	1.36433	1.1539	0.988004	0.857623	0.624643	0.481417	0.176163	0.00410072	-0.403386	-0.655552	-0.707391	-0.924797	0.0481852	-0.379074	-0.768676	-0.836172	-0.854866	-0.876764	-0.790197	-0.582538	-0.321854	0.00712257	0.197843	0.246708	0.481134	0.257585	0.294413	0.208748	0.315937	0.224063	0.157587	0.131018	-0.0316181	-0.119005	-0.337887
-0.871035	-0.497911	-0.235628	-0.15142	-0.0586947	-0.0984739	-0.175082	-0.301947	-0.173815	-0.319506	-0.414284	-0.656608	-0.983636	-1.33328	-1.68267	-1.99519	-2.08535	-2.15769	-1.85315	-1.8276	-1.62091	-1.4363	-1.15316	-1.34106	-1.62679	-2.00481	-2.53706	-2.46696	-2.22416	-2.00329	-1.69637	-1.54827	-0.934151	-0.585023	-0.322153	-0.127641	0.0588849	0.225143	0.253262	0.19895	0.0795369	-0.214621	-0.608019	-1.04006	-1.15603	-1.5981	-1.82745	-2.06976	-2.26631	-2.37581
0.827081	0.725168	0.482153	0.255135	0.122054	-0.0905084	-0.244582	-0.427721	-0.775209	-0.891051	-0.480886	-0.568617	-0.350014	-0.166131	0.228166	0.720396	1.07299	1.31223	2.30679	1.95287	1.61021	1.65789	1.68286	1.50213	1.24288	0.824275	0.323665	-0.219035	-0.615747	-1.09485	-1.43858	-1.6683	-1.5616	-1.73182	-1.51532	-1.56112	-1.54671	-1.80097	-1.7824	-1.31123	-0.9042	0.0747608	0.724732	0.939686	1.26269	0.897232	0.837378	1.24008	1.00075	0.478812
-0.716495	-0.763361	-0.967906	-0.898348	-1.03336	-1.06192	-0.886171	-0.674424	-0.436769	-0.00058869	0.367956	0.533043	0.594251	0.731842	0.805854	0.930073	1.04931	1.29557	1.43392	1.42596	1.53096	1.69465	1.75528	1.68662	1.45796	0.994481	0.602271	0.0537532	-0.403258	-0.798521	-1.12538	-1.37398	-1.57435	-1.64319	-1.80258	-1.85439	-1.70944	-1.6474	-1.62745	-1.40344	-0.621789	-0.0786341	0.340104	0.566277	0.657482	0.782884	0.925498	0.92341	1.02667	0.943392
-0.511894	-0.807012	-0.937974	-1.197	-0.99306	-1.05454	-1.03315	-0.852806	-0.549589	-0.476932	-0.0467559	0.299874	0.520943	0.943589	1.13337	1.43774	1.70992	1.9562	2.22854	2.25268	2.08086	1.85784	1.48935	0.971277	0.395682	-0.296017	-0.653693	-1.02092	-1.35366	-1.54816	-1.42894	-1.52637	-1.42965	-1.44122	-1.44138	-1.561	-1.26388	-1.10361	-0.787175	-0.288529	0.280329	0.684081	0.852722	1.03083	1.05352	1.03386	0.89036	0.59436	0.181427	-0.238176
0.540336	0.471279	0.156183	-0.0931096	-0.400082	-0.578775	-0.905493	-0.953213	-0.968282	-1.09135	-1.0015	-1.00928	-1.13203	-1.12727	-1.11909	-1.1313	-0.984121	-0.762114	-0.523807	-0.206908	0.170001	0.371142	0.505343	0.600716	0.507186	0.372059	0.0198464	-0.150199	-0.390301	-0.666776	-0.915076	-0.922379	-0.952525	-1.06092	-1.11658	-1.2066	-1.17653	-1.17877	-1.14952	-1.17927	-1.00529	-0.921182	-0.702159	-0.512312	-0.337799	-0.17679	-0.0699174	0.0321771	0.139603	0.152564
1.27084	1.19698	1.18753	1.24296	1.13487	0.982482	0.761778	0.520225	0.165403	-0.188438	-0.335029	0.046215	-0.557311	-0.717346	-0.707917	-0.643004	-0.348137	-0.151927	0.250607	0.360193	0.578357	0.76073	0.882838	0.962237	0.913288	0.724062	0.61239	0.488522	0.281823	0.175241	3.89756e-05	-0.232783	-0.293298	-0.351137	-0.364108	-0.364055	-0.44578	-0.47827	-0.532332	-0.499487	-0.437615	-0.33996	0.10817	0.0887095	0.382731	0.750828	0.887453	0.907851	0.745288	0.703305
0.658667	0.268269	-0.0115127	-0.17266	-0.385446	-0.393506	-0.621003	-0.603369	-0.741487	-0.764583	-0.457614	-0.370103	-0.0503738	0.00769555	0.225817	0.150411	0.168088	0.218049	0.201823	0.264266	0.495057	0.29495	0.0716719	-0.040035	-0.168809	-0.550932	-0.44151	-0.799681	-0.578098	-0.983148	-0.901854	-1.14806	-1.06152	-1.31843	-1.56274	-1.36176	-1.45895	-1.16916	-0.994407	-0.954349	-0.43376	0.0452186	0.198556	0.0947639	0.033322	-0.0337865	-0.22922	-0.430658	-0.763896	-0.875568
0.279286	0.303048	0.245871	0.173134	0.286621	0.419544	0.411716	0.574016	0.519628	0.627101	0.749347	0.848505	1.98133	1.67718	1.4704	1.23035	1.01932	0.837134	0.49482	0.395557	0.14641	-0.0146079	-0.204065	-0.403935	-0.637667	-0.474402	-0.67157	-0.483203	-0.574668	-0.621704	-0.451857	-0.481655	-0.627429	-0.755474	-0.3081	-0.591394	0.573204	0.719823	0.933577	0.9908	1.1564	0.930779	0.658937	0.430436	0.170975	-0.0137054	-0.394257	-0.396069	-0.583957	-0.669465
1.0195	1.02164	1.10971	0.999559	1.03707	1.00921	0.959157	1.00235	1.23604	1.12083	0.848651	1.01854	1.19902	1.65747	1.50278	1.33338	1.04195	0.516636	0.186501	-0.24788	-0.121455	-0.199449	-0.14899	-0.231911	-0.173482	-0.193523	-0.01575	0.0281344	-0.123035	0.0285487	-0.205798	-0.0426893	0.0144718	0.250516	0.212042	0.470729	0.565516	0.534275	0.727236	0.735196	0.535548	0.577941	0.483483	0.406175	0.368133	0.249525	0.0520795	0.0197017	0.0338729	0.221992
0.624264	0.734064	0.720343	0.650383	0.510849	0.204691	-0.154611	-0.577867	-0.920741	-1.11649	-1.3223	-1.35635	-1.21516	-1.21269	-1.12802	-1.30867	-1.23956	-1.35765	-1.28518	-1.1256	-0.602229	-0.189143	0.213646	0.538645	0.868169	1.08126	1.22596	1.24982	1.3934	1.3001	1.11013	0.837221	0.631715	0.367622	0.122378	-0.00984527	-0.279852	-0.369897	-0.480866	-0.62699	-0.771989	-0.941852	-0.943579	-0.930683	-0.758526	-0.44165	-0.234304	-0.156171	0.0677448	0.261843
0.00671573	-0.447799	-0.609567	0.141029	0.79408	1.25601	1.21917	1.25901	1.18407	1.0972	1.00928	1.12374	1.05735	0.985807	0.911901	0.811726	0.487192	0.289421	-0.0385388	-0.262102	-0.474153	-0.735499	-0.854509	-1.05128	-0.958266	-1.09278	-1.14615	-1.20311	-1.35356	-1.22649	-1.08372	-0.947701	-0.81319	-0.438108	-0.564726	-0.152429	0.843172	1.47529	1.83202	2.13554	2.33836	2.48653	2.52237	2.39021	2.12283	1.65877	1.15758	0.641648	0.250092	-0.122663
0.0757875	0.00468917	-0.346925	-0.519556	-0.381064	-0.529419	-0.651809	-0.678574	-0.612218	-0.414803	-0.319266	-0.109215	-0.00751767	0.0228135	0.151069	0.228004	0.253056	0.281148	0.191191	0.132757	-0.0748878	-0.28552	-0.264052	-0.439247	-0.763661	-1.10748	-1.39559	-1.27348	-1.49843	-1.59077	-1.75872	-1.49251	-1.40966	-1.45523	-1.17905	-1.39441	-1.47504	-1.17356	-1.09539	-0.863745	-0.508316	-0.420687	-0.194913	-0.234663	0.0101629	-0.0293673	0.0727732	0.0524631	-0.166745	-0.363721
-0.845868	-0.379117	-0.224032	-0.0594263	0.0448973	-0.117544	-0.0775878	-0.00618769	-0.207135	-0.39572	-0.76661	-0.880476	-1.27072	-1.49603	-1.77896	-1.92416	-1.4781	-1.43279	-1.92009	-1.89609	-1.86708	-2.15213	-2.09121	-1.73882	-2.05557	-1.83025	-1.3189	-1.02286	-0.519254	-0.328228	0.0421654	0.262389	0.48679	0.479266	0.509509	0.327484	-0.102111	-0.867116	-0.882654	-1.41162	-1.25818	-1.47543	-1.54209	-1.8673	-1.84157	-1.72686	-1.6875	-1.92003	-1.82606	-1.64148
-0.637521	-0.945201	-0.680207	-1.1272	-1.02896	-1.00659	-0.901068	-0.744574	-0.0972185	-0.0946778	0.277223	0.107615	0.273279	0.734394	0.866247	0.842331	0.338733	0.124384	-0.134614	0.00877163	-0.34651	-0.615795	-0.892776	-0.840744	-1.21867	-1.19257	-0.823661	-1.04609	-0.779664	-1.01304	-0.831343	-0.47274	-0.124811	-0.114339	-0.0022553	-0.00695212	0.0820554	0.288895	0.279708	0.401159	0.58216	0.902641	0.854538	0.947027	0.661741	0.347167	0.0318063	-0.0756513	-0.530791	-0.65476
-1.68059	-0.265974	-1.51323	-1.82278	-2.91581	-1.14532	-3.1731	-3.11238	-2.87643	-3.78018	-2.83402	-1.58726	-1.0863	-0.296459	0.0234373	0.153084	0.339252	0.561087	0.765111	1.16388	0.919043	0.939881	0.688627	0.169685	-0.10585	-0.449001	-0.725387	-0.646493	-1.0804	-2.1009	-2.25538	-1.56406	-0.953211	-0.923414	-1.12028	-0.843467	-0.80489	-0.825004	-0.699013	-0.432987	-0.300341	0.0573187	0.263111	0.419587	0.457637	0.357462	0.367406	0.412355	0.140523	-0.176192
-0.23476	-0.16152	-0.114348	-0.10911	0.059712	0.334812	0.47233	0.72299	0.949261	1.00044	1.18367	1.14318	0.988333	0.912049	0.715361	0.353822	0.238902	-0.0235848	-0.0919919	-0.151796	-0.159693	-0.22478	-0.172171	-0.327975	-0.20515	-0.118344	-0.203043	-0.0244313	0.0748375	0.203398	0.398306	0.586984	0.617101	0.783848	0.83551	0.744178	0.521062	0.359389	0.251805	0.178006	0.00726005	-0.0933354	-0.2523	-0.198777	-0.218748	-0.204705	-0.325711	-0.146581	-0.168914	-0.211819
0.304612	0.41947	0.252215	0.202329	-0.188054	-0.266948	-0.426262	0.343925	-0.157387	-0.323473	-0.25471	-0.0288393	-0.0466303	-0.177756	0.865795	1.26823	1.27053	1.55419	1.27225	1.28531	1.84742	1.23807	0.971511	1.06217	1.4382	1.57015	1.51656	1.50365	1.58497	1.51759	1.44104	1.48801	1.0257	0.475965	0.908052	0.596217	0.536591	0.552714	0.591632	0.450059	0.339334	0.518002	0.587166	0.802853	0.803876	0.856014	0.754581	0.754808	0.676278	0.753637
0.132884	0.151703	0.276378	0.612758	0.89121	1.22668	1.38467	1.67951	1.57517	1.93292	2.12712	2.15733	1.76849	1.57805	1.16609	0.696195	0.584945	0.163603	0.192745	0.204188	-0.379012	-0.242178	-0.396879	-0.188644	-0.608994	-0.585285	-0.746407	-0.377032	-0.605139	-0.514565	-0.581971	-0.343989	-0.538278	-0.313445	-0.404508	-0.104286	0.0577378	0.236752	0.215	0.346488	0.300822	0.494964	0.295156	0.368354	0.23775	0.101443	-0.330511	-0.42323	-0.697402	-0.744631
1.30967	1.40948	1.46173	1.53368	1.40417	1.24851	0.981356	0.618309	0.393743	-0.00126119	-0.253192	-0.327958	-0.366651	-0.56897	-0.463404	-0.552518	-0.523264	-0.47253	-0.578954	-0.509932	-0.447455	-0.142315	-0.017131	0.423574	0.793154	1.0479	1.29078	1.42255	1.40822	1.35138	1.02369	0.65574	0.292097	0.0119069	-0.209804	-0.266929	-0.254112	-0.344275	-0.299743	-0.324601	-0.229029	-0.183521	-0.309568	-0.281063	-0.340912	-0.453485	-0.0503919	0.0626214	0.161381	0.507696
0.364906	0.422508	0.237749	0.257055	0.253116	0.214662	0.330785	0.193848	0.087756	0.318717	0.390062	0.293704	0.274633	0.182068	0.208911	0.536874	0.580605	0.505861	0.777028	1.08059	1.24357	1.2496	1.20175	1.14503	0.962351	0.744551	0.839604	0.801176	0.590336	0.515845	0.463544	0.151154	0.237111	0.260577	0.244178	-0.0126158	0.109516	0.188552	0.189415	0.357105	0.359378	0.43712	0.371633	0.407343	0.385457	0.497155	0.392038	0.574532	0.403183	0.591564
1.18355	0.923536	0.664966	0.212789	-0.250872	-0.671097	-0.884956	-1.25465	-1.19036	-1.3882	-1.51821	-1.53019	-1.45978	-1.28793	-1.49393	-1.53571	-1.60895	-0.921687	0.10413	0.655243	1.12176	1.42537	1.60117	1.54447	1.13145	1.34372	0.95008	0.46808	0.0749218	-0.383919	-0.631877	-0.923187	-1.15962	-1.08809	-1.4171	-1.38288	-1.4611	-1.35111	-1.62351	-1.42434	-1.51954	-1.62363	-1.29502	-0.90163	-0.529821	-0.398224	-0.0452073	0.355172	0.464199	0.597718
0.537003	0.362037	-0.064737	-0.535685	-0.816974	-0.968867	-1.21657	-1.42713	-1.73803	-1.60397	-1.42336	-1.6086	-1.81032	-2.05598	-1.9248	-1.74825	-1.45299	-1.03626	-0.576919	-0.152222	0.21481	0.287975	0.302816	0.270184	0.104946	-0.108079	-0.337447	-0.64111	-0.954048	-1.23837	-1.63151	-2.01487	-1.93208	-1.97375	-2.09043	-2.04393	-2.02259	-2.01043	-1.64658	-1.46896	-1.27078	-0.948704	-0.797128	-0.449837	-0.219525	-0.0717656	0.073644	0.116386	0.233117	0.128292
0.646617	0.703	0.661017	0.709365	0.578377	0.377296	0.029937	-0.220331	-0.55486	-0.806006	-0.844431	-0.941649	-0.90546	-0.869292	-0.886144	-0.83798	-0.752763	-0.544843	-0.252704	-0.0691234	0.0982718	0.153808	0.4298	0.6102	0.89173	0.803471	0.752073	0.246078	-0.127948	-0.395854	-0.849304	-1.414	-1.42432	-1.77947	-2.0252	-2.15947	-2.00303	-2.05808	-1.94043	-1.87217	-1.51006	-1.34859	-1.13261	-0.67844	-0.205766	-0.132505	0.184277	0.310931	0.500992	0.713673
0.930429	0.852623	0.619487	0.384391	0.282376	0.148073	0.13994	1.13338	0.429806	0.280579	0.39363	0.724796	0.722647	0.711102	0.725804	0.620857	0.72259	0.763382	0.7529	0.704062	0.516596	0.427115	0.284115	0.000112679	-0.191271	-0.202091	-0.212335	-0.387256	-0.344019	-0.325421	-0.299488	-0.510045	-0.409086	-0.337007	-0.33849	-0.350181	-0.152111	0.0030998	0.150974	0.45731	0.645405	0.772543	0.788076	0.863031	0.872749	0.756336	0.558192	0.312638	0.0731789	-0.129817
-0.0482178	-0.273544	-0.224266	-0.362183	-0.521742	-0.251669	-0.280077	-0.00252417	0.0730413	0.255396	0.427786	0.741337	0.823213	1.11603	1.31657	1.39359	1.40957	1.36211	1.50151	1.66884	1.63788	1.45768	1.31842	1.19083	0.845825	0.636936	0.444313	0.291171	0.244545	0.0127851	-0.0382274	-0.0456998	0.0173473	0.090291	0.0904187	0.0893675	0.155336	0.0920104	0.121509	0.239374	0.300637	0.26424	0.310412	0.315003	0.365467	0.249967	0.160338	0.156875	0.0422959	-0.119404
0.355297	0.0462602	-0.070351	-0.35688	-0.573376	-0.919178	-0.972507	-1.42735	-1.5956	-1.63625	-1.69884	-1.79308	-1.7043	-1.48687	-1.44545	-1.54962	-1.48732	-1.66578	-1.35553	-0.696792	0.0408087	0.515561	0.830076	0.985531	1.05184	0.894514	0.978985	0.626143	0.63474	1.01819	0.887929	0.539776	0.500654	0.463892	0.126889	-0.0472147	-0.0381365	0.224445	0.214444	0.163003	0.0554043	-0.108536	0.294204	0.488211	0.850925	0.999835	1.23692	1.2602	1.3607	1.49026
1.9206	1.86408	1.66664	1.27375	0.884433	0.48572	0.130557	-0.146213	-0.445285	-0.469617	-0.703629	-0.724288	-0.866939	-0.737072	-0.998062	-0.631679	-0.757494	-0.560917	-0.314862	0.128168	0.486401	0.761069	0.929481	1.06678	1.09501	1.02217	0.810878	0.557087	0.20787	-0.122045	-0.439838	-0.674412	-0.738009	-0.674321	-0.722701	-1.04167	-0.768227	-1.0073	-0.907555	-0.607735	-0.621648	-0.548772	-0.345651	-0.134124	0.0447194	0.186018	0.31052	0.208559	0.300441	0.286488
-0.708508	-0.727842	-0.831547	-0.664395	-0.571595	-0.599553	-0.687608	-0.551299	-0.0859772	0.217296	0.581863	0.731829	0.807058	0.84624	0.763706	0.578584	0.413731	0.199592	0.0380859	-0.0873402	-0.306998	-0.504164	-0.583112	-0.794562	-0.739487	-0.777238	-0.838794	-0.859302	-0.789203	-0.672414	-0.300726	0.0682871	0.445633	0.617907	0.738524	0.769537	0.785607	0.721191	0.473874	0.326308	0.0855221	-0.0908909	-0.42996	-0.398264	-0.467725	-0.43054	-0.578339	-0.958537	-1.00067	-0.814095
0.816049	0.694793	0.449337	0.206829	0.151143	0.0323686	-0.0771388	-0.168722	-0.0765678	-0.345104	0.0277305	0.129303	0.177618	0.416991	0.645436	0.948649	1.05563	1.87473	1.91979	2.23122	2.38141	2.33724	2.29646	2.15411	1.67614	1.16151	0.641896	0.124333	-0.236366	-0.451878	-0.677001	-0.604105	-1.02757	-0.794424	-0.879241	-0.953672	-1.05161	-0.949848	-0.86214	-0.417506	-0.144106	-0.0107521	0.159238	0.332844	0.550493	0.650034	0.788951	0.687855	0.480159	0.176726
-0.739142	-0.946656	-0.82036	-0.792122	-0.420015	-0.240243	-0.0138071	0.146758	0.367627	0.459343	0.612873	0.653752	0.705423	0.754924	0.771972	0.796032	0.729036	0.608949	0.397853	0.380246	0.366291	0.259426	0.0424586	0.0296753	-0.299779	-0.308145	-0.422756	-0.400616	-0.607224	-0.497548	-0.559583	-0.484609	-0.570781	-0.594759	-0.169382	-0.43803	-0.287156	-0.24365	-0.223273	-0.0586418	0.155335	0.242524	0.200687	0.353229	0.327365	0.296845	0.323083	0.0950555	-0.0164904	-0.12203
0.369207	-0.212295	-0.743172	-1.07238	-1.55106	-1.65419	-1.65442	-1.79056	-1.80493	-2.07454	-1.72822	-1.46364	-0.833764	-0.276742	0.270722	0.623276	0.986852	1.22181	1.46647	1.52806	1.51017	1.38099	1.0655	0.571999	0.064451	-0.547767	-1.07339	-1.47043	-1.63228	-1.85016	-1.88401	-1.92983	-1.90143	-1.8863	-1.80987	-1.90023	-1.97474	-1.60106	-1.40597	-0.932607	-0.449918	0.021046	0.49947	0.784494	0.788147	0.814718	0.649798	0.342232	0.00232673	-0.432467
-0.682081	-0.707308	-0.64101	-0.775158	-0.906544	-0.821221	-0.824732	-0.577202	-0.451384	-0.234327	-0.0163159	0.184394	0.274859	0.25003	0.237166	0.164817	0.010503	-0.137315	-0.17865	-0.321872	-0.445057	-0.439477	-0.497808	-0.515429	-0.461837	-0.476636	-0.442857	-0.420062	-0.354485	-0.360237	-0.326497	-0.197084	-0.159793	-0.0780634	0.424188	0.340051	0.170645	0.127801	0.255159	0.466061	0.915945	1.27562	1.52205	1.52892	1.34136	1.06191	0.73285	0.410434	-0.0208091	-0.183511
0.0794244	0.0963073	0.252844	0.512479	0.730744	0.818165	0.893699	0.971644	1.15432	1.24115	1.29051	1.28174	1.33733	1.33794	1.31598	1.22052	1.10323	0.989544	0.903353	0.771942	0.616447	0.408405	0.0767209	-0.0142806	-0.0211615	0.234559	0.666976	0.473306	0.415508	0.416302	0.346564	0.476759	0.398285	0.3052	0.18354	0.392067	0.364736	0.284467	0.31154	0.437529	0.23943	0.400632	0.506966	0.539555	0.442935	0.553454	0.308915	0.00622431	-0.104619	-0.205309
0.705485	0.75063	0.463337	0.331735	0.298009	0.233665	0.295736	0.22147	0.347273	0.256838	0.228559	0.202534	0.212343	0.353708	0.445462	0.802786	0.977341	1.08696	1.19406	1.24081	1.23406	1.26912	1.1999	0.975003	0.710505	0.583728	0.319834	0.189435	0.0627515	-0.149841	-0.286947	0.260051	-0.0198501	0.216803	0.395206	0.739162	0.984713	1.01561	0.978788	0.987564	0.933162	0.953049	0.858955	0.731503	0.545646	0.180806	-0.264097	-0.555383	-0.982326	-1.12084
-0.374465	-0.227615	-0.0944414	-0.303117	-0.15764	-0.0964522	-0.291286	0.00109398	0.0720287	0.019508	0.464374	0.699029	0.851474	0.990435	1.03823	1.10453	1.14684	1.16462	0.993752	0.814017	0.487351	0.287403	-0.00920296	-0.25075	-0.201167	-0.438755	-0.373219	-0.504458	-0.81577	-0.499595	-0.369104	-0.74366	-0.584638	-0.798518	-0.687433	-0.512758	-0.235433	-0.22187	-0.131165	-0.250775	0.240753	0.111869	0.0883552	0.1707	0.166532	0.0215222	-0.0302042	0.0124914	-0.164589	-0.159899
0.615813	0.421291	0.190984	0.0595486	-0.0151176	-0.245223	-0.448968	-0.48323	-0.455282	-0.407109	-0.227013	-0.0968484	0.138887	0.39998	0.632931	0.688211	0.807233	0.753509	0.806139	0.761419	0.671163	0.609958	0.770199	0.737613	0.671769	0.829904	1.01335	1.08368	0.807117	0.552735	0.326481	0.0721747	0.14271	-0.0676617	-1.40723	-1.49951	-1.41435	-1.46139	-1.40676	-1.11753	-1.03208	-0.742212	-0.531618	-0.204691	0.0861857	0.18188	0.413881	0.650953	0.759505	0.700957
-0.280651	-0.2549	-0.414937	-0.449042	-0.510186	-0.58885	-0.638247	-0.702223	-0.805872	-0.821631	-0.841377	-0.849357	-0.8342	-0.80524	-0.80839	-0.685113	-0.504419	-0.379255	-0.341425	-0.234536	-0.178722	-0.149338	-0.105457	-0.0551702	-0.138707	-0.222021	-0.260799	-0.36222	-0.379051	-0.469631	-0.422439	-0.430442	-0.447265	-0.501975	-0.35345	-0.270366	-0.15053	-0.167425	-0.0893568	0.00659965	0.0732892	-0.00336149	0.062639	0.107166	0.131281	0.0772092	0.0400261	-0.026432	-0.0537637	-0.108716
-1.20362	-1.09741	-0.920275	-0.435584	-0.431453	-0.316384	-0.177085	-0.216919	-0.319997	-0.639682	-0.759512	-0.930016	-1.33066	-1.41286	-1.59625	-1.65949	-1.71911	-1.72438	-1.39031	-1.64541	-1.65623	-1.76097	-1.38572	-1.44813	-1.03553	-0.98912	-0.972764	-0.799372	-0.618564	-0.651855	-0.709829	-0.590027	-1.00601	-1.30007	-1.48776	-1.68743	-1.79537	-2.13628	-2.01271	-2.0161	-2.13647	-2.15615	-1.89751	-1.98097	-1.96836	-1.98198	-2.01621	-2.29316	-2.05883	-1.41047
1.28865	1.07835	0.613738	0.317928	0.0447472	-0.061489	-0.252605	-0.419839	-0.439802	-0.433844	-0.576902	-0.436579	-0.260283	-0.0244387	0.243008	0.680404	1.01677	1.13213	1.5866	1.99287	2.26697	2.12607	1.84683	1.5466	1.18113	0.826386	0.333185	0.016327	-0.183558	-0.606065	-0.938404	-0.983408	-1.11833	-0.928218	-1.13114	-1.16198	-1.35515	-1.17462	-1.19853	-0.888678	-0.754327	-0.267769	-0.0202942	0.142567	0.285026	0.409229	0.691218	0.792274	0.79772	0.83617
-1.00636	-1.12681	-1.49745	-1.59025	-1.38	-1.35835	-1.45307	-1.22702	-0.892914	-0.307164	0.196752	0.565952	0.855385	1.23434	1.31942	1.38724	1.45807	1.44461	1.33539	1.18424	0.859853	0.449905	-0.0557213	-0.467385	-0.920474	-1.17335	-1.32362	-1.38942	-1.62933	-1.68522	-1.53641	-1.65555	-1.38885	-1.50996	-1.41533	-1.36994	-0.922918	-0.517971	-0.0739606	0.160344	0.453402	0.596132	0.640185	0.715245	0.749399	0.62044	0.48278	0.0783464	-0.248241	-0.664703
0.856919	0.623193	0.287302	0.0376781	-0.367411	-0.647987	-0.794768	-1.09637	-1.1957	-1.07601	-1.08103	-1.17682	-1.18283	-1.13335	-1.15011	-1.2924	-1.17101	-0.449816	0.12787	0.526777	0.800223	0.974645	1.04802	1.16549	1.18466	1.09036	0.796713	0.662108	0.360203	0.111681	-0.325096	-0.487705	-0.803883	-0.90299	-0.977773	-1.05711	-1.01532	-1.08564	-0.952658	-0.929124	-0.833395	-0.889827	-0.406763	0.0193061	0.304121	0.599147	0.764138	0.776094	0.695902	0.682417
0.455656	0.662623	0.732678	0.861972	0.913053	0.915333	0.993937	1.09879	1.1365	1.1802	1.18566	1.18549	1.19903	1.53188	1.53296	1.21818	1.28749	1.31669	1.36671	1.34517	1.3277	1.049	0.871482	0.770082	0.531869	0.307168	0.0538037	-0.0648203	-0.246086	-0.18638	-0.399921	-0.212113	-0.210271	-0.204564	-0.0102641	0.260227	0.375419	0.542689	0.728388	0.914448	1.10237	1.21608	1.29864	1.42175	0.944135	0.859766	0.844107	0.758896	0.646335	0.431489
-0.477177	-0.643663	-0.576437	-0.926089	-0.70629	-0.595324	-0.498746	-0.451591	-0.326523	-0.279579	-0.229	-0.104568	-0.0719778	-0.0424193	-0.0890067	-0.216947	-0.0368458	-0.0249199	0.471083	0.749119	0.784237	0.905273	1.00541	0.827921	0.542152	0.198285	0.0380363	-0.359706	-0.622719	-0.489638	-0.774225	-0.73884	-0.755964	-1.1583	-0.747536	-0.557035	-0.809125	-0.537134	-0.489105	-0.661622	-0.529606	-0.131945	-0.218178	0.0361699	-0.0361178	-0.135151	-0.292393	-0.182516	-0.425618	-0.362709
1.0339	1.17056	1.14947	1.11494	0.92044	0.656214	0.344228	-0.108538	-0.435007	-0.710863	-0.925159	-1.0035	-1.10037	-1.18149	-1.15943	-1.11487	-1.23473	-1.22073	-1.0725	-0.970474	-0.87698	-0.731009	-0.365443	-0.240503	-0.213058	-0.0645741	-0.126208	-0.240787	-0.41735	-0.672668	-0.844371	-1.04821	-1.22022	-1.24863	-1.26573	-1.25031	-1.45956	-1.52301	-1.22033	-1.22941	-1.24971	-1.20416	-1.00151	-0.805421	-0.625019	-0.344888	-0.164414	-0.0984307	-0.0425077	0.207527
-0.712939	-0.542819	-0.817061	-0.648209	-0.450119	-0.754564	-0.602548	-0.77242	-0.296237	-0.343547	-0.332544	-0.491324	1.0542	1.08534	0.899671	0.746956	0.582579	0.455917	0.240276	0.0516763	-0.0241614	-0.245882	-0.435648	-0.512377	-0.685891	-0.805288	-0.613586	-0.750379	-0.743008	-0.679208	-0.62238	-0.527043	-0.515183	-0.369913	-0.155933	-0.0688111	0.164629	0.283327	0.399338	0.663656	0.773517	0.623873	0.594832	0.552836	0.219738	-0.00379618	-0.152696	-0.280882	-0.47132	-0.466382
-0.578816	-0.261018	-0.33996	-0.393914	-0.186233	-0.23831	0.102744	0.246836	0.506619	0.57853	0.661055	0.752365	0.909562	0.80164	0.618714	0.412084	0.124128	-0.00226851	-0.109825	-0.237127	-0.380225	-0.295171	-0.363119	-0.346103	-0.726099	-0.403689	-0.594895	-0.445675	-0.461967	-0.545064	-0.628674	-0.459288	-0.349268	-0.2309	-0.348775	-0.161846	-0.215742	0.106162	0.233668	0.626939	0.662096	0.743892	0.7697	0.676094	0.341347	0.0787299	0.021111	-0.199672	-0.127381	-0.427787
0.551966	0.700199	0.801163	0.767011	0.586626	0.489772	0.276383	-0.00315884	-0.18806	-0.397688	-0.394292	-0.59121	-0.880375	-1.07712	-1.09239	-1.11621	-1.24184	-0.881449	-0.76801	-0.590228	-0.576166	-0.199044	0.0278916	0.16069	0.472652	0.502898	0.450148	0.598161	0.498259	0.527052	0.554464	0.316972	0.0200727	-0.364978	-0.352234	-0.447408	-0.54978	-0.662142	-0.673854	-0.583105	-0.790914	-1.07256	-0.891326	-0.548315	-0.314361	0.0662708	0.433562	0.712784	0.771651	0.837115
1.64092	1.57687	1.33093	1.13812	0.905947	0.686508	0.48737	0.445499	0.373533	0.349547	0.426932	0.455121	0.479821	0.410654	0.389789	0.48473	0.5809	0.783199	0.917168	1.00599	1.13496	1.29216	1.35405	1.24983	1.17586	1.05599	0.873485	0.62318	0.377828	0.157028	-0.03562	-0.204963	-0.133004	-0.231965	-0.122885	-0.628262	-0.497411	-0.545801	-0.627294	-0.542497	-0.371347	-0.274359	0.397349	0.599399	0.74295	0.543211	0.384976	0.915136	0.874601	0.835099
-0.0537851	0.124696	0.12262	0.152193	0.214683	0.215235	0.235995	-0.0371203	0.00693335	-0.195004	-0.379966	-0.536688	-0.558028	-0.487871	0.54565	-0.819755	-1.01042	-1.01335	-1.34686	-1.08543	-1.10322	-1.00314	-1.03105	-0.894482	-0.584383	-0.426039	-0.205515	-0.288205	-0.168554	0.153069	0.0660998	-0.18931	-0.0780562	-0.234567	-0.346004	-0.513955	-0.74957	-0.859227	-0.865598	-0.823964	-1.06328	-0.983003	-0.944729	-0.853438	-1.1064	-0.855425	-0.804162	0.388131	-0.467683	-0.32525
-0.876818	-0.71866	-0.641553	-0.426964	-0.207859	0.0362843	0.0477393	0.00718093	0.0658596	0.0405505	0.0912127	0.0855211	-0.00410408	0.0524415	-0.0220659	-0.228403	-0.356362	-0.596152	-0.758437	-0.807962	-0.941843	-0.885879	-0.946084	-1.0005	-1.02073	-0.96488	-0.904044	-0.697645	-0.517141	-0.243146	-0.266671	-0.0801311	0.05021	0.0257794	0.0780821	0.125192	-0.0453531	-0.165685	-0.419135	-0.570248	-0.843377	-1.02229	-1.08465	-1.00659	-1.1003	-1.08546	-1.21597	-1.18518	-1.24745	-1.20336
0.898781	1.32962	1.27566	1.05607	1.15028	1.03821	0.705336	0.478709	0.162504	-0.226333	-0.650388	-0.673967	-0.927336	-1.05729	-0.999022	-1.32645	-1.27263	-0.998361	-1.47431	-1.46503	-1.3817	-1.21496	-1.01306	-0.579998	-0.336225	0.0112131	0.400192	0.651059	0.685261	0.731597	0.901626	0.506107	-0.081964	-0.521432	-0.544513	-0.750812	-1.22846	-0.951699	-1.26401	-1.04476	-1.19084	-1.06588	-1.0742	-0.758725	-0.557953	-0.126811	0.00801651	0.297386	0.392703	0.598712
-0.42898	-0.41341	-0.556643	-0.570467	-0.402126	-0.368668	-0.465846	-0.418656	-0.169813	0.0887403	0.438902	0.762591	0.91067	1.20057	1.3342	1.46134	1.49329	1.48672	1.4135	1.27721	1.12534	0.985042	0.704538	0.566307	0.37972	0.215964	0.189026	0.04308	0.103574	0.088577	0.0793943	0.0514187	0.0149632	0.154464	0.143341	0.28725	0.457057	0.696972	0.960426	1.13208	1.25007	1.23464	1.26466	1.16958	0.871194	1.26284	1.11441	0.751477	0.743576	0.649133
0.10565	0.167485	0.188146	0.314661	1.11699	1.60376	1.75859	1.68002	1.43141	1.03161	0.594116	0.216523	-0.184303	-0.326146	-0.418933	-0.54579	-0.578485	-0.593509	-0.529312	-0.437204	-0.365589	-0.206416	0.0525912	0.279376	0.392963	0.397473	0.418949	0.414303	0.42182	0.534019	0.420453	0.388473	0.279227	0.0601176	0.0425398	-0.0323507	-0.0639976	-0.109653	-0.185975	-0.234312	-0.268884	-0.226418	-0.26594	-0.146092	-0.200664	-0.208442	-0.159276	-0.101436	-0.0466208	-0.0582771
-2.0592	-1.90636	-1.87855	-1.87693	-1.65061	-1.74887	-1.94427	-2.03907	-1.70781	-1.58635	-1.89335	-1.69263	-1.94956	-1.99424	-2.24051	-1.91592	-2.13008	-1.86397	-1.44725	-1.0039	-0.771391	-0.305359	-0.0890485	0.262666	0.52204	0.586191	0.686521	0.664777	-0.195929	-0.2279	-0.43629	-0.72467	-1.04125	-0.68431	-0.908875	-1.16826	-1.12352	-1.58094	-1.42542	-1.45422	-1.44052	-1.30883	-1.38125	-1.33276	-1.05372	-0.670686	-0.188188	-0.38582	0.401265	0.543787
0.632507	0.728473	1.0511	1.78586	2.47935	1.33835	0.326788	0.356611	0.241949	0.248594	0.10257	0.349931	0.0164703	0.160133	0.197563	0.0802328	0.068009	-0.0462665	0.0104673	-0.0802874	-0.0509662	-0.0577366	-0.0891037	-0.311927	-0.320282	-0.265427	-0.292736	-0.426184	-0.348701	-0.0757456	-0.0365031	0.108153	0.222389	0.35749	0.42914	0.459763	0.558336	0.396103	0.375499	0.274542	0.268009	0.100742	-0.168034	-0.225289	-0.278406	-0.673292	-0.735164	-0.688061	-0.736251	0.0114076
0.410765	0.592709	1.11928	0.941835	0.928726	1.02219	0.98126	0.704794	0.517209	0.463544	0.449492	0.298217	0.0473291	-0.118335	-0.106024	-0.329159	-0.279556	-0.557036	-0.58377	-0.727773	-0.645282	-0.663935	-0.515137	-0.350761	-0.0518591	-0.00136106	0.0276676	0.0351624	0.0687801	0.299412	0.335934	0.384011	0.261226	0.320989	0.142758	-0.0651625	-0.174944	-0.326861	-0.385611	-0.42345	-0.701959	-0.63551	-0.543161	-0.516539	-0.594005	-0.669334	-0.691923	-0.686491	-0.681163	-0.528092
1.56811	1.54709	1.27406	1.06291	0.819757	0.578007	0.352976	0.240602	0.208591	0.173094	0.0557434	0.0778906	0.0376236	0.0663397	-0.0168873	0.0764016	0.128447	0.178035	0.384628	0.460392	0.533687	0.534029	0.441334	0.471466	0.43065	0.526611	0.417055	0.373592	-0.00146242	-0.0983429	-0.123179	-0.27222	-0.400937	-0.237822	-0.28243	-0.396214	-0.466422	-0.41794	-0.34539	-0.452097	-0.511058	-0.467805	-0.336134	-0.281525	-0.262506	-0.380555	-0.34311	-0.332089	-0.209058	-0.0500904
0.454745	0.153434	-0.216825	-0.509152	-0.572787	-0.889242	-0.998217	-0.954785	-0.969951	-1.11503	-1.07479	-1.00761	-0.853085	-0.696892	-0.564561	-0.157973	0.148783	0.40134	0.679783	0.887222	0.955599	0.966886	0.962383	0.903404	0.772824	0.360554	0.170673	-0.0597557	-0.401343	-0.64806	-0.799583	-1.05604	-1.19076	-1.30103	-1.10057	-1.12981	-1.16848	-1.36583	-1.02753	-1.31584	-1.08196	-1.09948	-0.957527	-0.780751	-0.728325	-0.474083	-0.186579	-0.189963	-0.0831522	0.0554082
0.848183	0.9884	1.23399	1.4462	1.6179	1.65561	1.4771	1.33163	1.09994	0.832549	0.669928	0.435781	0.339785	0.242016	0.190899	0.0722938	-0.148971	-0.259294	-0.274056	0.0321169	-0.27946	-0.307606	-0.304307	-0.169963	0.015926	0.138118	0.249316	0.341844	0.315666	0.403717	0.437165	0.408136	0.270008	-0.0426209	-0.35093	-0.541423	-0.507285	-0.744288	-0.753879	-0.753263	-0.93961	-0.815531	-0.885495	-0.802281	-0.820827	-0.726664	-0.686086	-0.625417	-0.569551	-0.381715
0.160119	0.188729	0.195149	0.213257	0.216686	0.277576	0.298844	0.228003	0.244001	0.371179	0.5539	0.797673	0.873479	0.848616	0.909157	0.968963	0.943766	0.908559	0.82238	0.73977	0.478716	0.307498	0.147212	0.117141	-0.12582	-0.32846	-0.302941	-0.410843	-0.404324	-0.334696	-0.324125	-0.444195	-0.523465	-0.492867	-0.387507	-0.385611	-0.18029	-0.305949	-0.2551	-0.0499511	0.00922007	0.150567	0.0535773	0.0613335	0.00760157	0.0121383	0.126971	0.0621545	0.0730713	0.0237032
0.17875	0.209956	0.160968	0.0224279	0.11833	0.0126225	0.0221425	-0.00175307	0.00957989	0.0154282	-0.0686862	0.0549085	0.0572177	-0.00414504	0.078689	0.24684	0.161171	0.199241	0.167521	0.150262	0.120271	0.202754	0.231229	0.333185	0.316536	0.0601274	0.0468278	0.112003	0.0524881	-0.0947803	-0.200007	-0.178882	-0.235954	-0.0462774	-0.139257	-0.0642002	-0.20346	-0.146354	-0.227684	-0.13623	0.00156564	-0.00440226	0.0403455	0.12525	0.13474	0.238421	0.119643	0.359078	0.0999149	0.204577
0.356798	0.511659	0.490455	0.220886	-0.0941122	-0.370953	-0.79661	-0.990475	-1.51767	-1.52009	-1.51983	-1.7016	-1.6843	-1.88424	-1.85182	-1.84735	-1.8408	-1.69067	-1.54532	-1.51608	-1.35574	-0.8994	-0.49441	-0.174307	0.0346165	0.187183	0.187478	0.121197	-0.0512598	-0.308692	-0.565799	-0.928424	-1.23445	-1.73742	-1.95568	-2.04796	-2.136	-2.172	-1.71659	-2.04045	-1.96374	-1.61613	-1.35654	-0.98418	-0.638758	-0.120185	0.238739	0.494456	0.671086	0.772576
0.961829	0.934923	0.786806	0.640064	0.451418	0.284645	0.0311598	-0.0432657	-0.312481	-0.671298	-0.687915	-0.753714	-1.01586	-0.770292	-0.775312	-0.715857	-0.656116	-0.632613	-0.517354	-0.402812	-0.172551	0.13047	0.279515	0.411655	0.613108	0.688047	0.601682	0.367353	0.111766	-0.144092	-0.341933	-0.489364	-0.603113	-0.84264	-0.994354	-0.989958	-1.0671	-1.15731	-1.0229	-0.967304	-1.35072	-1.13095	-1.11243	-0.931853	-0.797275	-0.611322	-0.384217	-0.0859672	-0.017442	-0.065904
0.386487	0.172557	0.0895425	-0.259432	-0.390542	-0.797046	-1.12078	-1.2425	-1.46902	-1.70987	-1.66395	-1.86105	-1.82255	-2.18032	-1.87643	-1.87398	-1.9129	-1.40522	-0.810729	-0.445205	-0.205878	0.0145014	0.193164	0.297155	0.401663	0.321088	0.0839128	-0.136028	-0.551948	-0.98472	-1.16764	-1.67145	-1.70006	-1.70559	-1.84683	-1.68998	-1.72946	-1.78989	-1.90726	-1.91303	-1.72837	-1.68048	-1.42504	-0.845941	-0.33073	-0.173714	0.00953942	0.238765	0.417292	0.500549
1.97349	1.70378	1.14898	0.726034	0.124865	-0.155898	-0.462686	-0.650681	-0.792836	-1.07113	-1.05041	-1.00269	-0.908564	-0.954644	-0.750283	-0.230579	0.495492	0.93265	1.34132	1.6188	1.78829	1.8187	1.8911	1.67739	1.5739	1.17026	0.554768	0.0181114	-0.587009	-0.850019	-1.0962	-1.33096	-1.40588	-1.24698	-1.65184	-1.53322	-1.87836	-1.9862	-1.88627	-1.48534	-1.53861	-1.41383	-0.902788	-0.671869	-0.484667	-0.355922	-0.111453	0.141991	0.519542	0.72456
0.544688	0.444887	0.33001	0.280146	0.163751	-0.182515	-0.320573	-0.162186	-0.13692	0.0400028	0.149094	0.270204	0.256851	0.495216	0.379459	0.414678	0.478019	0.360834	0.468217	0.309385	0.220599	0.123478	0.0228289	0.0979947	-0.0672475	-0.121759	-0.203907	-0.223835	-0.199394	-0.157052	-0.15293	-0.207296	-0.267162	-0.266129	-0.423059	-0.273268	-0.367653	-0.321416	-0.265309	-0.255356	-0.159508	-0.0142551	0.00855	0.130125	0.187731	0.190477	0.13451	0.171333	0.00073992	0.00679845
0.312006	0.379456	0.370737	0.278126	0.0917169	-0.102211	-0.493849	-0.781343	-1.044	-1.26169	-1.49406	-1.42663	-1.4675	-1.60032	-1.75489	-1.66945	-1.37743	-0.846897	-0.426375	-0.226649	0.101946	0.297755	0.501155	0.596311	0.484564	0.428311	0.375114	0.173731	0.00603302	-0.199192	-0.476011	-0.843583	-1.04338	-1.67901	-1.65429	-1.77595	-1.73575	-1.8497	-1.92449	-2.2722	-2.0059	-2.03269	-2.00786	-1.59163	-1.26898	-0.809596	-0.4288	0.0567493	0.302362	0.420582
0.347608	0.369662	0.373904	0.254814	-0.0711964	0.0826142	-0.0109159	-0.0882148	-0.140884	-0.186769	-0.256299	-0.100533	-0.245575	-0.217152	-0.29924	-0.345945	-0.338977	-0.373835	-0.213735	-0.358629	-0.234768	0.104299	-0.0365376	0.10728	0.0773098	0.0902534	0.167551	0.0435323	0.14952	-0.0583498	-0.18032	-0.122575	-0.238602	-0.261141	-0.254008	-0.417224	-0.0500502	-0.281595	0.206853	-0.00962847	0.41741	0.374659	0.264842	0.300574	0.234679	0.41748	0.383578	0.437204	0.334998	0.557014
0.727604	0.657437	0.604451	0.421441	0.388622	0.485984	0.0196729	0.151108	0.0872869	0.129267	0.048876	0.378941	0.591087	0.931853	1.13629	1.28132	1.29261	1.36593	1.30526	1.18775	0.987318	0.827587	0.347388	0.200988	0.0915013	0.0107338	-0.241594	-0.273449	-0.377499	-0.199638	-0.101011	0.0204942	0.0896766	0.197859	0.538869	0.969432	1.22016	1.44223	1.38383	1.43756	1.26229	1.21248	1.09056	-0.167562	0.0934763	-0.00360953	0.0757931	-0.131465	-0.524577	-0.327708
-0.252066	0.110674	0.306137	0.361746	0.294217	0.296038	0.223457	0.138859	-0.152266	-0.424081	-0.683811	-0.82407	-0.966419	-1.04671	-1.11524	-1.26243	-1.14304	-1.26459	-1.28416	-1.29048	-1.23431	-1.00341	-0.616074	-0.207428	0.0936973	0.29365	0.437233	0.513147	0.515783	0.451505	0.330613	0.128402	-0.0963168	-0.407912	-0.646142	-0.915841	-1.14424	-1.27701	-1.40211	-1.45824	-1.57749	-1.50635	-1.54895	-1.46721	-0.573155	-0.431737	-0.436194	-0.0444965	0.291605	0.387096
0.44276	0.275098	0.119908	-0.0476791	-0.0239824	-0.065323	-0.0311516	0.155988	0.405023	0.535958	0.799612	0.896793	0.987119	1.11085	1.07714	1.03813	0.95635	0.875266	0.765616	0.575595	0.373308	0.146566	0.0552429	-0.200919	-0.339053	-0.371869	-0.41805	-0.514119	-0.507632	-0.517548	-0.481032	-0.289601	-0.142474	-0.0434804	0.108087	0.186249	0.319785	0.41322	0.493564	0.621443	0.700298	0.707486	0.715941	0.738199	0.675255	0.48992	0.217874	0.0178048	-0.222782	-0.425101
1.69872	1.71933	1.64848	1.54909	1.41125	1.225	0.888595	0.563244	0.348089	0.123139	-0.221522	-0.231757	-0.432073	0.154331	-0.677084	-0.554034	-0.672977	-0.277219	0.138093	0.635636	0.935281	1.27306	1.53083	1.67224	1.73059	1.62834	1.54317	1.27288	0.853305	0.489504	-0.218936	-0.568318	-0.901848	-1.28901	-1.17589	-1.23391	-1.47903	-1.55772	-1.50421	-1.12054	-1.08202	-0.918863	-0.461344	-0.305757	-0.0264424	0.100706	0.568746	0.673089	0.707642	0.722449
0.393672	0.508421	0.570062	0.657667	0.57292	0.493666	0.581972	0.505679	0.671365	0.658461	0.430658	0.371903	0.176044	0.115854	0.182112	0.224757	0.106038	0.181043	0.207455	0.157322	0.171633	0.224494	0.349844	0.420942	0.647221	0.759389	0.820342	0.965075	1.07577	0.992479	0.811588	0.705869	0.656166	0.506032	0.419006	0.401393	0.286502	0.189567	0.240083	0.12514	-0.0140612	0.0820306	-0.0879534	-0.106888	-0.190712	-0.264348	-0.18257	-0.041789	0.0812024	0.211411
-0.435799	0.222028	0.765109	1.29057	1.66706	1.9892	2.14958	2.20368	2.21508	2.09461	1.90026	1.64807	1.24075	0.714164	0.135291	-0.290077	-0.641563	-0.70366	-0.826345	-0.965779	-1.04338	-1.00961	-0.986372	-1.07713	-1.00256	-1.11787	-0.832147	-0.557167	-0.0886066	0.380331	0.794218	1.18833	1.35218	1.33277	1.22022	0.935937	0.561138	0.0714944	-0.353146	-0.753366	-0.942144	-1.09363	-1.14799	-1.25831	-1.27668	-1.29091	-1.30752	-1.30641	-1.34467	-1.45238
0.585019	0.643663	0.699425	0.722409	0.588971	0.659771	0.707476	0.663989	0.651627	0.448289	0.304392	0.260808	0.0421988	-0.00422685	-0.182508	-0.202191	-0.340674	-0.319418	-0.278752	-0.109115	0.048403	0.195848	0.451023	0.585052	0.64069	0.716827	0.703657	0.627278	0.535117	0.300633	0.138843	-0.0640294	-0.220272	-0.209619	-0.309113	-0.570976	-0.532863	-0.716803	-0.732767	-0.7316	-0.937619	-0.818742	-0.751102	-0.7298	-0.482809	-0.163392	-0.00233097	0.136608	0.2066	0.370016
0.782883	0.269751	-0.22788	-0.437414	-0.454421	-0.848726	-0.973635	-1.26833	-1.03473	-0.985089	-1.25334	-1.18677	-1.00526	-1.2774	-1.19554	-1.03453	-0.477522	-0.291621	0.169529	0.263868	0.33361	0.412647	0.5837	0.644529	0.637335	0.353962	0.242877	0.13334	-0.23228	-0.552929	-0.909483	-1.45293	-1.53719	-1.52714	-1.52428	-1.66867	-1.82818	-1.63917	-1.80891	-1.65753	-1.43927	-1.28435	-0.702353	-0.310123	-0.0823368	0.300509	0.388615	0.399785	0.374007	0.268304
-0.2352	-0.335161	-0.448197	-0.694007	-0.585382	-0.623352	-0.542215	-0.585381	-0.57348	-0.631516	-0.580857	-0.42849	0.0697825	0.476911	0.877205	1.19415	1.41621	1.58058	1.6874	1.69792	1.6789	1.5651	1.43393	1.12581	0.840642	0.490857	0.300987	0.0632444	-0.227915	-0.210936	-0.351819	-0.353	-0.300385	-0.482639	-0.422492	-0.540306	-0.519798	-0.468135	-0.447558	-0.335697	-0.02937	0.340579	0.681707	0.900849	1.16724	1.28932	1.37591	1.39556	1.29664	1.15863
2.51057	2.4388	2.40133	1.45461	1.05289	1.00955	0.811326	0.49472	0.297767	1.16575	0.116196	-0.113727	-0.00326877	0.0782511	-0.30242	-0.410906	-0.44683	-0.400296	-0.676856	-0.528935	-0.72928	-0.390367	0.0462326	0.4223	0.757964	0.954283	0.950024	0.809873	0.907728	0.896616	0.755485	0.521593	0.32257	0.0546202	-0.169059	-0.18728	-0.259109	-0.409615	-0.52005	-0.374632	-0.523944	-0.370134	-0.523798	-0.350901	-0.296929	-0.271319	0.095701	0.0800671	0.374085	0.296916
0.692066	1.02071	1.09555	1.10392	1.18443	0.971353	0.633494	0.322129	-0.0758651	-0.488022	-0.778036	-0.956724	-0.931057	-1.39592	-1.25786	-1.4928	-0.958643	-1.09231	-0.910527	-0.395714	-0.155146	-0.0170162	0.254027	0.365737	0.340008	0.536524	0.654586	0.201759	-0.0553401	-0.673022	-0.718082	-0.922203	-1.0313	-1.11646	-1.30357	-1.28973	-1.18106	-0.743515	-1.08447	-0.620062	-0.715366	-0.75539	-0.554137	-0.854291	-0.616017	-0.342624	-0.315524	0.0140402	0.147192	0.281294
0.291853	0.318046	0.392748	0.371757	0.499555	0.469718	0.485376	0.483912	0.350258	0.415427	0.501783	0.662356	0.882331	0.530462	0.519432	0.755384	0.686919	0.612411	0.760789	0.680548	0.581587	0.813047	0.738332	0.662587	0.565055	0.480217	0.438377	0.241669	0.02615	0.157769	-0.0668202	-0.0711425	-0.201624	-0.212754	-0.349984	-0.33013	-0.390656	-0.20176	-0.327786	-0.196625	0.125683	0.0297334	-0.0124819	0.104171	0.0828842	0.502269	0.546887	0.496008	0.526325	0.550269
1.08682	0.807161	0.288593	-0.271074	-0.698688	-1.01836	-1.18823	-1.33749	-1.35239	-1.41987	-1.43244	-1.41438	-1.46357	-1.5184	-1.547	-1.47807	-1.29647	-1.14758	-0.941593	-0.663028	-0.391598	-0.0905322	0.169663	0.270279	0.220038	0.0638602	-0.157165	-0.382806	-0.690298	-0.987217	-1.13962	-1.33405	-1.40707	-1.51012	-1.42957	-1.53675	-1.51744	-1.54953	-1.53047	-1.62491	-1.54541	-1.51871	-1.30168	-1.044	-0.764247	-0.524415	-0.230289	-0.0452074	0.0893125	0.218709
1.56794	1.66905	1.67501	1.69608	1.69423	1.53096	1.35693	1.47712	1.38061	1.29907	1.11248	1.08308	0.764289	0.722433	0.542086	0.505601	0.45991	0.661642	0.0658009	-0.241531	-0.586816	-0.325193	-0.248312	0.00627274	0.24476	0.490192	0.682007	0.781162	0.888334	0.839405	0.714698	0.32123	0.0829567	-0.352266	-0.501456	-0.893076	-0.717509	-0.861293	-1.11821	-0.832503	-0.899626	-1.19269	-1.01884	-1.18329	-1.1058	-0.973047	-1.0677	-0.796862	-0.644829	-0.335078
0.506862	0.357655	0.279172	0.194197	0.194955	0.361242	0.451137	0.269609	0.220518	0.0148306	-0.0788115	-0.115718	-0.0855209	-0.109331	-0.0497968	-0.0347065	0.144434	0.18872	0.531006	0.675268	0.725428	0.836771	0.849442	0.833806	0.778215	0.734998	0.685339	0.577504	0.583351	0.457582	0.312367	0.289858	0.161621	0.0969474	-0.0293223	-0.304275	-0.374266	0.429932	-0.000355125	-0.0901214	0.0353629	0.309445	0.38221	0.421588	0.497135	0.524859	0.525616	0.452316	0.49467	0.427266
-0.557083	-0.550182	-0.536477	-0.599385	-0.684293	-0.625239	-0.56691	-0.596166	-0.54574	-0.408395	-0.312502	-0.225391	-0.122859	-0.0915275	0.0143675	0.0367708	0.0486752	0.0903524	0.117453	0.0446143	-0.0102407	-0.168042	-0.281868	-0.45545	-0.493379	-0.536682	-0.709005	-0.62006	-0.53632	-0.747673	-0.807199	-0.74182	-0.812938	-0.783932	-0.584919	-0.605791	-0.616766	-0.45812	-0.350669	-0.228347	-0.128756	-0.0457755	-0.0483138	-0.014509	0.0647336	0.111076	0.117672	0.154125	0.0901344	0.0290886
-0.438373	-0.560698	-0.679174	-0.297592	0.0516272	0.202203	0.142763	0.0629276	-0.194125	-0.156997	-0.219213	-0.297704	-0.456066	-0.717319	-1.05455	-1.3809	-1.75464	-1.94411	-2.32758	-2.2576	-2.53682	-2.77194	-2.53649	-2.76382	-2.48725	-2.21801	-1.70476	-0.812622	-0.0946539	0.361982	0.649441	1.02496	1.33992	1.52086	1.48325	1.08008	0.418159	-0.41275	-0.887068	-1.61765	-2.00646	-2.11188	-2.36334	-2.37162	-2.27403	-2.45853	-2.75431	-2.86779	-2.18578	-2.3144
0.36302	0.448148	0.213038	-0.0165563	-0.284523	-0.532632	-0.59635	-1.02557	-1.14632	-1.29535	-1.09911	-1.09154	-0.853285	-0.900924	-0.913503	-0.971802	-1.01986	-0.825211	-0.34052	0.420786	0.761023	0.949054	1.11945	1.11444	1.04516	0.782636	0.624588	0.386032	0.289013	0.0369098	-0.406413	-0.60951	-1.49405	-0.874151	-1.46088	-1.51264	-1.41463	-1.39598	-1.337	-1.53831	-1.12928	-1.04236	-1.0027	-0.796012	-0.288447	0.0282399	0.548888	0.707207	0.84935	0.987736
0.584115	0.270063	-0.0837657	-0.414417	-0.613307	-0.823617	-1.02479	-1.03825	-1.11163	-1.17842	-1.36195	-1.23088	-1.37258	-1.09569	-1.21327	-0.977971	-0.619124	-0.226442	0.166688	0.347686	0.618071	0.64881	0.675374	0.625595	0.601583	0.307765	0.0655599	-0.279438	-0.676878	-0.966804	-1.17915	-1.24981	-1.38536	-1.49493	-1.31772	-1.34386	-1.45856	-1.37609	-1.37257	-1.48884	-1.23745	-1.09228	-0.775641	-0.625889	-0.371969	-0.225447	-0.0724373	0.0546558	-0.0616644	-0.0404696
1.49962	1.57016	1.65157	1.7736	1.74707	1.59938	1.37556	1.28712	1.07183	1.00425	0.8278	0.749503	1.28912	0.893929	0.569562	0.615827	0.806324	0.933659	0.974326	0.887132	0.830778	0.838384	0.902651	0.981565	0.961921	1.01987	0.964055	0.961363	0.841022	0.868548	0.726984	0.420321	0.176948	0.109295	-0.0467012	-0.200991	-0.147939	-0.13905	-0.175714	-0.194399	-0.13032	-0.260396	-0.187206	-0.279745	-0.0766912	-0.147165	-0.0128715	0.253015	0.0265746	0.00572665
2.01474	2.2806	2.55602	1.99966	1.76713	1.5751	1.14496	0.644249	0.0716798	-0.289808	-0.580488	-0.803617	-1.02994	-1.08812	-1.20193	-1.25732	-1.36803	-1.54254	-1.51918	-1.69129	-1.32464	-1.26396	-1.071	-0.555999	-0.147548	0.289021	0.787388	1.05202	1.2064	1.12736	1.14237	0.999636	0.651533	0.159705	-0.484093	-0.946826	-0.994324	-1.21418	-1.70105	-1.88332	-1.86732	-1.72108	-1.76201	-1.83395	-1.68931	-1.73927	-1.41746	-0.745408	-0.306326	0.0451296
0.485945	0.448174	0.399091	0.512146	0.448588	1.48539	0.5287	0.510696	0.400423	0.171925	0.206844	0.230314	0.126344	0.199804	0.016498	0.0847666	0.246983	0.15687	0.509277	0.427437	0.369238	0.397129	0.451264	0.598466	0.312061	0.0718537	0.298573	-0.0576026	0.114242	0.0633689	0.0466234	-0.0526274	0.0986505	-0.13769	-0.102983	-0.22054	-0.0939885	0.0276978	0.0833969	-0.12271	-0.0400652	0.0712426	0.162926	0.0949077	0.18795	0.254064	0.216765	0.351742	0.225885	0.237459
0.118059	-0.0966048	-0.663327	-0.99453	-1.44365	-1.84508	-2.334	-2.34054	-1.95145	-2.34737	-2.29233	-1.9677	-2.01419	-1.78551	-1.43955	-0.814462	-0.388036	0.250488	0.721773	0.90571	1.02563	0.865894	0.621563	0.318904	0.186508	-0.00136818	-0.347282	-0.408963	0.05961	-1.3001	-2.59753	-1.54823	-0.973566	-1.57109	-2.42888	-2.04014	-1.6706	-1.30013	-1.57607	-1.22311	-1.17672	-0.858954	-0.513745	0.0236983	0.173641	0.275492	0.548838	0.528082	0.741423	0.673873
0.910567	1.15016	1.32823	1.38085	1.2651	1.03984	0.549885	0.103284	-0.332999	-0.700829	-1.13739	-1.19951	-1.20875	-1.38904	-1.5377	-1.05836	-1.1721	-1.20658	-0.743792	-0.510546	-0.254935	0.181998	0.334659	0.443385	0.625594	0.626926	0.528198	0.469634	0.0206752	-0.286649	-0.757199	-0.818731	-0.782503	-1.0142	-1.34473	-1.10596	-1.23753	-0.87386	-1.45122	-1.25166	-1.25848	-1.31346	-1.18914	-0.94786	-0.685697	-0.498108	-0.281207	0.0579877	0.347186	0.337581
0.456051	0.626953	0.563326	0.459281	0.313731	0.18666	0.129221	-0.142763	-0.418814	-0.668853	-0.888721	-0.864751	-1.10322	-1.26682	-1.22505	-1.23748	-1.21763	-1.4049	-1.23476	-1.17531	-1.12933	-1.02283	-0.683666	-0.413198	-0.277233	-0.227765	0.0304087	0.340938	0.37238	0.446886	0.386389	0.211859	0.0878156	-0.202439	-0.393721	-0.713514	-0.916434	-0.991182	-1.0234	-1.21764	-1.2223	-1.21347	-1.2459	-1.21273	-1.35917	-1.32351	-1.16079	-0.83971	-0.512376	-0.239331
0.136075	0.395029	0.174056	0.215619	0.0598489	0.01722	-0.0764207	-0.17612	-0.179569	-0.29284	-0.369907	-0.424856	-0.527149	-0.4463	-0.528014	-0.635432	0.184625	-0.189816	-0.507145	-0.16913	0.521341	0.696776	0.639513	0.58295	0.37066	0.0965024	-0.0863176	-0.311827	-0.554171	-0.840124	-0.786126	-0.810731	-0.895405	-0.57747	-0.820385	-0.794467	-0.777266	-0.720822	-0.688116	-0.791745	-0.522078	-0.187058	-0.0401584	0.05802	0.22882	0.266043	0.573857	0.618869	0.704075	0.5561
-0.771499	-1.21865	-1.34919	-1.45632	-1.61487	-1.64831	-1.49959	-1.64076	-1.66299	-1.56095	-1.73681	-1.67186	-1.58368	-1.53597	-1.36981	-0.997176	-0.627853	-0.226253	0.0220182	0.263675	0.344947	0.378588	0.308167	0.169834	-0.015875	-0.300031	-0.54405	-0.970485	-1.17017	-1.34709	-1.46188	-1.56252	-1.56546	-1.54859	-1.61744	-1.62548	-1.59633	-1.57048	-1.65466	-1.4956	-1.53721	-1.28195	-1.01018	-0.774214	-0.598818	-0.39017	-0.244354	-0.0087503	0.0476157	0.137451
0.913895	0.978759	0.993168	0.818125	0.620392	0.331905	0.0983479	-0.292278	-0.47794	-0.795296	-0.858738	-0.888872	-0.903241	-0.979509	-0.837081	-0.616007	-0.421438	-0.103036	0.106897	0.369758	0.320076	0.912585	0.907273	1.20276	1.33718	1.15362	0.916232	0.631734	0.279955	-0.0803769	-0.542373	-0.944547	-1.34412	-1.46985	-1.60686	-1.59955	-1.75098	-1.85057	-1.76978	-1.91359	-1.69467	-1.5732	-1.40731	-1.03491	-0.585286	-0.248579	0.035423	0.287261	0.577522	0.690984
-0.876841	-0.644313	-0.524082	-0.288079	-0.218164	0.0861431	0.119563	0.0728433	-0.00365926	-0.216272	-0.171421	-0.286754	-0.314344	-0.460916	-0.796991	-0.896606	-1.32072	-1.58621	-1.53376	-1.55006	-2.05744	-1.8586	-1.82645	-1.76665	-1.55598	-1.75393	-1.53874	-1.41233	-1.01834	-0.768476	-0.384962	-0.10005	-0.0657107	-0.0226775	-0.0944608	-0.0387498	-0.111135	-0.385267	-0.66934	-1.02467	-1.20027	-1.46402	-1.43034	-1.69147	-1.63513	-1.81624	-1.77689	-1.8869	-1.86479	-1.80217
2.35878	2.10999	1.76299	1.32355	0.814458	0.28899	-0.367079	-0.687575	-1.09381	-1.17534	-1.30731	-1.0786	-0.96608	-0.617797	-0.319164	0.0319655	0.509378	0.69981	0.882645	1.07055	1.25461	1.33619	1.29839	1.11917	0.73976	0.19911	-0.493045	-1.26322	-1.61649	-2.17898	-2.31787	-2.72445	-2.66033	-3.07426	-3.25785	-3.04883	-3.49991	-3.07822	-2.87657	-2.82289	-2.84858	-2.74614	-1.79602	-1.14146	-0.625631	-0.24758	0.134752	0.516334	0.704368	0.685059
0.195396	-0.0205796	-0.368448	-0.919813	-0.87775	-1.17012	-1.23969	-1.28547	-1.23266	-1.17594	-1.20093	-1.00962	-0.853185	-0.742054	-0.344668	-0.188625	0.26951	0.611924	0.511709	0.489233	0.586142	0.497565	0.491405	0.351257	0.159436	-0.324837	-0.502679	-0.784636	-1.02998	-1.3196	-1.09334	-1.5389	-0.466545	-1.57095	-1.35345	-1.1096	-0.574634	0.0242047	0.248484	0.540269	0.644817	0.738438	0.82398	0.864672	0.79922	0.619432	0.612609	0.578152	0.357917	0.183102
0.548714	0.499268	0.248664	-0.0965212	-0.32887	-0.212454	-0.0850969	0.234833	0.387478	0.55693	0.749094	1.03605	1.11438	1.55001	1.39508	1.23996	1.23724	0.769738	0.720877	0.667948	0.354099	0.0806291	-0.147124	-0.262735	-0.239917	-0.214203	-0.610685	-1.09942	-1.52223	-1.84916	-2.12596	-2.08069	-2.41635	-2.5935	-2.99395	-2.88832	-2.53601	-2.42468	-2.29174	-1.81936	-1.51873	-0.950918	-0.633331	-0.262412	-0.0893378	-0.0533664	0.137194	0.217736	0.0525592	0.0883257
0.865038	0.263795	-0.144353	-0.235019	-0.421937	-0.52115	-0.50943	-0.532929	-0.690025	-0.836118	-0.898714	-0.829787	-1.10675	-1.00856	-1.00012	-1.1221	-0.914962	-0.364854	0.266008	0.781836	0.995885	1.15599	1.28529	1.28857	1.2838	1.15873	0.768927	0.309582	-0.175075	-0.492167	-0.309389	-1.0275	-0.610874	-0.68368	-0.542551	-1.04109	-0.982072	-1.21253	-1.16625	-0.835568	-0.62078	-0.671062	-0.470552	-0.140603	0.380371	0.72994	1.09378	1.47715	1.7904	1.99881
0.360241	0.295571	0.115818	0.0314256	0.0582017	0.113913	0.0637953	0.133019	-0.01686	0.206685	0.124385	0.0973843	0.279506	0.150941	0.143706	0.225827	0.379034	0.428983	0.412864	0.418657	0.481699	0.391624	0.330681	0.512607	0.289997	0.327452	0.450473	0.384289	0.232713	0.267889	0.342213	0.198276	0.10516	0.317632	0.249705	0.306548	0.310667	0.385274	0.353219	0.230543	0.355968	0.286475	0.40073	0.110533	0.192342	0.288686	0.243065	0.449901	0.43352	0.45977
0.426128	-0.0219054	-0.320421	-0.526244	-0.779267	-0.800752	-0.812005	-0.896636	-0.839428	-0.70752	-0.388428	-0.121682	0.141922	0.455104	0.706005	0.887978	1.06388	1.16468	1.24743	1.19021	1.16438	1.18904	1.01254	0.731315	0.446323	0.0332882	-0.343059	-0.695561	-0.863936	-0.950828	-1.16548	-1.21931	-1.3334	-1.30463	-1.32487	-1.32297	-1.41874	-1.22034	-1.0232	-0.522348	-0.242866	0.0919092	0.354831	0.603814	0.788094	0.832838	0.769728	0.713163	0.68527	0.545443
0.601194	0.818873	0.927274	0.939254	0.983	0.957886	0.933885	0.778496	0.574579	0.493085	0.477188	0.374363	0.214	0.229226	0.203104	0.12099	0.147954	0.109052	0.0351661	-0.00155301	-0.0496188	0.14024	0.222645	0.568772	0.983447	1.28604	1.52647	1.61287	1.65391	1.73044	1.63455	1.4674	1.33838	1.18216	0.957758	0.775786	0.55024	0.438885	0.298522	0.343298	0.371202	0.226391	0.2092	0.167128	0.163825	0.210221	0.256394	0.41522	0.657266	0.782746
2.67072	2.58222	2.29885	1.95809	1.59606	1.05387	0.461308	-0.105257	-0.714008	-1.09804	-1.3039	-1.49659	-1.50752	-1.31821	-1.52931	-1.50959	-1.47554	-1.46847	-1.71504	-1.14901	-0.728112	-0.0496427	0.641105	1.1712	1.45027	1.55447	1.61149	1.52044	1.33522	0.877271	0.367876	-0.283735	-0.808519	-1.47551	-1.57059	-1.9694	-2.11347	-1.98915	-1.78111	-2.25664	-2.31912	-2.34017	-2.2603	-2.51972	-2.39395	-1.66281	-1.12707	-0.580012	-0.26104	0.315476
0.110803	-0.129561	-0.143235	-0.115849	0.107439	0.108524	0.300474	0.195235	0.234725	0.300281	0.410263	0.422839	0.342309	0.489304	0.338046	0.205246	0.370764	0.00572934	-0.339092	-0.361747	-0.153337	-0.257709	-0.383711	-0.515743	-0.603367	-0.807326	-0.441005	-0.540205	-0.516721	-0.503262	-0.434944	-0.385419	0.114231	0.125067	0.415997	0.350959	0.317199	0.313094	0.337304	0.345656	0.295133	0.15268	-0.0637579	-0.173478	-0.37515	-0.715948	-0.543667	-0.542248	-0.642797	-0.701812
0.646739	0.490064	0.24282	-0.0471261	-0.223658	-0.613119	-0.92644	-1.10491	-1.20725	-1.44676	-1.41379	-1.33907	-1.44434	-1.57466	-1.65939	-1.62986	-1.40028	-1.32839	-1.07647	-0.632884	-0.366511	-0.0740644	0.146291	0.434355	0.682043	0.662709	0.489825	0.355055	0.120795	-0.00698744	-0.228328	-0.664988	-1.11806	-0.98839	-1.40131	-1.35879	-1.49028	-1.51347	-1.55078	-1.60669	-1.73701	-1.65966	-2.09104	-1.64154	-1.2937	-0.975166	-0.584106	-0.250191	-0.0553938	-0.0155653
1.02897	0.97238	0.998461	0.925438	0.844451	0.63301	0.433572	0.176372	-0.00887114	-0.30809	-0.552123	-0.567744	-0.727047	-0.690656	-0.853793	-1.0419	-0.972792	-0.576674	-0.384073	0.0631356	0.398258	0.563589	0.583773	0.75081	0.654441	0.576276	0.558022	0.357812	0.134522	-0.128462	-0.585999	-0.841803	-0.901885	-1.09345	-1.19841	-1.38769	-1.33932	-1.3805	-1.2405	-1.2578	-1.28523	-1.01996	-0.813714	-0.593803	-0.284433	-0.00523791	0.178302	0.516811	0.602217	0.704389
1.04142	1.51576	1.84354	2.06095	2.20312	2.27988	2.16628	1.95778	1.6595	1.22184	0.672271	0.298089	-0.0486464	-0.187006	-0.332258	-0.333943	-0.707015	-0.630036	-0.586016	-0.761995	-0.764604	-0.698031	-0.76488	-0.411974	-0.187862	0.0276084	0.116934	0.513811	0.673372	0.820344	0.779718	0.701607	0.596879	0.243056	-0.15145	-0.48109	-0.73737	-0.841452	-0.984088	-0.913134	-0.985496	-1.03088	-0.939752	-0.938668	-1.11608	-1.25119	-1.14628	-0.950246	-1.02091	-0.820614
0.888681	0.805741	0.702919	0.526904	0.434652	0.177883	0.0207445	-0.245298	-0.52378	-0.597805	-0.736887	-0.778636	-0.822188	-0.829862	-0.785235	-0.815793	-0.730432	-0.675157	-0.45836	-0.390952	-0.297666	-0.088907	-0.0669582	0.0798316	0.158888	0.173399	0.264535	0.199547	0.116497	-0.132636	-0.318543	-0.577719	-0.735156	-0.876648	-0.948262	-0.989374	-0.986241	-0.996314	-1.01477	-0.943124	-1.00118	-0.81291	-0.699635	-0.607139	-0.438875	-0.295436	-0.0856439	-0.00939816	0.128511	0.178252
2.67114	2.44854	1.97437	1.44401	0.781467	0.082492	-0.511114	-1.01995	-1.25312	-1.48757	-1.58819	-1.58765	-1.75944	-1.64085	-1.95623	-1.58706	-0.92041	0.166617	0.899258	1.50863	1.98469	2.31935	2.47639	2.58491	2.49148	2.33303	1.95489	1.39436	0.672575	0.00501229	-0.555446	-1.18214	-1.33402	-1.39539	-1.67432	-1.66894	-1.71738	-1.78951	-1.76928	-2.05196	-1.72513	-1.59778	-1.54722	-1.12632	-0.700726	-0.211341	0.0894973	0.413815	0.505049	0.592865
0.0599339	0.14173	0.109954	0.251914	0.208454	0.10789	0.118808	0.141621	0.0931072	0.118407	0.10654	0.233089	0.195603	0.156144	0.171565	0.106725	0.268478	0.199976	0.860605	0.73885	0.651994	0.686929	0.653665	0.62703	0.669837	0.565149	0.667754	0.578456	0.552952	0.470645	0.422643	0.213457	0.104817	0.104344	0.101229	0.19888	0.109228	0.133612	0.151045	0.257232	0.194597	0.103504	0.0229218	0.00794028	-0.176855	0.0128535	0.0838143	0.233918	0.316597	0.506687
0.580889	0.767569	0.965509	0.965308	0.894059	0.888017	0.781388	0.520403	0.28921	1.08817	0.38135	0.0357926	-0.321577	-0.425401	-0.310911	-0.0166479	0.0190476	-0.220992	-0.32752	-0.367468	0.0263063	-0.0360042	0.122197	-0.0188274	0.549143	0.441496	0.65771	0.630278	0.630216	0.391939	0.411191	0.200567	0.0520796	-0.319829	0.0697356	-0.592024	-0.461303	-0.539906	-0.457863	-0.232399	-0.621276	-0.364861	-0.564714	-0.250714	-0.563159	-0.0734356	-0.378962	-0.0942595	-0.0300886	0.190169
1.63485	1.56181	1.47779	1.36266	1.12395	0.851377	0.57036	0.290458	0.085815	-0.150821	-0.332717	-0.280721	-0.531493	-0.559969	-0.413554	-0.307912	-0.243599	-0.0479815	0.175169	0.397223	0.548257	0.786339	0.939388	1.04533	1.11832	1.06782	1.068	1.0238	0.814666	0.687913	0.404556	0.171868	-0.0677846	-0.262845	-0.404336	-0.465392	-0.715675	-0.777148	-0.743499	-0.708997	-0.883406	-0.743416	-0.598009	-0.399488	-0.128633	0.0354666	0.240667	0.542684	0.768606	0.898888
0.496991	0.308687	0.254913	0.183504	0.19159	0.178873	0.140782	0.194767	0.270215	0.411267	0.622292	0.782847	0.962046	1.17487	1.17449	1.31178	1.32781	1.2875	1.30074	1.25411	1.10347	0.886402	0.674304	0.43928	0.249379	0.0737139	0.0273239	-0.0724127	-0.247544	-0.303999	-0.193157	-0.315997	-0.361859	-0.363024	-0.340725	-0.310168	-0.406656	-0.308254	-0.249054	-0.0479543	-0.0383531	0.152785	0.244941	0.385837	0.499744	0.521122	0.53699	0.552075	0.456755	0.314303
1.00551	1.04303	1.05661	1.24792	0.443043	0.392808	0.0770997	-0.527005	-0.381402	-0.925491	-1.26857	-1.11491	-1.2851	-1.22274	-1.28414	-1.29028	-0.959385	-0.379014	0.209661	0.340041	0.634521	0.754619	0.714847	0.590954	0.421834	0.411352	0.243624	0.193121	0.058359	-0.111101	-0.18529	-0.427136	-0.298752	-0.242492	-0.381721	-0.196066	-0.216914	-0.0456474	0.111733	0.210497	0.28487	0.463055	0.379502	0.261282	0.202743	0.3097	0.339552	0.411628	0.436565	0.319554
2.15839	2.23632	2.20117	2.01478	1.80906	1.40918	1.03212	0.609054	0.235658	-0.308757	-0.286053	-0.511949	-0.876108	-0.940005	-0.762772	-0.937046	-1.20847	-0.903304	-1.08699	-0.60493	-0.650403	-0.0323928	0.413812	0.614083	0.833489	0.852394	1.05977	1.30119	1.33006	1.27161	0.953287	0.616235	0.0525079	-0.460009	-0.879811	-1.08262	-1.20794	-1.48899	-1.21108	-1.42693	-1.76321	-1.39362	-1.39384	-1.52522	-1.29344	-0.862988	-1.31527	-0.64745	-0.254133	0.421336
-0.646635	-0.266248	0.345899	0.681179	0.95382	1.11384	1.18383	1.21987	1.28834	1.29215	1.15283	0.938775	0.671954	0.424812	-0.0370623	-0.292315	-0.59884	-0.745359	-0.71712	-0.853472	-0.712311	-1.05171	-0.972623	-0.892571	-0.855888	-0.769924	-0.767658	-0.640808	-0.388039	0.0110215	0.61253	0.718718	0.903562	1.11284	1.13543	0.977587	0.75738	0.528543	0.0367293	-0.269033	-0.572742	-0.591536	-0.608333	-0.158072	-0.273368	-0.784991	-0.689705	-0.69816	-0.700655	-0.625933
1.25917	1.52705	1.41059	1.31778	1.05472	0.84494	0.66604	0.410405	0.237402	-0.0678956	-0.218763	-0.0699764	-0.216881	-0.402465	-0.404233	-0.529622	-0.439513	-0.500414	-0.539133	-0.306127	-0.164745	0.230912	0.529541	0.875663	1.04911	1.4345	1.43544	1.50162	1.49578	1.56366	1.46553	1.46191	1.30627	1.08992	0.804209	0.509428	0.202034	-0.00162267	-0.064303	0.0595539	-0.139294	-0.0529372	-0.0372817	0.120625	0.311245	0.747691	0.739041	1.17068	1.37833	1.45329
-0.619363	-0.495513	-0.61252	-0.533426	-0.254239	-0.0726643	-0.343087	-0.345554	-0.349913	-0.373252	-0.312776	-0.330153	-0.458807	-0.643001	-0.580352	-0.728949	-0.76583	-0.852871	-0.767753	-0.502424	-0.712041	-0.613804	-0.430807	-0.491892	-0.509371	-0.730463	-0.495934	-0.367757	-0.369993	-0.441097	-0.398085	-0.345844	-0.16919	-0.173854	-0.213739	-0.0773076	-0.0827091	-0.285059	-0.335581	-0.315417	-0.502628	-0.441294	-0.604133	-0.639234	-0.629625	-0.707321	-0.618605	-0.634573	-0.670285	-0.507179
0.0341719	-0.094561	-0.317173	-0.0476422	-0.121527	0.157678	0.11044	0.101393	0.560908	0.565395	0.67534	1.08785	1.32285	1.35216	1.38386	1.20112	1.09967	1.01146	0.913057	0.850005	0.745206	0.72112	0.582761	0.333529	0.169786	-0.152594	-0.275753	-0.678118	-0.514637	-0.570239	-0.350252	-0.119673	-0.144549	-0.0320907	-0.128995	0.389109	0.546194	0.619895	0.0979986	0.322857	0.353906	0.243437	0.280152	0.101875	0.160143	0.261943	0.252251	0.0295499	-0.0158277	0.0684624
0.603116	0.669483	0.692213	0.720123	0.627811	0.430998	0.18279	-0.176282	-0.401067	-0.577172	0.274195	-0.111501	-0.868227	-0.931582	-0.963891	-0.931607	-1.04813	-1.13921	-1.04985	-0.918537	-0.523363	-0.19729	0.117048	0.289879	0.423947	0.571198	0.566522	0.572348	0.410421	0.295213	0.195233	-0.0510659	-0.273146	-0.594748	-0.68687	-0.81294	-0.922285	-1.19474	-1.27049	-1.176	-1.48205	-1.39255	-1.44828	-1.21003	-1.16485	-1.11723	-0.895264	-0.681559	-0.343359	-0.0565563
-3.78407	-3.58289	-3.17616	-3.24387	-3.02533	-2.89969	-2.75411	-2.17227	-2.13036	-2.03615	-1.98242	-2.06536	-2.17092	-2.40662	0.241923	-0.339942	-0.146422	0.235485	0.342357	0.347937	0.294795	0.298913	0.213571	0.202243	0.0113133	-0.169738	-0.262915	-0.4811	-0.614445	-0.746616	-0.733461	-0.812805	-0.836973	-0.935686	-1.01174	-0.900932	-1.00782	-1.06691	-1.02353	-0.995842	-0.881215	-0.730428	-0.485894	-0.318269	-0.143438	-0.0195055	0.147174	0.217098	0.342973	0.347693
1.68527	1.92266	1.87188	1.69093	1.40287	1.12993	0.818583	0.506475	0.158381	-0.13784	-0.455828	-0.733643	-0.972787	-1.14115	-0.578005	-0.736964	-1.0308	-0.714236	-0.150706	0.0724583	0.168155	0.327875	0.399307	0.613843	0.145669	0.295009	0.939821	0.960385	0.91714	0.721915	0.354864	-0.0118567	-0.440442	-0.919779	-1.28975	-1.55124	-1.5859	-1.88039	-1.99531	-2.14067	-2.03322	-2.1235	-2.04248	-1.98908	-2.09789	-1.83027	-1.3043	-0.966318	-0.619768	-0.363834
0.984432	1.04458	0.744183	0.376424	0.134896	-0.114161	-0.413531	-0.692886	-0.738038	-0.877251	-1.00757	-1.13436	-0.810596	-0.8982	-0.93406	-0.753942	-0.861742	-0.818794	-0.458915	0.0939016	0.296843	0.483303	0.48738	0.598396	0.728329	0.612344	0.563119	0.563117	0.446293	0.181181	0.328515	0.285561	-0.433908	-0.417768	-0.361152	-0.59727	-0.681936	-0.723888	-0.651725	-0.768235	-0.431852	-0.20189	0.176083	0.224545	0.41691	0.639877	0.725553	0.755298	0.655561	0.626322
1.13476	1.26437	1.16349	0.998379	0.734973	0.614787	0.528577	0.412685	0.136052	-0.0766143	-0.0819987	-0.255997	-0.244227	-0.275703	-0.404001	-0.337306	-0.426672	-0.51672	-0.220871	-0.38882	-0.158481	-0.0396861	0.162544	0.390145	0.511027	0.693619	0.728716	0.678033	0.562351	0.51133	0.299282	0.0912185	-0.107748	-0.360196	-0.349775	-0.333655	-0.469116	-0.671195	-0.777311	-0.480604	-0.633256	-0.614721	-0.68134	-0.527942	-0.436606	-0.368572	-0.170682	-0.146304	0.0374441	-0.00745009
-1.2854	-1.02884	-1.12121	-0.996393	-0.71066	-0.387505	-0.051364	0.193829	0.465174	0.471578	0.737012	0.676918	0.593564	0.261345	-0.0836623	-0.425345	-0.772378	-0.940425	-1.13724	-1.20646	-1.21402	-1.51768	-1.4477	-1.51736	-1.50865	-1.56596	-1.34585	-1.34525	-1.06641	-0.9959	-0.694122	-0.273637	-0.130666	-0.032753	0.232902	0.260963	0.168155	0.114979	0.146043	-0.275394	-0.624659	-1.0304	-1.25803	-1.27064	-1.45505	-1.73239	-1.86159	-1.63177	-1.58796	-1.57149
1.49258	1.41074	1.34344	1.26768	0.955098	0.622702	0.466892	0.610186	0.662369	0.419988	0.557787	0.719181	0.736777	0.984504	0.855672	1.12957	0.909851	1.06938	0.897546	0.778318	0.87521	0.743415	0.640698	0.57576	0.347653	0.296195	0.354592	1.59286	1.25219	0.983347	0.673824	0.437802	0.182484	0.11895	-0.0576632	-0.320225	-0.577467	-0.54889	-0.531991	-0.625832	-0.636649	-0.564574	-0.976646	-0.6972	-0.876883	-0.710152	-0.621349	-0.60828	-0.339673	-0.0707853
-0.502146	-0.334201	0.0486259	0.300259	0.348373	0.400013	0.284323	0.10954	-0.223292	-0.626048	-0.623778	-0.67493	-1.0074	-0.884945	-0.861568	-1.11954	-0.945299	-1.26871	-1.1304	-1.4376	-1.23806	-1.13293	-0.900628	-0.618545	-0.353721	-0.0758278	0.107108	0.208161	0.275688	-0.0889593	-0.145769	-0.399955	-0.558675	-0.692975	-0.632001	-0.882613	-0.951601	-1.10963	-1.18038	-1.11039	-1.24526	-1.21824	-1.15392	-1.54533	-1.14847	-1.31132	-0.938596	-0.789586	-0.447291	-0.426396
-0.083069	0.470767	0.577422	0.696592	0.693699	0.974557	1.06963	1.14514	1.10081	1.03864	0.981416	0.822982	0.650339	0.429165	0.14573	-0.0640014	-0.107181	-0.338629	-0.317991	-0.365608	-0.232938	-0.528205	-0.303755	-0.463444	-0.607636	-0.434156	-0.567202	-0.21695	-0.030257	0.124199	0.274694	0.399093	0.441719	0.583898	0.602523	0.561651	0.479557	0.274705	0.109104	-0.21737	-0.394457	-0.468672	-0.514012	-0.612049	-0.574119	-0.654529	-0.741414	-0.775048	-0.69634	-0.715163
-0.672802	-1.68593	-2.44083	-3.0675	-3.21537	-3.37154	-2.4769	-2.21078	-3.13087	-2.54718	-2.32051	-2.97076	-2.49195	-2.24191	-2.23304	-2.79642	-2.56299	-2.56366	-3.14557	-2.4717	-2.52008	-2.54539	-3.10128	-3.39045	-2.65881	-2.79527	-3.48126	-3.01239	-3.08142	0.559831	0.421528	0.355338	0.0325772	-0.258269	-0.430795	-0.786321	-1.28054	-1.59262	-1.79849	-2.11256	-2.12884	-2.91173	-3.04461	-3.37926	-2.7802	-3.26738	-2.94691	-2.57791	-2.46094	-1.97979
-0.635132	0.105657	0.0753095	0.260717	0.353035	0.47137	0.482416	0.324003	0.146142	-0.00828214	-0.33893	-0.408354	-0.530264	-0.618838	-0.955019	-0.864891	-0.727255	-0.780789	-0.987227	-0.793419	-0.872939	-0.64866	-0.819061	-0.818964	-0.870349	-0.788029	-0.512459	-0.240296	-0.0712117	0.104924	0.227447	0.151872	-0.0043552	-0.138071	-0.349666	-0.548594	-0.883872	-0.717629	-0.995703	-1.262	-1.17171	-1.0477	-0.899795	-1.33187	-1.08445	-1.02818	-1.16787	-1.04795	-1.09383	-1.27786
-1.95299	-2.00128	-2.04892	-2.33667	-2.21703	-1.94781	-1.42728	-1.21021	-0.509244	-0.158082	0.203688	0.578511	0.817963	0.951875	1.05415	0.89062	0.7932	0.920539	0.840961	0.761866	0.509624	0.11756	-0.101299	-0.461567	-0.757048	-1.04501	-1.25177	-1.5426	-1.63851	-1.64423	-1.41048	-1.26246	-1.0384	-0.710291	-0.32947	0.432833	0.571052	-0.576584	0.793435	0.532563	0.656012	1.00351	1.37905	1.67839	1.74853	1.76885	1.62078	1.39127	1.08809	0.59599
0.934585	0.623373	0.351539	0.444221	-0.273182	-0.314736	-0.566354	-0.563597	-0.719594	-0.828249	-0.981084	-0.94598	-0.678993	-0.547516	-0.35956	-0.20648	0.453983	0.963351	1.28894	1.73112	1.74086	1.70666	1.56444	1.38918	1.06521	0.762695	0.671139	0.336998	0.183378	-0.115875	-0.44557	-0.446603	-0.658202	-0.790823	-0.750659	-0.827108	0.071573	-0.509626	-1.19655	-0.625967	0.125413	0.343838	0.691592	1.12635	1.22637	1.30884	1.28947	1.1631	1.10453	1.03326
-0.0399831	-0.164715	-0.0759217	-0.174309	0.142144	0.252077	0.294263	0.397612	0.515264	0.392707	0.464739	0.403871	0.408734	0.267382	0.348489	0.342909	0.441334	0.504222	0.497597	0.448461	0.427738	0.38295	0.332048	0.192903	0.0813907	0.0919121	0.211017	0.148048	0.162965	-0.14569	-0.124033	-0.0892296	-0.0116825	0.0365203	0.0692005	-0.0197689	-0.0656762	-0.00249625	0.0321062	-0.0687449	0.000355076	0.0162293	-0.06976	-0.0811084	-0.144737	-0.143415	-0.0206785	-0.131552	-0.163723	-0.349123
-0.26568	-0.26452	-0.341674	-0.316813	-0.316099	-0.166816	-0.121616	0.138636	0.232005	0.342354	0.563807	0.733675	0.695792	0.876849	0.735976	0.692813	0.665905	0.521161	0.300458	0.0774607	0.104043	-0.0384314	-0.00773835	-0.0745279	-0.137568	-0.149073	-0.0456894	-0.152103	-0.0440072	0.00489524	0.00412555	-0.0100991	0.0809159	0.204786	0.290613	0.329645	0.332479	0.342264	0.275867	0.286672	0.293038	0.173906	0.0637271	0.0234881	-0.0532604	-0.0941247	-0.0517115	-0.0508043	-0.00537986	-0.0838402
-2.0964	-2.54203	-2.8343	-3.11708	-3.16399	-3.56251	-3.47059	-3.68321	-3.71384	-3.50934	-3.63904	-3.52403	-3.05038	-2.31775	-1.7713	-1.59757	-1.23486	-1.11989	-1.07084	-1.08979	-1.09934	-1.11228	-1.35975	-1.54339	-1.77393	-1.39179	-2.32819	-2.44253	-2.66023	-2.83403	-3.31285	-3.36354	-3.70389	-3.89342	-4.01832	-4.28604	-4.20224	-3.84631	-3.75948	-2.8767	-2.46988	-2.06616	-1.76751	-1.53487	-1.26988	-1.05954	-0.944545	-0.974008	-1.12716	-1.29154
0.387877	0.656303	0.831896	0.819724	0.886517	0.951198	0.849225	0.745239	0.577418	0.432134	0.13072	-0.140762	-0.551411	-0.800522	-0.985136	-1.27056	-1.24815	-1.09009	-1.27226	-1.28491	-1.32105	-1.4385	-1.16825	-1.25727	-1.07516	-0.998211	-1.01155	-0.673894	-0.482936	-0.21002	-0.0400556	0.0880132	0.0492318	-0.0122678	-0.116328	-0.28628	-0.552213	-0.716726	-1.0624	-1.18532	-1.45895	-1.67887	-1.42844	-1.69167	-1.5987	-1.66115	-1.77534	-1.73367	-1.52073	-1.70971
3.46798	3.46027	3.06596	2.72509	2.41257	2.04219	1.41625	0.97378	0.149889	-0.468556	-0.911168	-1.16655	-0.924075	-0.973925	-0.939893	-1.15855	-1.46493	-1.4421	-1.21937	-0.807075	-0.746673	0.248798	0.92253	1.36511	1.51416	1.60247	1.66413	1.65406	1.5702	1.30818	0.848545	0.357055	-0.171297	-0.694702	-1.11656	-1.43522	-1.1954	-1.46096	-1.61735	-1.61179	-1.83937	-1.63472	-1.96176	-2.00579	-1.64019	-2.08253	-1.70543	-1.35023	-0.871539	-0.146937
-0.310045	-0.376055	-0.696645	-0.756775	-0.842205	-0.654072	-0.605881	-0.66949	-0.798338	-0.985914	-1.09445	-1.37129	-1.58882	-1.47315	-1.5644	-1.56205	-1.54917	-1.42565	-1.51667	-1.59884	-1.3283	-0.992245	-0.60605	-0.145671	0.0683519	0.238996	0.301419	0.14872	0.0928825	-0.00811444	-0.132709	-0.333876	-0.517925	-0.926026	-1.11437	-0.607819	-1.38996	-1.61402	-1.51512	-1.455	-1.51726	-1.56145	-1.40892	-1.02241	-0.627243	-0.28899	-0.0700361	0.143312	0.288765	0.343157
-0.122356	-0.0104039	0.0133741	0.0334697	0.0338583	0.059647	0.0280645	-0.077927	-0.160372	-0.289804	-0.504271	-0.644769	-0.804818	-0.881674	-0.971611	-1.02548	-1.09621	-1.07632	-1.16589	-1.13727	-1.16223	-1.03568	-0.975782	-0.9423	-0.829899	-0.622771	-0.543679	-0.400657	-0.247278	-0.072678	0.0399959	0.101029	0.0949041	0.118494	0.0349854	-0.136494	-0.251904	-0.392354	-0.519075	-0.651286	-0.810037	-0.818273	-0.909356	-0.905493	-0.832268	-0.799859	-0.711622	-0.604541	-0.429881	-0.293538
0.176723	0.338311	1.17057	0.274921	0.308006	0.249163	0.198627	0.243044	0.284527	0.315509	0.786423	0.755455	0.356715	0.919697	0.726953	0.774372	0.644432	0.692419	0.659286	0.87264	1.21642	1.52283	1.6986	1.6985	1.5938	1.40217	1.1489	0.963754	0.648542	0.313241	0.158826	-0.0669178	-0.226209	-0.283249	-0.328006	-0.38495	-0.50306	-0.577836	-0.608459	-0.628952	-0.495065	-0.331801	-0.201504	0.017834	0.175155	0.345514	0.463296	0.581669	0.618731	0.692154
-0.0998793	-0.406377	-0.857139	-0.969482	-1.22416	-1.41273	-1.60857	-1.52879	-1.54678	-1.39251	-1.20269	-0.959539	-0.504177	-0.00571514	0.425027	0.830922	-0.646957	-0.792513	-0.610409	-0.619401	-0.401286	-0.234894	-0.0354268	0.0405138	0.388032	0.544424	0.690544	0.771195	0.820235	0.799847	0.729771	0.467956	0.188925	-0.0937429	-0.208591	-0.444177	-0.648823	-0.735706	-0.828253	-0.983642	-0.768097	-0.813197	-0.951834	-0.94443	-0.864781	-0.754814	-0.791912	-0.746717	-0.615951	-0.345038
1.73188	1.50765	1.37158	1.04299	0.832312	0.512	0.280638	0.176013	-0.0434458	-0.675763	-0.458852	-0.330939	-0.335214	-0.0810967	-0.270384	-0.210474	0.0310644	0.123948	0.289884	0.340802	0.588014	0.610068	0.795422	0.994787	0.905377	0.866495	0.728262	0.759856	0.485464	0.106232	-0.0862655	-0.10323	-0.702789	-0.347094	-0.730903	-0.468067	-0.596634	-0.616795	-0.545826	-0.957226	-0.823117	-0.851455	-1.00484	-0.650038	-0.42963	-0.129067	-0.282621	0.0592362	0.443224	0.531311
2.38168	2.25474	2.10008	1.82305	1.31459	0.68451	0.0447743	-0.609167	-1.06417	-1.26232	-1.47387	-1.62696	-1.61235	-1.7287	-1.6628	-1.90883	-1.51975	-1.53746	-1.01413	-0.365226	0.0294704	0.504344	0.945892	1.29993	1.57122	1.70516	1.75172	1.692	1.5281	1.18069	0.670243	0.110152	-0.532317	-1.07712	-1.14949	-1.43513	-1.40517	-1.69518	-1.58303	-1.75576	-1.61505	-1.63986	-1.62165	-1.75662	-1.73977	-1.35219	-1.20005	-0.773874	-0.345899	-0.0750169
-0.0490759	0.490774	0.37458	0.15654	0.594753	0.890237	1.03033	1.09651	0.998149	0.879949	0.858817	0.786375	0.468764	0.291336	0.0498979	-0.245844	-0.347691	-0.644916	-0.535986	-0.7208	-0.7488	-0.740914	-0.606194	-0.598971	-0.456165	-0.600564	-0.51549	-0.193227	-0.021081	0.285933	0.577023	0.936829	1.26178	1.27469	1.35164	1.27155	1.23279	1.18825	1.13311	0.989974	0.664666	0.440524	0.237371	0.0564339	-0.263892	-0.365479	-0.393271	-0.397372	-0.570725	-0.612525
-0.3369	-0.115824	0.00396306	0.0907341	0.311639	0.397169	0.483774	0.588866	0.577198	0.558074	0.445585	0.28904	0.210748	0.048096	-0.0550854	-0.132023	-0.302704	-0.394308	-0.525762	-0.618011	-0.635479	-0.526873	-0.578638	-0.573196	-0.522615	-0.67529	-0.596286	-0.449963	-0.364026	-0.0194399	0.105353	0.182576	0.294226	0.333742	0.329963	0.310289	0.207736	0.0618775	-0.154791	-0.336804	-0.47277	-0.562698	-0.631759	-0.779203	-0.812091	-0.827314	-0.783561	-0.727047	-0.712099	-0.613261
0.976932	0.883232	0.643284	0.384089	0.0772606	-0.0428528	-0.355757	-0.465687	-0.647177	-0.637654	-0.576809	-0.727251	-0.782252	-0.511594	-0.519082	-0.160654	0.185839	0.601545	0.874095	1.06685	1.10614	1.11289	1.08436	0.823192	0.691092	0.27132	-0.0647339	-0.46751	-0.565713	-0.84639	-0.849538	-0.972043	-1.14329	-1.23634	-1.20958	-1.39475	-1.167	-1.11194	-1.39256	-1.0206	-1.26695	-1.07791	-0.713987	-0.537097	-0.394383	-0.252533	0.017746	0.194312	0.409086	0.483864
1.34852	0.940423	0.161399	-0.280379	-0.764394	-1.03532	-1.17691	-1.04589	-1.24523	-1.03038	-0.906486	-0.655083	-0.255236	0.216717	0.678955	0.966041	1.24232	1.51377	1.6802	1.93251	2.12253	2.14495	2.05613	1.74883	1.18603	0.509336	-0.0325108	-0.582492	-1.01197	-0.945331	-1.27287	-1.36576	-1.39275	-1.69601	-1.53052	-1.88301	-1.5555	-1.3725	-1.47444	-0.887757	-0.121236	0.52308	0.903602	1.18477	1.4186	1.47412	1.51606	1.39342	1.07434	0.533195
0.227149	0.176954	0.0550303	-0.00996205	-0.125861	-0.26023	-0.435279	-0.49344	-0.556705	-0.676965	-0.761016	-0.722975	-0.82896	-0.813796	0.202653	-0.456892	-0.609818	-0.51878	-0.220654	-0.0973959	-0.0045084	-0.0103804	0.090994	0.100354	0.199072	0.20173	0.161512	0.184059	0.0641133	-0.116003	-0.15847	-0.330182	-0.585279	-0.819472	-0.93105	-0.979432	-1.07617	-0.942529	-1.05644	-1.10892	-1.0614	-1.16225	-1.10353	-1.12915	-0.918144	-0.663172	-0.512758	-0.389123	-0.142513	-0.0177815
0.206721	0.151379	-0.0209566	-0.166408	-0.236808	-0.327054	-0.448179	-0.569096	-0.69212	-0.794845	-0.784001	-0.481489	-0.24531	-0.038541	0.00810579	0.040439	0.128826	0.318096	-0.0224166	-0.320847	-0.702048	-0.335552	-0.0379047	-0.00931147	-0.0202146	-0.0640407	-0.143063	-0.215195	-0.299704	-0.410373	-0.588693	-0.649502	-0.850596	-0.856547	-0.969609	-1.01138	-1.05387	-1.02627	-1.08994	-0.995699	-0.999851	-0.846683	-0.810599	-0.807926	-0.70274	-0.610995	-0.60566	-0.565094	-0.47708	-0.401973
0.381285	0.415407	0.454252	0.467292	0.473139	0.450877	0.386543	0.441571	0.418334	0.349807	0.297668	0.132571	-0.0161668	-0.127102	-0.284107	-0.414688	-0.694476	-0.542307	-0.556398	-0.447969	-0.489301	-0.472171	-0.549569	-0.48424	-0.162906	-0.0380577	0.13043	0.391826	0.630436	0.79172	0.866224	0.948986	0.952616	0.98706	0.838862	0.79444	0.581319	0.268086	-0.159297	-0.308687	-0.588113	-0.913015	-0.944488	-1.02285	-0.981879	-0.926596	-0.987805	-0.815606	-0.488662	-0.330968
-0.530966	-0.736068	-0.861487	-0.978538	-0.969377	-0.962223	-0.925748	-0.979342	-1.14204	-1.34573	-1.2171	-0.998743	-0.714943	-0.68616	-0.632619	-0.503177	-0.32873	-0.168314	-0.153871	-0.101592	-0.0673029	0.0363963	-0.0901948	-0.0940019	-0.323502	-0.507752	-0.448831	-0.79903	-1.01489	-1.09319	-1.10891	-1.11064	-1.35784	-1.14858	-1.15677	-1.5083	-1.13121	-1.0258	-1.18873	-1.11259	-0.797294	-0.673242	-0.581372	-0.420295	-0.141198	-0.211136	-0.100653	-0.207125	-0.0717666	-0.265032
0.536726	1.51	1.85525	1.95453	1.83983	1.86431	1.84916	1.63486	1.36225	0.327356	-0.690381	-1.03919	-1.79751	-1.81056	-1.80916	-1.98845	-2.69221	-2.22759	-2.2272	-2.34889	-2.21445	-2.65941	-2.34627	-1.67133	-1.70693	-0.823151	-0.860213	-0.643094	-0.121785	0.0189551	-0.161335	-0.0991571	-0.431465	0.0698866	-0.338793	-0.0853857	-0.94122	-1.64923	-1.84051	-1.65464	-2.30413	-1.9408	-2.56305	-2.38871	-1.58274	-2.53478	-2.56054	-3.15156	-2.18426	-2.22836
0.232865	0.361229	0.375845	0.308056	0.389921	0.293067	0.213372	0.185251	0.184531	0.0688312	-0.0990726	-0.13099	-0.135351	-0.00296274	-0.170173	-0.240091	-0.00734678	-0.102355	-0.287415	-0.267634	-0.249301	0.0320261	0.085223	0.2527	0.390797	0.379897	0.506331	0.513956	0.503781	0.542138	0.470788	0.432469	0.310258	0.144862	0.117301	0.119163	-0.0190413	-0.0592051	-0.116797	-0.0804601	-0.158955	-0.0530732	-0.202429	-0.192084	-0.206066	-0.0538586	-0.0519326	0.0584504	0.30121	0.285088
1.48578	1.87188	2.04033	2.29689	2.3717	2.29981	2.11113	1.79918	1.29396	0.91257	0.42352	0.0534545	-0.25745	-0.433637	-0.802184	-0.869496	-1.03427	-1.21911	-1.13358	-1.20089	-1.13039	-1.24877	-1.15423	-0.75378	-0.562276	-0.337594	0.0395436	0.351196	0.564279	0.670935	0.688048	0.69768	0.488065	0.207318	-0.279598	-0.772939	-0.979386	-1.2952	-1.43537	-1.58189	-1.47303	-1.63289	-1.76326	-1.596	-1.86042	-1.77011	-1.80218	-1.92981	-1.65069	-1.53432
1.35095	1.38655	1.15886	0.945812	0.711899	0.632469	0.392573	0.335614	-0.165769	-0.318649	-0.219366	-0.177649	-0.600246	-0.59462	-0.489144	-0.690312	-0.432634	-0.522432	-0.543901	-0.394308	-0.330405	-0.00699166	-0.0995279	0.0989794	0.149865	0.364267	0.460233	0.513835	0.387339	0.10526	0.141224	-0.142716	-0.389355	-0.739924	-0.614411	-0.574137	-0.60183	-0.506045	-0.596133	-0.450375	-0.67456	-0.57925	-0.815202	-0.444501	-0.307139	-0.159568	-0.0187946	-0.0172912	0.317431	0.218082
2.14498	2.25843	2.11434	1.94983	1.95933	1.4764	1.08621	0.633663	0.388417	-0.0732269	-0.32241	-0.649856	-0.918999	-0.981887	-1.12373	-1.10462	-1.19958	-1.13012	-1.15595	-0.978381	-0.846786	-0.569882	-0.36611	0.0422672	0.426038	0.573157	0.651963	0.677888	0.659341	0.467319	0.135469	-0.179823	-0.534968	-0.945239	-1.31255	-1.40245	-1.52436	-1.76439	-1.57124	-1.83481	-1.67413	-1.63127	-1.61666	-1.57172	-1.51633	-1.2444	-1.11845	-1.23756	-0.927486	-0.694105
-0.213025	0.394432	0.943319	1.21518	1.36812	1.3139	1.23386	1.23335	1.29251	1.2601	1.18899	1.04622	0.4511	0.898256	0.410981	0.174058	-0.119229	-0.32362	-0.642544	-0.94904	-1.05609	-1.25973	-1.2505	-1.05955	-1.06128	-0.720367	-0.199644	0.206367	0.433189	0.615653	0.736707	0.821846	0.740075	0.651914	0.6424	0.47495	0.34949	0.0901398	-0.0710508	-0.473257	-0.570569	-1.05689	-1.48715	-1.55831	-1.74613	-1.86777	-2.03903	-1.95134	-1.97073	-1.85543
1.35339	1.2919	1.05392	0.891549	0.600476	0.434174	0.258144	0.068939	-0.121671	-0.315274	-0.704087	-0.781707	-0.915223	-0.408229	-1.03103	-0.821911	-0.558735	0.00206187	0.236346	0.533122	0.702557	0.901943	0.950894	0.969499	1.04812	1.12958	1.22333	1.22753	1.1886	1.05515	0.911802	0.527391	0.208969	-0.131616	-0.595957	-0.768936	-0.817769	-1.04228	-1.39887	-1.23922	-1.35759	-1.20384	-0.84576	-0.604625	-0.279181	-0.00563578	0.428228	0.607509	0.955545	1.17923
2.7954	2.73753	2.4949	2.12952	1.65998	0.998572	0.318187	-0.276864	-0.771309	-1.17945	-1.45001	-1.43769	-1.61661	-1.43535	-1.54283	-1.72872	-1.71435	-1.65742	-1.5429	-1.06876	-0.621091	0.00455061	0.495735	0.863467	1.16616	1.33983	1.39963	1.34883	1.17802	0.806045	0.404643	-0.127888	-0.65262	-1.03475	-1.19672	-1.41032	-1.2889	-1.60285	-1.49981	-1.54318	-1.69453	-1.66884	-1.63809	-1.71341	-1.57064	-1.47157	-1.28006	-0.994111	-0.765461	-0.473764
1.28527	0.648559	0.546598	0.326697	-0.0629786	-0.168991	0.109299	0.135229	-0.395981	-0.590029	-0.587767	-0.703277	-0.964763	-0.822397	-0.724004	-0.791781	-0.608849	-0.619939	-0.400824	-0.0783302	-0.0254449	0.0262681	0.00767227	0.022591	-0.0281355	-0.290504	-0.0387334	0.189419	0.325615	0.0601665	-0.125829	-0.0743194	-0.302442	-0.461078	-0.261328	-0.429283	-0.558409	-0.628374	-0.461242	-0.362372	-0.363573	-0.522598	-0.489453	-0.438774	-0.462324	-0.35767	-0.285847	-0.0169458	0.0858791	0.17689
-0.0844447	-0.00512727	0.0465872	0.138081	0.288736	0.417437	0.599821	0.588212	0.548798	0.447799	0.352606	0.286452	0.231094	0.237033	0.157503	0.0711664	-0.00886707	0.0286397	0.391547	-0.0638998	-0.252722	-0.282444	-0.319543	-0.371476	-0.269228	-0.211092	-0.269144	-0.263521	-0.195704	-0.191885	-0.12128	-0.0142028	-0.00655161	0.0687108	0.0710401	0.096567	0.0911969	0.162117	0.259367	0.221767	0.163085	0.120394	-0.0345635	-0.139127	-0.223345	-0.374483	-0.372091	-0.422056	-0.503722	-0.579582
1.91638	2.27657	2.02746	1.99047	1.88862	1.72009	1.46519	1.457	0.688983	0.405506	0.0037694	-0.205429	-0.511818	-0.640848	-0.769888	-0.750358	-0.669151	-0.934015	-0.916872	-0.965345	-0.929806	-0.741431	-0.661118	-0.44878	-0.1254	0.220938	0.523909	0.801938	0.891399	0.789027	0.663874	0.463848	0.0615143	-0.221182	-0.563068	-0.737971	-0.943932	-1.03166	-1.15737	-1.14908	-1.22534	-1.20496	-1.24156	-1.26976	-1.27255	-1.191	-1.19785	-1.11386	-1.00151	-1.13222
1.77073	1.73963	1.64302	1.4033	1.11007	0.771093	0.264175	-0.124601	-0.560789	-0.83892	-1.18347	-1.45367	-1.44837	-1.59491	-1.58041	-1.44363	-1.14101	-0.832855	-0.590746	-0.205176	0.158652	0.554908	0.776026	1.02319	1.09677	1.13969	1.20618	1.13196	0.900902	0.61553	0.276371	-0.157413	-0.614488	-1.02675	-1.19568	-1.46785	-1.56441	-1.71906	-1.958	-1.71664	-1.9373	-1.79998	-1.94371	-1.45013	-1.16211	-0.892665	-0.697508	-0.23312	0.188369	0.631467
1.56169	1.55514	1.46635	1.04816	0.640799	0.171232	-0.125936	-0.536143	-0.822996	-0.69643	-1.19991	-0.991633	-0.977562	-1.31177	-1.30231	-1.16728	-1.2909	-0.95316	-0.541931	-0.347522	-0.0271393	0.208203	0.226476	0.559345	0.773069	0.919261	1.05842	0.889404	0.726235	0.171172	-0.651944	-0.838399	-1.00378	-2.21396	-2.29634	-2.40639	-3.14231	-2.45969	-2.94762	-2.90269	-3.36037	-2.75649	-2.04761	-3.24224	-2.38144	-2.1553	-1.7892	-1.33809	-0.618887	-0.197531
0.982803	0.769084	0.46326	0.231118	0.0229943	-0.169376	-0.330142	-0.425725	-0.428089	-0.480741	-0.438789	-0.401385	0.439128	0.622472	-0.0593432	-0.175351	-0.0861606	0.0436866	0.455354	0.855582	1.03327	1.12543	1.03191	0.917509	0.700211	0.563517	0.478213	0.393757	0.197875	0.0284637	-0.198459	-0.351414	-0.512664	-0.552902	-0.648357	-0.663392	-0.716959	-0.722282	-0.666843	-0.577193	-0.361817	-0.142152	0.139447	0.337096	0.566945	0.725702	0.971837	1.04733	1.10358	1.04468
-0.382612	-0.388767	-0.474545	-0.64834	-0.901292	-1.20619	-1.28723	-2.56088	-2.34534	-2.54199	-2.17263	-2.16986	-2.41227	-2.32352	-1.82036	-1.55551	-1.4465	-1.04044	-0.815429	-0.61686	-0.604941	-0.743466	-0.845803	-1.17759	-1.27026	-1.47447	-1.77367	-2.01622	-2.31931	-2.39627	-2.972	-2.16883	-2.48437	-2.5385	-0.927765	-1.0395	-0.822133	-0.487469	-0.189389	-0.108687	-0.228807	-0.160862	-0.0264256	0.117202	0.388209	0.465463	0.435687	0.582048	0.562324	0.741587
1.45208	1.56499	1.59854	1.6773	1.61781	1.50538	1.24813	0.825084	0.291545	-0.140899	-0.6762	-0.688865	-1.00079	-1.02524	-1.22492	-1.28629	-0.988653	-1.04383	-1.23036	-1.25609	-1.25289	-1.14042	-0.879566	-0.457504	-0.23937	0.0111062	0.299041	0.506422	0.666264	0.661913	0.565594	0.38207	-0.00517712	-0.464265	-0.916782	-1.06156	-1.12577	-1.21493	-1.52917	-1.5464	-1.41996	-1.52667	-1.74906	-1.77496	-1.60994	-1.62443	-1.49418	-1.44212	-1.36309	-1.05305
1.13421	0.960301	1.00718	0.991343	0.815043	0.606939	0.583729	0.412046	0.172637	-0.00129933	-0.105697	-0.14433	-0.190751	-0.0477262	-0.226642	-0.159486	-0.0324963	0.0441807	0.00920073	0.138237	0.356315	0.536276	0.604094	0.593047	0.648812	0.606599	0.590632	0.537865	0.443818	0.445114	0.419043	0.35982	0.127092	0.0761369	-0.00241897	-0.152533	-0.290766	-0.283138	-0.440356	-0.641413	-0.861248	-0.600992	-0.669509	-0.522213	-0.0983645	-0.117768	-0.0093894	0.0230862	0.073876	0.0325697
-0.0462609	0.230814	0.29081	0.397553	0.404377	0.472527	0.594925	0.581041	0.499796	0.419503	0.362576	0.2269	0.12977	0.09128	-0.114453	-0.3	-0.26415	-0.277346	-0.429676	-0.33015	-0.458942	-0.303424	-0.523858	-0.455206	-0.209321	-0.0154447	0.148993	0.243785	0.432279	0.495021	0.715709	0.706118	0.678897	0.665191	0.440096	0.218159	-0.142583	-0.399426	-0.366071	-0.606919	-0.695919	-0.60852	-0.727168	-0.87357	-0.706989	-0.768243	-0.752276	-0.55871	-0.423583	-0.0240757
2.38759	2.34745	2.08986	1.79864	1.52888	1.21517	0.869757	0.645222	0.100643	-0.132627	-0.163827	-0.434842	-0.525194	-0.458951	-0.596495	-0.657688	-0.559083	-0.634133	-0.595163	-0.269976	-0.072983	-0.0617928	0.31249	0.520135	0.673116	0.846635	0.939009	1.1307	1.10813	1.06095	0.793844	0.60018	0.185977	-0.381056	-0.415597	-0.754304	-0.853557	-0.852434	-1.11169	-0.983907	-1.05466	-0.873135	-0.928429	-1.04679	-1.08069	-1.01242	-1.08369	-1.06041	-0.975524	-0.895016
0.400793	0.584184	0.661386	0.656541	0.572964	0.392948	0.182726	0.0208992	-0.155055	-0.314435	-0.477118	-0.514273	-0.683382	-0.583292	-0.691714	-0.56814	-0.401023	-0.181329	0.0777961	0.261477	0.526454	0.660886	0.803824	0.850096	0.819901	0.822456	0.689266	0.7	0.575456	0.535467	0.238185	-0.0129854	-0.281905	-0.568135	-0.8412	-0.861779	-0.905593	-0.895222	-1.02771	-0.992559	-0.949863	-0.718415	-0.57032	-0.371274	-0.27649	-0.116813	-0.0163635	0.132573	0.348272	0.265496
-1.48088	-1.57171	-1.74683	-2.05298	-1.60507	-1.41966	-0.777574	-0.299656	0.0792577	0.357697	0.648158	0.832017	0.792102	0.643416	0.341601	0.0384104	-0.488467	-0.781973	-1.22158	-1.4407	-1.55665	-1.48594	-1.77385	-1.75578	-2.00502	-1.77226	-1.94267	-1.7866	-1.73888	-1.47176	-1.13988	-0.641657	-0.289537	-0.0111465	0.268322	0.448902	0.870012	0.831208	0.68457	0.526303	0.00170321	-0.172513	-1.17817	-1.54089	-1.59797	-1.66564	-1.60064	-1.70513	-1.76454	-2.09214
-0.412783	-0.310587	-0.54412	-0.602192	-0.732726	-0.916069	-0.648514	-0.557808	-0.747612	-0.856658	-0.901622	-0.668147	-0.617965	-0.763875	-0.651946	-0.442229	-0.52983	-0.347903	-0.536574	-0.633084	-0.498865	-0.281053	-0.253496	-0.152083	-0.211928	-0.253153	-0.281818	-0.231864	-0.00812171	-0.130231	-0.0779582	-0.0892385	-0.155983	-0.29888	-0.232077	-0.43376	-0.509517	-0.635441	-0.659834	-0.787551	-0.769792	-0.926549	-0.940081	-1.1328	-1.00046	-0.940082	-0.686809	-0.275862	-0.702536	-0.593161
0.889617	0.954017	0.840386	0.826062	0.652914	0.421523	0.240891	0.137946	0.0121492	-0.00855534	-0.143178	-0.363359	-0.257801	-0.362718	-0.32962	-0.27632	-0.227631	-0.0727886	0.0806322	0.265031	0.424116	0.447738	0.487807	0.546888	0.633776	0.794323	0.907135	0.9395	0.854995	0.824423	0.720743	0.680532	0.488605	0.293562	0.204643	0.0359314	-0.0663552	-0.137594	-0.288337	-0.494488	-0.481664	-0.520895	-0.514542	0.0674066	-0.697079	-0.761583	-0.857056	-0.791244	-0.461724	-0.0598681
-0.191241	0.162513	0.266652	0.521409	0.638284	0.861151	1.47954	1.29377	1.0868	0.815219	0.732844	0.557897	0.347653	0.247989	0.285999	0.161842	0.165961	0.0769233	0.118198	0.122138	0.0603548	0.0326964	0.107934	0.131382	0.31676	0.532778	0.743293	0.888814	1.08652	0.984729	0.141117	0.129691	0.229517	-0.0399152	-0.0855602	-0.256068	-0.418911	-0.526666	-0.702237	-0.561962	-0.646703	-0.48171	-0.562933	-0.579334	-0.39393	-0.404453	-0.574945	-0.455429	-0.386913	-0.31094
0.780558	0.62557	0.841385	1.07503	1.23024	1.39097	1.3668	1.08321	0.899121	0.591746	0.292167	0.0451575	-0.348781	-0.461245	-0.549188	-0.623378	-0.818126	-0.816872	-0.705265	-0.760939	-0.619413	-0.546329	-0.422975	-0.147913	0.0751597	0.153757	0.247067	0.28387	0.196798	0.165975	0.0582343	0.0587448	0.0477561	-0.0197849	-0.0247783	-0.097922	-0.229482	-0.401561	-0.640554	-0.718307	-0.939337	-1.05879	-1.29005	-1.28207	-1.48244	-1.30363	-1.4666	-1.12781	-1.09761	-0.905165
-0.856246	0.963527	1.15313	1.37531	1.68131	1.65349	1.54915	1.54958	1.52552	1.2574	0.879382	0.366548	0.000474618	-0.40382	-0.432407	-0.442073	0.00848748	-0.499889	-0.655626	-0.635296	-0.729237	-0.78051	-0.691056	-0.671054	-0.548147	-0.0692084	0.37846	0.690386	1.0007	1.178	1.30292	1.31209	1.31454	0.990336	0.885001	0.431414	0.124131	-0.09214	-0.397885	-0.506126	-0.893556	-0.643262	-0.747453	-1.09734	-0.976884	-0.935906	-1.0392	-1.06483	-1.09071	-0.918326
-1.86101	1.21632	1.47078	1.1239	0.736764	0.407562	0.0678784	-0.32926	-0.753798	-1.05202	-1.2625	-1.20612	-0.932632	-0.599654	-0.228227	0.126348	0.542391	0.747308	0.979507	1.26354	1.39719	1.62607	1.94444	1.9668	1.9133	1.79423	1.63526	1.35603	0.954922	0.438893	-0.142587	-0.533747	-0.97432	-1.33844	-1.36455	-1.4453	-1.40046	-1.54755	-1.48135	-1.67239	-1.47097	-1.05443	-0.849767	-0.448049	-0.0792314	0.141711	0.246886	0.451249	0.517578	0.657425
-0.811142	-0.792749	-0.792981	-0.75904	0.35705	0.286663	-0.000237557	0.204905	0.309544	0.388112	0.387817	0.429684	0.416749	0.393702	0.131965	-0.0202496	-0.360437	-0.425621	-0.455651	-0.459362	-0.48455	-0.416484	-0.41545	-0.317843	-0.0284628	0.302419	0.503885	0.516145	0.509292	0.642752	0.675478	0.626574	0.819692	0.873227	0.846679	0.820519	0.743933	0.695293	0.575594	0.461511	0.109552	0.023315	-0.190255	-0.455612	-0.694991	-0.969354	-1.1902	-1.31745	-1.29073	-1.20872
-0.72096	-0.648967	-0.428265	-0.280115	-0.0154606	0.168222	0.321206	0.52428	0.660273	0.592653	0.580016	0.546922	1.07008	1.10876	0.717533	0.777858	0.811845	0.707225	0.541131	0.172766	-0.060288	-0.424652	-0.45217	-0.509007	-0.584989	-0.579812	-0.436868	-0.870174	-0.465392	-0.27638	-0.0624691	0.0593432	0.320691	0.539463	0.80122	0.855181	0.882572	0.841862	0.814446	0.787761	0.660087	0.572345	0.20415	0.0886761	-0.100665	-0.329258	-0.533897	-0.151132	-0.512015	-0.762008
-1.49851	-1.61268	-1.33178	-1.0729	-0.901747	-0.268776	0.260555	0.637955	0.853368	0.893071	0.763762	0.775392	0.483167	0.242883	-0.188295	-0.46883	-0.848299	-0.963484	-1.24134	-0.982145	-0.4441	-0.863148	-0.04479	0.436987	0.593276	0.583108	0.601078	0.6913	0.842123	0.866752	1.12069	1.01831	0.897572	0.52337	0.0728863	-0.161659	-0.517372	-0.775614	-0.803927	-0.997115	-1.21878	-1.44602	-1.40467	-1.82876	-1.15477	-1.70037	-1.61039	-2.01091	-2.10529	-1.17138
2.19158	2.57188	2.82887	2.84934	2.95957	2.88799	2.66341	2.29056	1.97497	1.48541	0.907981	0.388633	-0.0476844	-0.39021	-0.696253	-0.848431	-0.953637	-1.29515	-1.40698	-1.31049	-1.59897	-1.72349	-1.50981	-1.89744	-1.65055	-1.3297	-1.11918	-0.651984	-0.229498	0.234747	0.539711	0.746459	0.911194	1.04176	1.06944	0.969581	0.652366	0.271984	-0.241399	-0.636809	-0.68906	-0.815404	-0.904725	-0.979262	-1.03138	-1.04782	-0.893604	-1.50536	-1.74396	-1.72241
-1.32628	-1.30249	-1.26995	-1.20381	-0.966953	-0.533646	-0.122795	0.224699	0.501766	0.655036	0.768291	0.695061	0.601596	0.516998	0.339743	0.220532	-0.0233102	-0.253796	-0.429544	-0.582797	-0.544315	-0.573217	-0.63949	-0.654187	-0.666716	-0.661474	-0.628473	-0.590756	-0.501823	-0.342376	-0.0772918	0.126999	0.221695	0.42953	0.465048	0.448377	0.367987	0.296481	0.0444071	-0.0290401	-0.316876	-0.452623	-0.534261	-0.647526	-0.776749	-0.814108	-0.861144	-0.812473	-0.253495	-0.486161
-0.298033	0.0952793	0.15706	0.441703	0.765164	0.979876	1.03321	1.15608	1.09522	0.932046	0.807007	0.569691	0.079112	-0.102752	-0.31259	-0.374567	-0.443247	-0.472128	-0.557424	-0.579928	-0.494951	-0.737317	-0.561502	-0.607613	-0.663816	-0.795668	-0.74245	-0.726248	-0.490516	-0.411798	-0.430013	-0.369771	-0.238435	0.105218	0.101476	-0.177254	-0.234061	-0.325944	-0.134556	-0.0792728	-0.464169	-0.501578	-0.536378	-0.823016	-0.775077	-0.696368	-0.797152	-0.787112	-0.631001	-0.616286
-0.195403	-0.163754	-0.222012	-0.269163	-0.243303	-0.152354	-0.00798289	0.130665	0.288076	0.439514	0.609411	0.822653	0.800493	0.863385	0.822955	0.757548	0.595462	0.535819	0.359589	0.15362	0.0942511	0.0134604	-0.0284136	-0.0737065	-0.015204	-0.0341771	0.00360553	0.0548253	0.012694	0.0751867	0.116159	0.196719	0.272746	0.32043	0.403726	0.378762	0.480029	0.541961	0.525823	0.458579	0.355287	0.32252	0.198842	0.028745	-0.0545792	-0.175262	-0.222063	-0.277625	-0.348221	-0.34197
1.64842	1.46297	1.05737	0.448942	-0.168399	-0.777242	-1.09526	-1.24026	-1.29592	-1.50642	-1.21668	-1.15936	-1.12535	-1.09518	-0.870058	-0.816387	-0.370815	-0.045985	0.510271	1.09354	1.52857	1.87719	2.12741	2.26181	2.32408	2.24896	2.06972	1.68458	1.18177	0.634381	0.368356	-0.280953	-0.436307	-0.494106	-0.664945	-0.678538	-0.713415	-0.82441	-1.04833	-1.08587	-0.340155	-0.397268	-0.358488	0.395732	0.617215	0.642062	0.684414	0.795018	0.885528	0.854266
-1.33379	-0.994427	-0.43548	-0.173015	0.11797	0.150909	0.0603708	0.0698026	0.146523	0.211655	0.269445	0.398705	0.406225	0.49201	0.363925	0.297872	0.108445	-0.0382872	-0.437292	-0.6835	-0.777769	-1.02694	-1.12466	-1.18896	-1.24844	-1.43913	-1.37641	-1.13774	-1.0609	-0.998531	-0.893369	-0.665884	-0.37973	-0.0204229	0.11912	0.128732	0.219803	0.220644	0.117519	0.0288969	-0.172159	-0.337272	-0.638493	-0.950947	-0.984785	-1.24431	-1.41773	-1.34048	-1.31397	-1.22288
1.97141	1.85692	1.53399	1.26015	0.867543	0.438423	0.0669719	-0.380497	-0.580963	-0.824852	-0.829796	-0.83049	-0.920411	-0.82046	-0.888939	-0.570866	-0.48847	-0.259841	0.126927	0.396386	0.682529	0.854624	1.03131	1.07983	1.23678	1.20528	1.19325	1.1387	1.02862	0.925219	0.664344	0.481634	0.297037	0.0951036	-0.149052	-0.328006	-0.43831	-0.617403	-0.716143	-0.635635	-0.783423	-0.682018	-0.692815	-0.562964	-0.506547	-0.450867	-0.506058	-0.363006	-0.147928	0.101531
0.647506	0.440022	0.331164	-0.00461794	0.0671078	-0.261431	-0.495446	-0.492009	-0.488317	-0.858747	-0.690323	-0.634645	-0.498557	-0.539584	-0.381632	-0.255246	-0.292326	-0.154172	-0.0662758	-0.163028	-0.0984578	-0.110704	-0.0950403	0.0547971	-0.0550349	0.154825	0.0576243	0.0634307	0.0396647	-0.234917	-0.319769	-0.384304	-0.198676	-0.396693	-0.23886	-0.497654	-0.571929	-0.213794	-0.248095	-0.334787	-0.247322	-0.124727	0.176937	0.0677958	0.199585	0.260134	0.158388	0.204485	0.2273	0.0952268
1.70333	2.08577	2.1019	2.10728	1.87547	1.73402	1.53359	1.36914	1.18424	0.962847	0.777068	0.604938	0.582693	0.654956	0.715737	0.731682	0.703407	0.761703	0.717698	0.735121	0.615533	0.633755	0.627178	0.562991	0.495252	0.533933	0.291724	0.35503	0.481529	-0.691691	0.12952	0.4797	0.5503	0.576565	0.540726	0.613745	0.721146	0.704206	0.699139	0.521955	0.156161	-0.183682	-0.575017	-0.768987	-0.852433	-1.26731	-1.27824	-1.31525	-1.37382	-1.17963
0.141153	0.621891	1.03648	1.288	1.33524	1.37273	1.27341	1.22909	1.1286	0.720762	0.382081	0.0167312	-0.301555	-0.613034	-1.05507	-1.17547	-1.02383	-0.227174	-0.0761517	-0.544126	-0.202377	-0.3778	-0.434512	-0.54974	-0.0384446	0.37965	0.301561	0.723233	0.62397	0.791937	0.607828	0.724577	0.723068	0.615795	0.522242	0.530806	0.288235	0.243725	0.0803824	-0.0558692	-0.214923	-0.451075	-0.71368	-0.89666	-1.27395	-1.03688	-0.588545	-0.0512982	-0.174572	-1.02227
-0.914075	-0.608704	-0.0731697	0.213094	0.625364	0.961636	1.19021	1.24868	1.07027	0.889789	0.888451	0.674163	0.628552	0.591271	0.503032	0.449647	0.19959	-0.0275001	-0.345598	-0.528975	-0.780697	-0.871493	-0.57351	-0.147387	0.293623	0.257332	0.341599	0.327721	0.280133	1.34646	1.64724	1.65929	1.59203	1.3996	1.2285	1.03782	0.824311	0.632833	0.392187	0.114464	-0.359064	-0.481938	-0.916899	-0.978397	-1.14683	-1.22324	-1.28917	-1.20346	-0.933803	-0.960568
0.795481	0.886376	0.954172	0.950081	0.931207	0.907059	0.881682	0.885056	0.808216	0.703071	0.659412	0.641183	0.542313	0.437707	0.33273	0.182417	0.0636793	0.381266	0.562466	0.655444	0.998394	1.15709	1.1037	0.844628	0.605167	0.352126	0.153519	-0.149632	-0.658386	-0.656329	-0.782135	-1.04688	-1.2702	-1.402	-1.89593	-1.66151	-1.66612	-1.59545	-2.51521	-2.65415	-3.08702	-2.78161	-1.88988	-1.96568	-1.58248	-1.66901	-1.3585	-1.08883	-0.727058	-0.507726
-0.392289	-0.112015	0.175797	0.430421	0.702681	1.04309	1.27428	1.44206	1.82066	1.6318	1.70911	1.60842	1.417	1.09526	0.712573	0.282239	0.0146735	-0.391959	-0.468762	-0.680452	-0.650447	-0.73554	-0.811098	-0.784619	-0.795081	-0.76337	-0.524152	-0.490839	-0.251415	-0.279256	-0.238724	-0.047585	0.0471496	0.272691	0.928273	0.531728	0.793946	0.9686	1.03788	0.759142	0.528769	0.17893	-0.172716	-0.45238	-0.679959	-1.06937	-1.22735	-1.05471	-1.22299	-1.20555
1.1705	1.71268	1.94684	2.11216	2.22364	2.17057	2.09062	1.70557	1.36085	1.03549	0.435852	0.044108	-0.440425	-0.785458	-1.08105	-1.36243	-1.40375	-1.44171	-1.46234	-1.44859	-1.4622	-1.65025	-1.50373	-1.61478	-1.33027	-1.05192	-0.731364	-0.292262	0.0226115	0.299278	0.435492	0.472012	0.459536	0.32145	0.0717158	-0.345744	-0.733475	-1.05339	-1.27051	-1.4161	-1.54027	-1.62369	-1.60907	-1.76478	-1.78115	-1.84094	-2.02724	-1.73048	-1.88095	-1.84032
-1.35949	1.77047	1.62038	1.72959	1.76993	1.71301	1.50106	1.2008	0.726402	0.4109	0.0573544	0.0309909	-0.263605	-0.411886	-0.484249	-0.57154	-0.42426	-0.486244	-0.54341	-0.418934	-0.323902	0.112542	0.474488	0.959509	1.69231	0.755218	0.853149	1.22011	1.21731	1.14408	1.2469	1.12146	1.02838	0.744791	0.44232	0.129494	-0.0334708	-0.402553	-0.661406	-0.650447	-0.890449	-0.861479	-1.06611	-1.02851	-1.06611	-1.2247	-1.41003	-0.984421	-0.710541	-0.0894874
0.27013	0.0239147	0.133854	0.274074	0.313181	0.517963	0.661726	0.944221	1.07945	1.14385	1.21781	1.30695	1.30112	1.26309	1.12126	1.05005	0.768688	0.377561	-0.0250873	-0.197352	-0.325198	-0.519054	-0.583687	-0.553027	-0.591961	-0.73335	-0.569967	-0.528357	-0.381647	-0.0527369	0.343905	0.552482	0.80917	0.926187	0.989158	1.02514	0.960415	0.800473	0.715505	0.591403	0.473292	0.239045	0.0438571	-0.175222	-0.567973	-0.662304	-0.733199	-0.756036	-0.766906	-0.794178
1.68184	2.17998	2.26769	2.23998	2.19433	2.05424	1.89609	1.73872	1.36285	0.934854	0.555577	0.246504	-0.187963	-0.509284	-0.718587	-0.90614	-1.13528	-1.2017	-1.20329	-1.29925	-1.28235	-1.35415	-1.28308	-1.42775	-0.994388	-0.453437	-0.391893	-0.132449	0.235883	0.55934	0.632393	0.676824	0.677315	0.573235	0.330807	-0.0592087	-0.588729	-0.73934	-1.0746	-1.15439	-1.38019	-1.35587	-1.31974	-1.62679	-1.6799	-1.57674	-1.69479	-1.63342	-1.48233	-1.29468
1.33471	1.67361	1.83614	1.95274	1.97918	1.77137	1.68108	1.52665	1.3036	0.912646	0.42248	-0.135557	-0.606631	-0.846069	-1.05316	-1.28793	-1.39234	-1.58727	-1.642	-1.71377	-1.8054	-1.69769	-1.49277	-1.43903	-1.15925	-0.82453	-0.4107	-0.0807228	0.160878	0.393141	0.520744	0.552058	0.362284	0.131606	-0.298242	-0.602359	-0.893254	-1.24349	-1.49177	-1.56235	-1.79336	-1.78974	-1.70731	-1.92252	-1.93137	-1.92602	-2.06876	-2.00432	-1.90766	-1.83504
1.71558	1.60286	1.39823	1.01495	0.656108	0.27445	-0.217216	-0.539342	-0.883093	-1.00178	-1.27952	-1.49682	-1.59401	-1.54432	-1.76194	-1.63903	-1.56371	-1.44731	-1.07738	-0.581017	-0.0979698	0.502	0.781751	0.990746	1.30418	1.60625	1.70049	1.78818	1.56392	1.24146	0.378657	0.142197	-0.3838	-1.80588	-2.59654	-3.135	-3.07875	-3.48873	-3.21517	-3.88178	-3.99271	-3.63613	-1.80714	-3.85298	-3.44195	-2.66784	-2.25695	-1.27062	-0.81363	-0.519577
1.01845	0.450154	0.497691	0.617561	0.546736	0.594329	0.588825	0.490128	0.510693	0.634921	0.663151	0.65916	0.698583	0.80941	0.69839	0.630632	0.530793	0.580538	0.497962	0.411295	0.243895	0.212509	0.203776	0.132886	0.120773	0.0972949	0.0174033	0.106302	0.075995	0.120226	0.0994189	0.182486	0.262009	0.26524	0.696834	0.608586	0.740047	0.892525	0.838347	0.784185	0.590466	0.465065	0.181177	0.157317	0.000536558	-0.11317	-0.0523444	-0.189609	-0.369819	-0.298403
1.22225	1.35509	1.54116	1.57636	1.55864	1.62783	1.6645	1.69924	1.59517	1.5599	1.41902	1.23836	0.913426	0.74935	0.502699	0.35369	0.328448	0.257971	0.338833	0.361783	0.221219	0.531514	0.175853	0.72662	1.28194	1.5767	1.57064	1.67431	1.54679	1.43884	1.32197	0.957993	0.538415	0.153804	-0.125903	-0.524577	-0.511108	-0.868423	-0.877384	-0.849035	-0.981165	-0.858559	-1.12072	-1.06374	-0.993475	-0.760824	-0.61907	-0.277443	-0.0561444	0.411088
-1.13647	-1.54668	-1.65191	-2.38131	-2.57481	-2.12786	-2.06529	-1.71726	-0.958742	-0.112263	0.287983	0.920365	1.45018	1.81948	2.05125	1.91746	1.58216	1.05576	0.461566	-0.457035	-1.19664	-1.44918	-1.65758	-2.00737	-2.2269	-2.23045	-2.21475	-2.56171	-2.7643	-2.73992	-2.41734	-2.76054	-1.91792	-1.10026	-0.3727	0.396476	0.838246	1.05314	1.08142	1.06393	0.89197	0.512385	-0.0276292	-0.901724	-1.10832	-1.7857	-2.02435	-2.01397	-2.48615	-2.20492
-0.211351	-0.207818	-0.305376	-0.313993	-0.432301	-0.473955	-0.638418	-0.729953	-0.800834	-0.893808	-0.889596	-1.02542	-1.17993	-1.19328	-1.2545	-1.30763	-1.89727	-2.23319	-2.63558	-2.52126	-2.53074	-2.44808	-2.38591	-2.57829	-2.30827	-2.21713	-2.06086	-1.49638	-0.909059	-0.385091	0.190874	0.595683	0.867721	0.99981	0.969164	0.895091	0.75588	0.595061	0.261094	-0.120323	-0.860965	-1.47355	-2.07326	-2.29198	-2.6463	-2.85673	-2.71026	-2.7205	-3.10374	-3.05407
0.233984	0.303849	0.200742	0.457167	0.468949	0.41961	0.513064	0.293565	0.343741	0.252899	0.0684539	0.149082	-0.0332169	-0.0978362	-0.170538	-0.28991	-0.284118	-0.246886	-0.227891	-0.398592	-0.204441	-0.169216	-0.259204	-0.300058	-0.25489	-0.388953	-0.226109	-0.368585	-0.250627	-0.452834	-0.193139	-0.466339	-0.314161	-0.157752	-0.224309	-0.336228	-0.45569	-0.500422	-0.66808	-0.867205	-1.06636	-0.90466	-0.899526	-1.08381	-0.372955	-0.378385	-0.833152	-0.445123	-0.299502	-0.0729918
-0.20718	0.337487	0.332594	0.883784	1.25695	1.33263	1.39208	1.27891	1.30535	1.24111	1.14758	0.91332	0.629828	0.138381	-0.500611	-0.986665	-1.54038	-1.55593	-1.44916	-1.66357	-1.65631	-1.73785	-1.73236	-1.89334	-1.8951	-1.6582	-1.38701	-1.05875	-0.346289	0.0957994	0.472019	0.627466	0.670125	0.786642	0.90308	1.05394	0.959167	0.701702	0.231897	-0.305572	-0.79478	-1.1472	-1.45444	-1.75071	-1.83906	-1.74472	-1.76339	-2.12915	-2.13958	-1.9936
1.27892	1.08015	0.719116	0.460044	0.162701	-0.0525128	-0.208171	-0.0550918	-0.293814	-0.184566	-0.207886	-0.143455	-0.312688	-0.08112	0.110122	0.435094	0.608432	0.670396	0.777394	0.718552	0.926515	0.949593	1.04889	-0.0385736	0.517827	0.884602	1.24033	1.36847	1.48127	1.45872	1.3793	1.24767	1.06684	0.747772	0.31781	-0.0405683	-0.41642	-0.713975	-0.854526	-0.807444	-1.36733	-0.989208	-1.26391	-1.61803	-1.3794	-1.26062	-1.19558	-0.87288	-0.711222	-0.184423
2.18037	2.21479	2.13418	1.99464	1.77163	1.38512	0.744528	0.299507	-0.15554	-0.641004	-0.591504	-0.984678	-0.753661	-1.12606	-1.18016	-1.09545	-1.34316	-1.29401	-0.80928	-0.791212	-0.554132	0.0911683	0.616943	1.06084	1.45751	1.82544	1.92483	2.05227	1.96665	1.80565	1.06354	0.95653	0.201177	-1.04224	-1.674	-1.77664	-2.5701	-2.74421	-2.67753	-3.05681	-3.00001	-3.03911	-1.44327	-3.33355	-3.18684	-3.50929	-3.14149	-2.40764	-1.75139	-1.82622
1.5764	1.88668	2.12322	2.66683	2.75178	2.20789	1.92282	1.48852	0.977162	0.453833	-0.0854691	-0.479369	-0.893888	-1.19676	-1.54136	-1.76468	-2.0254	-1.66736	-1.85742	-1.79213	-1.77245	-1.6531	-1.19211	-1.02793	-0.434805	0.257247	0.685881	1.10041	1.4353	1.66577	1.84741	1.86403	1.72384	1.42114	1.08631	0.607176	0.110889	-0.318812	-0.598908	-1.07096	-1.16982	-1.1195	-1.3028	-1.50294	-1.36233	-0.890911	-0.878138	-0.846831	-0.929434	-1.08536
1.37589	0.764418	0.933241	0.793189	0.580319	0.415875	0.219826	0.153516	0.197292	0.108699	0.1035	1.75678	1.73385	0.509202	0.268967	0.23677	0.139182	0.0785115	0.0631199	-0.11738	-0.17862	-0.164863	-0.24144	-0.314439	-0.337524	-0.195344	-0.130544	-0.0607541	0.187731	0.382849	0.352599	0.504839	0.404511	0.40967	0.267613	0.371826	0.190457	0.140964	-0.0267607	-0.0780851	-0.133637	-0.092597	-0.13643	-0.255406	-0.296081	-0.278486	-0.401912	-0.438808	-0.229201	-0.173644
-0.741603	-0.0801751	0.399615	0.509264	0.531487	0.483014	0.353035	0.405363	0.461314	0.48921	0.457856	0.860409	0.94991	0.692809	0.287296	-0.0021184	-0.305326	-0.657011	-0.892518	-1.18262	-1.27894	-1.37732	-1.45029	-1.48363	-1.30772	-1.2014	-0.957143	-0.851574	-0.512705	-0.329687	-0.125202	-0.13459	0.0145734	-0.0111006	-0.0262541	-0.227301	-0.470101	-0.718891	-0.747962	-1.30692	-1.55102	-1.51261	-1.68233	-1.98734	-1.84491	-1.88166	-1.80016	-2.00117	-1.81256	-2.08389
-2.85848	-2.35419	-2.4378	-2.55468	-2.29997	-2.15961	-2.42607	-1.74076	-1.39182	-0.866374	-0.632905	-0.460844	-0.194708	-0.263008	-0.264519	-0.517508	-0.73371	-0.901987	-1.34095	-1.49731	-1.72205	-1.71294	-1.90377	-1.71958	-1.778	-1.544	-1.6323	-1.7354	-1.5891	-2.15738	-1.83216	-1.54996	-1.47474	-1.47336	-1.65673	-1.33179	-1.11499	-0.959745	-0.720859	-0.642682	-0.583383	-0.660584	-0.80565	-0.904942	-1.156	-1.02594	-1.38833	-1.07493	-1.1036	-1.45022
0.19999	0.0797113	0.012771	-0.178316	-0.288002	-0.439949	-0.780772	-0.887318	-1.2271	-1.3517	-1.64374	-1.5498	-1.69929	-1.76895	-1.81004	-1.84387	-1.8895	-1.66562	-1.61647	-1.67493	-1.55558	-1.27799	-1.10647	-0.901598	-0.605398	-0.455364	-0.23868	-0.126223	-0.0235146	-0.0368889	0.0144508	-0.134955	-0.305896	-0.301637	-0.571883	-0.57403	-0.892773	-0.994993	-1.23219	-1.25179	-1.41893	-1.43767	-1.6375	-1.47172	-1.53911	-1.34056	-1.33137	-1.31467	-1.21534	-0.992354
1.7281	1.80985	1.81331	1.67544	1.47824	1.22485	0.80769	0.772423	0.408855	0.303212	0.278604	0.267452	0.21363	0.172441	0.0784039	0.0924977	0.248983	0.264204	0.371229	0.660681	0.847004	1.05538	1.14923	1.16816	1.34439	1.18548	0.941181	1.24223	1.33847	1.49622	1.70904	1.72816	1.50917	1.09431	0.582391	0.0956439	-0.315241	-0.707812	-0.988335	-1.13683	-1.27689	-1.40765	-1.40128	-1.63982	-1.56069	-1.7598	-2.0072	-1.6578	-1.57516	-1.3951
1.20014	1.23336	0.938385	0.683116	0.451991	0.193015	-0.0807649	-0.0816051	-0.20297	-0.343992	-0.357183	-0.349938	-0.384348	-0.34884	-0.364362	-0.278678	-0.253736	-0.175389	-0.054339	0.0745809	0.262319	0.416572	0.55058	0.61725	0.691632	0.710166	0.711617	0.635614	0.49163	0.402569	0.309262	0.117634	0.0608518	-0.0243021	-0.0922748	-0.232562	-0.230513	-0.214733	-0.233801	-0.301186	-0.254966	-0.269333	-0.220733	-0.255169	-0.215053	-0.0117324	0.137607	0.182433	0.208064	0.185686
-0.043612	0.385572	0.790058	1.11375	1.16227	1.49209	1.68348	1.86362	1.72558	1.63103	1.46766	1.23957	1.071	0.713254	0.266941	0.00564781	-0.321732	-0.488867	-0.516815	-0.411599	-0.286868	-0.249147	-0.153032	0.0136833	0.139239	0.380773	0.985716	0.943142	1.15353	1.3485	1.54197	1.53596	1.59453	1.52207	1.38396	1.22435	0.994099	0.701529	0.325124	-0.0822577	-0.330924	-0.71338	-0.87943	-1.00007	-0.999705	-1.02816	-0.925299	-0.835703	-0.817199	-0.632887
0.136786	0.295251	0.528024	0.738371	0.667886	1.00449	0.962475	1.1435	1.3273	1.4049	1.38026	1.18647	0.959494	0.523042	0.256653	-0.202329	-0.330173	-0.36121	-0.538057	-0.521422	-0.569477	-0.403106	-0.445944	-0.358364	-0.330677	0.353243	0.129661	0.024969	0.518232	0.9916	1.38534	1.4783	1.45941	1.28	1.01766	0.692842	0.319802	-0.049754	-0.130407	-0.502607	-0.764334	-0.909868	-1.04063	-1.00767	-1.02785	-0.899874	-0.950615	-0.890905	-0.809321	-0.702466
-0.375492	-0.407495	0.0395157	0.978172	1.37565	0.811114	0.48289	-0.61366	-1.32313	-1.41375	-1.57938	-1.64219	-1.77691	-1.82775	-2.36875	-2.61446	-2.41838	-2.17677	-1.95959	-2.92005	-2.67591	-2.28949	-2.70091	-2.14376	-2.8832	-2.49405	-2.61015	-1.91764	-2.33222	-2.55948	-2.69724	0.351722	0.374072	0.145802	-0.520638	-0.478385	-0.757383	-1.15796	-0.938348	-0.858552	-1.36405	-1.09614	-1.1528	-1.1374	-1.1981	-0.936124	-1.38714	-1.39341	-1.21509	-1.12698
-0.206405	-0.226196	-0.278775	-0.306275	-0.30286	-0.300694	-0.315947	-0.32678	-0.314682	-0.309382	-0.260216	-0.210745	-0.176811	-0.138685	-0.108911	-0.0389215	-0.00749653	0.0147783	0.0289567	0.0507198	0.077016	0.0320684	0.0405164	0.0643389	-0.0168179	-0.0977594	-0.070347	-0.0131148	0.0242978	-0.0458129	-0.0804375	-0.12278	-0.243294	-0.350314	-0.342169	-0.275507	-0.240866	-0.255275	-0.168635	-0.126899	-0.034408	0.0118058	0.061301	0.0933881	0.0454062	0.120128	0.144662	0.178762	0.199161	0.221665
2.13824	2.33887	2.12318	1.96725	1.75845	1.41076	0.971488	0.563514	0.111248	-0.275579	-0.485222	-0.696825	-0.787654	-1.11694	-1.14449	-1.17877	-1.13933	-1.03797	-1.28569	-1.08763	-0.86989	-0.537808	0.0310248	0.437781	0.750801	0.983696	1.18875	1.29666	1.30514	1.15165	0.864971	0.714717	0.282001	-0.14794	-0.438468	-0.829146	-0.948811	-1.04729	-0.942839	-1.17654	-1.1979	-1.27806	-1.31372	-1.27338	-1.21629	-1.25405	-1.18843	-0.900255	-0.536409	-0.235834
0.84922	1.22095	1.42099	1.44764	1.33112	1.11283	0.903494	0.583715	0.328895	-0.00450256	-0.331384	-0.508772	-0.69657	-0.911185	-0.97606	-0.963212	-1.10156	-1.05274	-0.84621	-0.704643	-0.4426	-0.0677596	0.313633	0.841456	1.41954	1.63204	1.70321	2.16581	2.1708	2.00885	1.94037	1.67606	1.39723	1.10142	0.559302	0.117246	-0.48042	-0.948506	-1.18464	-1.12108	-1.55951	-1.70095	-1.532	-1.52414	-1.61108	-1.72254	-1.42894	-1.33071	-1.20298	-0.91241
0.207002	0.500688	0.594938	0.668165	0.650055	0.487636	0.245168	-0.102033	-0.377971	-0.6074	-0.790691	-0.903488	-1.01969	-1.00859	-1.07948	-1.15447	-1.09824	-1.11025	-1.13829	-1.12735	-1.12816	-1.12449	-1.15225	-1.0745	-0.825581	-0.640737	-0.426834	-0.167881	0.000971066	0.0936066	0.193894	0.23184	0.222578	0.0742255	-0.0845052	-0.272255	-0.511638	-0.756968	-0.869872	-0.959729	-1.06192	-1.12632	-1.10459	-1.15289	-1.18253	-1.21113	-1.25826	-1.20915	-1.14933	-1.0144
-0.0406022	-0.539793	-0.455771	-0.537967	-0.189035	-0.00661215	0.101927	0.363901	0.568772	0.791231	0.930885	1.18426	1.30772	1.44978	1.70346	1.02728	2.11974	1.70225	1.60357	1.7106	1.55128	1.23144	1.08861	0.729616	0.349358	0.0627204	-0.277923	-0.529264	-0.804082	-0.833904	-1.01643	-1.12783	-1.31456	-1.37483	-1.17773	-1.16424	-0.739021	-0.245132	0.172277	0.482724	0.658562	0.668999	0.616315	0.517031	0.30813	0.0279514	-0.242924	-0.564772	-0.744714	-1.00851
0.568496	1.02042	1.35225	1.33173	1.28517	1.25007	1.26849	1.31845	1.21465	1.13948	0.93205	0.706736	0.338652	0.124818	-0.0146648	-0.151387	-0.195559	-0.296836	-0.309907	-0.285687	-0.409938	-0.370125	-0.193603	-0.0370872	0.416816	0.901161	1.26561	1.41457	1.71479	1.87763	2.08685	2.05634	1.92115	1.64658	1.46584	1.18022	0.863414	0.349215	0.0693052	-0.159038	-0.355413	-0.342731	-0.293473	-0.487186	-0.50874	-0.379525	-0.357068	-0.370448	-0.285663	-0.149415
0.218141	0.221929	0.0510147	-0.0805887	-0.13018	-0.311324	-0.331295	-0.419944	-0.279578	-0.174755	-0.12253	-0.573906	-0.723367	-0.544845	-0.545115	-0.251399	-0.328508	-0.162003	-0.147121	-0.210294	-0.0435013	-0.19896	-0.193448	-0.143165	-0.277158	-1.08294	-1.07795	-0.915678	-0.933375	-0.92952	-0.798134	-0.854025	-0.846991	-0.647709	-0.442405	-0.256572	-0.0317957	0.0740148	0.0864222	0.08248	0.0624271	-0.00122505	-0.00963493	-0.175735	-0.327907	-0.408117	-0.559872	-0.643371	-0.689919	-0.685468
0.981165	0.921026	0.688136	0.492209	0.534685	0.520489	0.501626	0.512389	0.363224	0.351942	0.0893635	-0.0464159	-0.161981	-0.275613	-0.203012	-0.206734	-0.154046	-0.0864563	0.097471	0.233893	0.467345	0.503507	0.291621	0.209038	0.173955	0.22773	0.234694	0.2306	0.227208	0.194022	0.177536	0.190853	0.144349	-0.00285331	-0.0495973	-0.295812	-0.538169	-0.660897	-0.642677	-0.730771	-0.773938	-0.80185	-0.80408	-0.725244	-0.715991	-0.556724	-0.412681	-0.168098	-0.0171081	0.0621122
0.770645	0.855397	0.913482	0.78703	0.826971	1.09835	0.472775	0.0582017	-0.00704513	-0.034276	-0.19908	-0.309267	-0.37382	-0.642358	-0.63165	-0.649199	-0.651845	-0.634979	-0.503667	-0.47311	-0.219682	-0.0339066	0.0480509	0.0715277	0.144888	0.208109	0.317309	0.335258	0.473672	0.522648	0.477847	0.432452	0.427011	0.302774	0.137154	-0.0574487	-0.296396	-0.473585	-0.645753	-0.728081	-0.870538	-0.700126	-0.800856	-0.874786	-0.967645	-0.953476	-1.06106	-0.952604	-0.838552	-0.842596
-0.481256	-0.252968	-0.115878	0.00835875	0.153267	0.329474	0.636487	0.941955	0.977692	1.03126	0.935079	0.776855	0.561249	0.336149	-0.0227187	-0.351258	-0.697363	-0.826913	-1.06044	-1.05098	-1.24323	-1.19139	-1.2005	-1.36599	-1.36364	-1.20268	-0.931538	-0.705043	-0.504143	-0.323384	0.0705911	0.433733	0.728114	0.932954	1.02506	0.899723	0.83139	0.66869	0.472861	0.255793	-0.157766	-0.490806	-0.727139	-0.929377	-1.14014	-1.15348	-1.2123	-1.23716	-1.30207	-1.39771
-0.537326	-0.677247	-0.70884	-0.621504	-0.472023	-0.590264	-0.662856	-0.456083	-0.146911	0.440104	0.906522	1.28916	1.64233	1.84379	1.881	1.9144	1.81492	1.63465	1.41591	1.07955	0.699911	0.378387	0.184357	-0.0400638	-0.152488	-0.173096	-0.0797862	0.146724	-0.480262	-0.519491	-0.290908	-0.0590496	0.258697	0.454208	0.933922	1.07391	1.26191	1.36432	1.39632	1.46111	1.35653	1.18187	0.937594	0.548799	0.169138	-0.221799	-0.396612	-0.446552	-0.639375	-0.653425
0.27279	0.213285	0.0288324	-0.13262	-0.174049	-0.183342	-0.213225	-0.328964	-0.180703	-0.399375	-0.395551	-0.257507	-0.292211	-0.393635	-0.394753	0.297846	-0.379667	-0.28362	-0.0840261	-0.0670643	0.112916	0.034193	0.107039	0.0143977	-0.226846	-0.0698514	-0.329689	-0.484316	-0.405145	-0.487227	-0.536827	-0.515224	-0.525107	-0.613633	-0.488646	-0.56403	-0.468183	-0.427305	-0.533844	-0.353069	-0.560486	-0.552969	-0.290551	-0.57231	-0.200296	-0.176134	-0.205222	-0.0679221	-0.112956	-0.0104633
0.382769	0.562106	0.559914	0.605377	0.510349	0.465801	0.280222	0.15018	-0.135563	-0.222864	-0.433476	-0.687811	-0.940149	-0.802852	-0.995951	-1.08646	-1.1432	-1.17957	-1.19624	-1.04449	-1.181	-1.03707	-1.02165	-0.967989	-0.902862	-0.764054	-0.403713	-0.374865	-0.258761	-0.207959	-0.114027	-0.0657824	-0.215595	-0.293037	-0.420946	-0.61761	-0.914386	-1.1629	-1.28787	-1.23412	-1.41699	-1.38995	-1.28569	-1.44173	-1.38045	-1.32814	-1.46272	-1.41124	-1.34611	-1.10153
1.35471	1.49676	1.3831	1.28581	1.07383	0.766844	0.510586	-0.0489958	-0.420042	-0.954135	-1.34141	-1.63164	-1.87263	-1.5909	-1.75978	-1.75227	-1.73587	-1.82828	-1.64875	-1.74317	-1.77114	-1.761	-1.25	-0.886519	-0.496679	-0.263146	-0.190362	-0.141359	0.0587097	0.0304742	-0.0489098	-0.342619	-0.756699	-1.38587	-1.84119	-2.09644	-2.26302	-2.3869	-2.17465	-2.27938	-2.19969	-2.32502	-2.32505	-2.89547	-2.35864	-2.185	-2.19708	-1.78693	-1.0354	-0.631155
-0.764921	-0.487388	-0.270845	0.0335871	0.3384	0.804244	1.30633	1.56944	1.77169	1.83779	1.85949	1.78302	1.38049	1.11839	0.844043	0.545372	0.340797	0.0129117	-0.237307	-0.437585	-0.595393	-0.863877	-1.12915	-0.921442	-0.926245	-1.15229	-1.32531	-1.54698	-1.2504	-1.24913	-1.59942	-1.15389	-0.954413	-0.613051	-0.24676	-0.0650667	0.134484	0.171197	0.413099	0.440243	0.396177	0.124107	-0.199584	-0.477749	-0.882885	-0.97555	-1.03654	-1.13142	-1.21882	-1.50461
0.0597868	0.430728	0.633604	0.788604	0.994927	1.02405	0.886567	0.801029	0.874377	0.991843	1.03563	1.54994	1.30625	1.20088	1.14179	1.11726	1.08786	0.776004	0.54055	0.139408	-0.124143	-0.321415	-0.404959	-0.389638	-0.502246	-0.409545	-0.359148	-0.495949	-0.182183	0.189972	0.66259	1.0244	1.16689	1.23035	1.39105	1.39088	1.47465	1.43463	1.3755	1.46092	1.37572	1.22441	1.08849	1.03323	0.751638	0.524541	0.161747	-0.0679621	-0.210952	-0.516607
1.19578	1.30227	1.45072	1.62771	1.68996	1.61675	1.39786	1.10391	0.668919	0.332069	0.0609949	-0.167604	-0.442276	-0.51722	-0.512546	-0.410804	-0.31839	-0.230089	-0.178432	-0.020213	0.104489	0.232304	0.575096	0.983736	1.19691	1.34216	1.37174	1.40549	1.42121	1.27139	1.20205	1.27234	1.57958	1.2513	1.0392	0.852032	0.661897	0.333872	-0.0293884	-0.353731	-0.594474	-0.770531	-0.859311	-0.887065	-1.03447	-0.896542	-0.896008	-0.775473	-0.626273	-0.364038
0.901037	0.763594	0.424831	0.325918	0.278641	0.32739	0.209539	-0.0694513	-0.37058	-0.568219	-0.731006	-0.877971	-1.07236	-1.37554	-1.42062	-1.38794	-1.27229	-1.71099	-1.41141	-1.36198	-1.28747	-1.18205	-0.983292	-0.876931	-0.503834	-0.444647	-0.407832	-0.303973	-0.161153	-0.0693751	-0.0395955	-0.114607	-0.142107	-0.258959	-0.438638	-0.614228	-0.78369	-1.03329	-1.10711	-1.41144	-1.37787	-1.35396	-1.50244	-1.68121	-1.66409	-1.94033	-1.71152	-1.64821	-1.63117	-1.44373
1.00893	1.09328	1.08058	1.21621	1.23929	1.30839	1.19241	0.924502	0.446401	0.165418	-0.0757237	-0.42238	-0.503574	-0.698697	-0.821037	-0.68904	-0.391661	-0.557486	-0.700352	-0.274199	0.193171	0.358721	0.280317	0.385248	0.38533	0.337767	0.363264	0.619515	0.559472	0.176237	-0.0210764	-0.311245	-0.3501	-0.475273	-0.595511	-0.849675	-1.03013	-1.08874	-0.875348	-1.09564	-0.969667	-1.13231	-1.11434	-0.896401	-0.960685	-1.14189	-1.3713	-0.816783	-0.841205	-0.7058
-2.39264	-2.01814	-1.99696	-1.86446	-2.03494	-2.21407	1.15732	1.40939	1.7444	1.76134	1.48991	1.19169	0.914722	0.587704	0.173867	-0.241514	-0.543966	-0.661021	-0.7514	-0.743287	-0.748104	-0.796197	-0.703491	-0.813997	-0.725618	-0.729375	-0.479743	-0.545139	-0.334144	-0.0400609	0.22137	0.542624	0.704249	0.790281	0.77077	0.797687	0.751263	0.739429	0.634662	0.506002	0.128726	-0.132589	-0.421059	-0.75883	-0.797823	-0.818057	-0.892651	-0.950827	-0.997273	-1.03344
1.99325	1.87749	1.89982	1.75537	1.59627	1.31134	0.951042	0.660234	0.211725	-0.0211887	-0.127302	-0.0941041	-0.33546	-0.582103	-0.589977	-0.772204	-0.714561	-0.734189	-0.822932	-0.895722	-0.669267	-0.0823718	0.175984	0.425492	0.784437	1.11949	1.25478	1.39779	1.45262	1.35265	1.21642	1.027	0.809394	0.391075	0.046707	-0.329369	-0.449511	-0.558107	-0.681231	-0.766396	-0.930756	-0.886841	-0.828578	-1.05812	-1.00869	-0.763734	-0.592817	-0.387852	-0.0726579	0.174154
-1.96566	-1.64824	-1.53374	-1.29076	-1.13935	-0.410258	0.0775869	0.399077	0.648007	0.700122	0.798486	0.732059	0.661018	0.526441	0.37544	-0.0229863	-0.538337	-1.00713	-1.36182	-1.55181	-1.65241	-1.46092	-1.80077	-1.69214	-1.39355	-1.45507	-1.45511	-1.67093	-1.58477	-1.11251	-0.595723	-0.205413	0.258388	0.478825	0.676406	0.907492	0.926591	0.978118	0.931099	0.786445	0.504457	0.319394	-0.0457302	-0.339399	-0.64787	-0.805044	-1.01657	-1.19101	-1.22902	-1.30388
0.602015	-0.216601	-0.631421	-0.478253	-0.104123	0.182921	0.531601	0.613809	0.818539	0.937044	0.902581	0.884489	0.817467	0.624026	0.229262	0.005431	-0.0888524	-0.397012	-0.481494	-0.560889	-0.591219	-0.713447	-0.664702	-0.633123	-0.600919	-0.369856	-0.0405321	0.143514	0.392702	0.629685	0.813005	0.91025	1.03181	1.09834	1.16045	1.09925	0.998438	0.798101	0.607526	0.429853	0.296617	0.121561	-0.0334807	-0.249235	-0.238616	-0.470429	-0.405734	0.669934	0.186253	-0.725395
-0.0525234	-0.0838519	-0.219204	-0.202597	-0.426407	-0.440471	-0.604075	-0.847057	-0.993387	-1.14794	-1.26265	-1.545	-1.39893	-1.70257	-1.76329	-1.90351	-1.79995	-1.98984	-1.62239	-1.49438	-0.182063	0.113609	-0.133406	0.00536724	0.43853	0.372705	0.32178	0.102959	-0.209298	-0.454542	-0.943971	-1.29829	-1.60137	-1.89449	-2.15609	-2.30449	-2.30294	-2.18583	-1.97946	-2.04112	-1.97862	-2.19617	-1.59068	-1.53909	-1.28822	-0.911104	-0.856823	-0.752285	-0.591657	-0.567849
1.30096	1.56954	1.56443	1.46771	1.57871	1.69218	1.58558	1.61123	1.38858	1.21786	0.944785	0.559312	0.00292388	-0.072755	-0.260212	-0.499152	-0.692469	-0.564502	-0.826087	-0.920042	-0.840045	-0.94222	-1.0845	-1.37386	-0.924192	-0.424622	-0.0583127	0.44828	0.775082	0.941335	1.01831	1.26004	1.30883	1.41665	1.28195	0.997322	0.574394	0.0615831	-0.397459	-0.639149	-0.917683	-0.938138	-0.907389	-1.05727	-0.91419	-0.93091	-1.45603	-1.09281	-0.996702	-0.940366
2.14959	1.95713	1.16243	0.802356	0.471445	0.153436	-0.486797	-0.941041	-1.67218	-2.13217	-2.36942	-2.2081	-2.51431	-2.5336	-2.53207	-2.31958	-2.27918	-1.4695	-0.930399	-0.407087	-0.209331	-0.00294547	0.0884094	0.267387	0.397211	0.463656	0.465635	0.13434	0.793732	0.50808	0.0688889	-0.677697	-1.34975	-2.11855	-2.81233	-3.22037	-3.7294	-3.11795	-3.60253	-3.05515	-3.74174	-3.54623	-3.27928	-4.22916	-3.40749	-2.85154	-2.61199	-1.81605	-1.30954	-0.987487
1.55271	1.64117	1.76553	1.82268	1.87577	2.05678	1.97628	1.94944	1.67858	1.23304	0.744433	0.19417	-0.141065	-0.601993	-0.976314	-1.04008	-1.22754	-1.24111	-1.13101	-1.32039	-1.20743	-1.07029	-0.556963	0.043474	0.686838	1.13413	1.4099	1.61972	1.73559	1.72252	1.77086	1.6932	1.65865	1.33211	1.13094	0.798805	0.416613	0.0482578	-0.401017	-0.616558	-1.06558	-1.31929	-1.51305	-1.37561	-1.64159	-1.54608	-1.66525	-1.67868	-1.44716	-1.02453
0.869918	0.86416	0.811478	0.797715	0.655441	0.628199	0.431856	0.40684	0.443507	0.530458	0.528223	1.34521	1.03923	0.776857	0.893615	0.953473	0.908436	0.857862	0.910023	0.779521	0.837199	0.868053	0.957284	0.900767	0.8548	0.66256	0.614635	0.543966	0.367467	0.18713	0.0139824	-0.276174	-0.60003	-0.725359	-0.95872	-0.973561	-1.0854	-1.2098	-1.20093	-1.01847	-1.17252	-1.12624	-1.23806	-1.03802	-0.795936	-0.649596	-0.371571	-0.00169533	0.238637	0.264053
0.398873	0.579941	0.603867	1.45746	1.01252	0.949305	0.606555	0.544837	0.351556	0.0167097	0.00285655	-0.162641	-0.280668	-0.383579	-0.567607	-0.4641	-0.626697	-0.510291	-0.443269	-0.677072	-0.47676	-0.320922	-0.182406	0.0855905	0.252222	0.384347	0.397924	0.630677	0.59712	0.685338	0.552416	0.420854	0.326883	0.116778	0.128798	0.130496	-0.0521664	-0.381459	-0.226896	-0.240229	-0.377295	-0.53213	-0.484153	-0.283916	-0.401627	-0.459347	-0.432842	-0.483805	-0.406749	-0.230094
-0.0352085	0.223304	0.658154	0.676825	1.04658	1.02721	1.30821	1.38123	1.42083	1.20324	0.917148	0.559449	0.0673563	-0.336889	-0.670905	-0.840244	-0.811713	-0.991443	-1.1306	-1.1475	-1.05125	-1.08549	-0.99083	-0.824609	-0.696743	-0.48656	-0.23553	0.0382791	0.317841	0.44477	0.597799	0.594172	0.572774	0.459543	0.313933	0.0467741	-0.222245	-0.547522	-0.877842	-1.12972	-1.38132	-1.45181	-1.56233	-1.70256	-1.83319	-1.71255	-1.69038	-1.66172	-1.61256	-1.48992
-0.440558	-0.00928274	0.182372	0.471486	0.738822	0.884688	1.05998	0.968008	1.09607	0.822288	0.545163	0.447449	0.419196	0.242666	-0.125019	-0.229986	-0.208214	-0.410625	-0.705243	-0.692181	-0.637427	-0.430396	-0.424966	-1.19173	-1.03995	-0.894839	-0.53857	-0.518854	-0.405546	-0.496016	-0.0835126	0.0475959	0.243236	0.310367	0.486233	0.265043	0.268068	0.0923551	-0.0532399	-0.312872	-0.497008	-0.33649	-0.324111	-0.671184	-0.460723	-0.530842	-0.793107	-1.15101	-1.29219	-1.24015
0.0221855	0.428611	0.875045	1.0798	1.18632	1.18698	0.828664	0.421044	0.271425	0.157665	0.133463	-0.236247	-0.30408	-0.235212	-0.434826	-0.34565	-0.488347	-0.447619	-0.641568	-0.482883	-0.460405	-0.460381	-0.633284	-0.322575	-0.0554458	-0.196357	-0.137728	0.0344615	-0.0202004	0.00493554	0.150735	-0.0218029	0.178308	0.261375	0.327763	0.408052	0.215511	0.308387	0.258838	0.0493927	-0.150561	-0.134865	-0.246519	-0.494893	-0.327629	-0.374385	-0.373001	-0.330151	-0.298745	-0.379465
-1.85421	-1.97044	-1.99648	-2.1046	-1.65252	-1.15232	-0.503474	0.106898	0.665616	1.1576	1.21054	2.04055	2.28642	2.54953	2.75041	2.78558	2.55226	2.18043	1.53989	0.758735	-0.114113	-0.722373	-1.12104	-1.69822	-2.06629	-1.70754	-2.33894	-2.40062	-2.51012	-2.86692	-2.32409	-2.48127	-2.3945	-1.78541	-1.05434	-0.284252	0.395782	0.742136	0.964333	1.13935	1.25936	1.1866	0.909877	0.338061	-0.284864	-0.909767	-1.70063	-2.01729	-2.46107	-2.484
-1.0545	-0.265144	0.209886	0.847927	1.31933	1.75402	2.23837	2.40537	3.03055	3.0781	3.05256	3.05244	2.94833	2.64193	2.19959	1.65545	0.958466	0.200444	-0.498171	-1.14922	-1.49742	-1.81038	-2.11538	-2.29637	-2.13085	-2.08246	-2.45916	-2.541	-2.00526	-1.23798	-0.575715	0.0808533	0.642733	1.06158	1.24555	1.37724	1.42365	1.35175	1.11973	0.851732	0.348248	-0.345044	-1.15275	-1.66785	-1.99909	-2.02059	-2.40529	-2.24713	-2.56737	-2.71308
1.73518	1.62013	1.70098	1.57095	1.7655	1.95799	2.03956	1.85877	2.03991	2.40028	2.19164	2.1866	1.96908	1.93562	2.17977	2.16654	2.1137	2.10532	1.66203	1.49366	1.19837	0.624271	0.320206	-0.965138	-1.79464	-1.96993	-2.3774	-2.49539	-1.706	-1.49532	0.0473746	0.722069	0.968078	1.12418	1.16146	1.10633	1.10469	0.833566	0.779022	0.501646	-0.101999	-0.752251	-1.46404	-2.27537	-2.5658	-2.64767	-2.63938	-3.17346	-2.83705	-2.52747
0.318652	0.245533	0.242348	0.196524	0.158751	-0.173851	-0.170075	-0.496203	-0.313527	-0.359598	-0.233639	-0.32051	-0.112741	0.0619764	-0.000510988	0.299063	0.250412	0.315025	0.280985	0.179676	0.251134	0.297678	0.430928	0.44593	0.451272	0.416389	0.0995937	0.0603335	-0.318768	-0.18687	-0.454395	-0.349692	-0.462791	-0.437073	-0.396073	-0.192112	-0.106418	-0.375465	-0.0810401	0.0942521	-0.0185106	-0.0439173	0.124209	0.128381	0.10758	0.266199	0.277143	0.00375406	0.157571	-0.00343025
1.08032	1.17593	1.23039	1.20636	1.24496	1.20819	1.113	1.04724	1.03258	0.903544	0.852376	0.760476	0.680785	0.627995	0.55426	0.465261	0.375445	0.410065	0.904086	0.763851	0.492892	0.672361	0.953765	1.06871	1.04075	1.08827	1.09201	1.00974	0.837684	0.677312	0.468215	0.191288	-0.0832222	-0.259784	-0.468002	-0.633335	-0.829174	-0.881344	-0.871314	-1.05489	-1.06142	-0.971758	-1.11738	-1.10672	-1.11735	-0.973762	-0.923854	-0.863136	-0.848954	-0.504068
-0.172604	-0.129833	-0.00730412	0.140772	0.414757	0.442057	0.514621	0.631887	0.590209	0.570806	0.571607	1.03122	1.22857	0.92476	0.899265	0.650999	0.577256	0.269593	0.0370052	-0.186903	-0.421967	-0.63423	-0.496413	-0.771635	-0.645155	-0.547448	-0.775969	-0.676124	-0.440776	-0.40271	0.141109	0.331993	0.438285	0.665129	0.82167	0.954814	0.927037	0.964893	0.886536	0.884431	0.945267	0.808923	0.702206	0.483026	0.182496	0.0504917	-0.282706	-0.393532	-0.292698	-0.646694
0.640952	0.504779	0.355337	0.241378	0.0666297	0.0395476	0.0892414	0.0118548	-0.0347825	-0.15313	-0.416286	-0.527187	-0.713553	-0.938321	-1.06454	-1.15519	-1.21983	-1.23829	-1.28136	-1.17784	-1.03809	-0.786917	-0.661471	-0.544462	-0.424938	-0.21904	0.0445427	0.233607	0.373052	0.463616	0.435246	0.316089	0.163889	-0.0528272	-0.316279	-0.651252	-0.946582	-1.21474	-1.49893	-1.63992	-1.81893	-1.73696	-1.69542	-1.67682	-1.59434	-1.63722	-1.71768	-1.55605	-1.30527	-1.05617
-0.257074	-0.206524	-0.301612	-0.356948	-0.357135	-0.439963	-0.521673	-0.441131	-0.630863	-0.577397	-0.48516	-0.458249	-0.375643	-0.261882	-0.138234	0.123678	0.145842	0.233522	0.158304	0.0857871	0.00957989	0.0695056	0.109936	0.0215993	0.107971	-0.0828945	-0.162339	-0.230116	-0.185058	-0.474671	-0.492286	-0.700568	-0.832783	-0.818309	-0.991796	-1.03256	-0.744642	-1.05977	-0.940811	-0.859616	-0.961735	-0.937862	-0.740378	-0.649823	-0.769115	-0.587519	-0.275929	-0.291153	-0.0779246	0.132574
-0.382024	-0.000353911	0.252194	0.442319	1.11138	1.15484	0.942909	0.8718	1.04467	0.985601	1.03892	0.828544	0.419887	0.0586432	-0.402413	-0.513364	-0.87912	-1.11237	-1.39652	-1.30923	-1.46566	-1.27297	-1.06994	-1.44175	-1.58227	-1.33798	-1.18462	-1.27532	-0.810967	-0.0591762	0.0033303	0.314872	0.697515	0.786315	0.61804	0.570422	0.429935	0.0677028	0.186948	-0.304128	-0.406519	-0.694668	-1.10917	-1.40337	-1.08561	-1.46045	-1.80316	-1.45766	-1.14865	-1.72856
-0.0913839	-0.252376	0.0804223	-0.0245781	0.168649	0.379864	0.420135	0.342086	0.244241	0.164579	-0.163727	-0.442525	-0.490969	-0.520216	-0.740001	-0.696626	-0.742007	-0.867588	-0.832077	-0.821487	-0.811178	-0.747701	-0.611238	-0.531456	-0.425544	-0.242792	-0.0354579	-0.0456324	0.0364289	0.105083	0.171415	0.133223	0.0524121	-0.109072	-0.260374	-0.247763	-0.377042	-0.610164	-0.732	-0.757674	-0.84553	-0.783985	-0.977696	-0.934975	-0.888989	-0.934536	-0.810424	-0.830443	-0.984119	-0.728202
0.703564	0.74485	0.635852	0.583848	0.583159	0.549351	0.538943	0.53312	0.521774	0.435447	0.366668	0.33499	0.21154	0.185871	0.167019	0.167534	0.217264	0.0842985	0.122576	0.0302674	0.127257	0.0167501	0.052487	0.13451	0.142877	0.215122	0.37397	0.306644	0.311718	0.31154	0.350988	0.399644	0.357057	0.291686	0.430504	0.5199	0.595047	0.641531	0.649916	0.637953	0.604455	0.542606	0.608561	0.558139	0.559431	0.45631	0.392548	0.358373	0.249199	0.174769
-1.92349	-1.87915	-2.24931	-1.99645	-1.96463	-1.74342	-1.66104	-1.56152	-1.09367	-0.90359	-0.461351	-0.187636	-0.00585601	0.0869266	-0.0541426	-0.318524	-0.709131	-1.0141	-1.24728	-1.41591	-1.39006	-1.5667	-1.80247	-2.1932	-2.14241	-2.02547	-2.38266	-2.46874	-2.00935	-1.68067	-1.35417	-0.290233	-0.0700957	-0.484765	-0.0964254	0.309727	0.564689	0.61639	0.667868	0.543304	0.343373	0.428967	-0.315518	-0.797569	-0.795118	-1.24993	-1.61091	-1.49532	-1.97076	-2.00755
1.97917	1.54559	1.20337	0.741658	0.596878	2.14393	1.14082	2.29243	1.9937	1.8697	1.7277	1.46898	1.3402	1.22709	1.06397	0.904065	0.561524	0.196201	-0.0556187	-0.103555	0.00624788	-0.516115	-0.634669	-0.684716	-0.59004	-1.04875	-1.01508	-0.670409	-0.65828	-0.679283	-0.654823	-0.3759	-0.0109569	0.143072	0.802685	0.938814	1.16515	1.36243	1.38907	1.43549	1.21478	1.11117	0.704776	0.349643	0.0372047	-0.372581	-0.55853	-0.803141	-0.787204	-1.04353
0.00973368	0.0421804	0.333649	0.837904	0.95775	1.12609	1.23961	1.34578	1.39172	1.37405	1.18251	0.939139	0.67019	0.295605	-0.206345	-0.753128	-1.09797	-1.06125	-1.46607	-1.57637	-1.61121	-1.5192	-1.64533	-1.67502	-1.71371	-1.77036	-1.8566	-1.92062	-1.48783	-1.06322	-0.831664	-0.335189	-0.209207	-0.0568968	0.169868	0.14082	0.236984	0.151121	0.0170307	-0.195207	-0.703949	-0.833314	-1.19377	-1.3404	-1.62416	-1.63377	-1.67958	-1.37218	-1.59687	-1.62483
0.12966	0.108064	0.204181	0.28492	0.374756	1.09548	0.438438	0.355053	0.360456	0.599687	0.59616	0.383231	0.24989	0.0027583	-0.317834	-0.47794	-0.425983	-0.53393	-0.977252	-0.855369	-0.983081	-1.16461	-1.15374	-1.09984	-1.30671	-1.27699	-0.943974	-1.01822	-0.779588	-0.501922	-0.24393	-0.136165	-0.0544241	0.181893	0.351397	0.349265	0.348758	0.33249	0.237449	0.28989	-0.0745078	-0.34851	-0.36252	-0.638927	-0.704279	-0.209231	-0.22552	-0.559978	-0.748061	-0.918502
1.53126	1.53721	1.34486	1.01752	0.678395	0.293648	-0.0312139	-0.245794	-0.481561	-0.296701	-0.581055	-0.415225	-0.374901	-0.260646	-0.125089	-0.120876	0.0680329	0.1597	0.483683	0.571312	0.499119	0.640401	0.685019	0.663747	0.912388	0.839781	0.763651	0.700405	0.466407	0.429923	0.298216	0.0476173	0.215338	0.183907	0.207561	0.0676709	0.116098	0.176071	0.279645	0.142015	0.297185	0.251396	0.345957	0.573637	0.753822	0.714051	0.787722	0.830094	0.778364	0.736428
1.27501	1.33194	1.28066	1.15686	0.786402	0.651821	0.604396	0.639392	0.767591	0.542073	0.436161	0.862274	1.46362	0.399162	0.543488	0.543351	0.521836	0.592625	0.183945	-0.103423	-0.266739	-0.344542	-0.450972	-0.595338	-0.555453	-0.641304	-0.969065	-1.02178	-1.4492	-0.884613	-0.861721	-0.605401	-0.475507	-0.14987	0.258488	0.690285	1.21574	1.53231	1.66951	1.68302	1.38898	0.985409	0.675506	0.132916	-0.265198	-0.734804	-1.07308	-1.32661	-1.44929	-1.62849
0.329053	0.717909	0.842794	0.938487	0.944664	0.916639	0.926266	0.944049	0.732231	0.784523	1.11588	0.822158	0.445958	0.429968	0.74418	0.76176	0.75047	0.340783	0.363191	0.119601	0.207069	0.0171305	0.177822	0.0970465	-0.16735	-0.259709	-0.352327	-0.310928	-0.28077	-0.173685	-0.0237176	0.0160695	0.0154544	0.292713	0.252916	0.348977	0.474688	0.350365	0.548528	0.510735	0.579353	0.538619	0.542373	0.465687	0.463633	0.46075	0.402511	0.389682	0.296118	0.125756
-0.394007	-0.38519	-0.462202	-0.460319	-0.510003	-0.581752	-0.592414	-0.714999	-0.739065	-0.848705	-0.828713	-0.846517	-0.831661	-0.826005	-0.855503	-0.797478	-0.702497	-0.631011	-0.583243	-0.49804	-0.401694	-0.319564	-0.278299	-0.1915	-0.144044	-0.0349465	-0.0324533	-0.0242863	-0.0793115	-0.152444	-0.233344	-0.32205	-0.425363	-0.520624	-0.561042	-0.634546	-0.674375	-0.69581	-0.733511	-0.705967	-0.765564	-0.695033	-0.611904	-0.639419	-0.502376	-0.438428	-0.318596	-0.291534	-0.172527	-0.073042
-0.440062	-0.154591	0.161601	0.345466	0.658491	0.995535	1.13755	1.21006	1.23888	1.22088	1.2177	1.11105	0.926711	0.710066	0.254093	-0.149404	-0.531171	-0.719703	-0.888389	-0.970543	-1.06588	-1.01264	-1.1574	-1.14243	-1.04565	-1.12968	-1.12553	-1.21952	-1.13041	-0.808339	-0.412057	-0.148203	0.215295	0.423647	0.738416	0.655184	0.616509	0.572396	0.338351	0.0850508	-0.143454	-0.331368	-0.709326	-0.778231	-0.955037	-1.0693	-1.13653	-1.17225	-1.15023	-1.16641
0.643984	0.757885	0.752029	0.787502	0.810936	0.850306	0.872545	0.963144	1.00006	1.00781	0.969337	1.37779	1.28576	1.18263	1.08084	1.22579	1.44998	1.39033	1.2355	0.994237	0.573519	0.236366	-0.0357562	-0.361835	-0.438733	-0.656492	-0.660282	-0.826835	-0.700222	-0.763135	-0.501325	-0.404166	-0.104137	0.159227	0.311227	0.527963	0.667536	0.82145	0.770124	0.689134	0.590023	0.420468	0.284418	0.0957721	-0.238581	-0.38238	-0.704148	-0.652448	-0.719322	-0.793166
0.648307	1.01952	1.15734	1.13687	1.16211	1.12684	1.06826	1.04887	0.865966	0.720669	0.654609	0.578602	0.457527	0.0786574	-0.318972	-0.542884	-0.390584	-0.820481	-0.999779	-1.07498	-1.03188	-0.91363	-0.974012	-0.733976	-0.526064	-0.130255	0.264587	0.30592	0.653732	0.576413	0.82589	0.53336	0.545447	0.273915	0.240822	-0.097687	-0.0644124	-0.407634	-0.232502	-0.359531	-0.555134	-0.649572	-0.889882	-0.849548	-0.787667	-0.824741	-0.803939	-0.556099	-0.826294	-0.615832
-0.788184	-0.205549	0.109683	0.492659	0.603864	0.795724	0.690804	0.565916	0.103537	-0.456945	-1.29268	-1.8041	-2.09749	-2.07854	-2.54644	-2.19423	-2.21318	-2.3379	-2.55675	-2.15605	-2.32635	-2.24138	-2.27531	-2.14325	-2.48844	-2.63492	-2.67707	-2.87554	-2.96823	-2.95826	-0.204695	-0.428672	-0.324113	-0.285911	-0.217128	-0.277133	-0.317326	-0.266642	-0.240478	-0.255404	-0.306616	-0.274497	-0.327146	-0.380443	-0.536482	-0.522019	-0.542995	-0.485005	-0.57978	-0.622571
-0.497519	-0.490607	-0.338464	-0.113739	0.00197643	0.326607	0.417758	0.668951	0.820279	0.968011	1.17854	1.22443	1.53446	1.6232	1.40327	1.28538	1.19842	1.04907	0.574563	0.196217	-0.319446	-0.70105	-0.920908	-1.07581	-1.15394	-1.2259	-1.32059	-1.25395	-1.1366	-0.916596	-0.556368	-0.0959679	0.162726	0.395074	0.624841	0.783512	0.837319	0.671767	0.379561	0.0499846	-0.26589	-0.5654	-0.805166	-1.04134	-1.10019	-1.45015	-1.31641	-1.35437	-1.44145	-1.66454
-0.536251	-0.550707	-0.486973	-0.343789	-0.098754	0.0662922	0.448173	0.675918	0.969261	1.12607	1.28792	1.3861	1.40958	1.418	1.34599	1.23263	1.01323	0.872036	0.592694	0.406305	0.289428	0.157459	0.0806704	-0.0237793	0.419247	-0.00593732	-0.286417	-0.257681	-0.172062	0.0523388	0.0567738	0.132744	0.188412	0.26781	0.386549	0.483141	0.548966	0.586836	0.602295	0.678096	0.565105	0.352052	0.200407	-0.0805159	-0.108377	-0.267581	-0.177447	-0.318941	-0.318057	-0.240672
-0.877539	-0.412683	0.0352275	0.372313	0.528329	0.640581	0.753288	0.851574	0.84204	0.646604	0.427174	0.0980223	-0.231239	-0.493087	-0.774486	-0.855671	-0.96751	-0.898131	-0.855326	-0.731648	-0.543334	-0.41633	-0.257759	-0.0866725	0.227976	0.472103	0.660361	0.991658	1.4401	1.20588	1.53062	1.771	1.75346	1.61697	1.30466	0.975879	0.550642	0.12837	-0.335	-0.655045	-0.986817	-1.34788	-1.67142	-1.74051	-1.8425	-2.13041	-2.18558	-2.21005	-2.3124	-1.91923
0.484789	0.274373	0.307236	0.474524	0.39261	0.486347	0.579921	0.739027	0.721131	0.695715	0.62121	0.611296	0.61579	0.579732	0.421887	0.600337	0.528891	0.964208	0.854297	0.50229	0.341924	0.304839	0.0553829	0.0773854	-0.0789288	0.0700459	-3.04293	-0.419063	0.488952	-0.0335237	0.875733	0.799956	0.640303	0.620476	0.174787	0.237472	0.0838369	-0.405655	-0.955412	-1.26334	-1.24585	-1.48714	-1.4508	-1.13363	-1.34073	-1.14612	-1.07202	-0.935561	-0.494417	-0.334111
0.299492	0.532586	0.373405	0.446638	0.386468	0.489281	0.359919	0.577614	0.65065	0.691737	0.68333	0.740785	0.490679	0.459462	0.403208	0.26696	0.20935	0.0397236	-0.00888399	0.0648347	-0.090933	0.0559182	0.121866	0.0845257	-0.0805996	-0.0458093	-0.338064	-0.169279	0.00365138	-0.0816418	0.0209978	0.209055	0.448507	0.724503	0.823793	0.859008	0.790812	0.617284	0.392689	0.242508	0.00283236	-0.187501	-0.28788	-0.198193	-0.300192	-0.361684	-0.334635	-0.447358	-0.410072	-0.392874
-0.633774	-0.737047	-0.897996	-0.737553	-0.661314	-0.575959	-0.175223	0.1405	0.404561	0.794438	0.982323	1.18977	1.15353	1.12526	1.07334	1.11305	1.10024	0.856442	0.603645	0.428128	0.289674	0.142999	0.0441543	0.0256753	0.0238398	-0.171554	-0.0216397	-0.0193211	0.170603	0.336077	0.445238	0.619573	0.830498	1.09947	1.02777	0.843555	1.03262	1.02713	1.05119	0.730905	0.515362	0.421694	-0.177785	-0.369152	-0.68972	-0.813605	-0.800179	-1.06947	-0.997044	-1.09806
0.450457	0.118279	-0.282264	-0.766179	-1.15341	-1.35192	-1.47819	-1.65458	-1.7612	-1.74542	-1.78517	-2.00178	-1.99391	-1.96603	-1.84458	-1.7038	-1.22426	-0.51552	0.200089	0.610861	0.710532	0.640967	0.424753	0.0863155	-0.532344	-0.691849	-1.06264	-1.4644	-1.56402	-1.85118	-1.92552	-1.94927	-1.9824	-1.84022	-1.70616	-1.31328	-0.869776	-0.425851	-0.184657	0.223537	0.499197	0.700066	0.88191	0.913447	0.883721	0.681289	0.324851	-0.0563282	-0.331983	-0.793535
-0.614953	0.0171632	0.025243	0.428822	0.804586	0.941948	1.09682	1.28092	1.32543	1.47461	1.49786	1.18276	0.953083	0.591711	0.23155	-0.00222765	-0.349555	-0.706927	-0.463857	-0.600919	-0.51343	-0.768211	-0.868465	-0.926435	-0.885654	-0.631775	-0.537215	-0.378641	0.143838	0.39806	0.60116	0.903973	1.06974	1.18959	1.25566	1.20488	1.03187	0.645074	0.395727	0.0866055	-0.357589	-0.694616	-0.915294	-0.858638	-1.11174	-0.870893	-1.14376	-1.10854	-0.902257	-1.07722
-1.17584	-0.915581	-0.717985	-0.542392	-0.373185	0.0418876	0.35568	0.111631	0.877545	0.707686	0.958801	1.11515	0.965714	0.797776	0.632984	0.185674	-0.241587	-0.713583	-0.865933	-1.07472	-1.15056	-1.16587	-1.08979	-1.17027	-1.08485	-1.12808	-1.24932	-1.14068	-0.635943	-0.424951	0.00485214	0.247514	0.494284	0.617804	0.658775	0.594333	0.587897	0.555075	0.363238	0.24498	-0.0765838	-0.358832	-0.590638	-0.898535	-1.25149	-1.1624	-1.42303	-1.47873	-1.36653	-1.28622
0.768476	0.700688	0.453902	0.272893	0.0022179	-0.207302	-0.199531	-0.31064	-0.23402	-0.284538	-0.131565	-0.10584	-0.113522	-0.222388	-0.260779	-0.0525555	0.278157	0.586399	0.78437	0.894256	0.97075	1.01123	0.90748	0.821163	0.701355	0.564168	0.43724	0.779783	0.305074	0.0218469	-0.149116	-0.3605	-0.328978	-0.412192	-0.359277	-0.405568	-0.39599	-0.411802	-0.0587199	-0.0781443	-0.0297406	0.0183474	0.212001	0.169893	0.185834	0.172156	0.150538	-0.0317604	-0.101714	-0.23329
-0.973807	-0.957455	-0.933786	-0.630595	-0.351184	-0.16985	0.172167	0.465967	0.800318	1.04427	0.999048	1.11099	0.998383	0.867669	0.552978	0.170655	-0.324533	-0.527	-0.744362	-0.830476	-0.829082	-0.854553	-1.09253	-1.02939	-1.09259	-1.10074	-1.3381	-1.05943	-0.611607	-0.241361	0.301088	0.638808	1.08961	1.2269	1.34077	1.20051	1.13887	1.06497	0.941108	0.680375	0.3275	-0.150431	-0.450502	-0.714545	-0.932223	-1.18513	-1.20601	-1.11705	-1.09578	-1.28362
0.753419	0.782122	0.890258	0.788947	0.633116	0.329601	0.290596	0.0988703	-0.317479	-0.770401	-0.989613	-1.47611	-1.66622	-1.92652	-1.9296	-1.96507	-2.38974	-1.8937	-2.096	-2.06999	-2.02518	-2.19608	-2.33418	-1.94215	-1.52769	-1.03294	-0.869436	-0.501103	-0.213001	0.105414	0.385123	0.507684	0.474194	0.351278	-0.045801	-0.428958	-0.782354	-1.16263	-1.47283	-1.45614	-1.97648	-2.02872	-1.90427	-1.93316	-2.15212	-2.32866	-2.40367	-2.13894	-2.30982	-2.12882
1.20033	1.05415	0.819825	0.526656	0.181837	-0.0963443	-0.334285	-0.467593	-0.648042	-0.839171	-0.641432	-0.537107	-0.845457	-0.894244	0.641598	0.716872	0.847655	0.625192	0.980567	1.50974	1.73344	1.70533	1.60952	1.29462	1.07396	0.785135	0.368532	0.218387	0.130797	-0.163223	-0.0785704	-0.565512	-0.869746	-1.05492	-1.10381	-0.995897	-1.05422	-1.22775	-0.908712	-0.582484	-0.230677	0.17205	0.467792	0.769007	0.898388	1.00936	0.942621	0.82963	0.499263	0.112677
1.76509	1.53569	1.59476	1.52738	1.59536	1.63231	1.59873	1.68655	1.60771	1.58462	1.49654	1.27049	0.984783	0.797041	0.675668	0.506356	0.365192	0.280311	0.152048	0.0511303	-0.0869723	-0.076266	-0.249492	-0.224594	-0.138438	-0.117425	-0.166644	-0.0179785	0.0818224	0.13123	-0.0218003	0.0432101	-0.0750067	-0.179488	-0.170353	-0.412812	-0.35847	-0.476467	-0.421063	-0.32925	-0.274612	-0.193938	-0.717236	-0.950419	-0.876052	-1.06923	-1.03084	-1.11527	-1.11102	-1.06892
-1.97781	-1.74957	-1.49245	-2.04941	-1.70521	-2.98823	-1.91626	-2.10551	-1.26992	-1.79246	-1.14375	-0.862415	-0.3223	-0.0860297	0.10036	-0.00599083	-0.0857995	0.0787555	-0.0520735	-0.258433	-0.424602	-0.726625	-1.65383	-1.58713	-1.98989	-1.64737	-1.52689	-1.82485	-2.18142	-1.79687	-2.03902	-1.95853	-2.12613	-1.85309	-2.42791	-1.78454	-2.00947	-1.43383	-1.54044	-1.11661	-1.17161	-0.772583	-0.95852	-0.432992	-0.141329	-0.556219	-0.951071	-0.835856	-1.34573	-1.48208
1.28227	1.5178	1.64627	1.71187	1.85301	1.95035	1.86272	1.6122	1.3236	0.785682	0.246333	-0.28239	-0.618871	-0.969044	-0.89725	-1.07214	-0.873294	-1.28245	-1.15298	-1.33761	-1.33133	-1.10796	-0.916048	-0.302095	0.157661	0.551776	0.96495	1.25571	1.45955	1.55623	1.50174	1.39849	1.07072	0.575795	-0.0283148	-0.670307	-0.906901	-1.21773	-1.64277	-1.55752	-1.96938	-1.69124	-1.36618	-2.02933	-2.46777	-2.4437	-1.99254	-2.32658	-2.0494	-1.85802
0.0755033	0.0778242	0.129972	0.234187	0.27807	0.290099	0.221817	0.320841	0.366431	0.44654	0.305783	0.425488	0.413713	0.248042	0.235619	0.22173	-0.0895768	-0.160477	-0.545025	-0.565544	-0.671812	-0.980071	-0.805552	-0.849381	-1.01578	-1.02392	-0.824263	-0.761816	-0.692294	-0.541247	-0.463355	-0.0485413	0.523103	0.985573	1.1865	1.03148	0.711844	0.251601	-0.108122	-0.383947	-0.565459	-0.567768	-0.761602	-1.10611	-1.15622	-1.06	-1.10151	-1.14669	-1.11732	-1.18408
0.332142	0.192053	0.274389	0.225631	0.232169	0.351975	0.497516	0.554104	0.560559	0.579182	0.668484	0.607754	0.540542	0.579138	0.570594	0.504955	0.460039	0.426823	0.350354	0.19691	0.225406	0.159202	0.17439	0.0860504	-0.0299607	0.0878094	-0.0808193	-0.0531176	-0.197404	-0.0948034	-0.00192505	-0.0975328	0.000315334	0.243304	0.301272	0.431319	0.572265	0.685106	0.724562	0.768565	0.830453	0.772989	0.558943	0.624512	0.550644	0.482451	0.290465	0.226315	0.11288	0.119817
1.41661	1.52567	1.41686	1.4577	1.51773	1.56579	1.59491	1.44847	1.31537	1.18199	1.06105	0.97057	0.87624	0.67649	0.508989	0.317098	0.223765	0.1422	0.128954	0.363956	0.183445	0.363102	0.883214	1.14704	1.14079	1.22303	1.03667	0.936974	0.838554	0.674682	0.488663	0.0557394	-0.233913	-0.861879	-1.23521	-1.35976	-1.58473	-1.67927	-2.0026	-1.91675	-1.7717	-1.52005	-1.3898	-0.918198	-0.628355	-0.488081	-0.0831493	0.124821	0.186236	0.390861
0.416724	0.0463427	0.666005	0.794037	0.571353	1.16949	1.83023	2.07629	2.06892	2.05868	1.93671	1.76809	1.61658	1.51615	1.31117	1.03563	0.865685	0.629045	0.228777	0.0582095	-0.0532336	-0.259988	-0.304088	-0.373773	-0.568043	-0.341434	-0.358203	-0.387996	-0.274069	-0.0238633	0.0738112	0.209803	0.525109	0.626916	0.602218	0.65143	0.680957	0.573783	0.474191	0.428373	0.332816	0.344641	0.285709	0.14084	0.102885	0.0152063	0.113982	0.119623	0.015422	-0.0204289
0.710019	0.942092	1.43428	1.70761	1.94761	2.0081	1.97975	1.92562	1.89388	1.69187	1.58938	1.27135	0.945034	0.546118	0.263019	-0.135008	-0.425406	-0.800003	-0.936336	-1.09708	-1.1751	-0.998858	-0.820738	-0.837216	-1.09905	-1.21213	-1.06302	-1.00387	-0.891692	-0.573487	-0.314533	-0.0301798	0.189949	0.380627	0.63694	0.700918	0.708647	0.610232	0.472765	0.136207	-0.142275	-0.524658	-0.890676	-1.08704	-1.12457	-1.27565	-1.27197	-1.37641	-1.69903	-1.61524
1.76235	1.8095	1.54185	1.95799	1.49966	1.14714	0.643767	0.290121	-0.236223	-0.59088	-0.846558	-0.968005	-1.30965	-1.52324	-1.64791	-1.63662	-1.54381	-1.97479	-1.98291	-1.53175	-1.99494	-1.73659	-1.41476	-1.35014	-0.746116	-0.118196	0.18283	0.567179	0.755337	0.810634	0.839318	0.654567	0.481197	0.0896816	-0.507325	-0.832019	-1.23541	-1.50113	-1.60916	-2.0011	-1.77964	-1.80413	-1.89565	-1.54096	-1.59767	-2.12172	-1.82668	-1.87691	-1.64775	-1.63835
1.51353	2.42906	2.26389	2.07603	1.28616	0.825671	1.0695	1.10361	1.16231	1.05698	1.32712	1.09726	0.824904	0.536861	0.327944	0.115341	-0.0487652	-0.258866	-0.370391	-0.341969	-0.465055	-0.541171	-0.281869	-0.630913	-0.452893	-0.562828	-0.417237	-0.452848	-0.622828	-0.326303	-0.229748	-0.0797618	0.0320548	0.146431	0.106968	0.258374	0.315111	0.286252	0.337892	0.263525	0.0939582	0.00893609	-0.193342	-0.440115	-0.443406	-0.482666	-0.715729	-0.714779	-0.849342	-0.717798
0.505016	0.540445	0.517381	0.443021	0.423054	0.342988	0.198399	0.0066682	-0.0138205	0.0229697	-0.0670978	-0.195791	-0.226905	-0.229085	-0.335085	-0.191271	-0.137867	-0.171032	-0.142028	-0.0797312	0.0548499	0.163875	0.368402	0.486617	0.549226	0.620113	0.75759	0.823202	0.770546	0.670394	0.594847	0.432603	0.277793	0.18562	0.115363	-0.0504879	-0.155742	-0.118889	-0.143565	-0.181905	-0.178605	-0.251971	-0.195997	-0.219637	-0.0684811	0.0320984	0.0995631	0.397671	0.529763	0.578955
1.33841	1.4376	1.43878	1.49881	1.50307	1.38819	1.25274	1.20054	1.00886	0.83132	0.665705	0.369939	0.680138	1.17648	1.01465	0.359561	0.534936	0.768936	0.888149	0.912512	1.05459	1.26696	1.44174	1.5875	1.70474	1.66932	1.6048	1.56374	1.37446	1.1763	0.741093	0.391847	-0.1501	-0.477823	-0.759011	-1.03643	-1.21686	-1.25462	-1.28869	-1.34169	-1.49996	-1.49653	-1.36634	-1.14715	-1.25254	-0.988189	-0.692245	-0.358683	-0.100212	0.0625066
0.227694	-0.021345	-0.0779275	-0.551199	-0.491608	-0.596147	-0.674222	-0.838069	-0.766746	-0.907473	-0.706192	-0.345024	-0.0647615	0.0360973	0.146674	0.0432229	0.0321712	-0.0458134	-0.0309122	-0.287123	-0.224295	-0.220784	-0.127757	0.501343	0.168023	-0.585841	-0.644933	-0.96297	-1.1642	-1.36517	-1.42369	-1.31684	-1.44484	-1.5906	-1.53457	-1.43919	-1.22521	-1.23458	-0.722814	-0.573181	-0.211743	0.0386051	0.0617568	0.0676839	0.187868	0.315515	0.217408	-0.0465488	0.0388457	-0.147014
1.59494	1.70631	1.76164	1.58529	1.28743	0.959411	0.568716	0.267811	-0.0499747	-0.310193	-0.542164	-0.474135	-0.554313	-0.606585	-0.651918	-0.689585	-0.590949	-0.365234	0.0777873	0.602217	1.04344	1.37182	1.5542	1.6023	1.57384	1.4877	1.22255	1.00026	0.659462	0.294869	0.0862171	-0.302446	-0.566579	-0.77938	-1.0411	-0.865062	-0.886397	-0.906311	-0.628883	-0.415958	0.035016	0.618707	0.886287	1.06986	1.10896	1.14195	1.03202	0.759142	0.509948	-0.00545802
1.83099	1.60879	1.31031	1.0722	0.661908	0.196611	-0.312637	-0.294798	-0.565023	-0.614569	-0.840405	-0.710383	-0.701882	-0.358224	-0.461	-0.242718	0.108386	0.423451	0.800438	1.08724	1.33754	1.55539	1.57505	1.5176	1.42189	1.07158	0.716402	0.321437	-0.062162	-0.268738	-0.599207	-0.704613	-1.02058	-0.745119	-0.814087	-0.880802	-0.910786	-0.965907	-0.7115	-0.879895	-0.819438	-0.668337	-0.375656	-0.245991	-0.228422	0.164798	0.061999	0.080589	-0.048574	-0.133368
0.222552	0.363848	0.171451	0.314656	0.363604	0.280859	0.347349	0.528793	1.05056	0.583857	0.55222	0.809285	0.612369	0.51059	0.220847	0.126909	0.275529	0.151853	-0.0057529	0.0502886	-0.0621651	-0.0232466	-0.00576138	0.0840021	0.029307	0.0582611	-0.00382688	0.0852423	0.180528	0.219715	0.241262	0.156042	0.26016	0.520855	0.336353	0.470546	0.396973	0.498552	0.557005	0.598133	0.539784	0.551591	0.424117	0.535807	0.620441	0.336674	0.336581	0.261827	0.294139	0.195923
-0.881359	-1.3863	-1.71121	-1.45689	-1.57234	-1.41825	-1.57171	-1.51753	-1.66017	-1.70024	-1.76941	-1.90122	-1.46187	-0.873774	-0.640616	-0.312554	0.0917595	0.383721	0.615145	0.878064	0.777266	0.423923	-0.234796	-0.735988	-1.26168	-1.30054	-1.67617	-1.72093	-1.64972	-1.59065	-1.80433	-1.87811	-1.62088	-1.778	-2.0244	-1.96623	-1.72562	-1.46749	-0.960709	-0.112871	-0.0723239	0.210119	0.252991	0.0127533	-0.153207	-0.628039	-0.584723	-1.09755	-1.29782	-1.74024
1.58815	1.49606	1.33719	1.06182	0.711769	0.292647	0.0163997	-0.206752	-0.065441	-0.197327	-0.108276	-0.0736141	-0.312677	-0.336213	-0.322322	-0.447881	-0.457383	-0.361882	-0.25956	-0.0541322	-0.0671945	0.13681	0.342835	0.56078	0.774702	0.927355	1.00916	1.05737	1.17619	1.13516	1.09933	0.864981	0.682324	0.327522	0.127419	-0.206395	-0.476912	-0.621392	-0.767916	-0.694319	-0.711914	-0.916076	-0.987615	-0.683762	-0.882548	-0.833784	-0.963475	-1.04849	-0.73188	-0.735939
-0.256824	-0.180574	-0.27092	-0.284827	-0.228849	-0.143592	0.0889659	0.0625874	0.0450521	0.230387	-0.32059	-0.209714	-0.0387549	0.0660717	0.471951	0.567653	0.646052	0.631579	0.656942	0.794897	0.797332	1.01735	1.01203	1.14034	1.17054	1.08716	0.965253	0.985701	1.02403	0.90007	0.714009	0.71129	0.712332	0.508411	0.284217	0.253128	0.128951	0.0176771	-0.262355	-0.243075	-0.419349	-0.503792	-0.535469	-0.590972	-0.448217	-0.290546	-0.110479	0.0825763	0.147297	0.310139
0.323939	0.331241	0.332811	0.430315	0.530788	0.762653	0.901476	1.0419	1.00702	1.18913	1.21778	1.14835	1.15883	1.08226	1.02247	0.953408	0.925104	0.769889	0.388911	0.182733	0.0995057	-0.0273167	0.114219	0.0517402	0.0209897	-0.0222711	0.0599777	0.172425	0.146927	0.249875	0.521967	0.838492	0.883792	0.997421	0.970538	1.01602	0.989929	0.847606	0.876609	0.707603	0.682794	0.586821	0.527577	0.345809	0.153766	0.0475864	-0.031159	-0.17542	-0.129886	-0.202024
1.75022	1.9307	2.10092	2.03652	2.05664	2.13075	2.10622	2.17509	1.84769	1.58286	1.2442	0.896857	0.651736	0.577187	0.395164	0.0749838	0.105046	0.0511062	-0.164878	-0.0476691	-0.131629	-0.261135	-0.169392	0.083403	0.355706	0.568274	0.573722	0.823116	1.21933	1.47719	1.47124	1.70468	1.56489	1.42709	1.18255	0.886504	0.483355	0.0124185	-0.536958	-0.928085	-1.4405	-1.22733	-1.53828	-1.46307	-1.57041	-1.56957	-1.59016	-1.535	-1.62608	-1.52634
0.202031	1.09129	1.38095	1.29392	1.39936	1.51787	1.52979	1.51114	1.49988	1.30287	1.01677	0.695764	0.531455	0.311687	0.101259	-0.0236874	-0.265801	-0.11134	-0.282816	-0.138879	-0.387375	-0.184732	-0.495012	-0.546597	-0.447431	-0.690235	-0.840049	-0.75637	-0.599273	-0.48796	-0.0991497	0.343899	0.727814	0.902296	0.978515	0.94858	0.89178	0.884255	0.930629	1.24934	1.18234	0.782295	0.331428	0.35176	0.461253	-0.155561	-0.775761	-1.15212	-1.07051	-1.16573
-0.65523	-0.862427	-1.06739	-0.811349	-0.981724	-0.926071	-0.982084	-0.806541	-0.683738	-0.4906	-0.230109	-0.198795	-0.0916324	0.0323663	0.232796	0.389209	0.345888	0.299912	0.199827	-0.0775002	-0.261345	-0.635927	-0.674221	-0.860191	-1.03588	-1.1802	-1.09162	-1.16403	-1.17174	-1.16105	-1.23551	-1.11701	-1.02029	-0.802126	-0.378801	-0.313611	-0.0933644	0.159434	0.258371	0.30966	0.338251	0.336555	0.365713	0.142455	-0.0368658	-0.381423	-1.00575	-0.889659	-1.08304	-1.14221
0.724317	0.805804	1.00049	1.06473	1.12602	1.07621	1.04655	0.918911	0.661827	0.261144	-0.204388	-0.537174	-0.716851	-0.92141	-0.797498	-0.970309	-1.18641	-1.22893	-1.07132	-1.17408	-0.917044	-0.919383	-0.736196	-0.530722	-0.460542	-0.281386	-0.163757	0.0134698	0.233228	0.361976	0.395915	0.421851	0.435994	0.498204	0.459544	0.257856	0.0598015	-0.128532	-0.105841	-0.404754	-0.460154	-0.605988	-0.759613	-1.10256	-1.1063	-1.21838	-1.1408	-1.22037	-1.26777	-1.49788
0.903013	0.871334	0.988953	0.856624	0.82636	0.66885	0.735311	0.668564	0.588685	0.469655	0.273617	0.962716	0.428744	0.496443	0.817684	0.454416	0.31147	0.248048	0.307348	0.114241	0.168218	0.205144	0.33627	0.478471	0.775558	0.624162	0.73296	0.900608	1.03445	0.231107	0.892533	0.725012	0.747362	0.743087	0.668997	0.572703	0.474669	0.206195	0.170241	0.187829	-0.143309	-0.089246	-0.223529	-0.352639	-0.637721	-0.49833	-0.76403	-0.543727	-0.540023	-0.749773
-1.23738	-1.5519	-1.32553	-0.974454	-0.784598	-0.624887	-0.240756	0.129837	0.47054	0.996387	1.09459	1.26847	1.62095	1.77934	1.80021	1.6292	1.35173	1.07323	0.756432	0.301065	-0.26666	-0.615218	-1.20057	-1.9843	-2.22129	-2.23155	-2.52371	-2.52931	-2.75521	-2.41221	-2.48662	-2.55398	-2.20975	-1.85122	-1.69259	-0.937215	-0.243991	0.180066	0.608306	0.889954	0.982158	1.21308	1.29992	1.37104	1.25404	1.08696	0.90301	0.684235	0.431698	0.120746
-0.878587	-1.15607	-1.00858	-1.42722	-0.899195	-0.680008	-0.133864	0.148914	0.271662	0.472278	0.554121	0.705347	0.66896	0.661173	0.74224	0.615784	0.392399	0.0777705	-0.521842	-1.21626	-1.84403	-2.02137	-2.16938	-3.11657	-2.93974	-2.52239	-2.6123	-3.23603	-2.61234	-3.46874	-3.14845	-2.62641	-2.24207	-2.09264	-1.69431	-1.04363	-0.764204	-0.390836	-0.0535857	-0.0965	-0.123691	-0.353811	-0.798053	-1.33785	-1.62405	-1.90681	-1.90646	-2.43422	-2.13987	-2.39206
-0.609648	-0.458782	-0.274451	-0.395135	-0.875982	-0.534058	-0.569116	-0.536203	-0.416643	0.904338	-0.371744	-0.849422	-0.816667	-0.968924	-0.917795	-0.833659	-0.681422	-0.583473	-0.633485	-0.705768	-0.835235	-0.688807	-0.734891	-0.966009	-0.75971	-0.679602	-0.825623	-0.742842	-0.556742	-0.64748	-0.624696	-0.515088	-0.618213	-0.520357	-0.589919	-0.520787	-0.586119	-0.403951	-0.42954	-0.41018	-0.583439	-0.350754	-0.424115	-0.263237	-0.433648	-0.273374	-0.344137	0.729454	0.327645	0.367368
0.557611	0.553707	0.6556	0.83241	0.886884	0.909527	0.832406	0.827908	0.788422	0.822028	0.780494	0.618649	0.586495	0.544983	0.481578	0.474223	0.370462	0.271023	0.136868	-0.0113674	-0.0945243	-0.143212	-0.190545	-0.29091	-0.328313	-0.228938	-0.216053	0.006593	0.126901	0.168824	0.229448	0.248691	0.396666	0.432883	0.45572	0.453213	0.320894	0.286198	0.22977	0.177358	-0.100934	-0.181024	-0.440375	-0.658366	-0.791223	-1.09056	-1.09076	-1.25082	-1.16885	-1.25192
-0.0959647	0.0488048	0.185748	0.240783	0.280363	0.284887	0.284245	0.362826	0.324737	0.298677	0.23377	0.15084	-0.146339	-0.433281	-0.660255	-0.895907	-0.866376	-0.869665	-0.795956	-0.907803	-0.907627	-1.04625	-0.94109	-0.597821	-0.429474	-0.274597	-0.0963037	0.0411342	0.341975	0.401333	0.544006	0.590784	0.61207	0.571351	0.527782	0.453922	0.265316	-0.00478196	-0.123158	-0.429352	-0.61399	-0.662614	-0.799693	-0.995156	-0.901095	-0.979104	-0.987052	-0.861221	-0.827645	-0.737526
0.0221398	-0.036357	-0.101183	-0.198897	-0.30818	-0.279992	-0.250597	-0.260271	-0.286234	-0.353352	-0.353599	-0.354645	-0.38524	-0.445655	-0.365331	-0.348322	-0.255967	-0.238818	-0.167422	-0.119439	-0.07547	-0.157346	-0.180032	-0.18597	-0.204404	-0.18586	-0.0926702	-0.112665	-0.226209	-0.332128	-0.377533	-0.367225	-0.417707	-0.394217	-0.504185	-0.461406	-0.565118	-0.513641	-0.551186	-0.566054	-0.569059	-0.523677	-0.441269	-0.412029	-0.345946	-0.315145	-0.255297	-0.120707	-0.0773029	-0.0976293
1.84539	1.67017	1.45064	1.23476	0.864184	0.298882	-0.158903	-0.645552	-1.09468	-1.31493	-1.53121	-1.31216	-1.35205	-1.65539	-1.39872	-1.66835	-1.53287	-1.40145	-1.39207	-1.2522	-1.36356	-1.09255	-0.477619	-0.127561	0.0638407	0.100218	-0.0705519	-0.368797	-0.88173	-1.37702	-1.5348	-1.68075	-1.85097	-2.15387	-2.08548	-2.36684	-2.1073	-2.22577	-1.95915	-1.8254	-1.1901	-0.773371	-0.191982	0.070046	0.442189	0.673348	0.675987	0.599818	0.341519	-0.00168681
-0.534603	-0.271487	-0.308681	-0.215612	0.0190918	0.137121	0.425476	0.692916	0.888763	0.963544	1.07802	1.17209	1.17225	1.09779	1.03799	0.852747	0.76138	0.629081	0.572413	0.387208	0.332073	0.362441	0.160377	0.190248	0.195227	0.0791847	0.195605	0.813942	0.401999	0.17217	0.421837	0.655985	0.600477	0.518862	0.513321	0.516584	0.428823	0.32636	0.233778	0.0779048	0.0734559	-0.050105	-0.143547	-0.405319	-0.296782	-0.261182	-0.308475	-0.235512	-0.341648	-0.428223
0.39459	0.45397	0.366916	0.647303	0.785469	0.669924	0.949488	1.08147	1.12771	1.1475	1.21999	1.32168	1.80849	1.40663	1.20434	1.30443	1.24323	0.98943	0.606318	0.498209	0.108155	-0.0589162	-0.255052	-0.223711	-0.384174	-0.266147	-0.340167	-0.421938	-0.142523	-0.0715699	-0.31396	-0.277627	-0.0258788	0.0780608	0.302328	0.294655	0.428947	0.496771	0.778004	0.676288	0.789415	0.725333	0.665845	0.316551	0.153764	-0.146989	-0.120549	-0.282578	-0.139188	-0.237086
-0.248037	-0.251027	-0.287419	-0.295844	-0.348966	-0.336354	-0.259581	-0.0522826	0.14644	0.404898	0.494265	0.617652	0.651864	0.531589	0.519489	0.429865	0.343354	0.31283	0.173084	0.0653433	-0.143893	-0.295621	-0.575747	-0.627613	-0.684105	-0.718344	-0.818841	-0.848326	-0.764344	-0.857605	-0.947948	-0.801717	-0.808681	-0.755694	-0.519464	-0.224522	0.00610396	0.168368	0.216066	0.325543	0.325984	0.31646	0.218628	0.0572341	-0.024382	-0.292713	-0.376613	-0.449522	-0.678654	-0.712104
-2.20702	-2.45499	-2.37725	-2.38983	-2.43653	-2.36053	-2.40994	-2.41657	-2.58038	-2.33096	-2.35035	-2.36317	-2.44202	-2.3534	-2.23693	-2.26458	-2.44911	-2.57592	-2.34339	-2.22663	-2.3843	1.32644	1.38141	1.20536	0.925422	0.38476	-0.113097	-0.749936	-1.2337	-1.37206	-1.63671	-1.7325	-1.76577	-1.83015	-1.94645	-1.81835	-1.87665	-2.08562	-2.03349	-1.68248	-1.36137	-0.819993	-0.250032	0.156169	0.416235	0.592847	0.567123	0.358202	0.0804314	-0.283853
0.717896	0.741084	0.721397	0.518018	0.277766	2.93162	2.80717	2.70738	2.40265	0.625561	1.34283	0.939911	0.445559	0.0010875	-0.216252	-0.420231	-0.558569	-0.741556	-0.780551	-0.861384	-0.957331	-0.968496	-0.907147	-0.691275	-0.271768	0.115179	0.623635	0.841981	1.07516	1.24685	1.3522	1.47893	1.52072	1.90527	1.69323	1.54204	1.27966	0.944906	0.437947	0.0731166	-0.467447	-0.768821	-1.21128	-1.12977	-1.04716	-1.22692	-1.30451	-1.05187	-1.18031	-1.36066
1.35942	1.50028	1.46055	1.44221	1.22343	1.08954	1.0432	0.855067	0.721614	0.611661	0.477233	0.358172	0.2175	0.156035	0.190774	0.195212	0.2385	0.335929	0.385038	0.654571	0.737004	0.867456	1.14478	1.11951	1.72512	1.53104	1.68568	1.82034	1.7038	1.48434	1.22075	0.896048	0.496597	0.118462	-0.112808	-0.28745	-0.390733	-0.486253	-0.480168	-0.618167	-0.69149	-0.62583	-0.663064	-0.720484	-0.60787	-0.492759	-0.518867	-0.240731	0.00959609	0.20058
-0.714002	-0.72427	-0.726487	-0.79498	-0.919259	-0.924745	-0.871754	-0.898312	-0.786608	-0.767011	-0.491449	-0.15042	0.221926	0.430083	0.661998	0.815048	0.88694	1.0026	0.994864	0.864198	0.635558	0.294316	-0.0171817	-0.24051	-0.568707	-0.763474	-0.769258	-0.913223	-0.828389	-0.86744	-0.970679	-1.03162	-1.01137	-1.07747	-1.0493	-0.901481	-0.65658	-0.408727	-0.184148	0.088254	0.315094	0.456075	0.52984	0.50218	0.453182	0.206286	-0.00802402	-0.32102	-0.762554	-0.975496
-0.139562	-0.468933	-0.438073	-0.639615	-0.501325	-0.426143	-0.0551672	0.187131	0.240043	0.384006	0.446552	0.226109	0.0900158	-0.241326	-0.446135	-0.808226	-1.49196	-1.32904	-1.54798	-1.91638	-1.79857	-1.75867	-1.85455	-1.83087	-1.86272	-1.83598	-2.17953	-2.23353	-1.74153	-1.22197	-0.820375	-0.482534	-0.205401	-0.0204097	0.17484	0.169853	-0.121956	-0.115785	-0.502623	-0.479688	-0.944719	-1.21492	-1.41351	-1.37702	-1.441	-1.8619	-1.9839	-2.10534	-2.34271	-1.94495
-1.23486	-1.74567	-1.21014	-1.66225	-1.16909	-0.571291	-0.385431	0.021648	0.178836	0.22916	0.22738	0.319036	0.408877	0.464474	0.165774	-0.0331834	-0.450263	-0.631391	-0.64441	-1.39653	-0.577201	-1.04405	-0.995397	-0.888315	-0.924081	-0.772519	-0.631017	-0.793865	-0.468422	-0.57831	-0.269281	-0.358855	-0.182693	-0.197854	-0.0132722	-0.0241055	0.218324	0.37107	0.451727	0.34641	0.287013	0.22276	0.131704	0.164093	-0.331718	-0.29191	-0.693353	-0.784934	-0.647775	-0.787762
-1.14844	-1.42245	-1.34159	-1.12371	-1.30925	-1.09369	-1.24586	-0.641703	-0.052001	0.296832	0.71068	1.03089	1.09834	1.35571	1.25674	1.23856	1.06165	1.09404	0.674835	0.380846	0.0820859	-0.334429	-0.601671	-0.618537	-0.832376	-0.7902	-0.825978	-0.720988	-0.840193	-0.776858	-0.944262	-0.952375	-0.465057	-0.267916	0.294392	0.725272	1.07378	1.18425	1.3998	1.50018	1.49275	1.24875	1.11285	0.882474	0.547488	0.292328	0.00115691	-0.27505	-0.282555	-0.333011
0.553754	0.447661	0.176532	0.0901224	0.0184622	-0.0467699	-0.507977	-0.721764	-0.870574	-1.17848	-1.47729	-1.5281	-1.61835	-1.70661	-1.73799	-1.62768	-1.64704	-1.36251	-1.02623	-0.733714	-0.623295	-0.548028	-0.625197	-0.498954	-0.141849	-0.600995	-0.807748	-0.847576	-0.881041	-0.902259	-0.656209	-0.399122	0.168701	0.550106	0.853058	1.27688	1.53369	1.74369	1.90064	2.01853	1.97646	1.81797	1.51871	1.09838	0.528773	0.0290897	-0.480227	-0.741224	-1.06741	-1.1343
-0.031889	0.075454	0.0365069	0.228472	0.435659	0.637855	0.768517	1.00656	1.07526	1.15003	1.04256	0.883708	0.613179	0.465432	0.24263	0.0687677	-0.0324151	-0.15757	-0.186622	-0.201174	-0.219355	-0.275652	-0.265028	-0.33768	-0.184621	-0.256544	-0.0957475	-0.171297	-0.256937	-0.241292	-0.159647	0.0910823	0.201014	0.322747	0.539926	0.522976	0.574698	0.476247	0.356289	0.0843427	0.0511265	-0.148269	-0.25405	-0.459465	-0.41092	-0.464341	-0.347358	-0.562442	-0.477801	-0.493929
-0.749465	-0.625966	-0.579984	-0.673669	-0.688209	-0.724631	-0.628663	-0.531158	-0.238217	-0.166039	-0.000286402	0.0655744	-0.0621601	0.220331	0.0442851	0.121065	0.121868	0.108126	0.101049	0.0180176	-0.0622434	-0.162701	-0.296461	-0.393776	-0.522082	-0.550435	-0.394365	-0.405547	-0.592559	-0.624923	-0.780027	-0.876797	-0.85677	-0.997965	-0.887813	-0.575627	-0.481895	-0.238295	-0.0872872	0.123337	0.139484	0.261552	0.27864	0.367111	0.377156	0.225281	0.0639421	-0.136847	-0.35263	-0.557764
-0.923716	-0.886965	-0.942364	-1.11748	-1.20525	-1.22798	-1.24813	-1.29335	-1.37584	-1.41957	-1.32376	-1.12146	-0.874994	-0.260429	0.0605306	0.35773	0.589166	0.675812	0.61348	0.651978	0.39615	0.273901	-0.0991684	-0.325657	-0.683449	-0.981737	-1.00582	-1.51128	-1.24019	-1.26695	-1.38981	-1.62292	-1.40362	-1.42472	-1.33628	-1.18971	-0.942483	-0.884146	-0.525398	-0.296168	0.0871706	0.345497	0.390474	0.473975	0.4729	0.407996	-0.0130577	-0.358898	-0.763869	-1.12489
-1.49915	-1.32753	-1.32367	-1.32781	-1.17999	-1.09512	-0.842655	-0.74834	-0.558334	-0.357967	-0.329429	-0.199973	-0.0534182	-0.00340154	-0.176858	-0.574198	-0.875103	-1.1063	-1.31448	-1.32596	-1.52568	-1.68967	-1.6153	-1.65946	-1.58444	-1.62554	-1.48104	-1.46939	-1.5732	-1.34331	-1.25206	-1.03348	-1.10138	-0.976243	-0.73789	-0.433639	-0.277794	-0.179136	-0.173266	-0.214248	-0.237589	-0.350838	-0.58253	-0.795797	-1.14889	-1.38024	-1.5051	-1.5135	-1.65499	-1.71129
0.576136	0.361224	0.109517	-0.0474346	-0.121805	-0.101022	0.536091	-0.376003	-0.00709765	0.466941	0.842272	1.03199	1.18883	1.29518	1.42564	1.47965	1.4419	1.37832	1.22942	0.924955	0.636529	0.248656	-0.216001	-0.626422	-1.08596	-1.33874	-1.7666	-1.888	-1.90206	-2.00679	-2.24158	-2.00822	-2.30565	-2.43554	-1.93815	-1.12232	-0.199962	0.314322	0.750602	1.03373	1.2833	1.36598	1.4013	1.28725	0.907284	0.472588	-0.280352	-0.883624	-1.45653	-1.93994
1.64096	1.40278	1.23299	0.991841	0.710038	0.495411	0.164629	0.0760002	-0.2039	-0.49434	-0.337029	-0.290805	-0.204377	-0.0905318	0.0855142	0.330959	0.629797	0.993595	1.29476	1.37639	1.9963	1.90839	1.97354	1.87232	1.56438	1.13625	0.594653	0.324206	-0.385606	-0.615609	-0.921257	-1.04528	-0.980753	-1.25756	-1.18839	-1.06947	-1.02221	-1.18141	-0.853157	-0.949567	-0.877595	-0.584921	-0.246314	0.131218	0.32857	0.46899	0.513675	0.530905	0.195315	-0.046491
0.476659	0.300619	0.0275998	0.015048	0.0397553	0.0136182	0.0786535	0.0949596	0.130648	0.101086	0.114087	0.200399	0.139162	0.0966997	0.206902	0.0384361	-0.0693326	0.025274	0.154339	0.0141052	-0.0909332	-0.146854	-0.15005	-0.202297	-0.276842	-0.346867	-0.371548	-0.824806	-1.02544	-1.22673	-1.22793	-1.29888	-1.40935	-1.2588	-0.893805	-0.710559	-0.493986	-0.295571	-0.0498658	0.180508	0.497856	0.667215	0.784317	0.807512	0.927018	0.882266	0.900036	0.784695	0.659972	0.445263
-1.40807	-1.46187	-1.59132	-1.84661	-1.99216	-1.99169	-1.87301	-1.93647	-2.05354	-2.19712	-2.07983	-1.83811	-1.58698	-1.27825	-0.783053	-0.432368	-0.121705	0.190458	0.381238	0.504866	0.38632	0.192361	-0.115734	-0.449191	-0.970064	-1.32996	-1.52366	-1.566	-1.70995	-1.76533	-1.77529	-1.6138	-1.72967	-1.75401	-1.69813	-1.75176	-1.65408	-1.45907	-1.14118	-0.727971	-0.475901	-0.197711	0.0336849	0.215285	0.380446	0.408902	0.395092	0.206765	-0.152395	-0.532353
1.80168	1.68624	1.49778	1.55612	1.83182	2.04538	2.01112	1.89242	1.7313	1.40984	1.1284	0.666262	0.340764	-0.0259232	-0.607565	-0.896379	-1.20185	-1.36338	-1.38393	-1.36199	-1.57911	-1.52287	-1.49982	-1.51848	-1.48653	-1.51547	-1.27399	-0.682415	0.021202	0.515354	0.873148	0.932692	1.0159	1.01061	0.979461	0.937819	0.87677	0.866029	0.747067	0.249513	-0.215689	-0.685604	-1.10731	-1.75933	-1.61391	-1.72588	-1.81301	-1.78381	-2.00059	-2.14824
-1.34528	-1.48955	-1.65097	-1.8919	-1.76715	-1.97926	-1.9055	-1.94152	-1.74379	-1.63473	-1.55241	-1.11916	-0.59263	-0.287928	-0.00264717	0.090367	0.216548	0.219525	0.080698	-0.211964	-0.460883	-0.857942	-1.28433	-1.53595	-1.9121	-2.16353	-2.13497	-2.35056	-1.44894	-1.04853	-0.962959	-1.6139	-1.81151	-1.44787	-1.00482	-0.753534	-0.853508	-0.851266	-0.809349	-0.591011	-0.476692	-0.373577	-0.256158	-0.259564	-0.33397	-0.619592	-1.10866	-1.48639	-1.77841	-2.05421
-0.348012	-0.494462	0.0807207	0.479468	0.645264	0.673586	0.739521	0.717755	0.664547	0.472614	0.113865	-0.125076	-0.509017	-0.754004	-0.92971	-1.15762	-1.01736	-1.04113	-1.02205	-0.989425	-0.991469	-0.826176	-0.453951	-0.0125762	0.310114	0.440672	0.558346	0.740374	0.924192	0.847512	1.42648	1.11153	1.06045	0.820511	0.524429	0.148698	-0.245997	-0.526444	-0.8184	-1.0536	-1.17108	-1.12223	-1.23034	-1.27559	-1.22336	-1.30127	-1.58688	-1.54204	-1.33072	-1.10707
0.751153	0.331587	0.0300921	-0.20141	-0.519019	-0.574456	-0.705629	-0.604982	-0.653602	-0.535772	-0.377394	-0.114767	0.141554	0.51276	0.54607	0.657035	0.869071	1.02133	1.17067	0.982772	1.1683	1.31926	1.54408	1.49987	1.38825	1.14816	0.841849	0.496246	0.154879	-0.123923	-0.467726	-0.701767	-0.857068	-1.04371	-1.11464	-1.11514	-1.12497	-0.829926	-0.549156	-0.473554	-0.26539	-0.0520967	-0.0131533	0.111415	0.194044	0.306899	0.323676	0.172323	0.0162754	-0.26711
2.7509	2.67959	2.43572	2.16339	1.9374	1.67284	1.53033	1.27925	1.04284	0.781789	0.561892	0.225332	-0.022445	-0.235182	-0.370888	-0.42717	-0.446633	-0.488057	-0.423669	-0.399645	-0.289477	-0.200269	0.00932406	0.305867	0.679017	0.913334	1.19283	1.39901	1.50337	1.61357	1.65024	1.62552	1.49016	1.22739	0.907796	0.490715	0.182464	-0.149634	-0.456873	-0.742525	-0.745285	-0.708837	-0.845558	-0.927083	-0.954608	-0.789292	-0.938989	-1.10479	-0.882572	-1.02479
-0.91022	-0.717138	-0.869543	-0.642671	-0.573815	-0.466204	-0.270669	-0.0746809	0.0559294	0.305468	0.393794	0.510486	0.474561	0.562227	0.452514	0.385244	0.238047	0.167852	0.0782972	0.0459815	0.207404	-0.0538242	-0.192138	-0.0796773	-0.0678956	-0.0266474	-0.0825451	-0.143652	-0.083885	-0.0602632	0.0333811	-0.0081813	-0.073171	0.195439	0.316765	0.406495	0.496788	0.622979	0.629402	0.568923	0.566948	0.507865	0.414607	0.11558	-0.0390413	-0.0212124	-0.145363	-0.244267	-0.394335	-0.499935
-0.471229	-0.607854	-0.699605	-0.755892	-0.586396	-0.550991	-0.501155	-0.318182	-0.11253	0.061118	0.301663	0.590106	0.771552	1.0632	1.10337	1.19612	1.1445	0.998373	0.763874	0.513953	0.218965	0.0949103	-0.145159	-0.288394	-0.365205	-0.292549	-0.326966	-0.279065	-0.268932	-0.267125	-0.264496	-0.22666	-0.261662	-0.130497	0.0720815	0.230798	0.500411	0.611504	0.735827	0.968965	1.00119	1.0048	0.970821	0.808922	0.582948	0.342721	0.253975	0.0548011	-0.0369695	-0.0922867
0.48346	0.739753	1.10381	1.2767	1.56351	1.74534	2.00664	2.1357	2.09831	2.04978	1.77682	1.54255	1.24486	0.86242	0.259669	-0.0503745	-0.439606	-0.612468	-0.986057	-0.790518	-1.17191	-0.821541	-1.00859	-1.17588	-0.637048	-0.891858	-0.676995	-0.53247	-0.07199	0.25745	0.654602	0.995046	1.19563	1.38815	1.24556	1.03234	0.846446	0.591363	0.413089	0.52544	0.243817	0.00735476	-0.597801	-0.566886	-0.860948	-0.860853	-1.13098	-1.34291	-1.02204	-0.680283
-1.46667	-1.50407	-1.32414	-1.07589	-0.450401	0.219057	0.6095	0.795076	0.91888	0.996218	1.05674	0.976451	0.860553	0.507211	0.182482	-0.207785	-0.560521	-0.831874	-1.11409	-1.39708	-1.36949	-1.29386	-1.77571	-2.07496	-1.79604	-1.71103	-1.58635	-1.4516	-0.971226	-0.619708	-0.306055	-0.0852845	-0.051453	0.0238557	0.0808785	0.160156	0.351153	0.468783	0.399191	0.29882	-0.0547932	-0.414549	-0.821149	-0.992679	-1.02052	-1.32222	-1.68839	-1.76627	-1.7152	-2.04232
0.583109	0.731212	0.915174	0.707028	0.944456	0.884439	0.777547	0.445453	0.380213	0.23972	0.0849905	0.0354375	0.0926412	-0.151708	-0.181464	-0.492801	-0.467432	-0.719661	-0.592678	-0.748136	-0.631989	-0.801379	-0.727977	-0.729401	-0.20398	-0.0182418	0.0599756	0.0861578	0.379133	0.443889	0.588224	-1.07289	-1.05101	-0.870212	-0.515174	0.0347982	0.107538	0.173476	0.119885	0.105968	0.221099	0.0604241	0.206872	-0.114271	-0.319592	-0.51382	-0.901	-0.918056	-1.33478	-1.46557
0.237911	-0.0182304	-0.380631	-0.541335	-0.777079	-0.776681	-0.911396	-0.84217	-0.674305	-0.329353	0.15889	0.69394	1.2273	1.73269	1.73283	1.91513	2.12034	2.2186	1.98167	1.63119	1.18874	0.764218	0.178923	-0.199677	-0.560912	-1.0782	-1.05148	-1.31428	-1.56362	-1.58513	-1.87505	-1.93244	-1.97679	-1.96535	-1.77201	-1.34182	-0.630044	0.12511	0.736744	1.10657	1.31167	1.466	1.50971	1.43791	1.23439	0.957494	0.483926	-0.0742334	-0.466379	-0.848603
-0.618594	-0.542455	-0.18333	0.0110081	0.730316	0.690242	0.738357	0.781878	0.714301	0.530117	0.584052	0.529844	0.482808	0.431657	0.382128	0.380494	0.355572	0.35435	0.352411	0.0699829	-0.0591112	-0.342719	-0.513401	-0.77808	-0.803053	-0.75296	-0.773759	-0.684553	-0.665121	-0.624215	-0.584086	-0.555894	-0.534098	-0.660942	-0.406541	-0.338107	-0.11757	0.0654249	0.15234	0.342464	0.31527	0.315084	0.310852	0.20463	0.118059	-0.0769789	-0.261573	-0.423673	-0.452637	-0.581659
-0.176984	-0.408988	-0.372592	-0.563654	-0.504445	-0.378914	0.299533	0.489799	0.562257	0.9092	0.978831	0.95349	1.05305	1.21698	1.2512	1.1475	1.16396	1.00801	0.78041	0.495462	-0.151019	-0.421706	-0.976615	-0.837056	-0.834225	-1.35123	-1.24139	-1.27099	-1.14879	-1.34823	-1.06698	-1.16206	-0.869678	-0.499175	-0.354044	-0.0605077	0.764161	0.930626	1.30098	1.40252	1.23325	1.03631	0.344902	0.356975	0.0590795	-0.524008	-0.643808	-0.946939	-0.958198	-1.33614
0.0785329	-0.211006	-0.184447	-0.670143	-0.917713	-0.9236	-1.03968	-1.11874	-1.56392	-1.3416	-1.03966	-1.27254	-0.798624	-0.277995	-0.200531	-0.0693538	0.21961	0.74653	0.75008	0.873476	0.913675	0.561038	0.252335	-0.309077	-0.611511	-1.1632	-1.27484	-0.880943	-1.20282	-0.682387	-1.01348	-1.72103	-1.64588	-1.00257	-0.835808	-1.60491	-0.691488	-0.750606	-0.567448	0.198183	0.406568	0.718382	0.902911	1.00131	1.04711	1.14479	0.94992	0.609891	-0.0118569	-0.347956
-0.133771	0.00511507	0.0301666	0.212756	0.246123	0.420651	0.358619	0.585825	0.40556	0.216945	0.127873	-0.134093	-0.438299	-0.66878	-0.768973	-0.850916	-0.965119	-0.879813	-0.882523	-0.976774	-0.856942	-0.742808	-0.812304	-0.707676	-0.720296	-0.539811	-0.354921	0.0987458	-0.028067	0.308547	0.489963	0.513138	0.696752	0.758347	0.830097	0.937073	0.900037	0.743401	0.578361	0.646471	0.55831	0.505963	0.275662	0.16371	0.0899765	-0.00462022	-0.108255	-0.0642033	-0.0135329	-0.553211
-1.05145	-0.569862	-0.569866	-0.441693	-0.260621	-0.206977	-0.196975	-0.0960151	-0.226225	-0.281359	-0.231972	-0.249156	-0.235794	-0.166651	-0.296245	-0.386551	-0.429138	-0.797625	-0.953141	-0.812287	-0.855665	-0.625895	-0.607187	-0.710885	-0.631417	-0.474155	-0.422835	-0.201687	-0.148237	-0.00942706	0.159779	0.344796	0.473191	0.661475	0.593787	0.667668	0.611126	0.479997	0.586204	0.490985	0.400832	0.2006	0.0445813	-0.0977442	-0.350289	-0.635606	-0.837288	-1.09838	-1.11793	-1.23025
0.161023	0.245276	0.223538	0.0891654	0.186304	0.370014	0.580239	0.426689	-0.0695868	-0.566527	-0.500084	-0.458598	-0.607461	-0.52677	-0.567378	-0.659394	-0.661667	-0.614958	-0.546261	-0.393302	-0.429403	-0.336345	-0.183495	-0.14145	-0.0490809	-0.0142051	-0.0294231	0.0207736	0.135113	0.216144	0.194184	0.183041	0.191743	0.168542	0.238997	0.321879	0.105615	0.0690814	0.00317352	-0.0458177	-0.0238963	-0.0262067	-0.111082	-0.226601	-0.193249	-0.207267	-0.290449	-0.308523	0.410892	-0.0874413
-0.263111	-0.31631	-0.48305	-1.49379	-1.59137	-1.42858	-1.23777	-0.684186	-0.502261	-0.700922	-0.411917	-0.0840365	0.154315	0.431203	0.614716	0.401526	0.58636	0.36562	0.132994	-0.264377	-0.669039	-0.762378	-0.857597	-1.23137	-1.14781	-1.35997	-1.35107	-1.21614	-1.30651	-1.20877	-1.22663	-0.33319	-1.39224	-0.952818	-0.705568	-0.545663	-0.27754	0.0469073	0.0671885	0.187044	0.200606	0.123265	0.00637914	-0.0882765	-0.227623	-0.50561	-0.585997	-0.733331	-0.909583	-0.811875
-0.738418	-0.886131	-1.01799	-1.05593	-0.985204	-0.573211	-0.219899	0.15041	0.263753	0.595023	0.716366	1.04014	1.29988	1.52542	1.62949	1.64064	1.54947	1.23341	0.874148	0.465291	-0.0461765	-0.434402	-0.661946	-1.05502	-1.29068	-1.39272	-1.44822	-1.56883	-1.44708	-1.48805	-1.35952	-1.20079	-0.860062	-0.45524	0.0319759	0.335561	0.626292	0.860239	0.906591	0.841027	0.779221	0.552342	0.379106	0.176604	-0.0460722	-0.185036	-0.436145	-0.619736	-0.973354	-1.34732
-0.824995	-0.981088	-0.869597	-1.06471	-0.74913	-0.837415	-0.541604	-0.435475	-0.243409	-0.120574	0.0124081	0.132946	0.246882	0.299224	0.346482	0.381691	0.404752	0.407481	0.342995	0.278881	0.204919	0.0381015	-0.12921	-0.304606	-0.460822	-0.594543	-0.724186	-0.837096	-0.742556	-0.68106	-0.605185	-0.496624	-0.332037	-0.143382	0.0578235	0.233693	0.372531	0.502832	0.606572	0.625869	0.686819	0.665058	0.573898	0.471293	0.0946157	0.210115	0.0691171	-0.0779786	-0.306474	-0.548876
0.71967	0.738749	0.69606	0.78365	0.599481	0.517951	0.413398	0.203971	-6.1802e-05	-0.180909	-0.421996	-0.576236	-0.886758	-0.868409	-1.24782	-1.1018	-1.39146	-1.30187	-1.57716	-1.46804	-1.38319	-1.37916	-1.10219	-0.816712	-0.482739	-0.0639381	0.0820916	0.17532	0.233551	0.319041	0.294043	0.331994	0.17248	0.148162	0.11067	0.00324198	-0.197907	-0.352296	-0.454526	-0.69707	-0.942347	-0.975132	-1.03046	-1.35741	-1.55209	-1.51539	-1.43563	-1.57588	-1.7442	-1.54269
-0.200411	-0.748963	-1.18899	-0.989413	-0.74902	-0.800717	-0.497261	-0.190688	0.0398404	0.176522	0.356589	0.610214	0.830763	0.963595	0.944767	0.946211	0.732256	0.426245	-0.0216697	-0.283107	-0.752379	-0.863539	-0.944523	-1.04402	-0.827483	-1.36349	-1.18254	-1.22291	-1.3906	-1.51093	-0.894493	-1.00243	-0.795911	-0.575534	0.0779659	0.479619	0.81223	1.02432	1.09224	1.02591	0.615653	0.478114	0.0416846	-0.352481	-0.826292	-0.742961	-0.754466	-0.974035	-1.21834	-1.22477
-0.307748	-0.093599	0.266554	0.749005	1.18897	1.4861	1.75284	1.97858	2.24082	2.62801	2.92734	2.59894	2.54615	2.39196	2.17581	1.74569	1.30443	0.788903	0.304658	-0.151632	-0.517815	-0.736799	-0.825555	-0.78492	-0.707149	-0.625666	-0.443317	-0.390881	-0.312944	-0.190672	-0.0620118	0.0136794	0.14449	0.0818118	0.666693	1.03074	1.59691	1.95486	1.84293	1.59964	1.18906	0.636409	0.184094	-0.29753	-0.679428	-1.01505	-1.40993	-1.7217	-1.84734	-1.84313
0.916461	0.907123	0.768342	0.709588	0.794746	0.648627	0.481746	0.343529	0.180198	-0.0221685	-0.222244	-0.343468	-0.440251	-0.765554	-0.660365	-0.905081	-0.867094	-0.861229	-0.759437	-0.840881	-0.691234	-0.486956	-0.246794	-0.117584	0.118068	0.246417	0.402137	0.529083	0.608557	0.695617	0.765393	0.68474	0.730829	0.565666	0.544619	0.417926	0.234361	0.142394	-0.330552	-0.416787	-0.568166	-0.790409	-0.896247	-1.17475	-0.972358	-0.992655	-1.076	-0.975872	-1.06328	-0.9456
-0.200519	-0.117875	-0.227144	-0.315547	-0.444974	-0.272037	-0.324272	-0.39484	-0.257331	-0.147096	-0.0736169	0.0632903	0.205951	0.378163	0.428097	0.383293	0.393598	0.308965	0.0928529	-0.071462	-0.131652	-0.121737	-0.097031	-0.182239	-0.336525	-0.500095	-0.738191	-0.878913	-0.965801	-0.893621	-0.922445	-0.708883	-0.519376	0.126829	0.384682	0.578562	1.27772	1.64599	1.70914	1.5634	1.1328	0.83107	0.601733	0.509289	0.277293	-0.0762699	-0.204285	-0.417799	-0.640788	-0.731892
-0.963011	-0.888157	-0.5924	-0.355482	-0.0287608	-0.0223371	0.1839	0.246401	0.245653	0.0566141	0.171556	-0.0890538	0.144421	0.167338	0.230054	0.0780256	0.0799222	-0.217698	-0.279666	-0.490251	-0.701998	-1.04579	-1.17289	-1.34196	-1.13343	-0.623755	-0.644174	-1.00153	-0.939178	-0.631416	-0.322626	-0.178682	0.011148	0.253286	0.145765	0.369444	0.323443	0.28043	0.227158	0.0827281	-0.0810156	0.104015	-0.206655	-0.186667	-0.378064	-0.722944	-0.950602	-0.99435	-0.900654	-1.08949
0.258782	-0.371587	-0.425067	-0.712989	-1.14928	-0.935208	-0.875242	-1.07498	-1.28513	-0.960547	-1.43355	-1.10669	-0.849711	-0.967843	-1.12339	-0.88199	-1.09972	-1.11861	-1.01819	-1.04604	-0.783467	-0.183583	-0.216133	-0.32694	-0.503493	-0.543047	-0.55289	-0.539123	-0.377345	-0.0262757	-0.262765	0.114307	0.345327	0.624441	0.567442	0.851301	0.807795	0.847716	0.970629	0.988132	0.865852	0.79878	0.572911	0.520353	0.263802	-0.0029912	-0.23527	-0.137461	-0.360662	-0.30276
-0.449944	-0.291567	-0.0295633	0.176815	0.31678	0.347332	0.53967	0.457401	0.481997	0.529401	0.44664	0.347947	0.29323	0.137998	-0.297743	-0.395573	-0.448145	-0.580963	-0.85001	-0.207216	-0.68619	-0.53715	-0.715258	-0.436186	-0.473965	-0.363538	-0.440963	-0.325016	-0.562533	-0.467115	-0.214268	-0.285653	-0.215939	-0.432223	-0.540409	-0.399232	-0.377731	-0.292773	-0.477151	-0.755992	-0.709832	-1.1109	-0.886515	-1.04467	-1.15593	-1.28433	-1.05979	-1.00109	-0.643415	-0.561669
-0.943573	-0.992297	-1.10625	0.329432	-0.489581	-0.589072	-0.071555	0.494939	0.723507	0.541915	0.522501	0.435728	0.250433	-0.0680664	-0.29748	-0.64781	-0.805202	-0.829617	-0.860164	-0.827831	-0.756487	-0.792036	-0.880225	-0.89929	-0.719161	-0.672284	-0.583347	-0.263446	0.0730016	0.366114	0.542646	0.712079	0.798427	0.872695	0.903538	0.898162	0.847697	0.697763	0.449616	0.190423	-0.0705079	-0.352557	-0.599977	-0.439145	0.215201	-0.285129	-0.577511	-0.470323	-0.383435	-0.248161
-0.541096	-0.0666515	0.275502	0.647215	0.895495	1.02823	1.15452	1.1496	1.10691	0.987594	0.80867	0.586227	0.2671	0.0496669	-0.179099	-0.425419	-0.442755	-0.516039	-0.53326	-0.610785	-0.598373	-0.532445	-0.385323	-0.340087	-0.341624	-0.226982	0.0416456	0.294967	0.569346	0.710824	0.744828	0.706967	0.742573	0.815162	0.758146	0.672701	0.544663	0.378603	0.239284	0.0167034	-0.153051	-0.414285	-0.534329	-0.645681	-0.788951	-0.919646	-0.844202	-0.880349	-0.961813	-0.923291
[truncated: 166 more columns]

## Sheet: Fig1h
Normalized phase
0.207965
0.0570342
0.513619
0.176895
0.785185
0.765625
0.586777
0.501961
0.509579
0.0376569
0.475096
0.880769
0.761538
0.388889
0.624521
0.101626
0.493976
0.588933
0.765625
0.69403
0.583333
0.584314
0.766129
0.677305
0.564854
0.92437
0.961686
0.484962
0.654008
0.846473
0.0125
0.17029
0.849206
0.210526
0.011583
0.339552
0.481481
0.590909
0.197531
0.286275
0.624088
0.918519
0.571429
0.833992
0.326165
0.375
0.996047
0.927711
0.756
0.523256
0.980843
0.623016
0.199219
0.204
0.455645
0.123596
0.591603
0.293436
0.361868
0.294118
0.120141
0.383399
0.741818
0.483146
0.395683
0.568773
0.823293
0.551852
0.448718
0.52
0.413502
0.293436
0.980989
0.542308
0.661654
0.117155
0.00803213
0.980392
0.614504
0.310345
0.0871212
0.928854
0.344828
0.789883
0.0876494
0.111969
0.082397
0.0772201
0.214575
0.2
0.0620155
0.25523
0.932773
0.901288
0.644
0.979167
0.814229
0.686695
0.0842912
0.0494297
0.12605
0.0791367
0.262097
0.336996
0.694779
0.302239
0.995868
0.608
0.828125
0.409283
0.142857
0.452675
0.301961
0.754941
0.861224
0.202899
0.813278
0.290566
0.458042
0.590164
0.322449
0.475472
0.908451
0.0599251
0.539062
0.716418
0.321839
0.0221402
0.523466
0.305455
0.35865
0.38189
0.573585
0.759036
0.898039
0.747934
0.631799
0.333333
0.184874
0.421642
0.671815
0.0267176
0.955645
0.152727
0.312
0.314961
0.425856
0.611111
0.107407
0.029661
0.569343
0.347328
0.977099
0.369478
0.27686
0.155235
0.548951
0.326923
0.728
0.379791
0.377953
0.678431
0.160584
0.292576
0.56
0.929889
0.694981
0.348416
0.0416667
0.586777
0.588477
0.720149
0.50813
0.0627451
0.0431373
0.729839
0.030888
0.0852713
0.920354
0.496241
0.334586
0.730337
0.487903
0.625899
0.724
0.178707
0.557621
0.39781
0.722222
0.117886
0.431159
0.752727
0.794776
0.618257
0.887597
0.011583
0.309735
0.560606
0.62782
0.345098
0.226277
0.054902
0.223048
0.599174
0.609375
0.876984
0.688797
0.613027
0.98155
0.216912
0.758893
0.978648
0.786957
0.604651
0.366795
0.356275
0.929688
0.20332
0.338346
0.801471
0.193676
0.296443
0.756272
0.430894
0.847584
0.308271
0.0777778
0.78022
0.354962
0.00378788
0.336032
0.533582
0.1875
0.370656
0.272727
0.169811
0.34657
0.988722
0.68254
0.325301
0.0348837
0.617544
0.235521
0.123134
0.469925
0.615658
0.303502
0.545455
0.155378
0.483193
0.566929
0.881041
0.844622
0.801556
0.0816327
0.613546
0.122951
0.965251
0.56917
0.75
0.2
0.862348
0.828996
0.959854
0.280443
0.285124
0.341463
0.517241
0.441406
0.604
0.864151
0.922222
0.892562
0.671587
0.897163
0.469231
0.593023
0.343629
0.308333
0.104418
0.155894
0.808594
0.923077
0.711806
0.199288
0.0389105
0.0408922
0.66171
0.203704
0.770428
0.236842
0.133333
0.0228137
0.648746
0.849785
0.747036
0.510714
0.70751
0.638889
0.27381
0.0305344
0.358871
0.640152
0.33209
0.116279
0.928839
0.911647
0.977444
0.00406504
0.919679
0.874477
0.740351
0.268116
0.958042
0.411765
0.540426
0.464151
0.666667
0.592593
0.885057
0.469314
0.379182
0.951965
0.346154
0.403922
0.770428
0.227758
0.315385
0.439024
0.343396
0.281369
0.082397
0.973585
0.44697
0.363985
0.428571
0.436782
0.611538
0.475285
0.386831
0.247059
0.244094
0.392157
0.585821
0.152
0.252918
0.360784
0.573171
0.417857
0.430233
0.209302
0.608856
0.840989
0.590226
0.316406
0.782007
0.560554
0.677551
0.632353
0.509158
0.490991
0.226277
0.985915
0.751004
0.390977
0.772358
0.276423
0.282946
0.912587
0.326996
0.137931
0.411765
0.820896
0.781609
0.670833
0.328358
0.869565
0.564
0.404669
0.755906
0.85461
0.247273
0.224199
0.774194
0.957364
0.741573
0.606557
0.438662
0.471861
0.825095
0.210317
0.947581
0.817829
0.828947
0.770161
0.585774
0.194656
0.234127
0.0855019
0.238739
0.475806
0.859574
0.5
0.889362
0.118367
0.210762
0.121094
0.403509
0.679389
0.443038
0.719844
0.927757
0.519685
0.370656
0.518939
0.305085
0.426415

## Sheet: Fig1i
W1-3	W2-4	W3-5	W4-6	W5-7
22	22	22	22	22
22.1	22	22	22	22
22.2	22.5	22	22	22
22.2	22.6	22	22	22
22.3	22.8	22	22.1	22
22.6	22.8	22	22.1	22
22.6	22.9	22.1	22.1	22.1
22.6	22.9	22.2	22.1	22.3
22.7	23.1	22.3	22.3	22.3
22.8	23.1	22.4	22.4	22.4
22.8	23.1	22.5	22.4	22.4
22.9	23.2	22.5	22.5	22.4
22.9	23.2	22.7	22.5	22.5
22.9	23.3	22.9	22.5	22.5
23	23.3	22.9	22.5	22.5
23	23.3	22.9	22.6	22.5
23	23.3	22.9	22.6	22.6
23.1	23.4	23	22.6	22.7
23.2	23.4	23	22.6	22.7
23.3	23.4	23.1	22.7	22.8
23.3	23.4	23.1	22.7	22.9
23.3	23.4	23.1	22.7	22.9
23.4	23.4	23.1	22.8	22.9
23.4	23.5	23.2	22.8	23
23.4	23.5	23.2	22.8	23
23.4	23.5	23.2	22.9	23
23.5	23.5	23.3	22.9	23
23.5	23.5	23.4	22.9	23
23.5	23.5	23.4	22.9	23
23.5	23.5	23.4	23.1	23
23.6	23.6	23.4	23.1	23
23.6	23.6	23.5	23.1	23
23.6	23.7	23.5	23.1	23.1
23.7	23.7	23.5	23.2	23.1
23.7	23.7	23.5	23.2	23.1
23.7	23.7	23.5	23.2	23.1
23.7	23.7	23.5	23.2	23.1
23.7	23.8	23.6	23.2	23.2
23.8	23.8	23.6	23.2	23.2
23.8	23.8	23.6	23.2	23.2
23.8	23.8	23.6	23.3	23.2
23.8	23.9	23.6	23.3	23.2
23.8	23.9	23.6	23.3	23.2
23.8	23.9	23.6	23.3	23.2
23.9	23.9	23.7	23.4	23.2
23.9	23.9	23.7	23.4	23.2
23.9	23.9	23.7	23.4	23.2
23.9	23.9	23.7	23.4	23.2
23.9	23.9	23.7	23.4	23.3
23.9	23.9	23.7	23.4	23.3
23.9	23.9	23.7	23.4	23.3
23.9	23.9	23.7	23.5	23.3
23.9	24	23.8	23.5	23.3
24	24	23.8	23.5	23.3
24	24	23.8	23.5	23.3
24	24	23.8	23.6	23.3
24	24	23.8	23.6	23.3
24	24	23.8	23.6	23.3
24	24	23.8	23.6	23.3
24.1	24	23.8	23.6	23.3
24.1	24	23.8	23.6	23.4
24.1	24.1	23.9	23.7	23.4
24.1	24.1	23.9	23.7	23.4
24.1	24.1	23.9	23.7	23.4
24.1	24.1	23.9	23.7	23.5
24.2	24.1	23.9	23.7	23.5
24.2	24.1	23.9	23.7	23.5
24.2	24.1	23.9	23.7	23.5
24.2	24.2	23.9	23.7	23.5
24.2	24.2	23.9	23.8	23.5
24.2	24.2	23.9	23.8	23.5
24.2	24.2	23.9	23.8	23.5
24.2	24.2	23.9	23.8	23.5
24.2	24.2	23.9	23.8	23.5
24.2	24.2	23.9	23.8	23.5
24.2	24.3	24	23.8	23.5
24.2	24.3	24	23.8	23.6
24.3	24.3	24	23.8	23.6
24.3	24.3	24	23.8	23.6
24.3	24.3	24	23.8	23.6
24.3	24.3	24	23.8	23.6
24.3	24.3	24	23.8	23.6
24.3	24.4	24	23.8	23.6
24.3	24.4	24	23.8	23.6
24.4	24.4	24	23.9	23.6
24.4	24.4	24	23.9	23.6
24.4	24.4	24	23.9	23.6
24.5	24.4	24	23.9	23.6
24.5	24.4	24.1	23.9	23.6
24.5	24.4	24.1	23.9	23.6
24.5	24.4	24.1	23.9	23.6
24.5	24.5	24.1	23.9	23.7
24.5	24.5	24.1	23.9	23.7
24.6	24.5	24.1	23.9	23.7
24.6	24.5	24.1	23.9	23.7
24.6	24.5	24.1	24	23.7
24.6	24.5	24.1	24	23.7
24.6	24.5	24.1	24	23.7
24.6	24.5	24.1	24	23.7
24.6	24.6	24.1	24	23.7
24.6	24.6	24.1	24	23.8
24.6	24.6	24.2	24	23.8
24.7	24.6	24.2	24	23.8
24.7	24.6	24.2	24	23.8
24.7	24.6	24.2	24	23.8
24.7	24.6	24.2	24	23.8
24.7	24.6	24.2	24	23.8
24.8	24.6	24.2	24	23.8
24.8	24.6	24.2	24	23.8
24.8	24.6	24.2	24	23.8
24.8	24.6	24.2	24	23.8
24.8	24.7	24.2	24	23.8
24.8	24.7	24.3	24.1	23.8
24.8	24.7	24.3	24.1	23.9
24.8	24.7	24.3	24.1	23.9
24.8	24.7	24.3	24.1	23.9
24.8	24.7	24.3	24.1	23.9
24.8	24.7	24.3	24.1	23.9
24.8	24.7	24.4	24.1	23.9
24.8	24.7	24.4	24.1	23.9
24.8	24.7	24.4	24.1	23.9
24.8	24.7	24.4	24.1	23.9
24.9	24.7	24.4	24.1	23.9
24.9	24.7	24.4	24.1	23.9
24.9	24.7	24.4	24.1	23.9
24.9	24.8	24.4	24.1	24
24.9	24.8	24.4	24.2	24
24.9	24.8	24.4	24.2	24
24.9	24.8	24.4	24.2	24
24.9	24.8	24.5	24.2	24
24.9	24.8	24.5	24.2	24
24.9	24.8	24.5	24.2	24
24.9	24.8	24.5	24.2	24
24.9	24.8	24.5	24.2	24
24.9	24.8	24.5	24.2	24
24.9	24.8	24.5	24.2	24
24.9	24.8	24.5	24.2	24
25	24.8	24.5	24.2	24
25	24.9	24.6	24.2	24
25	24.9	24.6	24.2	24.1
25	24.9	24.6	24.3	24.1
25	24.9	24.6	24.3	24.1
25	24.9	24.6	24.3	24.1
25	24.9	24.6	24.3	24.1
25	24.9	24.6	24.3	24.1
25	24.9	24.6	24.3	24.1
25	24.9	24.6	24.3	24.2
25	24.9	24.6	24.3	24.2
25	24.9	24.6	24.3	24.2
25	25	24.6	24.3	24.2
25	25	24.6	24.3	24.2
25	25	24.6	24.3	24.2
25.1	25	24.6	24.3	24.2
25.1	25	24.6	24.3	24.2
25.1	25	24.7	24.3	24.2
25.1	25	24.7	24.3	24.2
25.1	25	24.7	24.3	24.2
25.1	25	24.7	24.3	24.2
25.1	25	24.7	24.3	24.2
25.2	25	24.7	24.3	24.3
25.2	25	24.7	24.3	24.3
25.2	25	24.7	24.4	24.3
25.2	25	24.7	24.4	24.3
25.2	25	24.8	24.4	24.3
25.2	25	24.8	24.4	24.4
25.2	25	24.8	24.4	24.4
25.2	25	24.8	24.4	24.4
25.2	25	24.8	24.4	24.4
25.2	25.1	24.8	24.4	24.4
25.2	25.1	24.8	24.4	24.4
25.2	25.1	24.8	24.4	24.4
25.2	25.1	24.8	24.5	24.4
25.2	25.1	24.8	24.5	24.4
25.2	25.1	24.8	24.5	24.4
25.3	25.1	24.8	24.5	24.4
25.3	25.1	24.8	24.5	24.4
25.3	25.1	24.8	24.5	24.4
25.3	25.1	24.8	24.5	24.4
25.3	25.1	24.8	24.5	24.4
25.3	25.1	24.8	24.5	24.5
25.3	25.1	24.9	24.5	24.5
25.3	25.1	24.9	24.5	24.5
25.3	25.1	24.9	24.5	24.5
25.3	25.1	24.9	24.5	24.5
25.3	25.1	24.9	24.6	24.5
25.3	25.2	24.9	24.6	24.5
25.3	25.2	24.9	24.6	24.5
25.3	25.2	24.9	24.6	24.5
25.3	25.2	24.9	24.6	24.5
25.3	25.2	24.9	24.6	24.6
25.4	25.2	24.9	24.6	24.6
25.4	25.2	24.9	24.6	24.6
25.4	25.2	25	24.6	24.6
25.4	25.2	25	24.6	24.6
25.4	25.2	25	24.6	24.6
25.4	25.2	25	24.6	24.6
25.4	25.2	25	24.6	24.6
25.4	25.2	25	24.7	24.6
25.5	25.2	25	24.7	24.6
25.5	25.3	25	24.7	24.6
25.5	25.3	25	24.7	24.6
25.5	25.3	25	24.7	24.6
25.5	25.3	25	24.7	24.6
25.5	25.3	25	24.7	24.6
25.5	25.3	25.1	24.7	24.6
25.5	25.3	25.1	24.7	24.6
25.5	25.3	25.1	24.7	24.7
25.5	25.3	25.1	24.7	24.7
25.5	25.3	25.1	24.8	24.7
25.5	25.3	25.1	24.8	24.7
25.5	25.4	25.1	24.8	24.7
25.5	25.4	25.1	24.8	24.7
25.5	25.4	25.1	24.8	24.7
25.5	25.4	25.1	24.8	24.7
25.5	25.4	25.1	24.8	24.8
25.5	25.4	25.1	24.8	24.8
25.5	25.4	25.1	24.8	24.8
25.5	25.4	25.1	24.8	24.8
25.6	25.4	25.1	24.8	24.8
25.6	25.4	25.1	24.8	24.8
25.6	25.4	25.1	24.9	24.8
25.6	25.4	25.2	24.9	24.8
25.6	25.4	25.2	24.9	24.8
25.6	25.4	25.2	24.9	24.8
25.6	25.4	25.2	24.9	24.8
25.6	25.4	25.2	24.9	24.8
25.6	25.4	25.2	24.9	24.8
25.6	25.4	25.2	24.9	24.8
25.6	25.4	25.2	24.9	24.8
25.6	25.4	25.2	24.9	24.8
25.6	25.5	25.2	24.9	24.8
25.6	25.5	25.3	24.9	24.8
25.6	25.5	25.3	24.9	24.8
25.7	25.5	25.3	24.9	24.8
25.7	25.5	25.3	24.9	24.8
25.7	25.5	25.3	24.9	24.8
25.7	25.5	25.3	24.9	24.9
25.7	25.5	25.3	24.9	24.9
25.7	25.5	25.3	24.9	24.9
25.7	25.5	25.3	25	24.9
25.7	25.5	25.3	25	24.9
25.7	25.5	25.3	25	24.9
25.7	25.5	25.3	25	24.9
25.7	25.5	25.3	25	24.9
25.7	25.5	25.4	25	24.9
25.7	25.5	25.4	25	24.9
25.8	25.5	25.4	25	24.9
25.8	25.5	25.4	25	24.9
25.8	25.5	25.4	25	24.9
25.8	25.5	25.4	25	24.9
25.8	25.5	25.4	25	24.9
25.8	25.5	25.4	25	24.9
25.8	25.6	25.4	25	24.9
25.8	25.6	25.4	25.1	24.9
25.8	25.6	25.4	25.1	24.9
25.8	25.6	25.4	25.1	24.9
25.8	25.6	25.4	25.1	24.9
25.8	25.6	25.4	25.1	24.9
25.8	25.6	25.4	25.1	24.9
25.8	25.6	25.4	25.1	25
25.8	25.6	25.5	25.1	25
25.9	25.6	25.5	25.1	25
25.9	25.6	25.5	25.1	25
25.9	25.6	25.5	25.1	25
25.9	25.6	25.5	25.1	25
25.9	25.6	25.5	25.1	25
25.9	25.6	25.5	25.1	25
25.9	25.6	25.5	25.2	25
25.9	25.6	25.6	25.2	25
25.9	25.6	25.6	25.2	25
25.9	25.6	25.6	25.2	25
25.9	25.6	25.6	25.2	25
25.9	25.6	25.6	25.2	25
25.9	25.7	25.6	25.2	25
25.9	25.7	25.6	25.2	25
25.9	25.7	25.6	25.2	25.1
25.9	25.7	25.6	25.2	25.1
26	25.7	25.6	25.2	25.1
26	25.7	25.6	25.3	25.1
26	25.7	25.6	25.3	25.1
26	25.7	25.6	25.3	25.1
26	25.7	25.7	25.3	25.1
26	25.7	25.7	25.3	25.1
26	25.7	25.7	25.3	25.1
26	25.7	25.7	25.3	25.1
26	25.7	25.7	25.3	25.1
26	25.7	25.7	25.3	25.1
26	25.7	25.7	25.3	25.1
26	25.7	25.7	25.3	25.1
26.1	25.7	25.7	25.3	25.1
26.1	25.7	25.7	25.4	25.1
26.1	25.7	25.7	25.4	25.2
26.1	25.8	25.7	25.4	25.2
26.1	25.8	25.7	25.4	25.2
26.1	25.8	25.8	25.4	25.2
26.1	25.8	25.8	25.4	25.2
26.1	25.8	25.8	25.4	25.2
26.1	25.8	25.8	25.4	25.2
26.1	25.8	25.8	25.4	25.2
26.1	25.8	25.8	25.4	25.2
26.1	25.9	25.8	25.4	25.2
26.1	25.9	25.8	25.4	25.2
26.1	25.9	25.8	25.4	25.2
26.1	25.9	25.8	25.4	25.2
26.2	25.9	25.8	25.4	25.2
26.2	25.9	25.8	25.4	25.2
26.2	25.9	25.8	25.4	25.2
26.2	25.9	25.8	25.4	25.2
26.2	25.9	25.8	25.4	25.2
26.2	25.9	25.9	25.5	25.3
26.2	26	25.9	25.5	25.3
26.2	26	25.9	25.5	25.3
26.2	26	25.9	25.5	25.3
26.2	26	25.9	25.5	25.3
26.2	26	25.9	25.5	25.3
26.2	26	25.9	25.5	25.3
26.3	26	25.9	25.5	25.3
26.3	26	25.9	25.5	25.3
26.3	26.1	25.9	25.5	25.3
26.3	26.1	25.9	25.5	25.4
26.3	26.1	25.9	25.5	25.4
26.3	26.1	25.9	25.6	25.4
26.3	26.1	25.9	25.6	25.4
26.3	26.1	25.9	25.6	25.4
26.3	26.1	26	25.6	25.4
26.3	26.1	26	25.6	25.4
26.3	26.1	26	25.6	25.4
26.3	26.1	26	25.6	25.4
26.3	26.1	26	25.7	25.4
26.3	26.1	26	25.7	25.4
26.4	26.1	26	25.7	25.4
26.4	26.2	26	25.7	25.4
26.4	26.2	26	25.7	25.4
26.4	26.2	26	25.7	25.5
26.4	26.2	26	25.7	25.5
26.4	26.2	26	25.7	25.5
26.4	26.2	26.1	25.7	25.5
26.4	26.2	26.1	25.7	25.5
26.5	26.2	26.1	25.7	25.5
26.5	26.2	26.1	25.8	25.5
26.5	26.3	26.1	25.8	25.5
26.5	26.3	26.1	25.8	25.5
26.5	26.3	26.1	25.8	25.5
26.5	26.3	26.1	25.8	25.5
26.5	26.3	26.1	25.8	25.5
26.5	26.3	26.1	25.8	25.5
26.5	26.3	26.1	25.8	25.5
26.5	26.3	26.1	25.8	25.5
26.5	26.3	26.1	25.8	25.5
26.6	26.3	26.1	25.8	25.5
26.6	26.3	26.2	25.8	25.5
26.6	26.3	26.2	25.8	25.6
26.6	26.3	26.2	25.8	25.6
26.6	26.4	26.2	25.9	25.6
26.6	26.4	26.2	25.9	25.6
26.6	26.4	26.2	25.9	25.6
26.6	26.4	26.2	25.9	25.6
26.6	26.4	26.2	25.9	25.6
26.6	26.4	26.2	25.9	25.6
26.6	26.4	26.2	25.9	25.6
26.6	26.4	26.2	25.9	25.6
26.6	26.4	26.2	25.9	25.6
26.6	26.4	26.2	25.9	25.6
26.6	26.4	26.2	25.9	25.6
26.6	26.4	26.2	25.9	25.6
26.7	26.5	26.3	25.9	25.7
26.7	26.5	26.3	25.9	25.7
26.7	26.5	26.3	26	25.7
26.7	26.5	26.3	26	25.7
26.7	26.5	26.3	26	25.7
26.7	26.5	26.3	26	25.7
26.7	26.5	26.3	26	25.7
26.7	26.5	26.3	26	25.7
26.7	26.5	26.3	26	25.7
26.7	26.5	26.4	26	25.7
26.8	26.5	26.4	26	25.8
26.8	26.5	26.4	26	25.8
26.8	26.5	26.4	26	25.8
26.8	26.6	26.4	26	25.8
26.8	26.6	26.4	26	25.8
26.8	26.6	26.4	26	25.8
26.8	26.6	26.4	26	25.8
26.8	26.6	26.4	26.1	25.8
26.8	26.6	26.5	26.1	25.8
26.8	26.6	26.5	26.1	25.9
26.8	26.6	26.5	26.1	25.9
26.8	26.6	26.5	26.1	25.9
26.8	26.6	26.5	26.1	25.9
26.8	26.7	26.5	26.1	25.9
26.8	26.7	26.6	26.1	25.9
26.8	26.7	26.6	26.1	25.9
26.9	26.7	26.6	26.2	25.9
26.9	26.7	26.6	26.2	25.9
26.9	26.7	26.6	26.2	25.9
26.9	26.7	26.6	26.2	25.9
26.9	26.7	26.6	26.2	25.9
26.9	26.7	26.6	26.2	25.9
26.9	26.7	26.6	26.2	25.9
26.9	26.7	26.6	26.2	26
26.9	26.7	26.6	26.2	26
26.9	26.8	26.6	26.2	26
26.9	26.8	26.6	26.2	26
26.9	26.8	26.6	26.2	26
27	26.8	26.6	26.2	26
27	26.8	26.7	26.2	26
27	26.8	26.7	26.2	26
27	26.8	26.7	26.2	26
27	26.8	26.7	26.2	26
27	26.8	26.7	26.2	26
27	26.8	26.7	26.3	26
27	26.8	26.7	26.3	26
27.1	26.8	26.7	26.3	26
27.1	26.9	26.7	26.3	26.1
27.1	26.9	26.7	26.3	26.1
27.1	26.9	26.7	26.4	26.1
27.1	26.9	26.7	26.4	26.1
27.1	26.9	26.7	26.4	26.1
27.1	26.9	26.7	26.4	26.1
27.1	26.9	26.7	26.4	26.1
27.2	26.9	26.8	26.4	26.1
27.2	26.9	26.8	26.4	26.1
27.2	26.9	26.8	26.4	26.2
27.2	26.9	26.8	26.5	26.2
27.2	26.9	26.8	26.5	26.2
27.2	26.9	26.8	26.5	26.2
27.3	27	26.8	26.5	26.2
27.3	27	26.8	26.5	26.2
27.3	27	26.9	26.5	26.3
27.3	27	26.9	26.5	26.3
27.3	27	26.9	26.5	26.3
27.3	27	26.9	26.5	26.3
27.3	27	26.9	26.5	26.3
27.3	27	26.9	26.5	26.3
27.3	27.1	26.9	26.6	26.3
27.3	27.1	26.9	26.6	26.3
27.4	27.1	26.9	26.6	26.4
27.4	27.1	27	26.6	26.4
27.4	27.1	27	26.6	26.4
27.4	27.1	27	26.6	26.4
27.4	27.1	27	26.7	26.5
27.4	27.2	27	26.7	26.5
27.4	27.2	27	26.7	26.5
27.5	27.2	27	26.7	26.5
27.5	27.2	27	26.7	26.5
27.5	27.2	27	26.7	26.5
27.5	27.3	27	26.7	26.5
27.5	27.3	27	26.7	26.5
27.5	27.3	27.1	26.7	26.5
27.6	27.3	27.1	26.7	26.5
27.6	27.3	27.1	26.8	26.5
27.6	27.4	27.1	26.8	26.5
27.6	27.4	27.1	26.8	26.5
27.6	27.4	27.2	26.8	26.5
27.6	27.4	27.2	26.8	26.6
27.7	27.4	27.2	26.8	26.6
27.7	27.4	27.2	26.8	26.6
27.7	27.4	27.2	26.8	26.6
27.7	27.4	27.2	26.9	26.6
27.7	27.4	27.2	26.9	26.6
27.7	27.4	27.2	26.9	26.6
27.7	27.4	27.3	26.9	26.6
27.8	27.5	27.3	26.9	26.6
27.8	27.5	27.3	26.9	26.7
27.8	27.5	27.3	26.9	26.7
27.8	27.5	27.3	26.9	26.7
27.9	27.5	27.3	26.9	26.7
27.9	27.5	27.3	26.9	26.7
27.9	27.5	27.3	27	26.7
27.9	27.5	27.3	27	26.8
28	27.5	27.3	27	26.8
28	27.5	27.3	27	26.8
28	27.6	27.3	27.1	26.8
28	27.6	27.4	27.1	26.8
28	27.6	27.4	27.1	26.9
28	27.6	27.4	27.1	26.9
28.1	27.6	27.4	27.1	26.9
28.1	27.6	27.4	27.1	26.9
28.1	27.6	27.4	27.1	26.9
28.1	27.7	27.4	27.1	26.9
28.1	27.7	27.5	27.2	27
28.1	27.7	27.5	27.2	27
28.2	27.7	27.5	27.2	27
28.2	27.7	27.5	27.2	27
28.2	27.7	27.5	27.2	27
28.2	27.7	27.5	27.3	27
28.2	27.8	27.6	27.3	27.1
28.3	27.8	27.6	27.3	27.1
28.3	27.8	27.6	27.3	27.1
28.3	27.8	27.6	27.4	27.1
28.3	27.8	27.6	27.4	27.1
28.4	27.8	27.6	27.5	27.2
28.4	27.8	27.6	27.5	27.2
28.5	27.8	27.6	27.5	27.2
28.5	27.8	27.6	27.5	27.2
28.5	27.9	27.6	27.5	27.2
28.5	27.9	27.7	27.5	27.2
28.5	27.9	27.7	27.6	27.3
28.6	27.9	27.7	27.6	27.3
28.6	27.9	27.7	27.6	27.3
28.6	28	27.7	27.6	27.4
28.6	28	27.8	27.7	27.4
28.6	28	27.8	27.8	27.4
28.7	28	27.8	27.8	27.5
28.7	28	27.8	27.8	27.5
28.8	28	27.8	27.9	27.5
28.8	28	27.8	27.9	27.6
28.8	28	27.8	27.9	27.6
28.8	28.1	27.8	27.9	27.6
28.8	28.1	27.9	28	27.7
28.8	28.1	27.9	28	27.7
28.9	28.1	27.9	28	27.7
28.9	28.2	27.9	28	27.7
28.9	28.2	28	28	27.7
29	28.2	28	28.1	27.7
29	28.2	28	28.1	27.8
29	28.2	28	28.2	27.8
29	28.3	28	28.2	27.8
29	28.3	28.1	28.2	27.9
29	28.4	28.1	28.4	27.9
29	28.5	28.1	28.4	27.9
29	28.5	28.2	28.4	28
29	28.5	28.2	28.4	28.1
29	28.6	28.2	28.4	28.1
29	28.6	28.3	28.4	28.1
29	28.6	28.3	28.4	28.1
29	28.6	28.3	28.5	28.2
29	28.7	28.3	28.6	28.3
29	28.7	28.3	28.6	28.3
29	28.7	28.3	28.6	28.4
29	28.8	28.5	28.6	28.4
29	28.8	28.5	28.6	28.5
29	28.8	28.5	28.7	28.5
29	28.8	28.5	28.7	28.6
29	28.9	28.5	28.8	28.6
29	28.9	28.7	28.8	28.6
29	28.9	28.7	28.8	28.6
29	28.9	29	28.8	28.7
29	29	29	28.9	28.7
29	29	29	28.9	28.7
29	29	29	29	28.7
29	29	29	29	28.7
29	29	29	29	28.9
29	29	29	29	29
29	29	29	29	29
29	29	29	29	29
29	29	29	29	29
29	29	29	29	29
29	29	29	29	29
29	29	29	29	29
29	29	29	29	29
29	29	29	29	29
29	29	29	29	29
29	29	29	29	29
29	29	29	29	29
29	29	29	29	29
29	29	29	29	29
29	29	29	29	29
29	29	29	29	29
29	29	29	29	29
29	29	29	29	29
29	29	29	29	29
29	29	29	29	29
29	29	29	29	29
29	29	29	29	29
29	29	29	29	29
29	29	29	29	29
29	29	29	29	29
29		29	29	29
29		29	29	29
		29	29	29
			29	29
			29	29
			29	29

## Sheet: Fig3c
	RMSE0 - RMSE1
NaHCO_3	0.0051
PMA	0.0092
LiCl	0.0369
CoCl_2	0.0892

## Sheet: Fig3d
	Max Delay	Max Advance
NaHCO_3	0.207522	0.012384
PMA	0.108243	0.118275
LiCl	0.109574	0.0657894
CoCl_2	0.0804541	0.039464

## Sheet: Fig3e
	Phase of Max delay	Phase of Max advance
NaHCO_3	0.0878135	0.586466
PMA	0.149501	0.649833
LiCl	0.149348	0.653194
CoCl_2	0.570342	0.0645339

## Sheet: Fig4b
	RMSE0 - RMSE1
0	0.0979
0.1	0.0778
0.25	0.0412
0.5	0.0376
0.75	0.0348
1	0.002
2	-0.0089
4	-0.0394
6	-0.062
8	-0.076
10	-0.055

## Sheet: Fig4c
Conc\Phase bef bin	0.05	0.1	0.15	0.2	0.25	0.3	0.35	0.4	0.45	0.5	0.55	0.6	0.65	0.7	0.75	0.8	0.85	0.9	0.95	1
0	0.0357143	0.0539688	0.176471	0.206009	0.283327	0.349344	0.414938	0.449033	0.493976	0.523719	0.61674	0.642522	0.67382	0.707838	0.780083	0.781174	0.837056	0.928302	0.956	0.0150978
0.1	0.0496503	0.171756	0.226742	0.259347	0.315126	0.372	0.444052	0.474576	0.51751	0.55102	0.596838	0.617182	0.671533	0.696356	0.699219	0.751938	0.815126	0.802671	0.952683	0.0205576
0.25	0.128702	0.104478	0.269841	0.285156	0.30315	0.354582	0.448863	0.479705	0.51301	0.585903	0.635983	0.634783	0.63786	0.681633	0.726562	0.732264	0.748746	0.781022	0.86982	0.975855
0.5	0.844815	0.239216	0.29888	0.330709	0.375757	0.428571	0.502837	0.512195	0.556017	0.625984	0.633894	0.637736	0.652388	0.694981	0.732584	0.741036	0.765568	0.779923	0.871212	0.0275758
0.75	0.276104	0.46079	0.285088	0.310701	0.409283	0.429158	0.477733	0.509579	0.544715	0.588203	0.605166	0.647303	0.669231	0.677726	0.694225	0.718174	0.750835	0.77936	0.869565	0.00205734
1	0.409274	0.219917	0.359375	0.347099	0.413223	0.198685	0.462555	0.526307	0.553648	0.564516	0.605469	0.6	0.645833	0.667939	0.656716	0.701195	0.713693	0.816406	0.770788	0.584775
2	0.798354	0.567568	0.393939	0.39622	0.478088	0.492634	0.520661	0.544355	0.613448	0.625	0.65171	0.6569	0.687764	0.673469	0.720585	0.72147	0.765675	0.723881	0.746468	0.755459
4	0.768	0.63713	0.578313	0.455645	0.484857	0.528865	0.542969	0.572549	0.602305	0.671881	0.670833	0.68	0.693798	0.713178	0.713115	0.742873	0.745838	0.743201	0.733885	0.78327
6	0.430129	0.679167	0.54717	0.516344	0.545833	0.51341	0.543478	0.587786	0.62069	0.632576	0.666018	0.676757	0.676867	0.707224	0.708329	0.703125	0.724907	0.732259	0.7	0.70445
8	0.753906	0.742739	0.659301	0.642902	0.616197	0.558641	0.593156	0.62766	0.657588	0.669528	0.672065	0.716981	0.729899	0.701374	0.735438	0.719592	0.747967	0.769517	0.777778	0.74026
10	0.71231	0.688259	0.619926	0.629442	0.559671	0.592275	0.606695	0.629443	0.66	0.669492	0.672269	0.702117	0.715708	0.726381	0.721902	0.726087	0.729175	0.716658	0.754717	0.758214

[truncated: 23 more sheets: Fig4d, Fig4e, Fig4f, Fig5a, Fig5b, Fig5d, Fig5e, Fig6b, Fig6c, Fig6d, Sup Fig1a, Sup Fig1b-d, Sup Fig1e, Sup Fig1f, Sup Fig2, Sup Fig3e, Sup Fig3f, Sup Fig3g, Sup Fig3h, Sup Fig8e …]
